# Supplementary material for: ATP binding cassette transporters and uridine diphosphate glycosyltransferases are ancient protein families that evolved roles in herbicide resistance through exaptation
Source: PLoS One. 2023 Sep 21;18(9):e0287356. doi: 10.1371/journal.pone.0287356 (PMC10513242; doi:10.1371/journal.pone.0287356)
Supplement: S1 Text — (TXT) [file pone.0287356.s004.txt]

>AagrOXF_evm.model.utg000001l.361.1 . AagrOXF_evm.TU.utg000001l.361   utg000001l:1892837-1894843(+)
------------------------------------------------------------
--------------------------------------------------------MAC-
------------------------------------------------------------
------------------------GYGLG-------------------------------
------------------------------------------------------------
------------------------------------------------------------
------------------------------------------------------------
------------------------------------------------------------
------------------------------------------------------------
------------------------------------------------------------
------------------------------------------------------------
------------------------------------------------------------
------------------------------------------------------------
------------------------------------------------------------
------------------------------------------------------------
------------------------------------------------------------
------------------------------------------------------------
------------------------------------------------------------
------------------------------------------------------------
------------------------------------------------------------
------------------------------------------------------------
------------------------------------------------------------
------------------------------------------------------------
------------------------------------------------------------
------------------------------------------------------------
-----------------------------------------------LLTAG-------A
A-----------------------------------------------------------
------------------------------------------------------------
------------------------------------------------------------
------------------------------------------------------------
-----------------------------------------------------------A
F-------------------A---------------------------------------
------------------------------------------------------------
-----------LRLLS------P-------------------------------------
------------------------------------------------------------
------------------------------------------------------------
------------A--------------------PAPAR----------------------
------------------------------------------------------------
------------------------------------------------------------
------------------------------------------------------------
------------------------------------------------------------
------------------------------------------------------------
------------------------------------------------------------
------------------------------------------------------------
------------------------------------------------------------
------------------------------------------------------------
---------------------APATTC--EEE----------------------------
------------------------------------------------------------
------------------------------------------------------------
------------------------------------------------------------
------------------------------------------------------------
------------------------------------------------------------
------------------------------------------------------------
------------------------------------------------------------
------------------------------------------------------------
-----QEAAN--------KA-----------SEGQ-------------------------
------------------------------------------------------------
------------------------------------------------------------
------------------------------------------------------------
------------------------------------------------------------
------------------------------------------------------------
------------------------------------------------------------
------------------------------------------------------------
------------------------------------------------------------
------------------------------------------------------------
-----------PAAA---------------------------------------------
------------------------------------------------------------
------------------------------------------------------------
------------------------------------EQSVGP------------------
------------------------------------------------------------
---------VT-------------------------------------------------
-----------------------------------------------------LE-WE--
--------------R-------I-------------------------------------
------------------------------------------------------------
--------------------------------------------------S---------
---------CV-------------------------------------------------
------------------------------------------------------------
------------------------------------------------------------
---------------VV------------------------------DKQ----------
--------------------------------------------G---------------
------------------------------------------------------------
------------------------------------------------------------
------------------------------------------------------------
------------------------------------QPVKH-------------------
------------------------------------------------------------
---------------LLK----------------------------------DVHGQAKA
-----G----------------------------R-----------------LLA-----
-IMGPSGSGKT------TL-LN------V-------------------------------
-L----------AG------QLAASS----------------------------------
----------------------------------------------------KL---R--
---------------------------------------L-S------------------
--G-LVS---------V-------------------------------------------
YGG-TA-------------A-DA-------------------HSG--LKV-------AY-
---------V-RQ---------------------------------EDL-----------
--FFSQLTVRETLTFA---------------------------------S----------
-------DLQL---------P---------------------------------------
------------------------------------------------------------
------------------------------------------------------------
------------------------------------------------------------
------------------------------------------D-SV---DEEAK------
---------------------------------------------K--------------
------------------------------RYVE------------------------DL
L----------------------------------------------S------------
----RLGLM-SCA----------D-------TI---------------------------
------------------------------------------------------------
------------------------------------------------------------
------------------------------------------------------------
------------------------------------------------------------
------------------------------------------------------------
------------------------------------------------------------
------------------------------------------------------------
------------------------------------------------------------
------------------------------------------------------------
------------------------------------------------------------
---------V-----------G-D------------------------------------
-----------AR-AR---------G--IS------GG------------------EKKR
------------------------------------L---------SI------------
------------------------------------------------------ACEL--
------------------------------------------------------------
------------------------------------------------------------
------------------------------------------------------------
------------------------------------------------------------
------------------------------------------------------------
------------------------------------------------------------
------------------------------------------------------------
------------------------------------------------------------
------------------------------------------------------------
------------------------------------------------------------
---------------------------------------------------------I--
-------A--------S--------P--SV-------------------------IFA--
---------D-----------E------PTT-G---------------LD----------
------AFQAER----------------------V--ME---------------------
-------TLR-------------Q------L-----------------AE--EG---H--
--TV------------------V----------------------------C--------
--------------------------S-------------IH------------------
-------------Q-------------------------------------P--------
RGSIY-------------------------GKFHD----------------L-L------
------------------------LL-------------A-EGS---LV-----------
--------------------Y-T----------------------GPA------------
--------------------------------------------------------QDE-
-------------------------ALRHFR------------E-L--------------
--------------------------------------------------GY--------
---------DCP---------------------------------QHVNPAE--FF----
------------------------ADLI--------------------------------
----SVDYSS--------------------------------------------------
------------------------------------------------------------
------------------------------------------------------------
------------------PDSE--------TV-TR-------------------------
------------------------------------------------------------
------------------------------------------------------------
------------------------------------------------------------
------------------------------------------------------------
------------------------------------------------------------
-------------------RCVAS------------------------------------
----------------------------LV------------------------------
---------------------------HA---------------FGM-------------
----------------------------------------G---------HT--------
-------------------------------------------------------T----
------------------------------------------------------------
-DSE--------------------------------------------------------
------------------------------------------------------------
------------------------------------------------------------
------------------------------------------------------------
------------------LQ----------------------------------------
---------VR-------------------------------------------------
------------------------------------------------------------
----RASASRG-------------------------------------------------
------------------------------------------------------------
------------------------------------------------------------
------------------------------------------------------------
------------------------------------------------------------
------------------------------------------------------------
------------------------------------------------------------
------------------------------------------------------------
------------------------------------------------------------
-NRGALG-----------------------------------------------------
------------------------------------------------------------
------------------------------------------------------------
------------------------------------------------------------
----------------------------------------------RR---------VGW
CR---------------------------------------------QFR----------
---------------------------LLL-----------------------GRA----
------W----------------------------------AQT----------------
---TRDSAT-N-------------------------------------------------
--------KV-----------RG-RMAISSAI----------------------------
---------------IFG------------------------------------------
--------------------------------------------S---------------
--------------IFWRI-----------------------------------------
-----------------------GL-----------------------------------
----------SQTSIQ-D------------------------------------------
------------------------------------------------------------
--------------------R---------------------------MGL---------
--------------LQV----------------------AAI------------------
--------------NTAMAALTK-------------------------------------
-TVNVFP-R-ERIIVQ--RE----------------------------------------
----------------------------------------R-------------------
------------------------------------------------------------
------------------------------------------AKG---------------
----------SYALAP--------------------------------------------
YI----------------------------------------------------------
--AAK-------------------------------------------------------
------------------------LAAEAPISAA--------------------------
---------------------------------------FPLAF----------------
-GAVLYP-----MSRLN---------------------PS--------------------
-LSRF---------------GQFAG--------LVTV--------------EAFAATAMG
L--------AVGAIV-P-------------------------------------------
-------------------------TSEA-------AMAVGPS-----------------
------LMTV---------FIVFG------------------G-----------------
-----------YYVNSEN------------------------------------------
------------------------------------TP-QI-------------------
--------------------------------------F---------------------
---------------------------------------------------------RW-
--------IPQ--I----SLIR--------------------------------------
------------------------------------------------------------
------------------------------------------------------------
------------------------------------------------------------
------------------------------------------------------------
------------------------------------------------------------
------------------------------------------------------------
------------------------------------------------------------
------------------------------------------------------------
------------------------------N----GE-----------------------
------------------------------------------------------------
------------------------------------------------------------
------------------------------------------------------------
------------------------------------------------------------
------------------------------------------------------------
------------------------------------------------------------
------------------------------------------------------------
------------------------------------------------------------
------------------------------------------------------------
------------------------------------------------------------
------------------------------------------------------------
------------------------------------------------------------
------------------------------------------------------------
------------------------------------------------------------
------------------------------------------------------------
-------------------QVL------------------ERLSFG--------------
-----------------------K------------------------------------
------------------------------------------------------------
-------------------S----------------------------------------
------------------------------------------------------------
------------------------------SVAEALQQ----------------------
------------------EGRIA-------------------------------------
------------------------------------------------------------
------------------------------------------------------------
------------------------------------------------------------
---------LAWYWLT-------YL-----------------------------------
-------LL-R-----R-N-----------------------------------------
--------R---------------------------------------------------
------------------------------------------------------------
-P--------------RYQ----------VL-----------------------------
------------------------------------------------------------
------------------------------------------------------------
---------------------------EA-------------------------------
------------------------------------------------------------
------------------------------------------------------------
------------------------------------------------------------
------------------------------------------------------------
------------------------------------------------------------
------------------------------------------------------------
------------------------------------------------------------
------------------------------------------------------------
------------------------------------------------------------
------------------------------------------------------------
------------------------------------------------------------
------------------------------------------------------------
------------------------------------------------------------
------------------------------------------------------------
------------------------------------------------------------
------------------------------------------------------------
------------------------------------------------------------
------------------------------------------------------------
------------------------------------------------------------
------------------------------------------------------------
------------------------------------------------------------
----------PPP-----------------------------------------------
---------------------------------------------------GDSSPGKK-
------------------------------------------------------------
------------------------------------------------------------
------------------------------------------------------------
------------------------------------------------------------
------------------------------------------------------------
------------------------------------------------------------
------------------------------------------------------------
------------------------------------------------------------
------------------------------------------------------------
------------------------------------------G-----------------
----------
>AT2G01320.4 | ABC-2 type transporter family protein | Chr2:154669-158063 REVERSE LENGTH=725 | 201606
------------------------------------------------------------
--------------------------------------------------------MAPF
GGKSLADVV---------------------------------------------------
--------------------SGIGGNGVG-------------------------------
------------------------------------------------------------
------------------------------------------------------------
------------------------------------------------------------
------------------------------------------------------------
------------------------------------------------------------
------------------------------------------------------------
------------------------------------------------------------
------------------------------------------------------------
-------------------GA---------------------------------------
------------------------------------------------------------
------------------------------------------------------------
------------------------------------------------------------
----------------LAAVAA--------------------------------------
------------------------------------------------------------
-------------------------------ALLV-------------------------
------------------------------------------------------------
------------------------------------------------------------
---------------------------R--------------------------------
------------------------------------------------------------
------------------------------------------------------------
------------------------------------------------------------
-----------------------------------------------LFAGP-------G
I-----------------------------------------------------------
------------------------------------------------------------
------------------------------------------------------------
------------------------------------------------------------
-----------------------------------------------------------A
L-------------------L---------------------------------------
------------------------------------------------------------
------------------------------------------------------------
------------------------------------------------------------
------------------------------------------------------------
---------------------------------PEDEA----------------------
------------------------------------------------------------
------------------------------------------------------------
------------------------------------------------------------
------------------------------------------------------------
------------------------------------------------------------
------------------------------------------------------------
------------------------------------------------------------
------------------------------------------------------------
------------------------------------------------------------
-----------------------------EDD----------------------------
------------------------------------------------------------
------------------------------------------------------------
------------------------------------------------------------
------------------------------------------------------------
------------------------------------------------------------
------------------------------------------------------------
------------------------------------------------------------
------------------------------------------------------------
-----YAETE--------DG-----------G-GD-------------------------
------------------------------------------------------------
------------------------------------------------------------
------------------------------------------------------------
------------------------------------------------------------
------------------------------------------------------------
------------------------------------------------------------
------------------------------------------------------------
------------------------------------------------------------
------------------------------------------------------------
-----------S------------------------------------------------
------------------------------------------------------------
------------------------------------------------------------
---------------------------------------IRP------------------
------------------------------------------------------------
---------VT-------------------------------------------------
-----------------------------------------------------IR-WR--
--------------N-------I-------------------------------------
------------------------------------------------------------
--------------------------------------------------T---------
---------CS-------------------------------------------------
------------------------------------------------------------
------------------------------------------------------------
---------------LS------------------------------DKS----------
--------------------------------------------S---------------
------------------------------------------------------------
------------------------------------------------------------
------------------------------------------------------------
------------------------------------KSVRF-------------------
------------------------------------------------------------
---------------LLK----------------------------------NVSGEAKP
-----G----------------------------R-----------------LLA-----
-IMGPSGSGKT------TL-LN------V-------------------------------
-L----------AG------QLSLSP----------------------------------
----------------------------------------------------RL---H--
---------------------------------------L-S------------------
--G-LLE---------V-------------------------------------------
NGK-PS-------------S-S---------------------KA--YKL-------AF-
---------V-RQ---------------------------------EDL-----------
--FFSQLTVRETLSFA---------------------------------A----------
-------ELQL---------P---------------------------------------
------------------------------------------------------------
------------------------------------------------------------
------------------------------------------------------------
------------------------------------------E-IS---SAEER------
---------------------------------------------D--------------
------------------------------EYVN------------------------NL
L----------------------------------------------L------------
----KLGLV-SCA----------D-------SC---------------------------
------------------------------------------------------------
------------------------------------------------------------
------------------------------------------------------------
------------------------------------------------------------
------------------------------------------------------------
------------------------------------------------------------
------------------------------------------------------------
------------------------------------------------------------
------------------------------------------------------------
------------------------------------------------------------
---------V-----------G-D------------------------------------
-----------AK-VR---------G--IS------GG------------------EKKR
------------------------------------L---------SL------------
------------------------------------------------------ACEL--
------------------------------------------------------------
------------------------------------------------------------
------------------------------------------------------------
------------------------------------------------------------
------------------------------------------------------------
------------------------------------------------------------
------------------------------------------------------------
------------------------------------------------------------
------------------------------------------------------------
------------------------------------------------------------
---------------------------------------------------------I--
-------A--------S--------P--SV-------------------------IFA--
---------D-----------E------PTT-G---------------LD----------
------AFQAEK----------------------V--ME---------------------
-------TLQ-------------K------L-----------------AQ--DG---H--
--TV------------------I----------------------------C--------
--------------------------S-------------IH------------------
-------------Q-------------------------------------P--------
RGSVY-------------------------AKFDD----------------I-V------
------------------------LL-------------T-EGT---LV-----------
--------------------Y-A----------------------GPA------------
--------------------------------------------------------GKE-
-------------------------PLTYFG------------N-F--------------
--------------------------------------------------GF--------
---------LCP---------------------------------EHVNPAE--FL----
------------------------ADLI--------------------------------
----SVDYSS--------------------------------------------------
------------------------------------------------------------
------------------------------------------------------------
------------------SETV--------YS-SQ-------------------------
------------------------------------------------------------
------------------------------------------------------------
------------------------------------------------------------
------------------------------------------------------------
------------------------------------------------------------
-------------------KRVHA------------------------------------
----------------------------LV------------------------------
---------------------------DA---------------FSQ-------------
----------------------------------------RSSSVLYAT-PL--------
-------------------------------------------------------S----
------------------------------------------------------------
-MKE--------------------------------------------------------
------------------------------------------------------------
------------------------------------------------------------
------------------------------------------------------------
------------------------------------------------------------
---------ET-------------------------------------------------
------------------------------------------------------------
----KNGMRPR-------------------------------------------------
------------------------------------------------------------
------------------------------------------------------------
------------------------------------------------------------
------------------------------------------------------------
------------------------------------------------------------
------------------------------------------------------------
------------------------------------------------------------
------------------------------------------------------------
-RKAIVE-----------------------------------------------------
------------------------------------------------------------
------------------------------------------------------------
------------------------------------------------------------
----------------------------------------------RT---------DGW
WR---------------------------------------------QFF----------
---------------------------LLL-----------------------KRA----
------W----------------------------------MQA----------------
---SRDGPT-N-------------------------------------------------
--------KV-----------RA-RMSVASAV----------------------------
---------------IFG------------------------------------------
--------------------------------------------S---------------
--------------VFWRM-----------------------------------------
-----------------------GK-----------------------------------
----------SQTSIQ-D------------------------------------------
------------------------------------------------------------
--------------------R---------------------------MGL---------
--------------LQV----------------------AAI------------------
--------------NTAMAALTK-------------------------------------
-TVGVFP-K-ERAIVD--RE----------------------------------------
----------------------------------------R-------------------
------------------------------------------------------------
------------------------------------------SKG---------------
----------SYSLGP--------------------------------------------
YL----------------------------------------------------------
--LSK-------------------------------------------------------
------------------------TIAEIPIGAA--------------------------
---------------------------------------FPLMF----------------
-GAVLYP-----MARLN---------------------PT--------------------
-LSRF---------------GKFCG--------IVTV--------------ESFAASAMG
L--------TVGAMV-P-------------------------------------------
-------------------------STEA-------AMAVGPS-----------------
------LMTV---------FIVFG------------------G-----------------
-----------YYVNADN------------------------------------------
------------------------------------TP-II-------------------
--------------------------------------F---------------------
---------------------------------------------------------RW-
--------IPR--A----SLIR------------------------------WAF-----
-----------------------QGLC----------IN-E------FS-----------
-------GLKFDHQ----------------------------------------------
------------------------------------------------------------
------------------------------------------------------------
---------------------------NT-------------------------------
------------------------------------------------------------
------------------------------------------------------------
------------------------------------------------------------
--------------------------FDVQT----GE-----------------------
------------------------------------------------------------
------------------------------------------------------------
------------------------------------------------------------
------------------------------------------------------------
------------------------------------------------------------
------------------------------------------------------------
------------------------------------------------------------
------------------------------------------------------------
------------------------------------------------------------
------------------------------------------------------------
------------------------------------------------------------
------------------------------------------------------------
------------------------------------------------------------
------------------------------------------------------------
------------------------------------------------------------
-------------------QAL------------------ERLSFG--------------
-----------------------G------------------------------------
------------------------------------------------------------
-------------------R----------------------------------------
------------------------------------------------------------
------------------------------RIRETIAA----------------------
------------------QSRIL-------------------------------------
------------------------------------------------------------
------------------------------------------------------------
------------------------------------------------------------
---------MFWYSAT-------YL-----------------------------------
-------LL-E-----K-N-----------------------------------------
--------K---------------------------------------------------
------------------------------------------------------------
-P--------------KYQ----------KL-----------------------------
------------------------------------------------------------
------------------------------------------------------------
---------------------------ELLVDNGET------------------------
------------------------------------------------------------
------------------------------------------------------------
------------------------------------------------------------
------------------------------------------------------------
------------------------------------------------------------
------------------------------------------------------------
------------------------------------------------------------
------------------------------------------------------------
------------------------------------------------------------
------------------------------------------------------------
------------------------------------------------------------
------------------------------------------------------------
------------------------------------------------------------
------------------------------------------------------------
------------------------------------------------------------
------------------------------------------------------------
------------------------------------------------------------
------------------------------------------------------------
------------------------------------------------------------
------------------------------------------------------------
---------GN-------------------------------------------------
------SGVQLDK-----------------------------------------------
---------------------------------------------------AEVDQTEKP
ED---------------------------DDIN---------------------------
--------------------------------QPLDDQN---------------------
---------------------------------------QTSDSD---------------
------------------------------------------------------------
------------------------------------------------------------
------------------------------------------------------------
------------------------------------------------------------
------------------------------------------------------------
------------------------------------------------------------
-----------------------DELDEIRPFVLE-------GL----------------
----------
>AT2G01320.1 | ABC-2 type transporter family protein | Chr2:154669-158063 REVERSE LENGTH=725 | 201606
------------------------------------------------------------
--------------------------------------------------------MAPF
GGKSLADVV---------------------------------------------------
--------------------SGIGGNGVG-------------------------------
------------------------------------------------------------
------------------------------------------------------------
------------------------------------------------------------
------------------------------------------------------------
------------------------------------------------------------
------------------------------------------------------------
------------------------------------------------------------
------------------------------------------------------------
-------------------GA---------------------------------------
------------------------------------------------------------
------------------------------------------------------------
------------------------------------------------------------
----------------LAAVAA--------------------------------------
------------------------------------------------------------
-------------------------------ALLV-------------------------
------------------------------------------------------------
------------------------------------------------------------
---------------------------R--------------------------------
------------------------------------------------------------
------------------------------------------------------------
------------------------------------------------------------
-----------------------------------------------LFAGP-------G
I-----------------------------------------------------------
------------------------------------------------------------
------------------------------------------------------------
------------------------------------------------------------
-----------------------------------------------------------A
L-------------------L---------------------------------------
------------------------------------------------------------
------------------------------------------------------------
------------------------------------------------------------
------------------------------------------------------------
---------------------------------PEDEA----------------------
------------------------------------------------------------
------------------------------------------------------------
------------------------------------------------------------
------------------------------------------------------------
------------------------------------------------------------
------------------------------------------------------------
------------------------------------------------------------
------------------------------------------------------------
------------------------------------------------------------
-----------------------------EDD----------------------------
------------------------------------------------------------
------------------------------------------------------------
------------------------------------------------------------
------------------------------------------------------------
------------------------------------------------------------
------------------------------------------------------------
------------------------------------------------------------
------------------------------------------------------------
-----YAETE--------DG-----------G-GD-------------------------
------------------------------------------------------------
------------------------------------------------------------
------------------------------------------------------------
------------------------------------------------------------
------------------------------------------------------------
------------------------------------------------------------
------------------------------------------------------------
------------------------------------------------------------
------------------------------------------------------------
-----------S------------------------------------------------
------------------------------------------------------------
------------------------------------------------------------
---------------------------------------IRP------------------
------------------------------------------------------------
---------VT-------------------------------------------------
-----------------------------------------------------IR-WR--
--------------N-------I-------------------------------------
------------------------------------------------------------
--------------------------------------------------T---------
---------CS-------------------------------------------------
------------------------------------------------------------
------------------------------------------------------------
---------------LS------------------------------DKS----------
--------------------------------------------S---------------
------------------------------------------------------------
------------------------------------------------------------
------------------------------------------------------------
------------------------------------KSVRF-------------------
------------------------------------------------------------
---------------LLK----------------------------------NVSGEAKP
-----G----------------------------R-----------------LLA-----
-IMGPSGSGKT------TL-LN------V-------------------------------
-L----------AG------QLSLSP----------------------------------
----------------------------------------------------RL---H--
---------------------------------------L-S------------------
--G-LLE---------V-------------------------------------------
NGK-PS-------------S-S---------------------KA--YKL-------AF-
---------V-RQ---------------------------------EDL-----------
--FFSQLTVRETLSFA---------------------------------A----------
-------ELQL---------P---------------------------------------
------------------------------------------------------------
------------------------------------------------------------
------------------------------------------------------------
------------------------------------------E-IS---SAEER------
---------------------------------------------D--------------
------------------------------EYVN------------------------NL
L----------------------------------------------L------------
----KLGLV-SCA----------D-------SC---------------------------
------------------------------------------------------------
------------------------------------------------------------
------------------------------------------------------------
------------------------------------------------------------
------------------------------------------------------------
------------------------------------------------------------
------------------------------------------------------------
------------------------------------------------------------
------------------------------------------------------------
------------------------------------------------------------
---------V-----------G-D------------------------------------
-----------AK-VR---------G--IS------GG------------------EKKR
------------------------------------L---------SL------------
------------------------------------------------------ACEL--
------------------------------------------------------------
------------------------------------------------------------
------------------------------------------------------------
------------------------------------------------------------
------------------------------------------------------------
------------------------------------------------------------
------------------------------------------------------------
------------------------------------------------------------
------------------------------------------------------------
------------------------------------------------------------
---------------------------------------------------------I--
-------A--------S--------P--SV-------------------------IFA--
---------D-----------E------PTT-G---------------LD----------
------AFQAEK----------------------V--ME---------------------
-------TLQ-------------K------L-----------------AQ--DG---H--
--TV------------------I----------------------------C--------
--------------------------S-------------IH------------------
-------------Q-------------------------------------P--------
RGSVY-------------------------AKFDD----------------I-V------
------------------------LL-------------T-EGT---LV-----------
--------------------Y-A----------------------GPA------------
--------------------------------------------------------GKE-
-------------------------PLTYFG------------N-F--------------
--------------------------------------------------GF--------
---------LCP---------------------------------EHVNPAE--FL----
------------------------ADLI--------------------------------
----SVDYSS--------------------------------------------------
------------------------------------------------------------
------------------------------------------------------------
------------------SETV--------YS-SQ-------------------------
------------------------------------------------------------
------------------------------------------------------------
------------------------------------------------------------
------------------------------------------------------------
------------------------------------------------------------
-------------------KRVHA------------------------------------
----------------------------LV------------------------------
---------------------------DA---------------FSQ-------------
----------------------------------------RSSSVLYAT-PL--------
-------------------------------------------------------S----
------------------------------------------------------------
-MKE--------------------------------------------------------
------------------------------------------------------------
------------------------------------------------------------
------------------------------------------------------------
------------------------------------------------------------
---------ET-------------------------------------------------
------------------------------------------------------------
----KNGMRPR-------------------------------------------------
------------------------------------------------------------
------------------------------------------------------------
------------------------------------------------------------
------------------------------------------------------------
------------------------------------------------------------
------------------------------------------------------------
------------------------------------------------------------
------------------------------------------------------------
-RKAIVE-----------------------------------------------------
------------------------------------------------------------
------------------------------------------------------------
------------------------------------------------------------
----------------------------------------------RT---------DGW
WR---------------------------------------------QFF----------
---------------------------LLL-----------------------KRA----
------W----------------------------------MQA----------------
---SRDGPT-N-------------------------------------------------
--------KV-----------RA-RMSVASAV----------------------------
---------------IFG------------------------------------------
--------------------------------------------S---------------
--------------VFWRM-----------------------------------------
-----------------------GK-----------------------------------
----------SQTSIQ-D------------------------------------------
------------------------------------------------------------
--------------------R---------------------------MGL---------
--------------LQV----------------------AAI------------------
--------------NTAMAALTK-------------------------------------
-TVGVFP-K-ERAIVD--RE----------------------------------------
----------------------------------------R-------------------
------------------------------------------------------------
------------------------------------------SKG---------------
----------SYSLGP--------------------------------------------
YL----------------------------------------------------------
--LSK-------------------------------------------------------
------------------------TIAEIPIGAA--------------------------
---------------------------------------FPLMF----------------
-GAVLYP-----MARLN---------------------PT--------------------
-LSRF---------------GKFCG--------IVTV--------------ESFAASAMG
L--------TVGAMV-P-------------------------------------------
-------------------------STEA-------AMAVGPS-----------------
------LMTV---------FIVFG------------------G-----------------
-----------YYVNADN------------------------------------------
------------------------------------TP-II-------------------
--------------------------------------F---------------------
---------------------------------------------------------RW-
--------IPR--A----SLIR------------------------------WAF-----
-----------------------QGLC----------IN-E------FS-----------
-------GLKFDHQ----------------------------------------------
------------------------------------------------------------
------------------------------------------------------------
---------------------------NT-------------------------------
------------------------------------------------------------
------------------------------------------------------------
------------------------------------------------------------
--------------------------FDVQT----GE-----------------------
------------------------------------------------------------
------------------------------------------------------------
------------------------------------------------------------
------------------------------------------------------------
------------------------------------------------------------
------------------------------------------------------------
------------------------------------------------------------
------------------------------------------------------------
------------------------------------------------------------
------------------------------------------------------------
------------------------------------------------------------
------------------------------------------------------------
------------------------------------------------------------
------------------------------------------------------------
------------------------------------------------------------
-------------------QAL------------------ERLSFG--------------
-----------------------G------------------------------------
------------------------------------------------------------
-------------------R----------------------------------------
------------------------------------------------------------
------------------------------RIRETIAA----------------------
------------------QSRIL-------------------------------------
------------------------------------------------------------
------------------------------------------------------------
------------------------------------------------------------
---------MFWYSAT-------YL-----------------------------------
-------LL-E-----K-N-----------------------------------------
--------K---------------------------------------------------
------------------------------------------------------------
-P--------------KYQ----------KL-----------------------------
------------------------------------------------------------
------------------------------------------------------------
---------------------------ELLVDNGET------------------------
------------------------------------------------------------
------------------------------------------------------------
------------------------------------------------------------
------------------------------------------------------------
------------------------------------------------------------
------------------------------------------------------------
------------------------------------------------------------
------------------------------------------------------------
------------------------------------------------------------
------------------------------------------------------------
------------------------------------------------------------
------------------------------------------------------------
------------------------------------------------------------
------------------------------------------------------------
------------------------------------------------------------
------------------------------------------------------------
------------------------------------------------------------
------------------------------------------------------------
------------------------------------------------------------
------------------------------------------------------------
---------GN-------------------------------------------------
------SGVQLDK-----------------------------------------------
---------------------------------------------------AEVDQTEKP
ED---------------------------DDIN---------------------------
--------------------------------QPLDDQN---------------------
---------------------------------------QTSDSD---------------
------------------------------------------------------------
------------------------------------------------------------
------------------------------------------------------------
------------------------------------------------------------
------------------------------------------------------------
------------------------------------------------------------
-----------------------DELDEIRPFVLE-------GL----------------
----------
>AT2G01320.2 | ABC-2 type transporter family protein | Chr2:154487-158063 REVERSE LENGTH=727 | 201606
------------------------------------------------------------
--------------------------------------------------------MAPF
GGKSLADVV---------------------------------------------------
--------------------SGIGGNGVG-------------------------------
------------------------------------------------------------
------------------------------------------------------------
------------------------------------------------------------
------------------------------------------------------------
------------------------------------------------------------
------------------------------------------------------------
------------------------------------------------------------
------------------------------------------------------------
-------------------GA---------------------------------------
------------------------------------------------------------
------------------------------------------------------------
------------------------------------------------------------
----------------LAAVAA--------------------------------------
------------------------------------------------------------
-------------------------------ALLV-------------------------
------------------------------------------------------------
------------------------------------------------------------
---------------------------R--------------------------------
------------------------------------------------------------
------------------------------------------------------------
------------------------------------------------------------
-----------------------------------------------LFAGP-------G
I-----------------------------------------------------------
------------------------------------------------------------
------------------------------------------------------------
------------------------------------------------------------
-----------------------------------------------------------A
L-------------------L---------------------------------------
------------------------------------------------------------
------------------------------------------------------------
------------------------------------------------------------
------------------------------------------------------------
---------------------------------PEDEA----------------------
------------------------------------------------------------
------------------------------------------------------------
------------------------------------------------------------
------------------------------------------------------------
------------------------------------------------------------
------------------------------------------------------------
------------------------------------------------------------
------------------------------------------------------------
------------------------------------------------------------
-----------------------------EDD----------------------------
------------------------------------------------------------
------------------------------------------------------------
------------------------------------------------------------
------------------------------------------------------------
------------------------------------------------------------
------------------------------------------------------------
------------------------------------------------------------
------------------------------------------------------------
-----YAETE--------DG-----------G-GD-------------------------
------------------------------------------------------------
------------------------------------------------------------
------------------------------------------------------------
------------------------------------------------------------
------------------------------------------------------------
------------------------------------------------------------
------------------------------------------------------------
------------------------------------------------------------
------------------------------------------------------------
-----------S------------------------------------------------
------------------------------------------------------------
------------------------------------------------------------
---------------------------------------IRP------------------
------------------------------------------------------------
---------VT-------------------------------------------------
-----------------------------------------------------IR-WR--
--------------N-------I-------------------------------------
------------------------------------------------------------
--------------------------------------------------T---------
---------CS-------------------------------------------------
------------------------------------------------------------
------------------------------------------------------------
---------------LS------------------------------DKS----------
--------------------------------------------S---------------
------------------------------------------------------------
------------------------------------------------------------
------------------------------------------------------------
------------------------------------KSVRF-------------------
------------------------------------------------------------
---------------LLK----------------------------------NVSGEAKP
-----G----------------------------R-----------------LLA-----
-IMGPSGSGKT------TL-LN------V-------------------------------
-L----------AG------QLSLSP----------------------------------
----------------------------------------------------RL---H--
---------------------------------------L-S------------------
--G-LLE---------V-------------------------------------------
NGK-PS-------------S-S---------------------KA--YKL-------AF-
---------V-RQ---------------------------------EDL-----------
--FFSQLTVRETLSFA---------------------------------A----------
-------ELQL---------P---------------------------------------
------------------------------------------------------------
------------------------------------------------------------
------------------------------------------------------------
------------------------------------------E-IS---SAEER------
---------------------------------------------D--------------
------------------------------EYVN------------------------NL
L----------------------------------------------L------------
----KLGLV-SCA----------D-------SC---------------------------
------------------------------------------------------------
------------------------------------------------------------
------------------------------------------------------------
------------------------------------------------------------
------------------------------------------------------------
------------------------------------------------------------
------------------------------------------------------------
------------------------------------------------------------
------------------------------------------------------------
------------------------------------------------------------
---------V-----------G-D------------------------------------
-----------AK-VR---------G--IS------GG------------------EKKR
------------------------------------L---------SL------------
------------------------------------------------------ACEL--
------------------------------------------------------------
------------------------------------------------------------
------------------------------------------------------------
------------------------------------------------------------
------------------------------------------------------------
------------------------------------------------------------
------------------------------------------------------------
------------------------------------------------------------
------------------------------------------------------------
------------------------------------------------------------
---------------------------------------------------------I--
-------A--------S--------P--SV-------------------------IFA--
---------D-----------E------PTT-G---------------LD----------
------AFQAEK----------------------V--ME---------------------
-------TLQ-------------K------L-----------------AQ--DG---H--
--TV------------------I----------------------------C--------
--------------------------S-------------IH------------------
-------------Q-------------------------------------P--------
RGSVY-------------------------AKFDD----------------I-V------
------------------------LL-------------T-EGT---LV-----------
--------------------Y-A----------------------GPA------------
--------------------------------------------------------GKE-
-------------------------PLTYFG------------N-F--------------
--------------------------------------------------GF--------
---------LCP---------------------------------EHVNPAE--FL----
------------------------ADLI--------------------------------
----SVDYSS--------------------------------------------------
------------------------------------------------------------
------------------------------------------------------------
------------------SETV--------YS-SQ-------------------------
------------------------------------------------------------
------------------------------------------------------------
------------------------------------------------------------
------------------------------------------------------------
------------------------------------------------------------
-------------------KRVHA------------------------------------
----------------------------LV------------------------------
---------------------------DA---------------FSQ-------------
----------------------------------------RSSSVLYAT-PL--------
-------------------------------------------------------S----
------------------------------------------------------------
-MKE--------------------------------------------------------
------------------------------------------------------------
------------------------------------------------------------
------------------------------------------------------------
------------------------------------------------------------
---------ET-------------------------------------------------
------------------------------------------------------------
----KNGMRPR-------------------------------------------------
------------------------------------------------------------
------------------------------------------------------------
------------------------------------------------------------
------------------------------------------------------------
------------------------------------------------------------
------------------------------------------------------------
------------------------------------------------------------
------------------------------------------------------------
-RKAIVE-----------------------------------------------------
------------------------------------------------------------
------------------------------------------------------------
------------------------------------------------------------
----------------------------------------------RT---------DGW
WR---------------------------------------------QFF----------
---------------------------LLL-----------------------KRA----
------W----------------------------------MQA----------------
---SRDGPT-N-------------------------------------------------
--------KV-----------RA-RMSVASAV----------------------------
---------------IFG------------------------------------------
--------------------------------------------S---------------
--------------VFWRM-----------------------------------------
-----------------------GK-----------------------------------
----------SQTSIQ-D------------------------------------------
------------------------------------------------------------
--------------------R---------------------------MGL---------
--------------LQV----------------------AAI------------------
--------------NTAMAALTK-------------------------------------
-TVGVFP-K-ERAIVD--RE----------------------------------------
----------------------------------------R-------------------
------------------------------------------------------------
------------------------------------------SKG---------------
----------SYSLGP--------------------------------------------
YL----------------------------------------------------------
--LSK-------------------------------------------------------
------------------------TIAEIPIGAA--------------------------
---------------------------------------FPLMF----------------
-GAVLYP-----MARLN---------------------PT--------------------
-LSRF---------------GKFCG--------IVTV--------------ESFAASAMG
L--------TVGAMV-P-------------------------------------------
-------------------------STEA-------AMAVGPS-----------------
------LMTV---------FIVFG------------------G-----------------
-----------YYVNADN------------------------------------------
------------------------------------TP-II-------------------
--------------------------------------F---------------------
---------------------------------------------------------RW-
--------IPR--A----SLIR------------------------------WAF-----
-----------------------QGLC----------IN-E------FS-----------
-------GLKFDHQ----------------------------------------------
------------------------------------------------------------
------------------------------------------------------------
---------------------------NT-------------------------------
------------------------------------------------------------
------------------------------------------------------------
------------------------------------------------------------
--------------------------FDVQT----GE-----------------------
------------------------------------------------------------
------------------------------------------------------------
------------------------------------------------------------
------------------------------------------------------------
------------------------------------------------------------
------------------------------------------------------------
------------------------------------------------------------
------------------------------------------------------------
------------------------------------------------------------
------------------------------------------------------------
------------------------------------------------------------
------------------------------------------------------------
------------------------------------------------------------
------------------------------------------------------------
------------------------------------------------------------
-------------------QAL------------------ERLSFG--------------
-----------------------G------------------------------------
------------------------------------------------------------
-------------------R----------------------------------------
------------------------------------------------------------
------------------------------RIRETIAA----------------------
------------------QSRIL-------------------------------------
------------------------------------------------------------
------------------------------------------------------------
------------------------------------------------------------
---------MFWYSAT-------YL-----------------------------------
-------LL-E-----K-N-----------------------------------------
--------K---------------------------------------------------
------------------------------------------------------------
-P--------------KYQ----------KL-----------------------------
------------------------------------------------------------
------------------------------------------------------------
---------------------------ELLVDNGET------------------------
------------------------------------------------------------
------------------------------------------------------------
------------------------------------------------------------
------------------------------------------------------------
------------------------------------------------------------
------------------------------------------------------------
------------------------------------------------------------
------------------------------------------------------------
------------------------------------------------------------
------------------------------------------------------------
------------------------------------------------------------
------------------------------------------------------------
------------------------------------------------------------
------------------------------------------------------------
------------------------------------------------------------
------------------------------------------------------------
------------------------------------------------------------
------------------------------------------------------------
------------------------------------------------------------
------------------------------------------------------------
---------GN-------------------------------------------------
------SGVQLDK-----------------------------------------------
---------------------------------------------------AEVDQTEKP
ED---------------------------DDIN---------------------------
--------------------------------QPLDDQN---------------------
---------------------------------------QTSDSD---------------
------------------------------------------------------------
------------------------------------------------------------
------------------------------------------------------------
------------------------------------------------------------
------------------------------------------------------------
------------------------------------------------------------
-----------------------DELDEIRPFVLE-------GSKV--------------
----------
>AT2G01320.3 | ABC-2 type transporter family protein | Chr2:154487-158063 REVERSE LENGTH=728 | 201606
------------------------------------------------------------
--------------------------------------------------------MAPF
GGKSLADVV---------------------------------------------------
--------------------SGIGGNGVG-------------------------------
------------------------------------------------------------
------------------------------------------------------------
------------------------------------------------------------
------------------------------------------------------------
------------------------------------------------------------
------------------------------------------------------------
------------------------------------------------------------
------------------------------------------------------------
-------------------GA---------------------------------------
------------------------------------------------------------
------------------------------------------------------------
------------------------------------------------------------
----------------LAAVAA--------------------------------------
------------------------------------------------------------
-------------------------------ALLV-------------------------
------------------------------------------------------------
------------------------------------------------------------
---------------------------R--------------------------------
------------------------------------------------------------
------------------------------------------------------------
------------------------------------------------------------
-----------------------------------------------LFAGP-------G
I-----------------------------------------------------------
------------------------------------------------------------
------------------------------------------------------------
------------------------------------------------------------
-----------------------------------------------------------A
L-------------------L---------------------------------------
------------------------------------------------------------
------------------------------------------------------------
------------------------------------------------------------
------------------------------------------------------------
---------------------------------PEDEA----------------------
------------------------------------------------------------
------------------------------------------------------------
------------------------------------------------------------
------------------------------------------------------------
------------------------------------------------------------
------------------------------------------------------------
------------------------------------------------------------
------------------------------------------------------------
------------------------------------------------------------
-----------------------------EDD----------------------------
------------------------------------------------------------
------------------------------------------------------------
------------------------------------------------------------
------------------------------------------------------------
------------------------------------------------------------
------------------------------------------------------------
------------------------------------------------------------
------------------------------------------------------------
-----YAETE--------DG-----------G-GD-------------------------
------------------------------------------------------------
------------------------------------------------------------
------------------------------------------------------------
------------------------------------------------------------
------------------------------------------------------------
------------------------------------------------------------
------------------------------------------------------------
------------------------------------------------------------
------------------------------------------------------------
-----------S------------------------------------------------
------------------------------------------------------------
------------------------------------------------------------
---------------------------------------IRP------------------
------------------------------------------------------------
---------VT-------------------------------------------------
-----------------------------------------------------IR-WR--
--------------N-------I-------------------------------------
------------------------------------------------------------
--------------------------------------------------T---------
---------CS-------------------------------------------------
------------------------------------------------------------
------------------------------------------------------------
---------------LS------------------------------DKS----------
--------------------------------------------S---------------
------------------------------------------------------------
------------------------------------------------------------
------------------------------------------------------------
------------------------------------KSVRF-------------------
------------------------------------------------------------
---------------LLK----------------------------------NVSGEAKP
-----G----------------------------R-----------------LLA-----
-IMGPSGSGKT------TL-LN------V-------------------------------
-L----------AG------QLSLSP----------------------------------
----------------------------------------------------RL---H--
---------------------------------------L-S------------------
--G-LLE---------V-------------------------------------------
NGK-PS-------------S-S---------------------KA--YKL-------AF-
---------V-RQ---------------------------------EDL-----------
--FFSQLTVRETLSFA---------------------------------A----------
-------ELQL---------P---------------------------------------
------------------------------------------------------------
------------------------------------------------------------
------------------------------------------------------------
------------------------------------------E-IS---SAEER------
---------------------------------------------D--------------
------------------------------EYVN------------------------NL
L----------------------------------------------L------------
----KLGLV-SCA----------D-------SC---------------------------
------------------------------------------------------------
------------------------------------------------------------
------------------------------------------------------------
------------------------------------------------------------
------------------------------------------------------------
------------------------------------------------------------
------------------------------------------------------------
------------------------------------------------------------
------------------------------------------------------------
------------------------------------------------------------
---------V-----------G-D------------------------------------
-----------AK-VR---------G--IS------GG------------------EKKR
------------------------------------L---------SL------------
------------------------------------------------------ACEL--
------------------------------------------------------------
------------------------------------------------------------
------------------------------------------------------------
------------------------------------------------------------
------------------------------------------------------------
------------------------------------------------------------
------------------------------------------------------------
------------------------------------------------------------
------------------------------------------------------------
------------------------------------------------------------
---------------------------------------------------------I--
-------A--------S--------P--SV-------------------------IFA--
---------D-----------E------PTT-G---------------LD----------
------AFQAEK----------------------V--ME---------------------
-------TLQ-------------K------L-----------------AQ--DG---H--
--TV------------------I----------------------------C--------
--------------------------S-------------IH------------------
-------------Q-------------------------------------P--------
RGSVY-------------------------AKFDD----------------I-V------
------------------------LL-------------T-EGT---LV-----------
--------------------Y-A----------------------GPA------------
--------------------------------------------------------GKE-
-------------------------PLTYFG------------N-F--------------
--------------------------------------------------GF--------
---------LCP---------------------------------EHVNPAE--FL----
------------------------ADLI--------------------------------
----SVDYSS--------------------------------------------------
------------------------------------------------------------
------------------------------------------------------------
------------------SETV--------YS-SQ-------------------------
------------------------------------------------------------
------------------------------------------------------------
------------------------------------------------------------
------------------------------------------------------------
------------------------------------------------------------
-------------------KRVHA------------------------------------
----------------------------LV------------------------------
---------------------------DA---------------FSQ-------------
----------------------------------------RSSSVLYAT-PL--------
-------------------------------------------------------S----
------------------------------------------------------------
-MKE--------------------------------------------------------
------------------------------------------------------------
------------------------------------------------------------
------------------------------------------------------------
------------------------------------------------------------
---------ET-------------------------------------------------
------------------------------------------------------------
----KNGMRPR-------------------------------------------------
------------------------------------------------------------
------------------------------------------------------------
------------------------------------------------------------
------------------------------------------------------------
------------------------------------------------------------
------------------------------------------------------------
------------------------------------------------------------
------------------------------------------------------------
-RKAIVE-----------------------------------------------------
------------------------------------------------------------
------------------------------------------------------------
------------------------------------------------------------
----------------------------------------------RT---------DGW
WR---------------------------------------------QFF----------
---------------------------LLL-----------------------KRA----
------W----------------------------------MQA----------------
---SRDGPT-N-------------------------------------------------
--------KV-----------RA-RMSVASAV----------------------------
---------------IFG------------------------------------------
--------------------------------------------S---------------
--------------VFWRM-----------------------------------------
-----------------------GK-----------------------------------
----------SQTSIQ-D------------------------------------------
------------------------------------------------------------
--------------------R---------------------------MGL---------
--------------LQV----------------------AAI------------------
--------------NTAMAALTK-------------------------------------
-TVGVFP-K-ERAIVD--RE----------------------------------------
----------------------------------------R-------------------
------------------------------------------------------------
------------------------------------------SKG---------------
----------SYSLGP--------------------------------------------
YL----------------------------------------------------------
--LSK-------------------------------------------------------
------------------------TIAEIPIGAA--------------------------
---------------------------------------FPLMF----------------
-GAVLYP-----MARLN---------------------PT--------------------
-LSRF---------------GKFCG--------IVTV--------------ESFAASAMG
L--------TVGAMV-P-------------------------------------------
-------------------------STEA-------AMAVGPS-----------------
------LMTV---------FIVFG------------------G-----------------
-----------YYVNADN------------------------------------------
------------------------------------TP-II-------------------
--------------------------------------F---------------------
---------------------------------------------------------RW-
--------IPR--A----SLIR------------------------------WAF-----
-----------------------QGLC----------IN-E------FS-----------
-------GLKFDHQ----------------------------------------------
------------------------------------------------------------
------------------------------------------------------------
---------------------------NT-------------------------------
------------------------------------------------------------
------------------------------------------------------------
------------------------------------------------------------
--------------------------FDVQT----GE-----------------------
------------------------------------------------------------
------------------------------------------------------------
------------------------------------------------------------
------------------------------------------------------------
------------------------------------------------------------
------------------------------------------------------------
------------------------------------------------------------
------------------------------------------------------------
------------------------------------------------------------
------------------------------------------------------------
------------------------------------------------------------
------------------------------------------------------------
------------------------------------------------------------
------------------------------------------------------------
------------------------------------------------------------
-------------------QAL------------------ERLSFG--------------
-----------------------G------------------------------------
------------------------------------------------------------
-------------------R----------------------------------------
------------------------------------------------------------
------------------------------RIRETIAA----------------------
------------------QSRIL-------------------------------------
------------------------------------------------------------
------------------------------------------------------------
------------------------------------------------------------
---------MFWYSAT-------YL-----------------------------------
-------LL-E-----K-N-----------------------------------------
--------K---------------------------------------------------
------------------------------------------------------------
-P--------------KYQ----------KL-----------------------------
------------------------------------------------------------
------------------------------------------------------------
---------------------------ELLVDNGET------------------------
------------------------------------------------------------
------------------------------------------------------------
------------------------------------------------------------
------------------------------------------------------------
------------------------------------------------------------
------------------------------------------------------------
------------------------------------------------------------
------------------------------------------------------------
------------------------------------------------------------
------------------------------------------------------------
------------------------------------------------------------
------------------------------------------------------------
------------------------------------------------------------
------------------------------------------------------------
------------------------------------------------------------
------------------------------------------------------------
------------------------------------------------------------
------------------------------------------------------------
------------------------------------------------------------
------------------------------------------------------------
---------GN-------------------------------------------------
------SGVQLDK-----------------------------------------------
---------------------------------------------------AEVDQTEKP
ED---------------------------DDIN---------------------------
--------------------------------QPLDDQN---------------------
---------------------------------------QTSDSD---------------
------------------------------------------------------------
------------------------------------------------------------
------------------------------------------------------------
------------------------------------------------------------
------------------------------------------------------------
------------------------------------------------------------
-----------------------DELDEIRPFVLE------AGSKV--------------
----------
>LOC_Os01g03144.1 protein
------------------------------------------------------------
------------------------------------------------------------
------------------------------------------------------------
----------------------MEVRGLG-------------------------------
------------------------------------------------------------
------------------------------------------------------------
------------------------------------------------------------
------------------------------------------------------------
------------------------------------------------------------
------------------------------------------------------------
------------------------------------------------------------
------------------------------------------------------------
-------------------QL---------------------------------------
------------------------------------------------------------
------------------------------------------------------------
------------------------------------------------------------
----------------LAALAA--------------------------------------
------------------------------------------------------------
-------------------------------ALFV-------------------------
------------------------------------------------------------
------------------------------------------------------------
---------------------------R--------------------------------
------------------------------------------------------------
------------------------------------------------------------
------------------------------------------------------------
-----------------------------------------------AVAGP-------G
P-----------------------------------------------------------
------------------------------------------------------------
------------------------------------------------------------
------------------------------------------------------------
-----------------------------------------------------------A
L-------------------L---------------------------------------
------------------------------------------------------------
------------------------------------------------------------
------------------------------------------------------------
------------------------------------------------------------
---------------------------------PPADD----------------------
------------------------------------------------------------
------------------------------------------------------------
------------------------------------------------------------
------------------------------------------------------------
------------------------------------------------------------
------------------------------------------------------------
------------------------------------------------------------
------------------------------------------------------------
------------------------------------------------------------
-----------------------------EDS----------------------------
------------------------------------------------------------
------------------------------------------------------------
------------------------------------------------------------
------------------------------------------------------------
------------------------------------------------------------
------------------------------------------------------------
------------------------------------------------------------
------------------------------------------------------------
-----DADPE--------AG-----------GEGG-------------------------
------------------------------------------------------------
------------------------------------------------------------
------------------------------------------------------------
------------------------------------------------------------
------------------------------------------------------------
------------------------------------------------------------
------------------------------------------------------------
------------------------------------------------------------
------------------------------------------------------------
-----------G------------------------------------------------
------------------------------------------------------------
------------------------------------------------------------
---------------------------------------VPP------------------
------------------------------------------------------------
---------VT-------------------------------------------------
-----------------------------------------------------IR-WA--
--------------R-------I-------------------------------------
------------------------------------------------------------
--------------------------------------------------T---------
---------CA-------------------------------------------------
------------------------------------------------------------
------------------------------------------------------------
---------------LK------------------------------NKR----------
--------------------------------------------G---------------
------------------------------------------------------------
------------------------------------------------------------
------------------------------------------------------------
------------------------------------DVARF-------------------
------------------------------------------------------------
---------------LLS----------------------------------NASGEAKS
-----G----------------------------R-----------------LLA-----
-LMGPSGSGKT------TL-LN------V-------------------------------
-L----------AG------QLTASP----------------------------------
----------------------------------------------------SL---H--
---------------------------------------L-S------------------
--G-FLY---------I-------------------------------------------
NGR-PI-------------S-E---------------------GG--YKI-------AY-
---------V-RQ---------------------------------EDL-----------
--FFSQLTVRETLSLA---------------------------------A----------
-------ELQL---------R---------------------------------------
------------------------------------------------------------
------------------------------------------------------------
------------------------------------------------------------
------------------------------------------R-TL---TPERK------
---------------------------------------------E--------------
------------------------------SYVN------------------------DL
L----------------------------------------------F------------
----RLGLV-NCA----------D-------SI---------------------------
------------------------------------------------------------
------------------------------------------------------------
------------------------------------------------------------
------------------------------------------------------------
------------------------------------------------------------
------------------------------------------------------------
------------------------------------------------------------
------------------------------------------------------------
------------------------------------------------------------
------------------------------------------------------------
---------V-----------G-D------------------------------------
-----------AK-VR---------G--IS------GG------------------EKKR
------------------------------------L---------SL------------
------------------------------------------------------ACEL--
------------------------------------------------------------
------------------------------------------------------------
------------------------------------------------------------
------------------------------------------------------------
------------------------------------------------------------
------------------------------------------------------------
------------------------------------------------------------
------------------------------------------------------------
------------------------------------------------------------
------------------------------------------------------------
---------------------------------------------------------I--
-------A--------S--------P--SI-------------------------IFA--
---------D-----------E------PTT-G---------------LD----------
------AFQAEK----------------------V--ME---------------------
-------TLR-------------Q------L-----------------AE--DG---H--
--TV------------------I----------------------------C--------
--------------------------S-------------IH------------------
-------------Q-------------------------------------P--------
RGSVY-------------------------GKFDD----------------I-V------
------------------------LL-------------S-EGE---VI-----------
--------------------Y-M----------------------GPA------------
--------------------------------------------------------KEE-
-------------------------PLLYFA------------S-L--------------
--------------------------------------------------GY--------
---------HCP---------------------------------DHVNPAE--FL----
------------------------ADLI--------------------------------
----SVDYSS--------------------------------------------------
------------------------------------------------------------
------------------------------------------------------------
------------------AESV--------QS-SR-------------------------
------------------------------------------------------------
------------------------------------------------------------
------------------------------------------------------------
------------------------------------------------------------
------------------------------------------------------------
-------------------KRIEN------------------------------------
----------------------------LI------------------------------
---------------------------EE---------------FSN-------------
----------------------------------------KVAITESNS-SL--------
-------------------------------------------------------T----
------------------------------------------------------------
-NPE--------------------------------------------------------
------------------------------------------------------------
------------------------------------------------------------
------------------------------------------------------------
------------------------------------------------------------
---------GS-------------------------------------------------
------------------------------------------------------------
----EFSPKLI-------------------------------------------------
------------------------------------------------------------
------------------------------------------------------------
------------------------------------------------------------
------------------------------------------------------------
------------------------------------------------------------
------------------------------------------------------------
------------------------------------------------------------
------------------------------------------------------------
-QKSTTK-----------------------------------------------------
------------------------------------------------------------
------------------------------------------------------------
------------------------------------------------------------
----------------------------------------------HR---------RGW
WR---------------------------------------------QFR----------
---------------------------LLF-----------------------KRA----
------W----------------------------------MQA----------------
---FRDGPT-N-------------------------------------------------
--------KV-----------RA-RMSVASAI----------------------------
---------------IFG------------------------------------------
--------------------------------------------S---------------
--------------VFWRM-----------------------------------------
-----------------------GK-----------------------------------
----------TQTSIQ-D------------------------------------------
------------------------------------------------------------
--------------------R---------------------------MGL---------
--------------LQV----------------------TAI------------------
--------------NTAMAALTK-------------------------------------
-TVGVFP-K-ERAIVD--RE----------------------------------------
----------------------------------------R-------------------
------------------------------------------------------------
------------------------------------------AKG---------------
----------SYALGP--------------------------------------------
YL----------------------------------------------------------
--SSK-------------------------------------------------------
------------------------LLAEIPIGAA--------------------------
---------------------------------------FPLIF----------------
-GSILYP-----MSKLH---------------------PT--------------------
-FSRF---------------AKFCG--------IVTV--------------ESFAASAMG
L--------TVGAMA-P-------------------------------------------
-------------------------TTEA-------AMALGPS-----------------
------LMTV---------FIVFG------------------G-----------------
-----------YYVNPDN------------------------------------------
------------------------------------TP-VI-------------------
--------------------------------------F---------------------
---------------------------------------------------------RW-
--------IPK--V----SLIR------------------------------WAF-----
-----------------------QGLC----------IN-E------FK-----------
-------GLQFEQQ----------------------------------------------
------------------------------------------------------------
------------------------------------------------------------
---------------------------HS-------------------------------
------------------------------------------------------------
------------------------------------------------------------
------------------------------------------------------------
--------------------------YDIQT----GE-----------------------
------------------------------------------------------------
------------------------------------------------------------
------------------------------------------------------------
------------------------------------------------------------
------------------------------------------------------------
------------------------------------------------------------
------------------------------------------------------------
------------------------------------------------------------
------------------------------------------------------------
------------------------------------------------------------
------------------------------------------------------------
------------------------------------------------------------
------------------------------------------------------------
------------------------------------------------------------
------------------------------------------------------------
-------------------QAL------------------ERFSLG--------------
-----------------------G------------------------------------
------------------------------------------------------------
-------------------I----------------------------------------
------------------------------------------------------------
------------------------------RIADTLVA----------------------
------------------QGRIL-------------------------------------
------------------------------------------------------------
------------------------------------------------------------
------------------------------------------------------------
---------MFWYWLT-------YL-----------------------------------
-------LL-K-----K-N-----------------------------------------
--------R---------------------------------------------------
------------------------------------------------------------
-P--------------KYQ----------QL-----------------------------
------------------------------------------------------------
------------------------------------------------------------
------------------------------------------------------------
------------------------------------------------------------
------------------------------------------------------------
------------------------------------------------------------
------------------------------------------------------------
------------------------------------------------------------
------------------------------------------------------------
------------------------------------------------------------
------------------------------------------------------------
------------------------------------------------------------
------------------------------------------------------------
------------------------------------------------------------
------------------------------------------------------------
------------------------------------------------------------
------------------------------------------------------------
------------------------------------------------------------
------------------------------------------------------------
------------------------------------------------------------
------------------------------------------------------------
------------------------------------------------------------
------------------------------------------------------------
------------------------------------------------------------
----------LPP-----------------------------------------------
---------------------------------------------------SEEDQNKQ-
------------------------------------------------------------
------------------------------------------------------------
------------------------------------------------------------
------------------------------------------------------------
------------------------------------------------------------
------------------------------------------------------------
------------------------------------------------------------
------------------------------------------------------------
------------------------------------------------------------
------------------------QVKEVK------------------------------
----------
>tr|D8T3E2|D8T3E2_SELML ABC transporter domain-containing protein OS=Selaginella moellendorffii OX=88036 GN=SELMODRAFT_185031 PE=4 SV=1
------------------------------------------------------------
------------------------------------------------------------
------------------------------------------------------------
------------------------------------------------------------
------------------------------------------------------------
------------------------------------------------------------
------------------------------------------------------------
------------------------------------------------------------
------------------------------------------------------------
------------------------------------------------------------
------------------------------------------------------------
------------------------------------------------------------
------------------------------------------------------------
------------------------------------------------------------
------------------------------------------------------------
------------------------------------------------------------
----------------MAAAAA--------------------------------------
------------------------------------------------------------
-------------------------------PAIP-------------------------
------------------------------------------------------------
------------------------------------------------------------
---------------------------V--------------------------------
------------------------------------------------------------
------------------------------------------------------------
------------------------------------------------------------
-----------------------------------------------LVAGG-------V
A-----------------------------------------------------------
------------------------------------------------------------
------------------------------------------------------------
------------------------------------------------------------
-----------------------------------------------------------A
L-------------------V---------------------------------------
------------------------------------------------------------
-----------LKFFS------R-------------------------------------
------------------------------------------------------------
------------------------------------------------------------
------------R--------------------PPAAP----------------------
------------------------------------------------------------
------------------------------------------------------------
------------------------------------------------------------
------------------------------------------------------------
------------------------------------------------------------
------------------------------------------------------------
------------------------------------------------------------
------------------------------------------------------------
------------------------------------------------------------
-----------------------------EIQ----------------------------
------------------------------------------------------------
------------------------------------------------------------
------------------------------------------------------------
------------------------------------------------------------
------------------------------------------------------------
------------------------------------------------------------
------------------------------------------------------------
------------------------------------------------------------
-----EEASD--------DG-----------KDAS-------------------------
------------------------------------------------------------
------------------------------------------------------------
------------------------------------------------------------
------------------------------------------------------------
------------------------------------------------------------
------------------------------------------------------------
------------------------------------------------------------
------------------------------------------------------------
------------------------------------------------------------
-----------SAP----------------------------------------------
------------------------------------------------------------
------------------------------------------------------------
--------------------------------------EVPP------------------
------------------------------------------------------------
---------IT-------------------------------------------------
-----------------------------------------------------LS-WH--
--------------K-------I-------------------------------------
------------------------------------------------------------
--------------------------------------------------C---------
---------CA-------------------------------------------------
------------------------------------------------------------
------------------------------------------------------------
---------------LQ------------------------------AKD----------
--------------------------------------------GI--------------
------------------------------------------------------------
------------------------------------------------------------
------------------------------------------------------------
------------------------------------TTVKR-------------------
------------------------------------------------------------
---------------LLK----------------------------------NLSGEAKA
-----G----------------------------R-----------------LLA-----
-IMGPSGSGKT------TI-LN------V-------------------------------
-L----------AG------QLAASP----------------------------------
----------------------------------------------------RL---K--
---------------------------------------L-T------------------
--G-LLF---------V-------------------------------------------
NGT-PC-------------V-S---------------------TS--YKV-------AY-
---------V-RQ---------------------------------EDL-----------
--FFSQLTVRETLSLA---------------------------------A----------
-------ELQL---------P---------------------------------------
------------------------------------------------------------
------------------------------------------------------------
------------------------------------------------------------
------------------------------------------G-SS---TAAER------
---------------------------------------------S--------------
------------------------------RYVD------------------------DI
L----------------------------------------------Q------------
----RLGLV-RCA----------D-------TP---------------------------
------------------------------------------------------------
------------------------------------------------------------
------------------------------------------------------------
------------------------------------------------------------
------------------------------------------------------------
------------------------------------------------------------
------------------------------------------------------------
------------------------------------------------------------
------------------------------------------------------------
------------------------------------------------------------
---------V-----------G-D------------------------------------
-----------AK-VR---------G--IS------GG------------------EKKR
------------------------------------L---------SI------------
------------------------------------------------------ACEL--
------------------------------------------------------------
------------------------------------------------------------
------------------------------------------------------------
------------------------------------------------------------
------------------------------------------------------------
------------------------------------------------------------
------------------------------------------------------------
------------------------------------------------------------
------------------------------------------------------------
------------------------------------------------------------
---------------------------------------------------------I--
-------A--------S--------P--SV-------------------------IFA--
---------D-----------E------PTT-G---------------LD----------
------AFQAEQ----------------------V--ME---------------------
-------TLK-------------K------L-----------------AQ--DG---H--
--TV------------------V----------------------------C--------
--------------------------S-------------IH------------------
-------------Q-------------------------------------P--------
RGSIY-------------------------SKFDD----------------L-L------
------------------------LL-------------S-EGS---VI-----------
--------------------Y-A----------------------GPA------------
--------------------------------------------------------QNE-
-------------------------ALAYFA------------G-L--------------
--------------------------------------------------GH--------
---------SCP---------------------------------EHVNPAE--FF----
------------------------ADLI--------------------------------
----SIDYSS--------------------------------------------------
------------------------------------------------------------
------------------------------------------------------------
------------------PEKE--------SA-SR-------------------------
------------------------------------------------------------
------------------------------------------------------------
------------------------------------------------------------
------------------------------------------------------------
------------------------------------------------------------
-------------------KRVEA------------------------------------
----------------------------FV------------------------------
---------------------------EI---------------F---------------
------------------------------------------ATTLYATRSL--------
-------------------------------------------------------S----
------------------------------------------------------------
-GTE--------------------------------------------------------
------------------------------------------------------------
------------------------------------------------------------
------------------------------------------------------------
------------------------------------------------------------
---------PA-------------------------------------------------
------------------------------------------------------------
----P--VKLS-------------------------------------------------
------------------------------------------------------------
------------------------------------------------------------
------------------------------------------------------------
------------------------------------------------------------
------------------------------------------------------------
------------------------------------------------------------
------------------------------------------------------------
------------------------------------------------------------
-TQHVTQ-----------------------------------------------------
------------------------------------------------------------
------------------------------------------------------------
------------------------------------------------------------
----------------------------------------------QK---------VGW
WK---------------------------------------------QFR----------
---------------------------LLF-----------------------RRA----
------W----------------------------------LQA----------------
---IRDGPT-N-------------------------------------------------
--------KV-----------RS-RMSVAAAM----------------------------
---------------IFG------------------------------------------
--------------------------------------------S---------------
--------------IYWRM-----------------------------------------
-----------------------GR-----------------------------------
----------SQTSIQ-D------------------------------------------
------------------------------------------------------------
--------------------R---------------------------MGL---------
--------------LQV----------------------AAV------------------
--------------NTAMAALTK-------------------------------------
-TVNVFP-K-ERAIVD--RE----------------------------------------
----------------------------------------R-------------------
------------------------------------------------------------
------------------------------------------AKG---------------
----------SYGLAP--------------------------------------------
YL----------------------------------------------------------
--AAK-------------------------------------------------------
------------------------LIAEMPIGAA--------------------------
---------------------------------------FPLLF----------------
-GAILYP-----MARLH---------------------PS--------------------
-AKRF---------------GSFSS--------IVTV--------------ESFAASAMG
L--------CVGAMV-P-------------------------------------------
-------------------------STEA-------AMALGPS-----------------
------LMTV---------FIVFG------------------G-----------------
-----------YYVNSEN------------------------------------------
------------------------------------AP-VM-------------------
--------------------------------------F---------------------
---------------------------------------------------------RW-
--------IPR--V----SLIR------------------------------WAF-----
-----------------------QALC----------IN-E------FK-----------
-------GLKFECD----------------------------------------------
------------------------------------------------------------
------------------------------------------------------------
---------------------------KP-------------------------------
------------------------------------------------------------
------------------------------------------------------------
------------------------------------------------------------
--------------------------YDLPN----GE-----------------------
------------------------------------------------------------
------------------------------------------------------------
------------------------------------------------------------
------------------------------------------------------------
------------------------------------------------------------
------------------------------------------------------------
------------------------------------------------------------
------------------------------------------------------------
------------------------------------------------------------
------------------------------------------------------------
------------------------------------------------------------
------------------------------------------------------------
------------------------------------------------------------
------------------------------------------------------------
------------------------------------------------------------
-------------------QAL------------------ERLGFG--------------
-----------------------D------------------------------------
------------------------------------------------------------
-------------------S----------------------------------------
------------------------------------------------------------
------------------------------TINKAMVE----------------------
------------------EGRIL-------------------------------------
------------------------------------------------------------
------------------------------------------------------------
------------------------------------------------------------
---------LFWYTMT-------YA-----------------------------------
-------LM-R-----K-N-----------------------------------------
--------K---------------------------------------------------
------------------------------------------------------------
-P--------------RYQ----------RI-----------------------------
------------------------------------------------------------
------------------------------------------------------------
------------------------------------------------------------
------------------------------------------------------------
------------------------------------------------------------
------------------------------------------------------------
------------------------------------------------------------
------------------------------------------------------------
------------------------------------------------------------
------------------------------------------------------------
------------------------------------------------------------
------------------------------------------------------------
------------------------------------------------------------
------------------------------------------------------------
------------------------------------------------------------
------------------------------------------------------------
------------------------------------------------------------
------------------------------------------------------------
------------------------------------------------------------
------------------------------------------------------------
------------------------------------------------------------
------------------------------------------------------------
------------------------------------------------------------
------------------------------------------------------------
----------VAP-----------------------------------------------
---------------------------------------------------DESS-----
------------------------------------------------------------
------------------------------------------------------------
------------------------------------------------------------
------------------------------------------------------------
------------------------------------------------------------
------------------------------------------------------------
------------------------------------------------------------
------------------------------------------------------------
------------------------------------------------------------
------------------------------------------------------------
----------
>tr|D8T2I5|D8T2I5_SELML ATP-binding cassette transporter OS=Selaginella moellendorffii OX=88036 GN=SmABCG29 PE=4 SV=1
------------------------------------------------------------
------------------------------------------------------------
------------------------------------------------------------
------------------------------------------------------------
------------------------------------------------------------
------------------------------------------------------------
------------------------------------------------------------
------------------------------------------------------------
------------------------------------------------------------
------------------------------------------------------------
------------------------------------------------------------
------------------------------------------------------------
------------------------------------------------------------
------------------------------------------------------------
------------------------------------------------------------
------------------------------------------------------------
----------------MAAAAA--------------------------------------
------------------------------------------------------------
-------------------------------PAIP-------------------------
------------------------------------------------------------
------------------------------------------------------------
---------------------------V--------------------------------
------------------------------------------------------------
------------------------------------------------------------
------------------------------------------------------------
-----------------------------------------------LVAGG-------V
A-----------------------------------------------------------
------------------------------------------------------------
------------------------------------------------------------
------------------------------------------------------------
-----------------------------------------------------------A
L-------------------V---------------------------------------
------------------------------------------------------------
-----------LKFFS------R-------------------------------------
------------------------------------------------------------
------------------------------------------------------------
------------R--------------------PPAAP----------------------
------------------------------------------------------------
------------------------------------------------------------
------------------------------------------------------------
------------------------------------------------------------
------------------------------------------------------------
------------------------------------------------------------
------------------------------------------------------------
------------------------------------------------------------
------------------------------------------------------------
-----------------------------EIQ----------------------------
------------------------------------------------------------
------------------------------------------------------------
------------------------------------------------------------
------------------------------------------------------------
------------------------------------------------------------
------------------------------------------------------------
------------------------------------------------------------
------------------------------------------------------------
-----GEASD--------DG-----------KDAS-------------------------
------------------------------------------------------------
------------------------------------------------------------
------------------------------------------------------------
------------------------------------------------------------
------------------------------------------------------------
------------------------------------------------------------
------------------------------------------------------------
------------------------------------------------------------
------------------------------------------------------------
-----------SAP----------------------------------------------
------------------------------------------------------------
------------------------------------------------------------
--------------------------------------EVPP------------------
------------------------------------------------------------
---------IT-------------------------------------------------
-----------------------------------------------------LS-WH--
--------------K-------I-------------------------------------
------------------------------------------------------------
--------------------------------------------------C---------
---------CA-------------------------------------------------
------------------------------------------------------------
------------------------------------------------------------
---------------LQ------------------------------AKD----------
--------------------------------------------GI--------------
------------------------------------------------------------
------------------------------------------------------------
------------------------------------------------------------
------------------------------------TTVKR-------------------
------------------------------------------------------------
---------------LLK----------------------------------NLSGEAKA
-----G----------------------------R-----------------LLA-----
-IMGPSGSGKT------TI-LN------V-------------------------------
-L----------AG------QLAASP----------------------------------
----------------------------------------------------RL---K--
---------------------------------------L-T------------------
--G-LLF---------V-------------------------------------------
NGT-PC-------------V-S---------------------TS--YKV-------AY-
---------V-RQ---------------------------------EDL-----------
--FFSQLTVRETLSLA---------------------------------A----------
-------ELQL---------P---------------------------------------
------------------------------------------------------------
------------------------------------------------------------
------------------------------------------------------------
------------------------------------------G-SS---TAAER------
---------------------------------------------S--------------
------------------------------RYVD------------------------DI
L----------------------------------------------Q------------
----RLGLV-RCA----------D-------TP---------------------------
------------------------------------------------------------
------------------------------------------------------------
------------------------------------------------------------
------------------------------------------------------------
------------------------------------------------------------
------------------------------------------------------------
------------------------------------------------------------
------------------------------------------------------------
------------------------------------------------------------
------------------------------------------------------------
---------V-----------G-D------------------------------------
-----------AK-VR---------G--IS------GG------------------EKKR
------------------------------------L---------SI------------
------------------------------------------------------ACEL--
------------------------------------------------------------
------------------------------------------------------------
------------------------------------------------------------
------------------------------------------------------------
------------------------------------------------------------
------------------------------------------------------------
------------------------------------------------------------
------------------------------------------------------------
------------------------------------------------------------
------------------------------------------------------------
---------------------------------------------------------I--
-------A--------S--------P--SV-------------------------IFA--
---------D-----------E------PTT-G---------------LD----------
------AFQAEQ----------------------V--ME---------------------
-------TLK-------------K------L-----------------AQ--DG---H--
--TV------------------V----------------------------C--------
--------------------------S-------------IH------------------
-------------Q-------------------------------------P--------
RGSIY-------------------------SKFDD----------------L-L------
------------------------LL-------------S-EGS---VI-----------
--------------------Y-A----------------------GPA------------
--------------------------------------------------------QNE-
-------------------------ALAYFA------------G-L--------------
--------------------------------------------------GH--------
---------SCP---------------------------------EHVNPAE--FF----
------------------------ADLI--------------------------------
----SIDYSS--------------------------------------------------
------------------------------------------------------------
------------------------------------------------------------
------------------PEKE--------SA-SR-------------------------
------------------------------------------------------------
------------------------------------------------------------
------------------------------------------------------------
------------------------------------------------------------
------------------------------------------------------------
-------------------KRVEA------------------------------------
----------------------------FV------------------------------
---------------------------EI---------------F---------------
------------------------------------------ATTLYATRSL--------
-------------------------------------------------------S----
------------------------------------------------------------
-GTE--------------------------------------------------------
------------------------------------------------------------
------------------------------------------------------------
------------------------------------------------------------
------------------------------------------------------------
---------PA-------------------------------------------------
------------------------------------------------------------
----P--VKLS-------------------------------------------------
------------------------------------------------------------
------------------------------------------------------------
------------------------------------------------------------
------------------------------------------------------------
------------------------------------------------------------
------------------------------------------------------------
------------------------------------------------------------
------------------------------------------------------------
-TQYVTQ-----------------------------------------------------
------------------------------------------------------------
------------------------------------------------------------
------------------------------------------------------------
----------------------------------------------QK---------VGW
WK---------------------------------------------QFR----------
---------------------------LLF-----------------------RRA----
------W----------------------------------LQA----------------
---IRDGPT-N-------------------------------------------------
--------KV-----------RS-RMSVAAAM----------------------------
---------------IFG------------------------------------------
--------------------------------------------S---------------
--------------IYWRM-----------------------------------------
-----------------------GR-----------------------------------
----------SQTSIQ-D------------------------------------------
------------------------------------------------------------
--------------------R---------------------------MGL---------
--------------LQV----------------------AAV------------------
--------------NTAMAALTK-------------------------------------
-TVNVFP-K-ERAIVD--RE----------------------------------------
----------------------------------------R-------------------
------------------------------------------------------------
------------------------------------------AKG---------------
----------SYGLAP--------------------------------------------
YL----------------------------------------------------------
--AAK-------------------------------------------------------
------------------------LIAEMPIGAA--------------------------
---------------------------------------FPLLF----------------
-GAILYP-----MARLH---------------------PS--------------------
-AKRF---------------GSFSS--------IVTV--------------ESFTASAMG
L--------CVGAMV-P-------------------------------------------
-------------------------TTEA-------AMALGPS-----------------
------LMTV---------FIVFG------------------G-----------------
-----------YYVNSEN------------------------------------------
------------------------------------AP-VM-------------------
--------------------------------------F---------------------
---------------------------------------------------------RW-
--------IPR--V----SLIR------------------------------WAF-----
-----------------------QALC----------IN-E------FK-----------
-------GLKFECD----------------------------------------------
------------------------------------------------------------
------------------------------------------------------------
---------------------------KP-------------------------------
------------------------------------------------------------
------------------------------------------------------------
------------------------------------------------------------
--------------------------YDLPN----GE-----------------------
------------------------------------------------------------
------------------------------------------------------------
------------------------------------------------------------
------------------------------------------------------------
------------------------------------------------------------
------------------------------------------------------------
------------------------------------------------------------
------------------------------------------------------------
------------------------------------------------------------
------------------------------------------------------------
------------------------------------------------------------
------------------------------------------------------------
------------------------------------------------------------
------------------------------------------------------------
------------------------------------------------------------
-------------------QAL------------------ERLGFG--------------
-----------------------D------------------------------------
------------------------------------------------------------
-------------------S----------------------------------------
------------------------------------------------------------
------------------------------TINKAMVE----------------------
------------------EGRIL-------------------------------------
------------------------------------------------------------
------------------------------------------------------------
------------------------------------------------------------
---------LFWYTMT-------YA-----------------------------------
-------LM-R-----K-N-----------------------------------------
--------K---------------------------------------------------
------------------------------------------------------------
-P--------------RYQ----------RI-----------------------------
------------------------------------------------------------
------------------------------------------------------------
------------------------------------------------------------
------------------------------------------------------------
------------------------------------------------------------
------------------------------------------------------------
------------------------------------------------------------
------------------------------------------------------------
------------------------------------------------------------
------------------------------------------------------------
------------------------------------------------------------
------------------------------------------------------------
------------------------------------------------------------
------------------------------------------------------------
------------------------------------------------------------
------------------------------------------------------------
------------------------------------------------------------
------------------------------------------------------------
------------------------------------------------------------
------------------------------------------------------------
------------------------------------------------------------
------------------------------------------------------------
------------------------------------------------------------
------------------------------------------------------------
----------VAP-----------------------------------------------
---------------------------------------------------DESS-----
------------------------------------------------------------
------------------------------------------------------------
------------------------------------------------------------
------------------------------------------------------------
------------------------------------------------------------
------------------------------------------------------------
------------------------------------------------------------
------------------------------------------------------------
------------------------------------------------------------
------------------------------------------------------------
----------
>tr|A0A2K1JG19|A0A2K1JG19_PHYPA ABC transporter domain-containing protein OS=Physcomitrium patens OX=3218 GN=PHYPA_017885 PE=4 SV=1
------------------------------------------------------------
------------------------------------------------------------
------------------------------------------------------------
------------------------------------------------------------
------------------------------------------------------------
------------------------------------------------------------
------------------------------------------------------------
------------------------------------------------------------
------------------------------------------------------------
------------------------------------------------------------
------------------------------------------------------------
------------------------------------------------------------
------------------------------------------------------------
------------------------------------------------------------
------------------------------------------------------------
------------------------------------------------------------
-------------------MVP--------------------------------------
------------------------------------------------------------
-------------------------------PNVA-------------------------
------------------------------------------------------------
------------------------------------------------------------
---------------------------T--------------------------------
------------------------------------------------------------
------------------------------------------------------------
------------------------------------------------------------
-----------------------------------------------IMAAG-------V
A-----------------------------------------------------------
------------------------------------------------------------
------------------------------------------------------------
------------------------------------------------------------
-----------------------------------------------------------A
L-------------------T---------------------------------------
------------------------------------------------------------
-----------LRFVS------K-------------------------------------
------------------------------------------------------------
------------------------------------------------------------
------------R--------------------KAKSD----------------------
------------------------------------------------------------
------------------------------------------------------------
------------------------------------------------------------
------------------------------------------------------------
------------------------------------------------------------
------------------------------------------------------------
------------------------------------------------------------
------------------------------------------------------------
------------------------------------------------------------
-----------------------------HGE----------------------------
------------------------------------------------------------
------------------------------------------------------------
------------------------------------------------------------
------------------------------------------------------------
------------------------------------------------------------
------------------------------------------------------------
------------------------------------------------------------
------------------------------------------------------------
-----RVEDE--------EL-----------EDGE-------------------------
------------------------------------------------------------
------------------------------------------------------------
------------------------------------------------------------
------------------------------------------------------------
------------------------------------------------------------
------------------------------------------------------------
------------------------------------------------------------
------------------------------------------------------------
------------------------------------------------------------
-----------S-PT---------------------------------------------
------------------------------------------------------------
------------------------------------------------------------
-------------------------------------VGVVP------------------
------------------------------------------------------------
---------VT-------------------------------------------------
-----------------------------------------------------VA-WD--
--------------R-------I-------------------------------------
------------------------------------------------------------
--------------------------------------------------E---------
---------CI-------------------------------------------------
------------------------------------------------------------
------------------------------------------------------------
---------------LR------------------------------DKR----------
--------------------------------------------G---------------
------------------------------------------------------------
------------------------------------------------------------
------------------------------------------------------------
------------------------------------NVIKR-------------------
------------------------------------------------------------
---------------LLQ----------------------------------GVSGEAKA
-----G----------------------------K-----------------LLA-----
-IMGPSGSGKT------TL-LN------V-------------------------------
-L----------AG------QLAASP----------------------------------
----------------------------------------------------RL---R--
---------------------------------------L-T------------------
--G-SLS---------I-------------------------------------------
NGR-PF-------------S-K---------------------SK--HRV-------AY-
---------V-RQ---------------------------------EDL-----------
--FFSQLTVRETLALA---------------------------------A----------
-------ELQL---------P---------------------------------------
------------------------------------------------------------
------------------------------------------------------------
------------------------------------------------------------
------------------------------------------K-TW---KPNAR------
---------------------------------------------E--------------
------------------------------RYVQ------------------------EL
L----------------------------------------------Y------------
----RLGLV-SCA----------D-------TI---------------------------
------------------------------------------------------------
------------------------------------------------------------
------------------------------------------------------------
------------------------------------------------------------
------------------------------------------------------------
------------------------------------------------------------
------------------------------------------------------------
------------------------------------------------------------
------------------------------------------------------------
------------------------------------------------------------
---------V-----------G-D------------------------------------
-----------AK-VR---------G--IS------GG------------------EKKR
------------------------------------L---------SI------------
------------------------------------------------------ACEL--
------------------------------------------------------------
------------------------------------------------------------
------------------------------------------------------------
------------------------------------------------------------
------------------------------------------------------------
------------------------------------------------------------
------------------------------------------------------------
------------------------------------------------------------
------------------------------------------------------------
------------------------------------------------------------
---------------------------------------------------------I--
-------A--------S--------P--SI-------------------------IFA--
---------D-----------E------PTT-G---------------LD----------
------AFQAER----------------------V--ME---------------------
-------TLR-------------K------L-----------------AE--EG---H--
--TV------------------V----------------------------C--------
--------------------------S-------------IH------------------
-------------Q-------------------------------------P--------
RGSIY-------------------------SKFDD----------------L-I------
------------------------LL-------------S-SGA---VV-----------
--------------------Y-A----------------------GPA------------
--------------------------------------------------------ADH-
-------------------------ALKYFA------------D-L--------------
--------------------------------------------------GH--------
---------KCP---------------------------------EHTNPAE--YF----
------------------------ADLI--------------------------------
----SIDYSS--------------------------------------------------
------------------------------------------------------------
------------------------------------------------------------
------------------SDNE--------IA-AR-------------------------
------------------------------------------------------------
------------------------------------------------------------
------------------------------------------------------------
------------------------------------------------------------
------------------------------------------------------------
-------------------KKVAD------------------------------------
----------------------------LV------------------------------
---------------------------EA---------------FAS-------------
----------------------------------------KQKKIGRDN-PL--------
-------------------------------------------------------T----
------------------------------------------------------------
-ALD--------------------------------------------------------
------------------------------------------------------------
------------------------------------------------------------
------------------------------------------------------------
------------------LL----------------------------------------
---------MD-------------------------------------------------
------------------------------------------------------------
----PDDEKFI-------------------------------------------------
------------------------------------------------------------
------------------------------------------------------------
------------------------------------------------------------
------------------------------------------------------------
------------------------------------------------------------
------------------------------------------------------------
------------------------------------------------------------
------------------------------------------------------------
-HDTVVS-----------------------------------------------------
------------------------------------------------------------
------------------------------------------------------------
------------------------------------------------------------
----------------------------------------------NR---------SGF
LW---------------------------------------------QFQ----------
---------------------------MLL-----------------------RRA----
------W----------------------------------RQT----------------
---TRDKST-N-------------------------------------------------
--------RV-----------RG-TMSITSAL----------------------------
---------------IFG------------------------------------------
--------------------------------------------S---------------
--------------IFWRM-----------------------------------------
-----------------------GR-----------------------------------
----------SQTSIQ-D------------------------------------------
------------------------------------------------------------
--------------------R---------------------------MGL---------
--------------LQV----------------------AAI------------------
--------------NTAMSALTK-------------------------------------
-TVNVFP-K-ERAIVQ--RE----------------------------------------
----------------------------------------Q-------------------
------------------------------------------------------------
------------------------------------------AKG---------------
----------SYSLAP--------------------------------------------
YL----------------------------------------------------------
--IAK-------------------------------------------------------
------------------------LVAEAPVSAA--------------------------
---------------------------------------FPLMF----------------
-GAVVYP-----MTRLN---------------------PS--------------------
-LQRF---------------LTFSG--------VMTV--------------EAFAASAMG
L--------TVGAIA-P-------------------------------------------
-------------------------TTEA-------ALALGPS-----------------
------LMTV---------FIVFG------------------G-----------------
-----------YYVNSDN------------------------------------------
------------------------------------TP-TI-------------------
--------------------------------------F---------------------
---------------------------------------------------------RW-
--------IPK--V----SLIR------------------------------WAF-----
-----------------------QALS----------IN-E------FK-----------
-------GLTFDVK----------------------------------------------
------------------------------------------------------------
------------------------------------------------------------
---------------------------NS-------------------------------
------------------------------------------------------------
------------------------------------------------------------
------------------------------------------------------------
--------------------------FDLQD----GD-----------------------
------------------------------------------------------------
------------------------------------------------------------
------------------------------------------------------------
------------------------------------------------------------
------------------------------------------------------------
------------------------------------------------------------
------------------------------------------------------------
------------------------------------------------------------
------------------------------------------------------------
------------------------------------------------------------
------------------------------------------------------------
------------------------------------------------------------
------------------------------------------------------------
------------------------------------------------------------
------------------------------------------------------------
-------------------QVL------------------ERLSFG--------------
-----------------------G------------------------------------
------------------------------------------------------------
-------------------K----------------------------------------
------------------------------------------------------------
------------------------------NVQNAVNQ----------------------
------------------ELRIA-------------------------------------
------------------------------------------------------------
------------------------------------------------------------
------------------------------------------------------------
---------LFWYWLT-------YV-----------------------------------
-------LL-K-----R-N-----------------------------------------
--------K---------------------------------------------------
------------------------------------------------------------
-A--------------KFQ----------VL-----------------------------
------------------------------------------------------------
------------------------------------------------------------
------------------------------------------------------------
------------------------------------------------------------
------------------------------------------------------------
------------------------------------------------------------
------------------------------------------------------------
------------------------------------------------------------
------------------------------------------------------------
------------------------------------------------------------
------------------------------------------------------------
------------------------------------------------------------
------------------------------------------------------------
------------------------------------------------------------
------------------------------------------------------------
------------------------------------------------------------
------------------------------------------------------------
------------------------------------------------------------
------------------------------------------------------------
------------------------------------------------------------
------------------------------------------------------------
------------------------------------------------------------
------------------------------------------------------------
------------------------------------------------------------
----------EAP-----------------------------------------------
---------------------------------------------------SKVTPHEL-
------------------------------------------------------------
------------------------------------------------------------
------------------------------------------------------------
------------------------------------------------------------
------------------------------------------------------------
------------------------------------------------------------
------------------------------------------------------------
------------------------------------------------------------
------------------------------------------------------------
------------------------AVEDV-------------------------------
----------
>lcl|Mp3g18640.2 [MapolyID=Mapoly0142s0030.2]
------------------------------------------------------------
------------------------------------------------------------
------------------------------------------------------------
------------------------MEGIG-------------------------------
------------------------------------------------------------
------------------------------------------------------------
------------------------------------------------------------
------------------------------------------------------------
------------------------------------------------------------
------------------------------------------------------------
------------------------------------------------------------
------------------------------------------------------------
-------------------Q----------------------------------------
------------------------------------------------------------
------------------------------------------------------------
------------------------------------------------------------
------------------------------------------------------------
------------------------------------------------------------
--------------------------------HIP-------------------------
------------------------------------------------------------
------------------------------------------------------------
---------------------------T--------------------------------
------------------------------------------------------------
------------------------------------------------------------
------------------------------------------------------------
-----------------------------------------------LLAAG-------L
A-----------------------------------------------------------
------------------------------------------------------------
------------------------------------------------------------
------------------------------------------------------------
-----------------------------------------------------------L
V-------------------S---------------------------------------
------------------------------------------------------------
-----------LRIYP------Y-------------------------------------
------------------------------------------------------------
------------------------------------------------------------
------------S--------------------PSSEN----------------------
------------------------------------------------------------
------------------------------------------------------------
------------------------------------------------------------
------------------------------------------------------------
------------------------------------------------------------
------------------------------------------------------------
------------------------------------------------------------
------------------------------------------------------------
----SVHHE-H-------------------------------------------------
---------------------AKATITEIEDE----------------------------
------------------------------------------------------------
------------------------------------------------------------
------------------------------------------------------------
------------------------------------------------------------
------------------------------------------------------------
------------------------------------------------------------
------------------------------------------------------------
------------------------------------------------------------
-----NDDLD--------TD-----------NTDG-------------------------
------------------------------------------------------------
------------------------------------------------------------
------------------------------------------------------------
------------------------------------------------------------
------------------------------------------------------------
------------------------------------------------------------
------------------------------------------------------------
------------------------------------------------------------
------------------------------------------------------------
-----------S------------------------------------------------
------------------------------------------------------------
------------------------------------------------------------
---------------------------------------VKP------------------
------------------------------------------------------------
---------VV-------------------------------------------------
-----------------------------------------------------VQ-WR--
--------------N-------I-------------------------------------
------------------------------------------------------------
--------------------------------------------------S---------
---------CV-------------------------------------------------
------------------------------------------------------------
------------------------------------------------------------
---------------LM------------------------------DKA----------
--------------------------------------------G---------------
------------------------------------------------------------
------------------------------------------------------------
------------------------------------------------------------
------------------------------------EVGKT-------------------
------------------------------------------------------------
---------------LLK----------------------------------NISGEAKP
-----G----------------------------R-----------------LLA-----
-IMGPSGSGKT------SL-IN------V-------------------------------
-L----------AG------QLPASK----------------------------------
----------------------------------------------------QM---R--
---------------------------------------L-N------------------
--G-HLL---------V-------------------------------------------
NGR-PV-------------K-N---------------------AK--HTV-------AY-
---------V-RQ---------------------------------EDL-----------
--FFSQLTVRETLSLA---------------------------------A----------
-------ELQL---------G---------------------------------------
------------------------------------------------------------
------------------------------------------------------------
------------------------------------------------------------
------------------------------------------K-DV------DK------
---------------------------------------------E--------------
------------------------------KYVD------------------------DL
L----------------------------------------------K------------
----RLGLG-GCA----------G-------TI---------------------------
------------------------------------------------------------
------------------------------------------------------------
------------------------------------------------------------
------------------------------------------------------------
------------------------------------------------------------
------------------------------------------------------------
------------------------------------------------------------
------------------------------------------------------------
------------------------------------------------------------
------------------------------------------------------------
---------V-----------G-D------------------------------------
-----------KK-VR---------G--IS------GG------------------EKKR
------------------------------------L---------SI------------
------------------------------------------------------ACEL--
------------------------------------------------------------
------------------------------------------------------------
------------------------------------------------------------
------------------------------------------------------------
------------------------------------------------------------
------------------------------------------------------------
------------------------------------------------------------
------------------------------------------------------------
------------------------------------------------------------
------------------------------------------------------------
---------------------------------------------------------I--
-------A--------S--------P--SV-------------------------IFA--
---------D-----------E------PTT-G---------------LD----------
------AFQAEQ----------------------V--ME---------------------
-------TLR-------------E------L-----------------AH--DG---H--
--TV------------------I----------------------------C--------
--------------------------S-------------IH------------------
-------------Q-------------------------------------P--------
RGSIY-------------------------AKFDD----------------L-M------
------------------------LL-------------S-NGS---LV-----------
--------------------Y-M----------------------GPA------------
--------------------------------------------------------GEK-
-------------------------ALTYFE------------S-I--------------
--------------------------------------------------GY--------
---------KCP---------------------------------EHVNPAE--FF----
------------------------ADLI--------------------------------
----SIDYST--------------------------------------------------
------------------------------------------------------------
------------------------------------------------------------
------------------PERE--------EI-TR-------------------------
------------------------------------------------------------
------------------------------------------------------------
------------------------------------------------------------
------------------------------------------------------------
------------------------------------------------------------
-------------------GKLAS------------------------------------
----------------------------LV------------------------------
---------------------------NT---------------FSG-------------
----------------------------------------RISESLYGK-YE--------
-------------------------------------------------------S----
------------------------------------------------------------
-AAD--------------------------------------------------------
------------------------------------------------------------
------------------------------------------------------------
------------------------------------------------------------
------------------------------------------------------------
---------NS-------------------------------------------------
------------------------------------------------------------
----GVVVRSS-------------------------------------------------
------------------------------------------------------------
------------------------------------------------------------
------------------------------------------------------------
------------------------------------------------------------
------------------------------------------------------------
------------------------------------------------------------
------------------------------------------------------------
------------------------------------------------------------
-SVKLVR-----------------------------------------------------
------------------------------------------------------------
------------------------------------------------------------
------------------------------------------------------------
----------------------------------------------PH---------VGW
WK---------------------------------------------QFR----------
---------------------------ILL-----------------------RRA----
------W----------------------------------LQA----------------
---TRDGPT-N-------------------------------------------------
--------KV-----------RG-TMSLSSAL----------------------------
---------------IFG------------------------------------------
--------------------------------------------S---------------
--------------IFWRM-----------------------------------------
-----------------------GR-----------------------------------
----------TQTSIQ-D------------------------------------------
------------------------------------------------------------
--------------------R---------------------------LGL---------
--------------LQV----------------------AAV------------------
--------------NTAMAALTK-------------------------------------
-TVNVFP-K-ERTIVQ--QE----------------------------------------
----------------------------------------R-------------------
------------------------------------------------------------
------------------------------------------TKG---------------
----------SYGLIP--------------------------------------------
YL----------------------------------------------------------
--LSK-------------------------------------------------------
------------------------LVAEAPISAA--------------------------
---------------------------------------FPLAF----------------
-AAVVYP-----MTGLH---------------------PT--------------------
-FSRF---------------LRLSG--------IVTV--------------EAFAASAMG
L--------TVGAIA-P-------------------------------------------
-------------------------TSEA-------ASALGPS-----------------
------IMTV---------FIVFG------------------G-----------------
-----------YYVNEEN------------------------------------------
------------------------------------TP-LV-------------------
--------------------------------------F---------------------
---------------------------------------------------------RW-
--------IPK--V----SMIR------------------------------WAF-----
-----------------------QALC----------IN-E------FT-----------
-------GLKFLKE----------------------------------------------
------------------------------------------------------------
------------------------------------------------------------
---------------------------KS-------------------------------
------------------------------------------------------------
------------------------------------------------------------
------------------------------------------------------------
--------------------------FDVEN----GE-----------------------
------------------------------------------------------------
------------------------------------------------------------
------------------------------------------------------------
------------------------------------------------------------
------------------------------------------------------------
------------------------------------------------------------
------------------------------------------------------------
------------------------------------------------------------
------------------------------------------------------------
------------------------------------------------------------
------------------------------------------------------------
------------------------------------------------------------
------------------------------------------------------------
------------------------------------------------------------
------------------------------------------------------------
-------------------QAL------------------DRLSFG--------------
-----------------------K------------------------------------
------------------------------------------------------------
-------------------S----------------------------------------
------------------------------------------------------------
------------------------------SLREAILQ----------------------
------------------EGRIA-------------------------------------
------------------------------------------------------------
------------------------------------------------------------
------------------------------------------------------------
---------LFWYYLT-------YF-----------------------------------
-------FL-K-----R-N-----------------------------------------
--------K---------------------------------------------------
------------------------------------------------------------
-P--------------RYQ----------KF-----------------------------
------------------------------------------------------------
------------------------------------------------------------
---------------------------EALPHPTAL------------------------
------------------------------------------------------------
------------------------------------------------------------
------------------------------------------------------------
------------------------------------------------------------
------------------------------------------------------------
------------------------------------------------------------
------------------------------------------------------------
------------------------------------------------------------
------------------------------------------------------------
------------------------------------------------------------
------------------------------------------------------------
------------------------------------------------------------
------------------------------------------------------------
------------------------------------------------------------
------------------------------------------------------------
------------------------------------------------------------
------------------------------------------------------------
------------------------------------------------------------
------------------------------------------------------------
------------------------------------------------------------
---------AE-------------------------------------------------
------CSRASGK-----------------------------------------------
---------------------------------------------------SESDFAED-
------------------------------------------------------------
----------------------------------ITDAA---------------------
---------------------------------------NASADE---------------
------------------------------------------------------------
------------------------------------------------------------
------------------------------------------------------------
------------------------------------------------------------
------------------------------------------------------------
------------------------------------------------------------
-----------------------DQASE--------------------------------
----------
>lcl|Mp3g18640.1 [MapolyID=Mapoly0142s0030.1]
------------------------------------------------------------
------------------------------------------------------------
------------------------------------------------------------
------------------------MEGIG-------------------------------
------------------------------------------------------------
------------------------------------------------------------
------------------------------------------------------------
------------------------------------------------------------
------------------------------------------------------------
------------------------------------------------------------
------------------------------------------------------------
------------------------------------------------------------
-------------------Q----------------------------------------
------------------------------------------------------------
------------------------------------------------------------
------------------------------------------------------------
------------------------------------------------------------
------------------------------------------------------------
--------------------------------HIP-------------------------
------------------------------------------------------------
------------------------------------------------------------
---------------------------T--------------------------------
------------------------------------------------------------
------------------------------------------------------------
------------------------------------------------------------
-----------------------------------------------LLAAG-------L
A-----------------------------------------------------------
------------------------------------------------------------
------------------------------------------------------------
------------------------------------------------------------
-----------------------------------------------------------L
V-------------------S---------------------------------------
------------------------------------------------------------
-----------LRIYP------Y-------------------------------------
------------------------------------------------------------
------------------------------------------------------------
------------S--------------------PSSEN----------------------
------------------------------------------------------------
------------------------------------------------------------
------------------------------------------------------------
------------------------------------------------------------
------------------------------------------------------------
------------------------------------------------------------
------------------------------------------------------------
------------------------------------------------------------
----SVHHE-H-------------------------------------------------
---------------------AKATITEIEDE----------------------------
------------------------------------------------------------
------------------------------------------------------------
------------------------------------------------------------
------------------------------------------------------------
------------------------------------------------------------
------------------------------------------------------------
------------------------------------------------------------
------------------------------------------------------------
-----NDDLD--------TD-----------NTDG-------------------------
------------------------------------------------------------
------------------------------------------------------------
------------------------------------------------------------
------------------------------------------------------------
------------------------------------------------------------
------------------------------------------------------------
------------------------------------------------------------
------------------------------------------------------------
------------------------------------------------------------
-----------S------------------------------------------------
------------------------------------------------------------
------------------------------------------------------------
---------------------------------------VKP------------------
------------------------------------------------------------
---------VV-------------------------------------------------
-----------------------------------------------------VQ-WR--
--------------N-------I-------------------------------------
------------------------------------------------------------
--------------------------------------------------S---------
---------CV-------------------------------------------------
------------------------------------------------------------
------------------------------------------------------------
---------------LM------------------------------DKA----------
--------------------------------------------G---------------
------------------------------------------------------------
------------------------------------------------------------
------------------------------------------------------------
------------------------------------EVGKT-------------------
------------------------------------------------------------
---------------LLK----------------------------------NISGEAKP
-----G----------------------------R-----------------LLA-----
-IMGPSGSGKT------SL-IN------V-------------------------------
-L----------AG------QLPASK----------------------------------
----------------------------------------------------QM---R--
---------------------------------------L-N------------------
--G-HLL---------V-------------------------------------------
NGR-PV-------------K-N---------------------AK--HTV-------AY-
---------V-RQ---------------------------------EDL-----------
--FFSQLTVRETLSLA---------------------------------A----------
-------ELQL---------G---------------------------------------
------------------------------------------------------------
------------------------------------------------------------
------------------------------------------------------------
------------------------------------------K-DV------DK------
---------------------------------------------E--------------
------------------------------KYVD------------------------DL
L----------------------------------------------K------------
----RLGLG-GCA----------G-------TI---------------------------
------------------------------------------------------------
------------------------------------------------------------
------------------------------------------------------------
------------------------------------------------------------
------------------------------------------------------------
------------------------------------------------------------
------------------------------------------------------------
------------------------------------------------------------
------------------------------------------------------------
------------------------------------------------------------
---------V-----------G-D------------------------------------
-----------KK-VR---------G--IS------GG------------------EKKR
------------------------------------L---------SI------------
------------------------------------------------------ACEL--
------------------------------------------------------------
------------------------------------------------------------
------------------------------------------------------------
------------------------------------------------------------
------------------------------------------------------------
------------------------------------------------------------
------------------------------------------------------------
------------------------------------------------------------
------------------------------------------------------------
------------------------------------------------------------
---------------------------------------------------------I--
-------A--------S--------P--SV-------------------------IFA--
---------D-----------E------PTT-G---------------LD----------
------AFQAEQ----------------------V--ME---------------------
-------TLR-------------E------L-----------------AH--DG---H--
--TV------------------I----------------------------C--------
--------------------------S-------------IH------------------
-------------Q-------------------------------------P--------
RGSIY-------------------------AKFDD----------------L-M------
------------------------LL-------------S-NGS---LV-----------
--------------------Y-M----------------------GPA------------
--------------------------------------------------------GEK-
-------------------------ALTYFE------------S-I--------------
--------------------------------------------------GY--------
---------KCP---------------------------------EHVNPAE--FF----
------------------------ADLI--------------------------------
----SIDYST--------------------------------------------------
------------------------------------------------------------
------------------------------------------------------------
------------------PERE--------EI-TR-------------------------
------------------------------------------------------------
------------------------------------------------------------
------------------------------------------------------------
------------------------------------------------------------
------------------------------------------------------------
-------------------GKLAS------------------------------------
----------------------------LV------------------------------
---------------------------NT---------------FSG-------------
----------------------------------------RISESLYGK-YE--------
-------------------------------------------------------S----
------------------------------------------------------------
-AAD--------------------------------------------------------
------------------------------------------------------------
------------------------------------------------------------
------------------------------------------------------------
------------------------------------------------------------
---------NS-------------------------------------------------
------------------------------------------------------------
----GVVVRSS-------------------------------------------------
------------------------------------------------------------
------------------------------------------------------------
------------------------------------------------------------
------------------------------------------------------------
------------------------------------------------------------
------------------------------------------------------------
------------------------------------------------------------
------------------------------------------------------------
-SVKLVR-----------------------------------------------------
------------------------------------------------------------
------------------------------------------------------------
------------------------------------------------------------
----------------------------------------------PH---------VGW
WK---------------------------------------------QFR----------
---------------------------ILL-----------------------RRA----
------W----------------------------------LQA----------------
---TRDGPT-N-------------------------------------------------
--------KV-----------RG-TMSLSSAL----------------------------
---------------IFG------------------------------------------
--------------------------------------------S---------------
--------------IFWRM-----------------------------------------
-----------------------GR-----------------------------------
----------TQTSIQ-D------------------------------------------
------------------------------------------------------------
--------------------R---------------------------LGL---------
--------------LQV----------------------AAV------------------
--------------NTAMAALTK-------------------------------------
-TVNVFP-K-ERTIVQ--QE----------------------------------------
----------------------------------------R-------------------
------------------------------------------------------------
------------------------------------------TKG---------------
----------SYGLIP--------------------------------------------
YL----------------------------------------------------------
--LSK-------------------------------------------------------
------------------------LVAEAPISAA--------------------------
---------------------------------------FPLAF----------------
-AAVVYP-----MTGLH---------------------PT--------------------
-FSRF---------------LRLSG--------IVTV--------------EAFAASAMG
L--------TVGAIA-P-------------------------------------------
-------------------------TSEA-------ASALGPS-----------------
------IMTV---------FIVFG------------------G-----------------
-----------YYVNEEN------------------------------------------
------------------------------------TP-LV-------------------
--------------------------------------F---------------------
---------------------------------------------------------RW-
--------IPK--V----SMIR------------------------------WAF-----
-----------------------QALC----------IN-E------FT-----------
-------GLKFLKE----------------------------------------------
------------------------------------------------------------
------------------------------------------------------------
---------------------------KS-------------------------------
------------------------------------------------------------
------------------------------------------------------------
------------------------------------------------------------
--------------------------FDVEN----GE-----------------------
------------------------------------------------------------
------------------------------------------------------------
------------------------------------------------------------
------------------------------------------------------------
------------------------------------------------------------
------------------------------------------------------------
------------------------------------------------------------
------------------------------------------------------------
------------------------------------------------------------
------------------------------------------------------------
------------------------------------------------------------
------------------------------------------------------------
------------------------------------------------------------
------------------------------------------------------------
------------------------------------------------------------
-------------------QAL------------------DRLSFG--------------
-----------------------K------------------------------------
------------------------------------------------------------
-------------------S----------------------------------------
------------------------------------------------------------
------------------------------SLREAILQ----------------------
------------------EGRIA-------------------------------------
------------------------------------------------------------
------------------------------------------------------------
------------------------------------------------------------
---------LFWYYLT-------YF-----------------------------------
-------FL-K-----R-N-----------------------------------------
--------K---------------------------------------------------
------------------------------------------------------------
-P--------------RYQ----------KF-----------------------------
------------------------------------------------------------
------------------------------------------------------------
---------------------------EALPHPTAL------------------------
------------------------------------------------------------
------------------------------------------------------------
------------------------------------------------------------
------------------------------------------------------------
------------------------------------------------------------
------------------------------------------------------------
------------------------------------------------------------
------------------------------------------------------------
------------------------------------------------------------
------------------------------------------------------------
------------------------------------------------------------
------------------------------------------------------------
------------------------------------------------------------
------------------------------------------------------------
------------------------------------------------------------
------------------------------------------------------------
------------------------------------------------------------
------------------------------------------------------------
------------------------------------------------------------
------------------------------------------------------------
---------AE-------------------------------------------------
------CSRASGK-----------------------------------------------
---------------------------------------------------SESDFAED-
------------------------------------------------------------
----------------------------------ITDAA---------------------
---------------------------------------NASADE---------------
------------------------------------------------------------
------------------------------------------------------------
------------------------------------------------------------
------------------------------------------------------------
------------------------------------------------------------
------------------------------------------------------------
-----------------------DQASE--------------------------------
----------
>kfl00923_0010_v1.1
------------------------------------------------------------
------------------------------------------------------------
------------------------------------------------------------
----------------------MFSLVIG-------------------------------
------------------------------------------------------------
------------------------------------------------------------
------------------------------------------------------------
------------------------------------------------------------
------------------------------------------------------------
------------------------------------------------------------
------------------------------------------------------------
------------------------------------------------------------
-------------------TV---------------------------------------
------------------------------------------------------------
------------------------------------------------------------
------------------------------------------------------------
----------------VWATLP--------------------------------------
------------------------------------------------------------
-------------------------------QHRA-------------------------
------------------------------------------------------------
------------------------------------------------------------
---------------------------A--------------------------------
------------------------------------------------------------
------------------------------------------------------------
------------------------------------------------------------
-----------------------------------------------TLAAG-------T
A-----------------------------------------------------------
------------------------------------------------------------
------------------------------------------------------------
------------------------------------------------------------
-----------------------------------------------------------W
T-------------------L---------------------------------------
------------------------------------------------------------
-----------VK-----------------------------------------------
------------------------------------------------------------
------------------------------------------------------------
------------------------------------------------------------
------------------------------------------------------------
------------------------------------------------------------
------------------------------------------------------------
------------------------------------------------------------
------------------------------------------------------------
------------------------------------------------------------
------------------------------------------------------------
------------------------------------------------------------
------------------------------------------------------------
----------------------------GVRN----------------------------
------------------------------------------------------------
------------------------------------------------------------
------------------------------------------------------------
------------------------------------------------------------
------------------------------------------------------------
------------------------------------------------------------
------------------------------------------------------------
------------------------------------------------------------
-----HIRAR--------KA-----------EDGA-------------------------
------------------------------------------------------------
------------------------------------------------------------
------------------------------------------------------------
------------------------------------------------------------
------------------------------------------------------------
------------------------------------------------------------
------------------------------------------------------------
------------------------------------------------------------
------------------------------------------------------------
-----------SSVV---------------------------------------------
------------------------------------------------------------
------------------------------------------------------------
------------------------------------DEVSTG------------------
------------------------------------------------------------
---------VA-------------------------------------------------
-----------------------------------------------------LE-WQ--
--------------D-------V-------------------------------------
------------------------------------------------------------
--------------------------------------------------R---------
---------MT-------------------------------------------------
------------------------------------------------------------
------------------------------------------------------------
---------------LL------------------------------DKK----------
--------------------------------------------G---------------
------------------------------------------------------------
------------------------------------------------------------
------------------------------------------------------------
------------------------------------RAKKH-------------------
------------------------------------------------------------
---------------ILR----------------------------------GVNGKASP
-----G----------------------------R-----------------LLA-----
-IMGPSGSGKT------SL-LN------A-------------------------------
-L----------AG------QTQKAK----------------------------------
----------------------------------------------------RV---K--
---------------------------------------L-V------------------
--G-CLL---------V-------------------------------------------
NGK-ES-------------A-SL--------------------KE--HKV-------AY-
---------V-RQ---------------------------------DDI-----------
--FYSQLTVRETLRMA---------------------------------A----------
-------QLQL---------P---------------------------------------
------------------------------------------------------------
------------------------------------------------------------
------------------------------------------------------------
------------------------------------------Q-SQ---PDEEK------
---------------------------------------------D--------------
------------------------------AYVE------------------------EL
I----------------------------------------------L------------
----HLGLV-ACA----------D-------TI---------------------------
------------------------------------------------------------
------------------------------------------------------------
------------------------------------------------------------
------------------------------------------------------------
------------------------------------------------------------
------------------------------------------------------------
------------------------------------------------------------
------------------------------------------------------------
------------------------------------------------------------
------------------------------------------------------------
---------V-----------GDD------------------------------------
-----------RR-VR---------G--IS------GG------------------ERKR
------------------------------------L---------SI------------
------------------------------------------------------ACEL--
------------------------------------------------------------
------------------------------------------------------------
------------------------------------------------------------
------------------------------------------------------------
------------------------------------------------------------
------------------------------------------------------------
------------------------------------------------------------
------------------------------------------------------------
------------------------------------------------------------
------------------------------------------------------------
---------------------------------------------------------I--
-------S--------S--------P--SI-------------------------IFA--
---------D-----------E------PTT-G---------------LD----------
------SFQAEK----------------------V--VR---------------------
-------TLQ-------------K------L-----------------AR--DG---H--
--TV------------------V----------------------------C--------
--------------------------S-------------IH------------------
-------------Q-------------------------------------P--------
RGSIF-------------------------QMFDD----------------L-V------
------------------------LL-------------A-DGQ---LV-----------
--------------------Y-Q----------------------G-A------------
--------------------------------------------------------AEG-
-------------------------ALPFFE------------E-Q--------------
--------------------------------------------------GH--------
---------KCP---------------------------------ERYNPAE--FY----
------------------------ADLI--------------------------------
----AYDFST--------------------------------------------------
------------------------------------------------------------
------------------------------------------------------------
------------------PDLE--------AA-SR-------------------------
------------------------------------------------------------
------------------------------------------------------------
------------------------------------------------------------
------------------------------------------------------------
------------------------------------------------------------
-------------------QRVTQ------------------------------------
----------------------------LQ------------------------------
---------------------------QA---------------FVNWH-----------
---------------------------------------TKHSDSTAGAAAE--------
-------------------------------------------------------D----
------------------------------------------------------------
-GKE--------------------------------------------------------
------------------------------------------------------------
------------------------------------------------------------
------------------------------------------------------------
-------------------G----------------------------------------
---------TE-------------------------------------------------
------------------------------------------------------------
----KPLIKRA-------------------------------------------------
------------------------------------------------------------
------------------------------------------------------------
------------------------------------------------------------
------------------------------------------------------------
------------------------------------------------------------
------------------------------------------------------------
------------------------------------------------------------
------------------------------------------------------------
-KQAVGK-----------------------------------------------------
------------------------------------------------------------
------------------------------------------------------------
------------------------------------------------------------
----------------------------------------------QG---------SGW
RT---------------------------------------------QFR----------
---------------------------LLL-----------------------ERS----
------W----------------------------------RQV----------------
---TRDKTT-N-------------------------------------------------
--------VV-----------RG-AMNVTSAL----------------------------
---------------IFG------------------------------------------
--------------------------------------------S---------------
--------------IFWRL-----------------------------------------
-----------------------GL-----------------------------------
----------KQSTIQ-D------------------------------------------
------------------------------------------------------------
--------------------R---------------------------MGL---------
--------------LQV----------------------AAV------------------
--------------NTAMASLTK-------------------------------------
-TINAFP-R-ERDIVN--RE----------------------------------------
----------------------------------------R-------------------
------------------------------------------------------------
------------------------------------------AKG---------------
----------QYGVSP--------------------------------------------
YF----------------------------------------------------------
--VSK-------------------------------------------------------
------------------------LVAELPIAAL--------------------------
---------------------------------------FPLGF----------------
-GCLLYP-----MAGLH---------------------AG--------------------
-AARF---------------AQFLG--------LVTL--------------ESFTSSALG
L--------ALGSLS-P-------------------------------------------
-------------------------TTEA-------ALALGPS-----------------
------VMVL---------FIVFG------------------G-----------------
-----------YYINPDN------------------------------------------
------------------------------------AP-RA-------------------
--------------------------------------F---------------------
---------------------------------------------------------RW-
--------IPR--V----SLIK------------------------------WAF-----
-----------------------EGLS----------VN-E------FR-----------
-------GLTFDAA----------------------------------------------
------------------------------------------------------------
------------------------------------------------------------
---------------------------EP-------------------------------
------------------------------------------------------------
------------------------------------------------------------
------------------------------------------------------------
--------------------------GDQAT----GE-----------------------
------------------------------------------------------------
------------------------------------------------------------
------------------------------------------------------------
------------------------------------------------------------
------------------------------------------------------------
------------------------------------------------------------
------------------------------------------------------------
------------------------------------------------------------
------------------------------------------------------------
------------------------------------------------------------
------------------------------------------------------------
------------------------------------------------------------
------------------------------------------------------------
------------------------------------------------------------
------------------------------------------------------------
-------------------GVL------------------KRLGFG--------------
-----------------------D------------------------------------
------------------------------------------------------------
-------------------S----------------------------------------
------------------------------------------------------------
------------------------------SIHGAAYQ----------------------
------------------QARLL-------------------------------------
------------------------------------------------------------
------------------------------------------------------------
------------------------------------------------------------
---------GFFYLLT-------FS-----------------------------------
-------IL-K-----D-K-----------------------------------------
--------E---------------------------------------------------
------------------------------------------------------------
-P--------------KFL----------TM-----------------------------
------------------------------------------------------------
------------------------------------------------------------
---------------------------EA-------------------------------
------------------------------------------------------------
------------------------------------------------------------
------------------------------------------------------------
------------------------------------------------------------
------------------------------------------------------------
------------------------------------------------------------
------------------------------------------------------------
------------------------------------------------------------
------------------------------------------------------------
------------------------------------------------------------
------------------------------------------------------------
------------------------------------------------------------
------------------------------------------------------------
------------------------------------------------------------
------------------------------------------------------------
------------------------------------------------------------
------------------------------------------------------------
------------------------------------------------------------
------------------------------------------------------------
------------------------------------------------------------
------------------------------------------------------------
----------PPP-----------------------------------------------
---------------------------------------------------RLEELDAD-
------------------------------------------------------------
------------------------------------------------------------
------------------------------------------------------------
------------------------------------------------------------
------------------------------------------------------------
------------------------------------------------------------
------------------------------------------------------------
------------------------------------------------------------
------------------------------------------------------------
------------------------SVRA--------------------------------
----------
>tr|A0A2K3D6G1|A0A2K3D6G1_CHLRE ABC transporter domain-containing protein OS=Chlamydomonas reinhardtii OX=3055 GN=CHLRE_12g547300v5 PE=4 SV=1
------------------------------------------------------------
------------------------------------------------------------
------------------------------------------------------------
----------------------MIGFLLG-------------------------------
------------------------------------------------------------
------------------------------------------------------------
------------------------------------------------------------
------------------------------------------------------------
------------------------------------------------------------
------------------------------------------------------------
------------------------------------------------------------
------------------------------------------------------------
-------------------T----------------------------------------
------------------------------------------------------------
------------------------------------------------------------
------------------------------------------------------------
----------------AAICAP--------------------------------------
------------------------------------------------------------
-------------------------------PHIG-------------------------
------------------------------------------------------------
------------------------------------------------------------
---------------------------VPL------------------------------
------------------------------------------------------------
------------------------------------------------------------
------------------------------------------------------------
-----------G-----------------------------------LTIAG-------V
K-----------------------------------------------------------
------------------------------------------------------------
------------------------------------------------------------
------------------------------------------------------------
-----------------------------------------------------------A
I-------------------A---------------------------------------
------------------------------------------------------------
-----------GRRRN------A-------------------------------------
------------------------------------------------------------
------------------------------------------------------------
------------R--------------------QAKLH----------------------
------------------------------------------------------------
------------------------------------------------------------
------------------------------------------------------------
------------------------------------------------------------
------------------------------------------------------------
------------------------------------------------------------
------------------------------------------------------------
------------------------------------------------------------
----SSD-----------------------------------------------------
-----------------------------SEQ----------------------------
------------------------------------------------------------
------------------------------------------------------------
------------------------------------------------------------
------------------------------------------------------------
------------------------------------------------------------
------------------------------------------------------------
------------------------------------------------------------
------------------------------------------------------------
-----KLEAK--------FE-----------KVLA-------------------------
------------------------------------------------------------
------------------------------------------------------------
------------------------------------------------------------
------------------------------------------------------------
------------------------------------------------------------
------------------------------------------------------------
------------------------------------------------------------
------------------------------------------------------------
------------------------------------------------------------
-----------S------------------------------------------------
------------------------------------------------------------
------------------------------------------------------------
-------------------------------------EVVEP------------------
------------------------------------------------------------
---------VE-------------------------------------------------
-----------------------------------------------------LS-WT--
--------------G-------L-------------------------------------
------------------------------------------------------------
--------------------------------------------------N---------
---------QT-------------------------------------------------
------------------------------------------------------------
------------------------------------------------------------
---------------LK------------------------------LKD----------
--------------------------------------------G---------------
------------------------------------------------------------
------------------------------------------------------------
------------------------------------------------------------
-------------------------------------STKQ-------------------
------------------------------------------------------------
---------------ILK----------------------------------GVSGVARP
-----G----------------------------R-----------------LVG-----
-LMGPSGSGKT------SL-LT------A-------------------------------
-L----------AG------RVPAGS----------------------------------
----------------------------------------------------KM---S--
---------------------------------------L-T------------------
--G-SLL---------V-------------------------------------------
NGM-PA-------------D-E---------------------AG--HRQ-------AF-
---------V-QQ---------------------------------EDL-----------
--FYSMLSVKETLQMA---------------------------------A----------
-------DLRL---------P---------------------------------------
------------------------------------------------------------
------------------------------------------------------------
------------------------------------------------------------
------------------------------------------Q-QM---SAEAR------
---------------------------------------------E--------------
------------------------------AYVN------------------------QL
V----------------------------------------------G------------
----VLGLA-KAI----------D-------TC---------------------------
------------------------------------------------------------
------------------------------------------------------------
------------------------------------------------------------
------------------------------------------------------------
------------------------------------------------------------
------------------------------------------------------------
------------------------------------------------------------
------------------------------------------------------------
------------------------------------------------------------
------------------------------------------------------------
---------V-----------G-D------------------------------------
-----------EK-TR---------G--LS------GG------------------EKKR
------------------------------------L---------SI------------
------------------------------------------------------GCEL--
------------------------------------------------------------
------------------------------------------------------------
------------------------------------------------------------
------------------------------------------------------------
------------------------------------------------------------
------------------------------------------------------------
------------------------------------------------------------
------------------------------------------------------------
------------------------------------------------------------
------------------------------------------------------------
---------------------------------------------------------V--
-------G--------S--------P--SL-------------------------IFC--
---------D-----------E------PTT-G---------------LD----------
------SFQAEK----------------------V--MS---------------------
-------TLK-------------G------L-----------------AA--SG---H--
--TV------------------V----------------------------A--------
--------------------------S-------------IH------------------
-------------Q-------------------------------------P--------
RSSIF-------------------------AMFDD----------------L-V------
------------------------LL-------------S-EGQ---PV-----------
--------------------Y-S----------------------GPA------------
---------------------------------------------------------DQ-
-------------------------ALAHFE------------A-L--------------
--------------------------------------------------GH--------
---------VCP---------------------------------EHFNPAE--FL----
------------------------ADLI--------------------------------
----SLDFAS--------------------------------------------------
------------------------------------------------------------
------------------------------------------------------------
------------------PEAE--------AD-SR-------------------------
------------------------------------------------------------
------------------------------------------------------------
------------------------------------------------------------
------------------------------------------------------------
------------------------------------------------------------
-------------------ARLDK------------------------------------
----------------------------LV------------------------------
---------------------------SA---------------W---------------
----------------------------------------RAKEAAAAAKAA--------
-------------------------------------------------------A----
------------------------------------------------------------
-AKK--------------------------------------------------------
------------------------------------------------------------
------------------------------------------------------------
------------------------------------------------------------
------------------AA----------------------------------------
---------SS-------------------------------------------------
------------------------------------------------------------
----KDMMRRTA------------------------------------------------
------------------------------------------------------------
---------------------ST-------------------------------------
------------------------------------------------------------
------------------------------------------------------------
------------------------------------------------------------
------------------------------------------------------------
------------------------------------------------------------
---------------------------------------------------------DLV
MRRAAEL-----------------------------------------------------
------------------------------------------------------------
------------------------------------------------------------
------------------------------------------------------------
----------------------------------------------PR---------AGP
LR---------------------------------------------QLR----------
---------------------------LLL-----------------------VRS----
------W----------------------------------RQV----------------
---VRDKAT-N-------------------------------------------------
--------VA-----------RA-MSNLSSAV----------------------------
---------------VFG------------------------------------------
--------------------------------------------A---------------
--------------IFFRM-----------------------------------------
-----------------------RR-----------------------------------
----------GQSNIQ-D------------------------------------------
------------------------------------------------------------
--------------------R---------------------------MGL---------
--------------LQV----------------------ASI------------------
--------------NTAMASLVK-------------------------------------
-TLNIFP-R-ERTIVA--RE----------------------------------------
----------------------------------------R-------------------
------------------------------------------------------------
------------------------------------------ARG---------------
----------SYSILS--------------------------------------------
YL----------------------------------------------------------
--SAK-------------------------------------------------------
------------------------LAAELPVGAL--------------------------
---------------------------------------FPLLF----------------
-GAIVYP-----VCGLH---------------------PS--------------------
-LPRF---------------AKFLG--------ILTL--------------ESFTSQALG
L--------AVGSVA-P-------------------------------------------
-------------------------STEA-------AMAIGPA-----------------
------VMLV---------WIVFG------------------G-----------------
-----------YYVNADN------------------------------------------
------------------------------------VP-AL-------------------
--------------------------------------F---------------------
---------------------------------------------------------KW-
--------LPR--A----SLIK------------------------------QAF-----
-----------------------EALC----------VN-E------FP-----------
-------GLQFDADA---------------------------------------------
------------------------------------------------------------
------------------------------------------------------------
---------------------------NG-------------------------------
------------------------------------------------------------
------------------------------------------------------------
------------------------------------------------------------
--------------------------GGMRT----GE-----------------------
------------------------------------------------------------
------------------------------------------------------------
------------------------------------------------------------
------------------------------------------------------------
------------------------------------------------------------
------------------------------------------------------------
------------------------------------------------------------
------------------------------------------------------------
------------------------------------------------------------
------------------------------------------------------------
------------------------------------------------------------
------------------------------------------------------------
------------------------------------------------------------
------------------------------------------------------------
------------------------------------------------------------
-------------------QVL------------------TWLSFD--------------
-----------------------K------------------------------------
------------------------------------------------------------
-------------------S----------------------------------------
------------------------------------------------------------
------------------------------TIPARAAS----------------------
------------------QARIL-------------------------------------
------------------------------------------------------------
------------------------------------------------------------
------------------------------------------------------------
---------LFYYWAT-------FC-----------------------------------
-------IL-R-----A-S-----------------------------------------
--------S---------------------------------------------------
------------------------------------------------------------
-P--------------RYQ----------SV-----------------------------
------------------------------------------------------------
------------------------------------------------------------
---------------------------RPGTSAPAVE-----------------------
------------------------------------------------------------
------------------------------------------------------------
------------------------------------------------------------
----------------------------GAA-----------------------------
------------------------------------------------------------
------------------------------------------------------------
------------------------------------------------------------
------------------------------------------------------------
------------------------------------------------------------
------------------------------------------------------------
------------------------------------------------------------
------------------------------------------------------------
------------------------------------------------------------
------------------------------------------------------------
------------------------------------------------------------
------------------------------------------------------------
------------------------------------------------------------
------------------------------------------------------------
------------------------------------------------------------
------------------------------------------------------------
------APAAA-------------------------------------------------
------PSAAPAP-----------------------------------------------
---------------------------------------------------SQADGAAA-
------------------------------------------------------------
------------------------------------------------------------
----------------------------------------AAAKA---------------
------------------------------------------------------------
------------------------------------------------------------
------------------------------------------------------------
------------------------------------------------------------
------------------------------------------------------------
------------------------------------------------------------
-----------------------NQTKDATP-----------APAV----------KSAA
A---------
>jgi|Cyapar1|4225|g4105.t1
------------------------------------------------------------
------------------------------------------------------------
------------------------------------------------------------
-----------------------MSLLVE-------------------------------
------------------------------------------------------------
------------------------------------------------------------
------------------------------------------------------------
------------------------------------------------------------
------------------------------------------------------------
------------------------------------------------------------
------------------------------------------------------------
------------------------------------------------------------
-------------------T----------------------------------------
------------------------------------------------------------
------------------------------------------------------------
------------------------------------------------------------
------------------------------------------------------------
------------------------------------------------------------
------------------------------------------------------------
------------------------------------------------------------
------------------------------------------------------------
------------------------------------------------------------
------------------------------------------------------------
------------------------------------------------------------
------------------------------------------------------------
-----------------------------------------------VLVGA-------V
F-----------------------------------------------------------
------------------------------------------------------------
------------------------------------------------------------
------------------------------------------------------------
-----------------------------------------------------------W
I-------------------R---------------------------------------
------------------------------------------------------------
-----------EHNAE------R-------------------------------------
------------------------------------------------------------
------------------------------------------------------------
------------R-----------------------------------------------
------------------------------------------------------------
------------------------------------------------------------
------------------------------------------------------------
------------------------------------------------------------
------------------------------------------------------------
------------------------------------------------------------
------------------------------------------------------------
------------------------------------------------------------
------------------------------------------------------------
----------------------------LSEE----------------------------
------------------------------------------------------------
------------------------------------------------------------
------------------------------------------------------------
------------------------------------------------------------
------------------------------------------------------------
------------------------------------------------------------
------------------------------------------------------------
------------------------------------------------------------
-----LARRR--------RQ-----------GTWT-------------------------
------------------------------------------------------------
------------------------------------------------------------
------------------------------------------------------------
------------------------------------------------------------
------------------------------------------------------------
------------------------------------------------------------
------------------------------------------------------------
------------------------------------------------------------
------------------------------------------------------------
-----------AAPP---------------------------------------------
------------------------------------------------------------
------------------------------------------------------------
------------------------------------QAVVGDDHKHRF------------
----------------------------V-------------------------------
--------RVL-------------------------------------------------
-----------------------------------------------------LE-WK--
--------------G-------V-------------------------------------
------------------------------------------------------------
--------------------------------------------------E---------
---------CR-------------------------------------------------
------------------------------------------------------------
------------------------------------------------------------
---------------LA------------------------------TTD----------
--------------------------------------------KT--------------
------------------------------------------------------------
------------------------------------------------------------
------------------------------------------------------------
---------------------------------SKEKRIRK-------------------
------------------------------------------------------------
---------------ILT----------------------------------KMRGKAEP
-----G----------------------------R-----------------LTC-----
-ILGPSGSGKT------TL-LN------T-------------------------------
-L----------AQ------QVPRCD----------------------------------
----------------------------------------------------NM---Q--
---------------------------------------L-I------------------
--G-RVN---------I-------------------------------------------
NGR-PA-------------G-M---------------------SR--HLL-------SY-
---------V-RQ---------------------------------EDM-----------
--FYSQLTVRETLRLA---------------------------------A----------
-------ALRL---------P---------------------------------------
------------------------------------------------------------
------------------------------------------------------------
------------------------------------------------------------
------------------------------------------K-TI---SRKKK------
---------------------------------------------E--------------
------------------------------AYVE------------------------EL
L----------------------------------------------N------------
----KLGLT-KSA----------D-------TI---------------------------
------------------------------------------------------------
------------------------------------------------------------
------------------------------------------------------------
------------------------------------------------------------
------------------------------------------------------------
------------------------------------------------------------
------------------------------------------------------------
------------------------------------------------------------
------------------------------------------------------------
------------------------------------------------------------
---------V-----------G-D------------------------------------
-----------EK-VR---------G--IS------GG------------------ERKR
------------------------------------L---------NI------------
------------------------------------------------------GCEL--
------------------------------------------------------------
------------------------------------------------------------
------------------------------------------------------------
------------------------------------------------------------
------------------------------------------------------------
------------------------------------------------------------
------------------------------------------------------------
------------------------------------------------------------
------------------------------------------------------------
------------------------------------------------------------
---------------------------------------------------------V--
-------S--------G--------P--SL-------------------------VLA--
---------D-----------E------PTT-G---------------LD----------
------SFQAER----------------------V--MA---------------------
-------TMR-------------R------L-----------------AH--DG---H--
--TV------------------I----------------------------C--------
--------------------------T-------------VH------------------
-------------Q-------------------------------------P--------
SSSIF-------------------------RMIDD----------------L-L------
------------------------LL-------------S-EGE---VV-----------
--------------------Y-H----------------------GPA------------
---------------------------------------------------------KE-
-------------------------AVAYFE------------G-A--------------
--------------------------------------------------GH--------
---------ACP---------------------------------EQTNPAE--FF----
------------------------ADLI--------------------------------
----SIDYSS--------------------------------------------------
------------------------------------------------------------
------------------------------------------------------------
------------------DESL--------HE-SR-------------------------
------------------------------------------------------------
------------------------------------------------------------
------------------------------------------------------------
------------------------------------------------------------
------------------------------------------------------------
-------------------ARVRR------------------------------------
----------------------------LT------------------------------
---------------------------DA---------------WAR-------------
----------------------------------------RTAAAHARDEKE--------
-------------------------------------------------------A----
------------------------------------------------------------
-AAE--------------------------------------------------------
------------------------------------------------------------
------------------------------------------------------------
------------------------------------------------------------
------------------SD----------------------------------------
---------GT-------------------------------------------------
------------------------------------------------------------
----DDDAGGLG------------------------------------------------
------------------------------------------------------------
---------------------WA-------------------------------------
------------------------------------------------------------
------------------------------------------------------------
------------------------------------------------------------
------------------------------------------------------------
------------------------------------------------------------
---------------------------------------------------------LAA
RAAKEEG-----------------------------------------------------
------------------------------------------------------------
------------------------------------------------------------
------------------------------------------------------------
----------------------------------------------SR---------PDW
WE---------------------------------------------QFQ----------
---------------------------LLL-----------------------TRS----
------W----------------------------------RQA----------------
---TRDKAA-T-------------------------------------------------
--------IV-----------RT-VISVVSAG----------------------------
---------------IFG------------------------------------------
--------------------------------------------S---------------
--------------IYFQL-----------------------------------------
-----------------------GV-----------------------------------
----------SQASIQ-S------------------------------------------
------------------------------------------------------------
--------------------R---------------------------LGL---------
--------------FQM----------------------AAV------------------
--------------STAMSALSK-------------------------------------
-TLNLFV-R-ERGIVQ--AD----------------------------------------
----------------------------------------R-------------------
------------------------------------------------------------
------------------------------------------AKG---------------
----------AYGVAA--------------------------------------------
YF----------------------------------------------------------
--FSK-------------------------------------------------------
------------------------LVAELPTAAV--------------------------
---------------------------------------APLTF----------------
-ASLLYP-----MAGLH---------------------AS--------------------
-PARF---------------LKFLA--------IHAL--------------ESFTSSAVS
M--------TIGALA-P-------------------------------------------
-------------------------SQDA-------ALAMGPP-----------------
------VYLI---------FILFG------------------G-----------------
-----------YTVSSQT------------------------------------------
------------------------------------VP-WI-------------------
--------------------------------------F---------------------
---------------------------------------------------------RW-
--------VPN--V----SLMR------------------------------WGF-----
-----------------------EAMC----------VN-D------LR-----------
-------GLEFDCR----------------------------------------------
------------------------------------------------------------
------------------------------------------------------------
---------------------------RP-------------------------------
------------------------------------------------------------
------------------------------------------------------------
------------------------------------------------------------
--------------------------GDTCD----GD-----------------------
------------------------------------------------------------
------------------------------------------------------------
------------------------------------------------------------
------------------------------------------------------------
------------------------------------------------------------
------------------------------------------------------------
------------------------------------------------------------
------------------------------------------------------------
------------------------------------------------------------
------------------------------------------------------------
------------------------------------------------------------
------------------------------------------------------------
------------------------------------------------------------
------------------------------------------------------------
------------------------------------------------------------
-------------------EVL------------------ERLGYG--------------
-----------------------E------------------------------------
------------------------------------------------------------
-------------------S----------------------------------------
------------------------------------------------------------
------------------------------SLAGALLA----------------------
------------------NVRIM-------------------------------------
------------------------------------------------------------
------------------------------------------------------------
------------------------------------------------------------
---------LLCYAAT-------YS-----------------------------------
-------IL-S-----H-R-----------------------------------------
--------T---------------------------------------------------
------------------------------------------------------------
-P--------------TFQ----------AMLRRDPNPELAGPRLEEV---SEE------
---EAERIVEAARAGAALRDA--------EAAARAAD----EEIAR--------------
------------------------LSAEREALAREAERAEAERAAREAVAVKAAEEREAA
AAQ--GR----AGAASEVAR------LEALARSASLEAK----KARGEAEL----AHKLS
MR-------RQWEAKPGEGEGAGGK--AP-ESDDRRR---AAE-----------------
-----------------------------AERRVR-------------------------
----------------ENAARSASSSALE-------------------------LEKAEG
EALA----------------------KAGAAREALEAEAGRAREEKERAI----------
------------------------------------------------------------
------------------------------------------------------------
------------------------------------------------------------
------------------------------------------------------------
------------------------------------------------------------
------------------------------------------------------------
------------------------------------------------------------
------------------------------------------------------------
----------------A--------AAAER------------------------------
-------------AMA--------------------------------------------
---------------------QPAPGPAAAAGE---------------------------
------------PLSAAKAMLARQGGGASPAGVSHSISS------------DSLIEALS-
--------------------APIP------------------------------------
------------------------------------------------------------
------------------------------------------------------------
------------------------------------------------------------
---ADPSPGAS-------------------------------------------------
------PYPSPAP-----------------------------------------------
---------------------------------------------------SPASSARR-
-------------------------------LNPAAAP----------------------
------------------------FRPGPKPAAPILDSP---------------------
---------------------------------------PATAAD---------------
------------------------------------------------------------
------------------------------------------------------------
------------------------------------------------------------
------------------------------------------------------------
------------------------------------------------------------
------------------------------------------------------------
-----------------------GRESPSQP-----------------------------
----------
>CMO130C
------------------------------------------------------------
------------------------------------------------------------
------------------------------------------------------------
------------------------------------------------------------
------------------------------------------------------------
------------------------------------------------------------
------------------------------------------------------------
------------------------------------------------------------
------------------------------------------------------------
------------------------------------------------------------
------------------------------------------------------------
------------------------------------------------------------
------------------------------------------------------------
------------------------------------------------------------
------------------------------------------------------------
------------------------------------------------------------
------------------------------------------------------------
------------------------------------------------------------
--------------------------------MIW-------------------------
------------------------------------------------------------
------------------------------------------------------------
---------------------------V--------------------------------
------------------------------------------------------------
------------------------------------------------------------
------------------------------------------------------------
-----------------------------------------------VGAGL-------L
A-----------------------------------------------------------
------------------------------------------------------------
------------------------------------------------------------
------------------------------------------------------------
-----------------------------------------------------------I
F-------------------A---------------------------------------
------------------------------------------------------------
-----------GRSLS------R-------------------------------------
------------------------------------------------------------
------------------------------------------------------------
------------R-----------------------------------------------
------------------------------------------------------------
------------------------------------------------------------
------------------------------------------------------------
------------------------------------------------------------
------------------------------------------------------------
------------------------------------------------------------
------------------------------------------------------------
------------------------------------------------------------
------------------------------------------------------------
---------------------------GREKD----------------------------
------------------------------------------------------------
------------------------------------------------------------
------------------------------------------------------------
------------------------------------------------------------
------------------------------------------------------------
------------------------------------------------------------
------------------------------------------------------------
------------------------------------------------------------
-----DIALS--------TE-----------ELHK-------------------------
------------------------------------------------------------
------------------------------------------------------------
------------------------------------------------------------
------------------------------------------------------------
------------------------------------------------------------
------------------------------------------------------------
------------------------------------------------------------
------------------------------------------------------------
------------------------------------------------------------
-----------APPA---------------------------------------------
------------------------------------------------------------
------------------------------------------------------------
------------------------------------------------------------
------------------------------------------------------------
---------VF-------------------------------------------------
-----------------------------------------------------LE-WG--
--------------D-------V-------------------------------------
------------------------------------------------------------
--------------------------------------------------R---------
---------VK-------------------------------------------------
------------------------------------------------------------
------------------------------------------------------------
---------------VK------------------------------DKR----------
--------------------------------------------H---------------
------------------------------------------------------------
------------------------------------------------------------
------------------------------------------------------------
------------------------------------PAGRL-------------------
------------------------------------------------------------
---------------ILS----------------------------------HARGVARP
-----G----------------------------R-----------------ILA-----
-IMGASGSGKS------TL-LR------V-------------------------------
-L----------AG------RLPNSG----------------------------------
----------------------------------------------------AY---S--
---------------------------------------V-Q------------------
--G-YLR---------I-------------------------------------------
RIR-QA-------------S-QAR---ELVGNTSNTGNSGSTQAP--FRT-------AF-
---------I-EQ---------------------------------EES-----------
--FFSQLTARETLEFY---------------------------------A----------
-------ELLL---------P---------------------------------------
------------------------------------------------------------
------------------------------------------------------------
------------------------------------------------------------
------------------------------------------R-RL---SKSAR------
---------------------------------------------Q--------------
------------------------------AFVE------------------------NL
I----------------------------------------------S------------
----ELGLG-RCA----------E-------TR---------------------------
------------------------------------------------------------
------------------------------------------------------------
------------------------------------------------------------
------------------------------------------------------------
------------------------------------------------------------
------------------------------------------------------------
------------------------------------------------------------
------------------------------------------------------------
------------------------------------------------------------
------------------------------------------------------------
---------I-----------G-D------------------------------------
-----------AR-NP---------G--LS------GG------------------ERKR
------------------------------------L---------AI------------
------------------------------------------------------GCEL--
------------------------------------------------------------
------------------------------------------------------------
------------------------------------------------------------
------------------------------------------------------------
------------------------------------------------------------
------------------------------------------------------------
------------------------------------------------------------
------------------------------------------------------------
------------------------------------------------------------
------------------------------------------------------------
---------------------------------------------------------F--
-------G--------S--------P--SL-------------------------IFA--
---------D-----------E------PTT-G---------------LD----------
------ASQALK----------------------V--ME---------------------
-------VFR-------------R------L-----------------AD--ES---R--
--TV------------------I----------------------------V--------
--------------------------T-------------LH------------------
-------------Q-------------------------------------P--------
RSSIL-------------------------DLIDD----------------L-I------
------------------------IL-------------C-DGE---IV-----------
--------------------Y-A----------------------GEY------------
---------------------------------------------------------RL-
-------------------------AAEHFE------------QVL--------------
--------------------------------------------------GQ--------
---------QRP---------------------------------AESSVAE--WL----
------------------------IDEV--------------------------------
----SPDQLQ--------------------------------------------------
------------------------------------------------------------
------------------------------------------------------------
------------------PEH------------SR-------------------------
------------------------------------------------------------
------------------------------------------------------------
------------------------------------------------------------
------------------------------------------------------------
------------------------------------------------------------
-------------------RKVSK------------------------------------
----------------------------LI------------------------------
---------------------------AA---------------VPIHL-----------
--------------------------------------------------SI--------
-------------------------------------------------------P----
------------------------------------------------------------
-SNE--------------------------------------------------------
------------------------------------------------------------
------------------------------------------------------------
------------------------------------------------------------
------------------LE----------------------------------------
---------GT-------------------------------------------------
------------------------------------------------------------
----KAVSERA-------------------------------------------------
------------------------------------------------------------
------------------------------------------------------------
------------------------------------------------------------
------------------------------------------------------------
------------------------------------------------------------
------------------------------------------------------------
------------------------------------------------------------
------------------------------------------------------------
-LKVRLR-----------------------------------------------------
------------------------------------------------------------
------------------------------------------------------------
------------------------------------------------------------
----------------------------------------------PV---------VPL
RT---------------------------------------------QAR----------
---------------------------LLL-----------------------QRA----
------W----------------------------------RQV----------------
---SRDWKT-N-------------------------------------------------
--------LA-----------RL-GSTIFSAL----------------------------
---------------LFG------------------------------------------
--------------------------------------------S---------------
--------------IYYRL-----------------------------------------
-----------------------GL-----------------------------------
----------SQAAAQ-D------------------------------------------
------------------------------------------------------------
--------------------R---------------------------LGL---------
--------------LQV----------------------STI------------------
--------------NTAMSALVK-------------------------------------
-TLYIFT-E-ERSIAS--KE----------------------------------------
----------------------------------------R-------------------
------------------------------------------------------------
------------------------------------------ARG---------------
----------MYDLSV--------------------------------------------
YI----------------------------------------------------------
--ATK-------------------------------------------------------
------------------------LLAEAPIAAA--------------------------
---------------------------------------FPVLF----------------
-GILTHR-----LCGLR---------------------AT--------------------
-QGRL---------------GRFLG--------MLTL--------------ESFASAAFG
L--------CVGAIA-P-------------------------------------------
-------------------------TTQA-------AVAIGPA-----------------
------LMVI---------FIVFG------------------G-----------------
-----------FFVT--N------------------------------------------
------------------------------------PP-SW-------------------
--------------------------------------A---------------------
---------------------------------------------------------RS-
--------IPE--I----SLIR------------------------------WAF-----
-----------------------QGLA----------VN-E------LR-----------
-------GLRLQKSN---------------------------------------------
------------------------------------------------------------
------------------------------------------------------------
---------------------------TV-------------------------------
------------------------------------------------------------
------------------------------------------------------------
------------------------------------------------------------
--------------------------GEADT----GD-----------------------
------------------------------------------------------------
------------------------------------------------------------
------------------------------------------------------------
------------------------------------------------------------
------------------------------------------------------------
------------------------------------------------------------
------------------------------------------------------------
------------------------------------------------------------
------------------------------------------------------------
------------------------------------------------------------
------------------------------------------------------------
------------------------------------------------------------
------------------------------------------------------------
------------------------------------------------------------
------------------------------------------------------------
-------------------AIL------------------ARMQMN--------------
-----------------------N------------------------------------
------------------------------------------------------------
-------------------V----------------------------------------
------------------------------------------------------------
------------------------------SLSKAFRR----------------------
------------------ESQIL-------------------------------------
------------------------------------------------------------
------------------------------------------------------------
------------------------------------------------------------
---------LGLYALT-------LS-----------------------------------
-------ML-M-----L-R-----------------------------------------
--------E---------------------------------------------------
------------------------------------------------------------
----------------KFA----------SE-----------------------------
------------------------------------------------------------
------------------------------------------------------------
--------------SKQLLR------IQI-------------------------------
------------------------------------------------------------
------------------------------------------------------------
------------------------------------------------------------
------------------------------------------------------------
------------------------------------------------------------
------------------------------------------------------------
------------------------------------------------------------
------------------------------------------------------------
------------------------------------------------------------
------------------------------------------------------------
------------------------------------------------------------
------------------------------------------------------------
------------------------------------------------------------
------------------------------------------------------------
------------------------------------------------------------
------------------------------------------------------------
------------------------------------------------------------
------------------------------------------------------------
------------------------------------------------------------
------------------------------------------------------------
-----SSPVDQ-------------------------------------------------
------FISESGP-----------------------------------------------
---------------------------------------------------SDTRN----
------------------------------------------------------------
------------------------------------------------------------
------------------------------------------------------------
------------------------------------------------------------
------------------------------------------------------------
------------------------------------------------------------
------------------------------------------------------------
------------------------------------------------------------
------------------------------------------------------------
------------------------------------------------------------
----------
>AagrOXF_evm.model.utg000002l.192.5 . AagrOXF_evm.TU.utg000002l.192   utg000002l:725813-731480(-)
------------------------------------------------------------
------------------------------------------------------------
------------------------------------------------------------
---------------------------MA-------------------------------
------------------------------------------------------------
------------------------------------------------------------
------------------------------------------------------------
------------------------------------------------------------
------------------------------------------------------------
------------------------------------------------------------
------------------------------------------------------------
------------------------------------------------------------
-------------------AP---------------------------------------
------------------------------------------------------------
------------------------------------------------------------
------------------------------------------------------------
----------------VPL-D---------------------------------------
------------------------------------------------------------
---------------------------------G--------------------------
-------------------------------------------------------E----
------------------------------------------------------------
------------------------------------------------------------
-----------VFRSGRFSGR---------------------------------------
------------------------------------------------------------
------------------------------------------------------------
-----YSAD--N-----------------------------------VFSRS-------S
T-------------------------SRRE------------------------------
------------------------------------------------------------
------------------------------------------------------------
------------------------------------------------------------
-------ED--DEE-----------------ALK-------------------------W
A-------------------A---------------------------------------
------------------------------------------------------------
--------------LE------K-------------------------------------
------------------------------------------------------------
------------------------------------------------------------
------------L--------------------PTYDR----------------------
------------------------------------------------------------
------------------------------------------------------------
------------------------------------------------------------
-------------------------------------V----------------------
-RL------AI-------I--------------------KNV------------------
-----------------HDGN---------------------------------------
------------------------------------VLHEQIDVT--------KL-----
------------------------------------------------------------
----GSHDR-QNLI------------------DKL-------------------------
------------------------LQV-TEED----------------------------
------------------------------------------------------------
------------------------------------------------------------
------------------------------------------------------------
-------------------------------------NER--------------------
------------------------------------------------------------
------------------------------------------------------------
------------------------------------------------------------
-----FLKN---------------------------------------------------
------VRHR--------LD-----------S----------------------------
------------------------------------------------------------
------------------------------------------------------------
------------------------------------------------------------
------------------------------------------------------------
-------------------------------------VGI--------------------
------------------------------------------------------------
---------------------------------EL-------------------------
------------------------------------------------------------
------------------------------------------------------------
-------------PT---------------------------------------------
------------------------------------------------------------
------------------------------------------------------------
------------------------------------------------------------
------------------------------------------------------------
---------IE-------------------------------------------------
-----------------------------------------------------VR-YE--
--------------N-------L-------------------------------------
------------------------------------------------------------
--------------------------------------------------N---------
---------VE-------------------------------------------------
------------------------------------------------------------
------------------------------------------------------------
---------------AN------------------------------VYV----------
--------------------------------------------GQ--------------
------------------------------------------------------------
RAL---------PTLLNYVVN-VIE-----------------------------------
------------------------------------------------------------
----------------------DALGAV--GLSPAKKRTLH-------------------
------------------------------------------------------------
---------------ILQ----------------------------------DVTGIIKP
-----A----------------------------R-----------------MTL-----
-LLGPPNAGKT------TF-LK------A-------------------------------
-L----------SG------KLDD------------------------------------
----------------------------------------------------DL---K--
---------------------------------------A-D------------------
--G-VVT---------Y-------------------------------------------
NGH-RL-------------N-EF-------------------VPQ--RTS-------AY-
---------I-SQ---------------------------------HDL-----------
--QIGEMTVRETLDFY---------------------------------GRCQG------
----VGSRNDL---------LLELSRREK------------------------EQGIKPD
-ATVDAFMK---------------------------------------------------
------------------------------------------------------------
------------------------------------------------------------
-----------------------------A------------A-AV---QGQET------
---------------------------------------------S--------------
------------------------------VVTD------------------------YI
L----------------------------------------------K------------
----ILGLD-ICA----------D-------TL---------------------------
------------------------------------------------------------
------------------------------------------------------------
------------------------------------------------------------
------------------------------------------------------------
------------------------------------------------------------
------------------------------------------------------------
------------------------------------------------------------
------------------------------------------------------------
------------------------------------------------------------
------------------------------------------------------------
---------V-----------G-D------------------------------------
-----------EM-RR---------G--IS------GG------------------QRKR
------------------------------------V---------TT------------
-------------------------------------------------------GEM--
------------------------------------------------------------
------------------------------------------------------------
------------------------------------------------------------
------------------------------------------------------------
------------------------------------------------------------
------------------------------------------------------------
------------------------------------------------------------
------------------------------------------------------------
------------------------------------------------------------
------------------------------------------------------------
---------------------------------------------------------T--
-------V--------G--------P-ARA-------------------------MFM--
---------D-----------E------IST-G---------------LD----------
------SSTTFQ----------------------I--VK---------------------
-------CLR-------------Q------F-----------------VH-FYN---G--
--TM------------------V----------------------------V--------
--------------------------S-------------LL------------------
-------------Q-------------------------------------P--------
APETF-------------------------ELFDD----------------L-I------
------------------------LL-------------S-EGY---VV-----------
--------------------Y-H----------------------GPC------------
---------------------------------------------------------DL-
-------------------------VLDFFE------------A-T--------------
--------------------------------------------------GF--------
---------KCP---------------------------------DRKGVAD--FL----
------------------------QEVT--------------------------------
-----SRKDQ--------------------------------------------------
------------------------------------------------------------
------------------------------------------------------------
------------------QQYW--------AD-KS-------------------------
------------------------------------------------------------
------------------------------------------------------------
------------------------------------------------------------
------------------------------------------------------------
---------KPYAY----------------------------------------------
-------------------VSVKE------------------------------------
----------------------------FA------------------------------
---------------------------AA---------------FS--------------
------------------------------------------------KFHV--------
------------------------------------------------------------
------------------------------------------------------------
-GQR--------------------------------------------------------
------------------------------------------------------------
------------------------------------------------------------
------------------------------------------------------------
------------------LH----------------------------------------
---------EE-------------------------------------------------
------------------------------------------------------------
-------MAVPY------------------------------------------------
------------------------------------------------------------
---------------------DP-------------------------------------
------------------------------------------------------------
------------------------------------------------------------
------------------------------------------------------------
------------------------------------------------------------
------------------------------------------------------------
------------------------------------------------------------
-KKSH-------------------------------------------------------
------------------------------------------------------------
------------------------------------------------------------
------------------------------------------------------------
----------------------------------------------P----------AAL
VK---------------------------------------------KKY----------
---------------------------ALN--------N------WDLFKACLDRE----
------A----------------------------------LLV----------------
---KRNSFI-Y-------------------------------------------------
--------VF-----------KT-VQISIVAT----------------------------
---------------VTV------------------------------------------
--------------------------------------------T---------------
--------------VFLRT-----------------------------------------
-----------------------QM-----------------------------------
----------HHRNVD-D------------------------------------------
------------------------------------------------------------
--------------------GN------------------------LYMGA---------
--------------LFF----------------------GLI------------------
--------------NVMFNG-FA-------------------------------------
-ELSMTI-V-RLPVFF--KQ----------------------------------------
----------------------------------------R-------------------
------------------------------------------------------------
------------------------------------------DLY---------------
----------LYPAWA--------------------------------------------
FG----------------------------------------------------------
--LPA-------------------------------------------------------
------------------------FLLKVPLSAF--------------------------
---------------------------------------ESTIW----------------
-IILTYY-----TIGYA---------------------PE--------------------
-ATRF---------------FRQWF--------LFFW--------------VHQMSLGLF
R--------FIASMG-R-------------------------------------------
-------------------------TMII-------ANTWGSF-----------------
------ALLV---------IFVLG------------------G-----------------
-----------FIVSREN------------------------------------------
------------------------------------IH-PW-------------------
--------------------------------------W---------------------
---------------------------------------------------------IW-
--------GYW--I----SPLT------------------------------YGQ-----
-----------------------NAVA----------VN-E------FL-----------
-------APRWQRPLN------------G---------ST-VGKQV-LE--SRG------
-----------IFAES---------------------------------NW-Y-------
-------------------WTGVGALIGFMVFFNVLF-IWALTYLN--------------
---------------------PLGKP-QA--IISEEVLE-EK-RANLTGGELP-------
---------------------TTEIPEHRISLS--EHVNGNDAAIRRSSVS---------
--------------------------------------------TA--------------
-------------------------ASDRL------------------------------
------DAIAEATG------------LAPKR----G----------------MVLP----
-------------FQPLAIAFNNLSYFVDMPAEM-----KQQGVPED--------R-LQL
LHEV----------------SGAFRPGV--------------------------------
------------------------------------------------------------
------------------------------------------------------------
------------------------------------------------------------
------------------------------------------------------------
------------------------------------------------------------
------------------------------------------------------------
------------------------------------------------------------
------------------------------------------------------------
------------------------------------------------------------
------------------------------------------------------------
--------------------------------LTALVG------------------VSG-
-A------GKTTLMD-----VLAG---------------R-----KTG-----G---YIE
GEISISGYPKNQE---TFA-----------------RIAGYCE------Q-NDI------
---HSPFV-----------TVY------------------ESLVYS--------------
-----------------------A------------------------------------
------------------W----------------------------LRL---SKDVDRK
T-----------RL-----------------------------SFVEEVMEL-------V
ELGPLREAL---------------------------------------------------
--V-G----L-PGVTG--LST---EQRKRLTIAVELVA----------------------
------------------NPSII-------------------------------------
----------FM---DE-----------------------PTS-GLDAR---------AA
AI-------VMRTVRN------------TV---------------------DT-GR----
---------------------------------TVV--CTIH----QPSID---------
---------IFEAFDE-------LL-----------------------------------
-------LM-K-----R-G--------------------------GQVVYAGPLGKHS-H
KLVEYL--Q-SVE--------------G-VP-----------------------------
-----NIKPG----YNPA------------------------------------------
----------------TWM-----------L---------------DV---TSQ------
---SQEIRLG-------------------------------VDFAQ--------------
------------------------VFRESQVYQRN-------------------------
---------------AAL--------IKQLSS-----------PPPDSKDLYFPTKYSQT
FI-------TQCEACLWKQHKSYWR--NP-HYNVIRM-----------------------
----FFTMVCALLFGSIFWDLG-------QKR----------------------------
------------------------------------------------------------
------------------------------------------------------------
------------------------------------------------------------
------------------------------------------------------------
------------------------------------------------------------
------------------------------------------------------------
------------------------------------------------------------
------------------------------------------------------------
------------------------------------------------------------
------------------------------------------------------------
------------------------------------------------------------
------------------------------------------------------------
------------------------------------------------------------
------------------------------------------------------------
------------------------------------------------------------
------------------------------------------------------------
------------------------------------------------------------
------------------------------------------------------------
------------------------------------------------------------
------------------------------------------------------------
------------------------------------------------------------
------------------------------------------------------------
------------------------------------------------------------
------------------------------------------------------------
------------------------------------------------------------
------------------------------------------------------------
------------------------------------------------------------
------------------------------------------------------------
------------------------------------------------------------
------------------------------------------------------------
------------------------------------------------------------
----------
>AagrOXF_evm.model.utg000002l.192.1 . AagrOXF_evm.TU.utg000002l.192   utg000002l:724790-731480(-)
------------------------------------------------------------
------------------------------------------------------------
------------------------------------------------------------
---------------------------MA-------------------------------
------------------------------------------------------------
------------------------------------------------------------
------------------------------------------------------------
------------------------------------------------------------
------------------------------------------------------------
------------------------------------------------------------
------------------------------------------------------------
------------------------------------------------------------
-------------------AP---------------------------------------
------------------------------------------------------------
------------------------------------------------------------
------------------------------------------------------------
----------------VPL-D---------------------------------------
------------------------------------------------------------
---------------------------------G--------------------------
-------------------------------------------------------E----
------------------------------------------------------------
------------------------------------------------------------
-----------VFRSGRFSGR---------------------------------------
------------------------------------------------------------
------------------------------------------------------------
-----YSAD--N-----------------------------------VFSRS-------S
T-------------------------SRRE------------------------------
------------------------------------------------------------
------------------------------------------------------------
------------------------------------------------------------
-------ED--DEE-----------------ALK-------------------------W
A-------------------A---------------------------------------
------------------------------------------------------------
--------------LE------K-------------------------------------
------------------------------------------------------------
------------------------------------------------------------
------------L--------------------PTYDR----------------------
------------------------------------------------------------
------------------------------------------------------------
------------------------------------------------------------
-------------------------------------V----------------------
-RL------AI-------I--------------------KNV------------------
-----------------HDGN---------------------------------------
------------------------------------VLHEQIDVT--------KL-----
------------------------------------------------------------
----GSHDR-QNLI------------------DKL-------------------------
------------------------LQV-TEED----------------------------
------------------------------------------------------------
------------------------------------------------------------
------------------------------------------------------------
-------------------------------------NER--------------------
------------------------------------------------------------
------------------------------------------------------------
------------------------------------------------------------
-----FLKN---------------------------------------------------
------VRHR--------LD-----------S----------------------------
------------------------------------------------------------
------------------------------------------------------------
------------------------------------------------------------
------------------------------------------------------------
-------------------------------------VGI--------------------
------------------------------------------------------------
---------------------------------EL-------------------------
------------------------------------------------------------
------------------------------------------------------------
-------------PT---------------------------------------------
------------------------------------------------------------
------------------------------------------------------------
------------------------------------------------------------
------------------------------------------------------------
---------IE-------------------------------------------------
-----------------------------------------------------VR-YE--
--------------N-------L-------------------------------------
------------------------------------------------------------
--------------------------------------------------N---------
---------VE-------------------------------------------------
------------------------------------------------------------
------------------------------------------------------------
---------------AN------------------------------VYV----------
--------------------------------------------GQ--------------
------------------------------------------------------------
RAL---------PTLLNYVVN-VIE-----------------------------------
------------------------------------------------------------
----------------------DALGAV--GLSPAKKRTLH-------------------
------------------------------------------------------------
---------------ILQ----------------------------------DVTGIIKP
-----A----------------------------R-----------------MTL-----
-LLGPPNAGKT------TF-LK------A-------------------------------
-L----------SG------KLDD------------------------------------
----------------------------------------------------DL---K--
---------------------------------------A-D------------------
--G-VVT---------Y-------------------------------------------
NGH-RL-------------N-EF-------------------VPQ--RTS-------AY-
---------I-SQ---------------------------------HDL-----------
--QIGEMTVRETLDFY---------------------------------GRCQG------
----VGSRNDL---------LLELSRREK------------------------EQGIKPD
-ATVDAFMK---------------------------------------------------
------------------------------------------------------------
------------------------------------------------------------
-----------------------------A------------A-AV---QGQET------
---------------------------------------------S--------------
------------------------------VVTD------------------------YI
L----------------------------------------------K------------
----ILGLD-ICA----------D-------TL---------------------------
------------------------------------------------------------
------------------------------------------------------------
------------------------------------------------------------
------------------------------------------------------------
------------------------------------------------------------
------------------------------------------------------------
------------------------------------------------------------
------------------------------------------------------------
------------------------------------------------------------
------------------------------------------------------------
---------V-----------G-D------------------------------------
-----------EM-RR---------G--IS------GG------------------QRKR
------------------------------------V---------TT------------
-------------------------------------------------------GEM--
------------------------------------------------------------
------------------------------------------------------------
------------------------------------------------------------
------------------------------------------------------------
------------------------------------------------------------
------------------------------------------------------------
------------------------------------------------------------
------------------------------------------------------------
------------------------------------------------------------
------------------------------------------------------------
---------------------------------------------------------T--
-------V--------G--------P-ARA-------------------------MFM--
---------D-----------E------IST-G---------------LD----------
------SSTTFQ----------------------I--VK---------------------
-------CLR-------------Q------F-----------------VH-FYN---G--
--TM------------------V----------------------------V--------
--------------------------S-------------LL------------------
-------------Q-------------------------------------P--------
APETF-------------------------ELFDD----------------L-I------
------------------------LL-------------S-EGY---VV-----------
--------------------Y-H----------------------GPC------------
---------------------------------------------------------DL-
-------------------------VLDFFE------------A-T--------------
--------------------------------------------------GF--------
---------KCP---------------------------------DRKGVAD--FL----
------------------------QEVT--------------------------------
-----SRKDQ--------------------------------------------------
------------------------------------------------------------
------------------------------------------------------------
------------------QQYW--------AD-KS-------------------------
------------------------------------------------------------
------------------------------------------------------------
------------------------------------------------------------
------------------------------------------------------------
---------KPYAY----------------------------------------------
-------------------VSVKE------------------------------------
----------------------------FA------------------------------
---------------------------AA---------------FS--------------
------------------------------------------------KFHV--------
------------------------------------------------------------
------------------------------------------------------------
-GQR--------------------------------------------------------
------------------------------------------------------------
------------------------------------------------------------
------------------------------------------------------------
------------------LH----------------------------------------
---------EE-------------------------------------------------
------------------------------------------------------------
-------MAVPY------------------------------------------------
------------------------------------------------------------
---------------------DP-------------------------------------
------------------------------------------------------------
------------------------------------------------------------
------------------------------------------------------------
------------------------------------------------------------
------------------------------------------------------------
------------------------------------------------------------
-KKSH-------------------------------------------------------
------------------------------------------------------------
------------------------------------------------------------
------------------------------------------------------------
----------------------------------------------P----------AAL
VK---------------------------------------------KKY----------
---------------------------ALN--------N------WDLFKACLDRE----
------A----------------------------------LLV----------------
---KRNSFI-Y-------------------------------------------------
--------VF-----------KT-VQISIVAT----------------------------
---------------VTV------------------------------------------
--------------------------------------------T---------------
--------------VFLRT-----------------------------------------
-----------------------QM-----------------------------------
----------HHRNVD-D------------------------------------------
------------------------------------------------------------
--------------------GN------------------------LYMGA---------
--------------LFF----------------------GLI------------------
--------------NVMFNG-FA-------------------------------------
-ELSMTI-V-RLPVFF--KQ----------------------------------------
----------------------------------------R-------------------
------------------------------------------------------------
------------------------------------------DLY---------------
----------LYPAWA--------------------------------------------
FG----------------------------------------------------------
--LPA-------------------------------------------------------
------------------------FLLKVPLSAF--------------------------
---------------------------------------ESTIW----------------
-IILTYY-----TIGYA---------------------PE--------------------
-ATRF---------------FRQWF--------LFFW--------------VHQMSLGLF
R--------FIASMG-R-------------------------------------------
-------------------------TMII-------ANTWGSF-----------------
------ALLV---------IFVLG------------------G-----------------
-----------FIVSREN------------------------------------------
------------------------------------IH-PW-------------------
--------------------------------------W---------------------
---------------------------------------------------------IW-
--------GYW--I----SPLT------------------------------YGQ-----
-----------------------NAVA----------VN-E------FL-----------
-------APRWQRPLN------------G---------ST-VGKQV-LE--SRG------
-----------IFAES---------------------------------NW-Y-------
-------------------WTGVGALIGFMVFFNVLF-IWALTYLN--------------
---------------------PLGKP-QA--IISEEVLE-EK-RANLTGGELP-------
---------------------TTEIPEHRISLS--EHVNGNDAAIRRSSVS---------
--------------------------------------------TA--------------
-------------------------ASDRL------------------------------
------DAIAEATG------------LAPKR----G----------------MVLP----
-------------FQPLAIAFNNLSYFVDMPAEM-----KQQGVPED--------R-LQL
LHEV----------------SGAFRPGV--------------------------------
------------------------------------------------------------
------------------------------------------------------------
------------------------------------------------------------
------------------------------------------------------------
------------------------------------------------------------
------------------------------------------------------------
------------------------------------------------------------
------------------------------------------------------------
------------------------------------------------------------
------------------------------------------------------------
--------------------------------LTALVG------------------VSG-
-A------GKTTLMD-----VLAG---------------R-----KTG-----G---YIE
GEISISGYPKNQE---TFA-----------------RIAGYCE------Q-NDI------
---HSPFV-----------TVY------------------ESLVYS--------------
-----------------------A------------------------------------
------------------W----------------------------LRL---SKDVDRK
T-----------RL-----------------------------SFVEEVMEL-------V
ELGPLREAL---------------------------------------------------
--V-G----L-PGVTG--LST---EQRKRLTIAVELVA----------------------
------------------NPSII-------------------------------------
----------FM---DE-----------------------PTS-GLDAR---------AA
AI-------VMRTVRN------------TV---------------------DT-GR----
---------------------------------TVV--CTIH----QPSID---------
---------IFEAFDE-------LL-----------------------------------
-------LM-K-----R-G--------------------------GQVVYAGPLGKHS-H
KLVEYL--Q-SVE--------------G-VP-----------------------------
-----NIKPG----YNPA------------------------------------------
----------------TWM-----------L---------------DV---TSQ------
---SQEIRLG-------------------------------VDFAQ--------------
------------------------VFRESQVYQRN-------------------------
---------------AAL--------IKQLSS-----------PPPDSKDLYFPTKYSQT
FI-------TQCEACLWKQHKSYWR--NP-HYNVIRM-----------------------
----FFTMVCALLFGSIFWDLG-------QKRN---------------------------
-------------------NFQDIFNIM--------------------------------
----------------------------GAM---------------YAAV----------
------------------------------------------------------------
------------------------------------------------------------
------------------------------------------------------------
------------------------------------------------------------
------------------------------------------------------------
------------------------------------------------------------
------------------------------------------------------------
------------------------------------------------------------
----------------F--------F----------------------------------
------------------------------------------------------------
----------------------IGVNNANSVQP---------------------------
------------IVGVERTVFYRERAAGMYSALPYAFGQ-------------VVIE----
----------------------LPYVLA---QTLLYSIIVYSMINFEWTAAKFLW-----
------FTFFMYCTLLYMTMYG-----------------------------MMTVS----
------------------------------------------------------------
------------------------------------------------------------
-----FTPNHQLAAISSAAF---------YMFWNLF------------S-----------
------GFIIPRP------------------------QLPIWWRWYY-------------
---------WANPIAWSLYGVIASQL-------------------------ADVR-VI--
-------------------------------LKEANG-------------------DLTS
VKDFLAKNYGFHHDFLG-------WVALVHVGLVVLFA----------------------
---------------------------------------FVFA-----------------
------------------------------------------------------------
------------------------------------------------------------
------------------------------------------------------------
------------------------------------------------------------
-----------------------------------------------------YSIKYLN
F-----------------------------------------------------------
------------------------QKR---------------------------------
----------
>AagrOXF_evm.model.utg000002l.192.2 . AagrOXF_evm.TU.utg000002l.192   utg000002l:725529-731480(-)
------------------------------------------------------------
------------------------------------------------------------
------------------------------------------------------------
---------------------------MA-------------------------------
------------------------------------------------------------
------------------------------------------------------------
------------------------------------------------------------
------------------------------------------------------------
------------------------------------------------------------
------------------------------------------------------------
------------------------------------------------------------
------------------------------------------------------------
-------------------AP---------------------------------------
------------------------------------------------------------
------------------------------------------------------------
------------------------------------------------------------
----------------VPL-D---------------------------------------
------------------------------------------------------------
---------------------------------G--------------------------
-------------------------------------------------------E----
------------------------------------------------------------
------------------------------------------------------------
-----------VFRSGRFSGR---------------------------------------
------------------------------------------------------------
------------------------------------------------------------
-----YSAD--N-----------------------------------VFSRS-------S
T-------------------------SRRE------------------------------
------------------------------------------------------------
------------------------------------------------------------
------------------------------------------------------------
-------ED--DEE-----------------ALK-------------------------W
A-------------------A---------------------------------------
------------------------------------------------------------
--------------LE------K-------------------------------------
------------------------------------------------------------
------------------------------------------------------------
------------L--------------------PTYDR----------------------
------------------------------------------------------------
------------------------------------------------------------
------------------------------------------------------------
-------------------------------------V----------------------
-RL------AI-------I--------------------KNV------------------
-----------------HDGN---------------------------------------
------------------------------------VLHEQIDVT--------KL-----
------------------------------------------------------------
----GSHDR-QNLI------------------DKL-------------------------
------------------------LQV-TEED----------------------------
------------------------------------------------------------
------------------------------------------------------------
------------------------------------------------------------
-------------------------------------NER--------------------
------------------------------------------------------------
------------------------------------------------------------
------------------------------------------------------------
-----FLKN---------------------------------------------------
------VRHR--------LD-----------S----------------------------
------------------------------------------------------------
------------------------------------------------------------
------------------------------------------------------------
------------------------------------------------------------
-------------------------------------VGI--------------------
------------------------------------------------------------
---------------------------------EL-------------------------
------------------------------------------------------------
------------------------------------------------------------
-------------PT---------------------------------------------
------------------------------------------------------------
------------------------------------------------------------
------------------------------------------------------------
------------------------------------------------------------
---------IE-------------------------------------------------
-----------------------------------------------------VR-YE--
--------------N-------L-------------------------------------
------------------------------------------------------------
--------------------------------------------------N---------
---------VE-------------------------------------------------
------------------------------------------------------------
------------------------------------------------------------
---------------AN------------------------------VYV----------
--------------------------------------------GQ--------------
------------------------------------------------------------
RAL---------PTLLNYVVN-VIE-----------------------------------
------------------------------------------------------------
----------------------DALGAV--GLSPAKKRTLH-------------------
------------------------------------------------------------
---------------ILQ----------------------------------DVTGIIKP
-----A----------------------------R-----------------MTL-----
-LLGPPNAGKT------TF-LK------A-------------------------------
-L----------SG------KLDD------------------------------------
----------------------------------------------------DL---K--
---------------------------------------A-D------------------
--G-VVT---------Y-------------------------------------------
NGH-RL-------------N-EF-------------------VPQ--RTS-------AY-
---------I-SQ---------------------------------HDL-----------
--QIGEMTVRETLDFY---------------------------------GRCQG------
----VGSRNDL---------LLELSRREK------------------------EQGIKPD
-ATVDAFMK---------------------------------------------------
------------------------------------------------------------
------------------------------------------------------------
-----------------------------A------------A-AV---QGQET------
---------------------------------------------S--------------
------------------------------VVTD------------------------YI
L----------------------------------------------K------------
----ILGLD-ICA----------D-------TL---------------------------
------------------------------------------------------------
------------------------------------------------------------
------------------------------------------------------------
------------------------------------------------------------
------------------------------------------------------------
------------------------------------------------------------
------------------------------------------------------------
------------------------------------------------------------
------------------------------------------------------------
------------------------------------------------------------
---------V-----------G-D------------------------------------
-----------EM-RR---------G--IS------GG------------------QRKR
------------------------------------V---------TT------------
-------------------------------------------------------GEM--
------------------------------------------------------------
------------------------------------------------------------
------------------------------------------------------------
------------------------------------------------------------
------------------------------------------------------------
------------------------------------------------------------
------------------------------------------------------------
------------------------------------------------------------
------------------------------------------------------------
------------------------------------------------------------
---------------------------------------------------------T--
-------V--------G--------P-ARA-------------------------MFM--
---------D-----------E------IST-G---------------LD----------
------SSTTFQ----------------------I--VK---------------------
-------CLR-------------Q------F-----------------VH-FYN---G--
--TM------------------V----------------------------V--------
--------------------------S-------------LL------------------
-------------Q-------------------------------------P--------
APETF-------------------------ELFDD----------------L-I------
------------------------LL-------------S-EGY---VV-----------
--------------------Y-H----------------------GPC------------
---------------------------------------------------------DL-
-------------------------VLDFFE------------A-T--------------
--------------------------------------------------GF--------
---------KCP---------------------------------DRKGVAD--FL----
------------------------QEVT--------------------------------
-----SRKDQ--------------------------------------------------
------------------------------------------------------------
------------------------------------------------------------
------------------QQYW--------AD-KS-------------------------
------------------------------------------------------------
------------------------------------------------------------
------------------------------------------------------------
------------------------------------------------------------
---------KPYAY----------------------------------------------
-------------------VSVKE------------------------------------
----------------------------FA------------------------------
---------------------------AA---------------FS--------------
------------------------------------------------KFHV--------
------------------------------------------------------------
------------------------------------------------------------
-GQR--------------------------------------------------------
------------------------------------------------------------
------------------------------------------------------------
------------------------------------------------------------
------------------LH----------------------------------------
---------EE-------------------------------------------------
------------------------------------------------------------
-------MAVPY------------------------------------------------
------------------------------------------------------------
---------------------DP-------------------------------------
------------------------------------------------------------
------------------------------------------------------------
------------------------------------------------------------
------------------------------------------------------------
------------------------------------------------------------
------------------------------------------------------------
-KKSH-------------------------------------------------------
------------------------------------------------------------
------------------------------------------------------------
------------------------------------------------------------
----------------------------------------------P----------AAL
VK---------------------------------------------KKY----------
---------------------------ALN--------N------WDLFKACLDRE----
------A----------------------------------LLV----------------
---KRNSFI-Y-------------------------------------------------
--------VF-----------KT-VQISIVAT----------------------------
---------------VTV------------------------------------------
--------------------------------------------T---------------
--------------VFLRT-----------------------------------------
-----------------------QM-----------------------------------
----------HHRNVD-D------------------------------------------
------------------------------------------------------------
--------------------GN------------------------LYMGA---------
--------------LFF----------------------GLI------------------
--------------NVMFNG-FA-------------------------------------
-ELSMTI-V-RLPVFF--KQ----------------------------------------
----------------------------------------R-------------------
------------------------------------------------------------
------------------------------------------DLY---------------
----------LYPAWA--------------------------------------------
FG----------------------------------------------------------
--LPA-------------------------------------------------------
------------------------FLLKVPLSAF--------------------------
---------------------------------------ESTIW----------------
-IILTYY-----TIGYA---------------------PE--------------------
-ATRF---------------FRQWF--------LFFW--------------VHQMSLGLF
R--------FIASMG-R-------------------------------------------
-------------------------TMII-------ANTWGSF-----------------
------ALLV---------IFVLG------------------G-----------------
-----------FIVSREN------------------------------------------
------------------------------------IH-PW-------------------
--------------------------------------W---------------------
---------------------------------------------------------IW-
--------GYW--I----SPLT------------------------------YGQ-----
-----------------------NAVA----------VN-E------FL-----------
-------APRWQRPLN------------G---------ST-VGKQV-LE--SRG------
-----------IFAES---------------------------------NW-Y-------
-------------------WTGVGALIGFMVFFNVLF-IWALTYLN--------------
---------------------PLGKP-QA--IISEEVLE-EK-RANLTGGELP-------
---------------------TTEIPEHRISLS--EHVNGNDAAIRRSSVS---------
--------------------------------------------TA--------------
-------------------------ASDRL------------------------------
------DAIAEATG------------LAPKR----G----------------MVLP----
-------------FQPLAIAFNNLSYFVDMPAEM-----KQQGVPED--------R-LQL
LHEV----------------SGAFRPGV--------------------------------
------------------------------------------------------------
------------------------------------------------------------
------------------------------------------------------------
------------------------------------------------------------
------------------------------------------------------------
------------------------------------------------------------
------------------------------------------------------------
------------------------------------------------------------
------------------------------------------------------------
------------------------------------------------------------
--------------------------------LTALVG------------------VSG-
-A------GKTTLMD-----VLAG---------------R-----KTG-----G---YIE
GEISISGYPKNQE---TFA-----------------RIAGYCE------Q-NDI------
---HSPFV-----------TVY------------------ESLVYS--------------
-----------------------A------------------------------------
------------------W----------------------------LRL---SKDVDRK
T-----------RL-----------------------------SFVEEVMEL-------V
ELGPLREAL---------------------------------------------------
--V-G----L-PGVTG--LST---EQRKRLTIAVELVA----------------------
------------------NPSII-------------------------------------
----------FM---DE-----------------------PTS-GLDAR---------AA
AI-------VMRTVRN------------TV---------------------DT-GR----
---------------------------------TVV--CTIH----QPSID---------
---------IFEAFDE-------LL-----------------------------------
-------LM-K-----R-G--------------------------GQVVYAGPLGKHS-H
KLVEYL--Q-SVE--------------G-VP-----------------------------
-----NIKPG----YNPA------------------------------------------
----------------TWM-----------L---------------DV---TSQ------
---SQEIRLG-------------------------------VDFAQ--------------
------------------------VFRESQVYQRN-------------------------
---------------AAL--------IKQLSS-----------PPPDSKDLYFPTKYSQT
FI-------TQCEACLWKQHKSYWR--NP-HYNVIRM-----------------------
----FFTMVCALLFGSIFWDLG-------QKRN---------------------------
-------------------NFQDIFNIM--------------------------------
----------------------------GAM---------------YAAV----------
------------------------------------------------------------
------------------------------------------------------------
------------------------------------------------------------
------------------------------------------------------------
------------------------------------------------------------
------------------------------------------------------------
------------------------------------------------------------
------------------------------------------------------------
----------------F--------F----------------------------------
------------------------------------------------------------
----------------------IGVNNANSVQP---------------------------
------------IVGVERTVFYRERAAGMYSALPYAFGQ-------------V-------
------------------------------------------------------------
------------------------------------------------------------
------------------------------------------------------------
------------------------------------------------------------
------------------------------------------------------------
------------------------------------------------------------
------------------------------------------------------------
------------------------------------------------------------
--------RGSPHE----------------------------------------------
------------------------------------------------------------
------------------------------------------------------------
------------------------------------------------------------
------------------------------------------------------------
------------------------------------------------------------
------------------------------------------------------------
------------------------------------------------------------
------------------------------------------------------------
----------
>AagrOXF_evm.model.utg000002l.192.4 . AagrOXF_evm.TU.utg000002l.192   utg000002l:726143-731480(-)
------------------------------------------------------------
------------------------------------------------------------
------------------------------------------------------------
---------------------------MA-------------------------------
------------------------------------------------------------
------------------------------------------------------------
------------------------------------------------------------
------------------------------------------------------------
------------------------------------------------------------
------------------------------------------------------------
------------------------------------------------------------
------------------------------------------------------------
-------------------AP---------------------------------------
------------------------------------------------------------
------------------------------------------------------------
------------------------------------------------------------
----------------VPL-D---------------------------------------
------------------------------------------------------------
---------------------------------G--------------------------
-------------------------------------------------------E----
------------------------------------------------------------
------------------------------------------------------------
-----------VFRSGRFSGR---------------------------------------
------------------------------------------------------------
------------------------------------------------------------
-----YSAD--N-----------------------------------VFSRS-------S
T-------------------------SRRE------------------------------
------------------------------------------------------------
------------------------------------------------------------
------------------------------------------------------------
-------ED--DEE-----------------ALK-------------------------W
A-------------------A---------------------------------------
------------------------------------------------------------
--------------LE------K-------------------------------------
------------------------------------------------------------
------------------------------------------------------------
------------L--------------------PTYDR----------------------
------------------------------------------------------------
------------------------------------------------------------
------------------------------------------------------------
-------------------------------------V----------------------
-RL------AI-------I--------------------KNV------------------
-----------------HDGN---------------------------------------
------------------------------------VLHEQIDVT--------KL-----
------------------------------------------------------------
----GSHDR-QNLI------------------DKL-------------------------
------------------------LQV-TEED----------------------------
------------------------------------------------------------
------------------------------------------------------------
------------------------------------------------------------
-------------------------------------NER--------------------
------------------------------------------------------------
------------------------------------------------------------
------------------------------------------------------------
-----FLKN---------------------------------------------------
------VRHR--------LD-----------S----------------------------
------------------------------------------------------------
------------------------------------------------------------
------------------------------------------------------------
------------------------------------------------------------
-------------------------------------VGI--------------------
------------------------------------------------------------
---------------------------------EL-------------------------
------------------------------------------------------------
------------------------------------------------------------
-------------PT---------------------------------------------
------------------------------------------------------------
------------------------------------------------------------
------------------------------------------------------------
------------------------------------------------------------
---------IE-------------------------------------------------
-----------------------------------------------------VR-YE--
--------------N-------L-------------------------------------
------------------------------------------------------------
--------------------------------------------------N---------
---------VE-------------------------------------------------
------------------------------------------------------------
------------------------------------------------------------
---------------AN------------------------------VYV----------
--------------------------------------------GQ--------------
------------------------------------------------------------
RAL---------PTLLNYVVN-VIE-----------------------------------
------------------------------------------------------------
----------------------DALGAV--GLSPAKKRTLH-------------------
------------------------------------------------------------
---------------ILQ----------------------------------DVTGIIKP
-----A----------------------------R-----------------MTL-----
-LLGPPNAGKT------TF-LK------A-------------------------------
-L----------SG------KLDD------------------------------------
----------------------------------------------------DL---K--
---------------------------------------A-D------------------
--G-VVT---------Y-------------------------------------------
NGH-RL-------------N-EF-------------------VPQ--RTS-------AY-
---------I-SQ---------------------------------HDL-----------
--QIGEMTVRETLDFY---------------------------------GRCQG------
----VGSRNDL---------LLELSRREK------------------------EQGIKPD
-ATVDAFMK---------------------------------------------------
------------------------------------------------------------
------------------------------------------------------------
-----------------------------A------------A-AV---QGQET------
---------------------------------------------S--------------
------------------------------VVTD------------------------YI
L----------------------------------------------K------------
----ILGLD-ICA----------D-------TL---------------------------
------------------------------------------------------------
------------------------------------------------------------
------------------------------------------------------------
------------------------------------------------------------
------------------------------------------------------------
------------------------------------------------------------
------------------------------------------------------------
------------------------------------------------------------
------------------------------------------------------------
------------------------------------------------------------
---------V-----------G-D------------------------------------
-----------EM-RR---------G--IS------GG------------------QRKR
------------------------------------V---------TT------------
-------------------------------------------------------GEM--
------------------------------------------------------------
------------------------------------------------------------
------------------------------------------------------------
------------------------------------------------------------
------------------------------------------------------------
------------------------------------------------------------
------------------------------------------------------------
------------------------------------------------------------
------------------------------------------------------------
------------------------------------------------------------
---------------------------------------------------------T--
-------V--------G--------P-ARA-------------------------MFM--
---------D-----------E------IST-G---------------LD----------
------SSTTFQ----------------------I--VK---------------------
-------CLR-------------Q------F-----------------VH-FYN---G--
--TM------------------V----------------------------V--------
--------------------------S-------------LL------------------
-------------Q-------------------------------------P--------
APETF-------------------------ELFDD----------------L-I------
------------------------LL-------------S-EGY---VV-----------
--------------------Y-H----------------------GPC------------
---------------------------------------------------------DL-
-------------------------VLDFFE------------A-T--------------
--------------------------------------------------GF--------
---------KCP---------------------------------DRKGVAD--FL----
------------------------QEVT--------------------------------
-----SRKDQ--------------------------------------------------
------------------------------------------------------------
------------------------------------------------------------
------------------QQYW--------AD-KS-------------------------
------------------------------------------------------------
------------------------------------------------------------
------------------------------------------------------------
------------------------------------------------------------
---------KPYAY----------------------------------------------
-------------------VSVKE------------------------------------
----------------------------FA------------------------------
---------------------------AA---------------FS--------------
------------------------------------------------KFHV--------
------------------------------------------------------------
------------------------------------------------------------
-GQR--------------------------------------------------------
------------------------------------------------------------
------------------------------------------------------------
------------------------------------------------------------
------------------LH----------------------------------------
---------EE-------------------------------------------------
------------------------------------------------------------
-------MAVPY------------------------------------------------
------------------------------------------------------------
---------------------DP-------------------------------------
------------------------------------------------------------
------------------------------------------------------------
------------------------------------------------------------
------------------------------------------------------------
------------------------------------------------------------
------------------------------------------------------------
-KKSH-------------------------------------------------------
------------------------------------------------------------
------------------------------------------------------------
------------------------------------------------------------
----------------------------------------------P----------AAL
VK---------------------------------------------KKY----------
---------------------------ALN--------N------WDLFKACLDRE----
------A----------------------------------LLV----------------
---KRNSFI-Y-------------------------------------------------
--------VF-----------KT-VQISIVAT----------------------------
---------------VTV------------------------------------------
--------------------------------------------T---------------
--------------VFLRT-----------------------------------------
-----------------------QM-----------------------------------
----------HHRNVD-D------------------------------------------
------------------------------------------------------------
--------------------GN------------------------LYMGA---------
--------------LFF----------------------GLI------------------
--------------NVMFNG-FA-------------------------------------
-ELSMTI-V-RLPVFF--KQ----------------------------------------
----------------------------------------R-------------------
------------------------------------------------------------
------------------------------------------DLY---------------
----------LYPAWA--------------------------------------------
FG----------------------------------------------------------
--LPA-------------------------------------------------------
------------------------FLLKVPLSAF--------------------------
---------------------------------------ESTIW----------------
-IILTYY-----TIGYA---------------------PE--------------------
-ATRF---------------FRQWF--------LFFW--------------VHQMSLGLF
R--------FIASMG-R-------------------------------------------
-------------------------TMII-------ANTWGSF-----------------
------ALLV---------IFVLG------------------G-----------------
-----------FIVSREN------------------------------------------
------------------------------------IH-PW-------------------
--------------------------------------W---------------------
---------------------------------------------------------IW-
--------GYW--I----SPLT------------------------------YGQ-----
-----------------------NAVA----------VN-E------FL-----------
-------APRWQRPLN------------G---------ST-VGKQV-LE--SRG------
-----------IFAES---------------------------------NW-Y-------
-------------------WTGVGALIGFMVFFNVLF-IWALTYLN--------------
---------------------PLGKP-QA--IISEEVLE-EK-RANLTGGELP-------
---------------------TTEIPEHRISLS--EHVNGNDAAIRRSSVS---------
--------------------------------------------TA--------------
-------------------------ASDRL------------------------------
------DAIAEATG------------LAPKR----G----------------MVLP----
-------------FQPLAIAFNNLSYFVDMPAEM-----KQQGVPED--------R-LQL
LHEV----------------SGAFRPGV--------------------------------
------------------------------------------------------------
------------------------------------------------------------
------------------------------------------------------------
------------------------------------------------------------
------------------------------------------------------------
------------------------------------------------------------
------------------------------------------------------------
------------------------------------------------------------
------------------------------------------------------------
------------------------------------------------------------
--------------------------------LTALVG------------------VSG-
-A------GKTTLMD-----VLAG---------------R-----KTG-----G---YIE
GEISISGYPKNQE---TFA-----------------RIAGYCE------Q-NDI------
---HSPFV-----------TVY------------------ESLVYS--------------
-----------------------A------------------------------------
------------------W----------------------------LRL---SKDVDRK
T-----------RL-----------------------------SFVEEVMEL-------V
ELGPLREAL---------------------------------------------------
--V-G----L-PGVTG--LST---EQRKRLTIAVELVA----------------------
------------------NPSII-------------------------------------
----------FM---DE-----------------------PTS-GLDAR---------AA
AI-------VMRTVRN------------TV---------------------DT-GR----
---------------------------------TVV--CTIH----QPSID---------
---------IFEAFDE-------LL-----------------------------------
-------LM-K-----R-G--------------------------GQVVYAGPLGKHS-H
KLVEYL--Q-SVE--------------G-VP-----------------------------
-----NIKPG----YNPA------------------------------------------
----------------TWM-----------L---------------DV---TSQ------
---SQEIRLG-------------------------------VDFAQ--------------
------------------------VFRESQVYQ---------------------------
------------------------------------------------------------
------------------------------------------------------------
------------------------------------------------------------
------------------------------------------------------------
------------------------------------------------------------
------------------------------------------------------------
------------------------------------------------------------
------------------------------------------------------------
------------------------------------------------------------
------------------------------------------------------------
------------------------------------------------------------
------------------------------------------------------------
------------------------------------------------------------
------------------------------------------------------------
------------------------------------------------------------
------------------------------------------------------------
------------------------------------------------------------
------------------------------------------------------------
------------------------------------------------------------
------------------------------------------------------------
------------------------------------------------------------
------------------------------------------------------------
------------------------------------------------------------
------------------------------------------------------------
------------------------------------------------------------
------------------------------------------------------------
------------------------------------------------------------
------------------------------------------------------------
------------------------------------------------------------
------------------------------------------------------------
------------------------------------------------------------
------------------------------------------------------------
------------------------------------------------------------
------------------------------------------------------------
----------
>AagrOXF_evm.model.utg000002l.192.3 . AagrOXF_evm.TU.utg000002l.192   utg000002l:725084-731480(-)
------------------------------------------------------------
------------------------------------------------------------
------------------------------------------------------------
---------------------------MA-------------------------------
------------------------------------------------------------
------------------------------------------------------------
------------------------------------------------------------
------------------------------------------------------------
------------------------------------------------------------
------------------------------------------------------------
------------------------------------------------------------
------------------------------------------------------------
-------------------AP---------------------------------------
------------------------------------------------------------
------------------------------------------------------------
------------------------------------------------------------
----------------VPL-D---------------------------------------
------------------------------------------------------------
---------------------------------G--------------------------
-------------------------------------------------------E----
------------------------------------------------------------
------------------------------------------------------------
-----------VFRSGRFSGR---------------------------------------
------------------------------------------------------------
------------------------------------------------------------
-----YSAD--N-----------------------------------VFSRS-------S
T-------------------------SRRE------------------------------
------------------------------------------------------------
------------------------------------------------------------
------------------------------------------------------------
-------ED--DEE-----------------ALK-------------------------W
A-------------------A---------------------------------------
------------------------------------------------------------
--------------LE------K-------------------------------------
------------------------------------------------------------
------------------------------------------------------------
------------L--------------------PTYDR----------------------
------------------------------------------------------------
------------------------------------------------------------
------------------------------------------------------------
-------------------------------------V----------------------
-RL------AI-------I--------------------KNV------------------
-----------------HDGN---------------------------------------
------------------------------------VLHEQIDVT--------KL-----
------------------------------------------------------------
----GSHDR-QNLI------------------DKL-------------------------
------------------------LQV-TEED----------------------------
------------------------------------------------------------
------------------------------------------------------------
------------------------------------------------------------
-------------------------------------NER--------------------
------------------------------------------------------------
------------------------------------------------------------
------------------------------------------------------------
-----FLKN---------------------------------------------------
------VRHR--------LD-----------S----------------------------
------------------------------------------------------------
------------------------------------------------------------
------------------------------------------------------------
------------------------------------------------------------
-------------------------------------VGI--------------------
------------------------------------------------------------
---------------------------------EL-------------------------
------------------------------------------------------------
------------------------------------------------------------
-------------PT---------------------------------------------
------------------------------------------------------------
------------------------------------------------------------
------------------------------------------------------------
------------------------------------------------------------
---------IE-------------------------------------------------
-----------------------------------------------------VR-YE--
--------------N-------L-------------------------------------
------------------------------------------------------------
--------------------------------------------------N---------
---------VE-------------------------------------------------
------------------------------------------------------------
------------------------------------------------------------
---------------AN------------------------------VYV----------
--------------------------------------------GQ--------------
------------------------------------------------------------
RAL---------PTLLNYVVN-VIE-----------------------------------
------------------------------------------------------------
----------------------DALGAV--GLSPAKKRTLH-------------------
------------------------------------------------------------
---------------ILQ----------------------------------DVTGIIKP
-----A----------------------------R-----------------MTL-----
-LLGPPNAGKT------TF-LK------A-------------------------------
-L----------SG------KLDD------------------------------------
----------------------------------------------------DL---K--
---------------------------------------A-D------------------
--G-VVT---------Y-------------------------------------------
NGH-RL-------------N-EF-------------------VPQ--RTS-------AY-
---------I-SQ---------------------------------HDL-----------
--QIGEMTVRETLDFY---------------------------------GRCQG------
----VGSRNDL---------LLELSRREK------------------------EQGIKPD
-ATVDAFMK---------------------------------------------------
------------------------------------------------------------
------------------------------------------------------------
-----------------------------A------------A-AV---QGQET------
---------------------------------------------S--------------
------------------------------VVTD------------------------YI
L----------------------------------------------K------------
----ILGLD-ICA----------D-------TL---------------------------
------------------------------------------------------------
------------------------------------------------------------
------------------------------------------------------------
------------------------------------------------------------
------------------------------------------------------------
------------------------------------------------------------
------------------------------------------------------------
------------------------------------------------------------
------------------------------------------------------------
------------------------------------------------------------
---------V-----------G-D------------------------------------
-----------EM-RR---------G--IS------GG------------------QRKR
------------------------------------V---------TT------------
-------------------------------------------------------GEM--
------------------------------------------------------------
------------------------------------------------------------
------------------------------------------------------------
------------------------------------------------------------
------------------------------------------------------------
------------------------------------------------------------
------------------------------------------------------------
------------------------------------------------------------
------------------------------------------------------------
------------------------------------------------------------
---------------------------------------------------------T--
-------V--------G--------P-ARA-------------------------MFM--
---------D-----------E------IST-G---------------LD----------
------SSTTFQ----------------------I--VK---------------------
-------CLR-------------Q------F-----------------VH-FYN---G--
--TM------------------V----------------------------V--------
--------------------------S-------------LL------------------
-------------Q-------------------------------------P--------
APETF-------------------------ELFDD----------------L-I------
------------------------LL-------------S-EGY---VV-----------
--------------------Y-H----------------------GPC------------
---------------------------------------------------------DL-
-------------------------VLDFFE------------A-T--------------
--------------------------------------------------GF--------
---------KCP---------------------------------DRKGVAD--FL----
------------------------QEVT--------------------------------
-----SRKDQ--------------------------------------------------
------------------------------------------------------------
------------------------------------------------------------
------------------QQYW--------AD-KS-------------------------
------------------------------------------------------------
------------------------------------------------------------
------------------------------------------------------------
------------------------------------------------------------
---------KPYAY----------------------------------------------
-------------------VSVKE------------------------------------
----------------------------FA------------------------------
---------------------------AA---------------FS--------------
------------------------------------------------KFHV--------
------------------------------------------------------------
------------------------------------------------------------
-GQR--------------------------------------------------------
------------------------------------------------------------
------------------------------------------------------------
------------------------------------------------------------
------------------LH----------------------------------------
---------EE-------------------------------------------------
------------------------------------------------------------
-------MAVPY------------------------------------------------
------------------------------------------------------------
---------------------DP-------------------------------------
------------------------------------------------------------
------------------------------------------------------------
------------------------------------------------------------
------------------------------------------------------------
------------------------------------------------------------
------------------------------------------------------------
-KKSH-------------------------------------------------------
------------------------------------------------------------
------------------------------------------------------------
------------------------------------------------------------
----------------------------------------------P----------AAL
VK---------------------------------------------KKY----------
---------------------------ALN--------N------WDLFKACLDRE----
------A----------------------------------LLV----------------
---KRNSFI-Y-------------------------------------------------
--------VF-----------KT-VQISIVAT----------------------------
---------------VTV------------------------------------------
--------------------------------------------T---------------
--------------VFLRT-----------------------------------------
-----------------------QM-----------------------------------
----------HHRNVD-D------------------------------------------
------------------------------------------------------------
--------------------GN------------------------LYMGA---------
--------------LFF----------------------GLI------------------
--------------NVMFNG-FA-------------------------------------
-ELSMTI-V-RLPVFF--KQ----------------------------------------
----------------------------------------R-------------------
------------------------------------------------------------
------------------------------------------DLY---------------
----------LYPAWA--------------------------------------------
FG----------------------------------------------------------
--LPA-------------------------------------------------------
------------------------FLLKVPLSAF--------------------------
---------------------------------------ESTIW----------------
-IILTYY-----TIGYA---------------------PE--------------------
-ATRF---------------FRQWF--------LFFW--------------VHQMSLGLF
R--------FIASMG-R-------------------------------------------
-------------------------TMII-------ANTWGSF-----------------
------ALLV---------IFVLG------------------G-----------------
-----------FIVSREN------------------------------------------
------------------------------------IH-PW-------------------
--------------------------------------W---------------------
---------------------------------------------------------IW-
--------GYW--I----SPLT------------------------------YGQ-----
-----------------------NAVA----------VN-E------FL-----------
-------APRWQRPLN------------G---------ST-VGKQV-LE--SRG------
-----------IFAES---------------------------------NW-Y-------
-------------------WTGVGALIGFMVFFNVLF-IWALTYLN--------------
---------------------PLGKP-QA--IISEEVLE-EK-RANLTGGELP-------
---------------------TTEIPEHRISLS--EHVNGNDAAIRRSSVS---------
--------------------------------------------TA--------------
-------------------------ASDRL------------------------------
------DAIAEATG------------LAPKR----G----------------MVLP----
-------------FQPLAIAFNNLSYFVDMPAEM-----KQQGVPED--------R-LQL
LHEV----------------SGAFRPGV--------------------------------
------------------------------------------------------------
------------------------------------------------------------
------------------------------------------------------------
------------------------------------------------------------
------------------------------------------------------------
------------------------------------------------------------
------------------------------------------------------------
------------------------------------------------------------
------------------------------------------------------------
------------------------------------------------------------
--------------------------------LTALVG------------------VSG-
-A------GKTTLMD-----VLAG---------------R-----KTG-----G---YIE
GEISISGYPKNQE---TFA-----------------RIAGYCE------Q-NDI------
---HSPFV-----------TVY------------------ESLVYS--------------
-----------------------A------------------------------------
------------------W----------------------------LRL---SKDVDRK
T-----------RL-----------------------------SFVEEVMEL-------V
ELGPLREAL---------------------------------------------------
--V-G----L-PGVTG--LST---EQRKRLTIAVELVA----------------------
------------------NPSII-------------------------------------
----------FM---DE-----------------------PTS-GLDAR---------AA
AI-------VMRTVRN------------TV---------------------DT-GR----
---------------------------------TVV--CTIH----QPSID---------
---------IFEAFDE-------LL-----------------------------------
-------LM-K-----R-G--------------------------GQVVYAGPLGKHS-H
KLVEYL--Q-SVE--------------G-VP-----------------------------
-----NIKPG----YNPA------------------------------------------
----------------TWM-----------L---------------DV---TSQ------
---SQEIRLG-------------------------------VDFAQ--------------
------------------------VFRESQVYQRN-------------------------
---------------AAL--------IKQLSS-----------PPPDSKDLYFPTKYSQT
FI-------TQCEACLWKQHKSYWR--NP-HYNVIRM-----------------------
----FFTMVCALLFGSIFWDLG-------QKRN---------------------------
-------------------NFQDIFNIM--------------------------------
----------------------------GAM---------------YAAV----------
------------------------------------------------------------
------------------------------------------------------------
------------------------------------------------------------
------------------------------------------------------------
------------------------------------------------------------
------------------------------------------------------------
------------------------------------------------------------
------------------------------------------------------------
----------------F--------F----------------------------------
------------------------------------------------------------
----------------------IGVNNANSVQP---------------------------
------------IVGVERTVFYRERAAGMYSALPYAFGQ-------------VVIE----
----------------------LPYVLA---QTLLYSIIVYSMINFEWTAAKFLW-----
------FTFFMYCTLLYMTMYG-----------------------------MMTVS----
------------------------------------------------------------
------------------------------------------------------------
-----FTPNHQLAAISSAAF---------YMFWNLF------------S-----------
------GFIIPRP-----------------------------------------------
--------------------------------------------------------VS--
-------------------------------FQPLKG-----------------------
------------------------------------LS----------------------
---------------------------------------FV-------------------
------------------------------------------------------------
------------------------------------------------------------
------------------------------------------------------------
------------------------------------------------------------
------------------------------------------------------CCQRFE
F-----------------------------------------------------------
------------------------ESRM------------PRGVQRS--------TQEAE
LYCSIC----
>AagrOXF_evm.model.utg000002l.192.8 . AagrOXF_evm.TU.utg000002l.192   utg000002l:725529-730834(-)
------------------------------------------------------------
------------------------------------------------------------
------------------------------------------------------------
------------------------------------------------------------
------------------------------------------------------------
------------------------------------------------------------
------------------------------------------------------------
------------------------------------------------------------
------------------------------------------------------------
------------------------------------------------------------
------------------------------------------------------------
------------------------------------------------------------
------------------------------------------------------------
------------------------------------------------------------
------------------------------------------------------------
------------------------------------------------------------
------------------------------------------------------------
------------------------------------------------------------
------------------------------------------------------------
------------------------------------------------------------
------------------------------------------------------------
------------------------------------------------------------
------------------------------------------------------------
------------------------------------------------------------
------------------------------------------------------------
------------------------------------------------------------
------------------------------------------------------------
------------------------------------------------------------
------------------------------------------------------------
------------------------------------------------------------
------------------------------------------------------------
------------------------------------------------------------
------------------------------------------------------------
------------------------------------------------------------
------------------------------------------------------------
------------------------------------------------------------
------------------------------------------------------------
------------------------------------------------------------
------------------------------------------------------------
------------------------------------------------------------
------------------------------------------------------------
------------------------------------------------------------
------------------------------------------------------------
------------------------------------------------------------
------------------------------------------------------------
------------------------------------------------------------
------------------------------------------------------------
------------------------------------------------------------
------------------------------------------------------------
------------------------------------------------------------
------------------------------------------------------------
------------------------------------------------------------
------------------------------------------------------------
------------------------------------------------------------
------------------------------------------------------------
-------------------------------M----------------------------
------------------------------------------------------------
------------------------------------------------------------
------------------------------------------------------------
------------------------------------------------------------
-------------------------------------TGM--------------------
------------------------------------------------------------
---------------------------------NS-------------------------
------------------------------------------------------------
------------------------------------------------------------
-------------P----------------------------------------------
------------------------------------------------------------
------------------------------------------------------------
------------------------------------------------------------
------------------------------------------------------------
------------------------------------------------------------
------------------------------------------------------------
------------------------------------------------------------
------------------------------------------------------------
------------------------------------------------------------
------------------------------------------------------------
------------------------------------------------------------
------------------------------------------------------------
------------------------------------------------------------
------------------------------------------------------------
------------------------------------------------------------
----------------------FLQ-----------------------------------
------------------------------------------------------------
----------------------DALGAV--GLSPAKKRTLH-------------------
------------------------------------------------------------
---------------ILQ----------------------------------DVTGIIKP
-----A----------------------------R-----------------MTL-----
-LLGPPNAGKT------TF-LK------A-------------------------------
-L----------SG------KLDD------------------------------------
----------------------------------------------------DL---K--
---------------------------------------A-D------------------
--G-VVT---------Y-------------------------------------------
NGH-RL-------------N-EF-------------------VPQ--RTS-------AY-
---------I-SQ---------------------------------HDL-----------
--QIGEMTVRETLDFY---------------------------------GRCQG------
----VGSRNDL---------LLELSRREK------------------------EQGIKPD
-ATVDAFMK---------------------------------------------------
------------------------------------------------------------
------------------------------------------------------------
-----------------------------A------------A-AV---QGQET------
---------------------------------------------S--------------
------------------------------VVTD------------------------YI
L----------------------------------------------K------------
----ILGLD-ICA----------D-------TL---------------------------
------------------------------------------------------------
------------------------------------------------------------
------------------------------------------------------------
------------------------------------------------------------
------------------------------------------------------------
------------------------------------------------------------
------------------------------------------------------------
------------------------------------------------------------
------------------------------------------------------------
------------------------------------------------------------
---------V-----------G-D------------------------------------
-----------EM-RR---------G--IS------GG------------------QRKR
------------------------------------V---------TT------------
-------------------------------------------------------GEM--
------------------------------------------------------------
------------------------------------------------------------
------------------------------------------------------------
------------------------------------------------------------
------------------------------------------------------------
------------------------------------------------------------
------------------------------------------------------------
------------------------------------------------------------
------------------------------------------------------------
------------------------------------------------------------
---------------------------------------------------------T--
-------V--------G--------P-ARA-------------------------MFM--
---------D-----------E------IST-G---------------LD----------
------SSTTFQ----------------------I--VK---------------------
-------CLR-------------Q------F-----------------VH-FYN---G--
--TM------------------V----------------------------V--------
--------------------------S-------------LL------------------
-------------Q-------------------------------------P--------
APETF-------------------------ELFDD----------------L-I------
------------------------LL-------------S-EGY---VV-----------
--------------------Y-H----------------------GPC------------
---------------------------------------------------------DL-
-------------------------VLDFFE------------A-T--------------
--------------------------------------------------GF--------
---------KCP---------------------------------DRKGVAD--FL----
------------------------QEVT--------------------------------
-----SRKDQ--------------------------------------------------
------------------------------------------------------------
------------------------------------------------------------
------------------QQYW--------AD-KS-------------------------
------------------------------------------------------------
------------------------------------------------------------
------------------------------------------------------------
------------------------------------------------------------
---------KPYAY----------------------------------------------
-------------------VSVKE------------------------------------
----------------------------FA------------------------------
---------------------------AA---------------FS--------------
------------------------------------------------KFHV--------
------------------------------------------------------------
------------------------------------------------------------
-GQR--------------------------------------------------------
------------------------------------------------------------
------------------------------------------------------------
------------------------------------------------------------
------------------LH----------------------------------------
---------EE-------------------------------------------------
------------------------------------------------------------
-------MAVPY------------------------------------------------
------------------------------------------------------------
---------------------DP-------------------------------------
------------------------------------------------------------
------------------------------------------------------------
------------------------------------------------------------
------------------------------------------------------------
------------------------------------------------------------
------------------------------------------------------------
-KKSH-------------------------------------------------------
------------------------------------------------------------
------------------------------------------------------------
------------------------------------------------------------
----------------------------------------------P----------AAL
VK---------------------------------------------KKY----------
---------------------------ALN--------N------WDLFKACLDRE----
------A----------------------------------LLV----------------
---KRNSFI-Y-------------------------------------------------
--------VF-----------KT-VQISIVAT----------------------------
---------------VTV------------------------------------------
--------------------------------------------T---------------
--------------VFLRT-----------------------------------------
-----------------------QM-----------------------------------
----------HHRNVD-D------------------------------------------
------------------------------------------------------------
--------------------GN------------------------LYMGA---------
--------------LFF----------------------GLI------------------
--------------NVMFNG-FA-------------------------------------
-ELSMTI-V-RLPVFF--KQ----------------------------------------
----------------------------------------R-------------------
------------------------------------------------------------
------------------------------------------DLY---------------
----------LYPAWA--------------------------------------------
FG----------------------------------------------------------
--LPA-------------------------------------------------------
------------------------FLLKVPLSAF--------------------------
---------------------------------------ESTIW----------------
-IILTYY-----TIGYA---------------------PE--------------------
-ATRF---------------FRQWF--------LFFW--------------VHQMSLGLF
R--------FIASMG-R-------------------------------------------
-------------------------TMII-------ANTWGSF-----------------
------ALLV---------IFVLG------------------G-----------------
-----------FIVSREN------------------------------------------
------------------------------------IH-PW-------------------
--------------------------------------W---------------------
---------------------------------------------------------IW-
--------GYW--I----SPLT------------------------------YGQ-----
-----------------------NAVA----------VN-E------FL-----------
-------APRWQRPLN------------G---------ST-VGKQV-LE--SRG------
-----------IFAES---------------------------------NW-Y-------
-------------------WTGVGALIGFMVFFNVLF-IWALTYLN--------------
---------------------PLGKP-QA--IISEEVLE-EK-RANLTGGELP-------
---------------------TTEIPEHRISLS--EHVNGNDAAIRRSSVS---------
--------------------------------------------TA--------------
-------------------------ASDRL------------------------------
------DAIAEATG------------LAPKR----G----------------MVLP----
-------------FQPLAIAFNNLSYFVDMPAEM-----KQQGVPED--------R-LQL
LHEV----------------SGAFRPGV--------------------------------
------------------------------------------------------------
------------------------------------------------------------
------------------------------------------------------------
------------------------------------------------------------
------------------------------------------------------------
------------------------------------------------------------
------------------------------------------------------------
------------------------------------------------------------
------------------------------------------------------------
------------------------------------------------------------
--------------------------------LTALVG------------------VSG-
-A------GKTTLMD-----VLAG---------------R-----KTG-----G---YIE
GEISISGYPKNQE---TFA-----------------RIAGYCE------Q-NDI------
---HSPFV-----------TVY------------------ESLVYS--------------
-----------------------A------------------------------------
------------------W----------------------------LRL---SKDVDRK
T-----------RL-----------------------------SFVEEVMEL-------V
ELGPLREAL---------------------------------------------------
--V-G----L-PGVTG--LST---EQRKRLTIAVELVA----------------------
------------------NPSII-------------------------------------
----------FM---DE-----------------------PTS-GLDAR---------AA
AI-------VMRTVRN------------TV---------------------DT-GR----
---------------------------------TVV--CTIH----QPSID---------
---------IFEAFDE-------LL-----------------------------------
-------LM-K-----R-G--------------------------GQVVYAGPLGKHS-H
KLVEYL--Q-SVE--------------G-VP-----------------------------
-----NIKPG----YNPA------------------------------------------
----------------TWM-----------L---------------DV---TSQ------
---SQEIRLG-------------------------------VDFAQ--------------
------------------------VFRESQVYQRN-------------------------
---------------AAL--------IKQLSS-----------PPPDSKDLYFPTKYSQT
FI-------TQCEACLWKQHKSYWR--NP-HYNVIRM-----------------------
----FFTMVCALLFGSIFWDLG-------QKRN---------------------------
-------------------NFQDIFNIM--------------------------------
----------------------------GAM---------------YAAV----------
------------------------------------------------------------
------------------------------------------------------------
------------------------------------------------------------
------------------------------------------------------------
------------------------------------------------------------
------------------------------------------------------------
------------------------------------------------------------
------------------------------------------------------------
----------------F--------F----------------------------------
------------------------------------------------------------
----------------------IGVNNANSVQP---------------------------
------------IVGVERTVFYRERAAGMYSALPYAFGQ-------------V-------
------------------------------------------------------------
------------------------------------------------------------
------------------------------------------------------------
------------------------------------------------------------
------------------------------------------------------------
------------------------------------------------------------
------------------------------------------------------------
------------------------------------------------------------
--------RGSPHE----------------------------------------------
------------------------------------------------------------
------------------------------------------------------------
------------------------------------------------------------
------------------------------------------------------------
------------------------------------------------------------
------------------------------------------------------------
------------------------------------------------------------
------------------------------------------------------------
----------
>AagrOXF_evm.model.utg000002l.192.6 . AagrOXF_evm.TU.utg000002l.192   utg000002l:725813-730834(-)
------------------------------------------------------------
------------------------------------------------------------
------------------------------------------------------------
------------------------------------------------------------
------------------------------------------------------------
------------------------------------------------------------
------------------------------------------------------------
------------------------------------------------------------
------------------------------------------------------------
------------------------------------------------------------
------------------------------------------------------------
------------------------------------------------------------
------------------------------------------------------------
------------------------------------------------------------
------------------------------------------------------------
------------------------------------------------------------
------------------------------------------------------------
------------------------------------------------------------
------------------------------------------------------------
------------------------------------------------------------
------------------------------------------------------------
------------------------------------------------------------
------------------------------------------------------------
------------------------------------------------------------
------------------------------------------------------------
------------------------------------------------------------
------------------------------------------------------------
------------------------------------------------------------
------------------------------------------------------------
------------------------------------------------------------
------------------------------------------------------------
------------------------------------------------------------
------------------------------------------------------------
------------------------------------------------------------
------------------------------------------------------------
------------------------------------------------------------
------------------------------------------------------------
------------------------------------------------------------
------------------------------------------------------------
------------------------------------------------------------
------------------------------------------------------------
------------------------------------------------------------
------------------------------------------------------------
------------------------------------------------------------
------------------------------------------------------------
------------------------------------------------------------
------------------------------------------------------------
------------------------------------------------------------
------------------------------------------------------------
------------------------------------------------------------
------------------------------------------------------------
------------------------------------------------------------
------------------------------------------------------------
------------------------------------------------------------
------------------------------------------------------------
-------------------------------M----------------------------
------------------------------------------------------------
------------------------------------------------------------
------------------------------------------------------------
------------------------------------------------------------
-------------------------------------TGM--------------------
------------------------------------------------------------
---------------------------------NS-------------------------
------------------------------------------------------------
------------------------------------------------------------
-------------P----------------------------------------------
------------------------------------------------------------
------------------------------------------------------------
------------------------------------------------------------
------------------------------------------------------------
------------------------------------------------------------
------------------------------------------------------------
------------------------------------------------------------
------------------------------------------------------------
------------------------------------------------------------
------------------------------------------------------------
------------------------------------------------------------
------------------------------------------------------------
------------------------------------------------------------
------------------------------------------------------------
------------------------------------------------------------
----------------------FLQ-----------------------------------
------------------------------------------------------------
----------------------DALGAV--GLSPAKKRTLH-------------------
------------------------------------------------------------
---------------ILQ----------------------------------DVTGIIKP
-----A----------------------------R-----------------MTL-----
-LLGPPNAGKT------TF-LK------A-------------------------------
-L----------SG------KLDD------------------------------------
----------------------------------------------------DL---K--
---------------------------------------A-D------------------
--G-VVT---------Y-------------------------------------------
NGH-RL-------------N-EF-------------------VPQ--RTS-------AY-
---------I-SQ---------------------------------HDL-----------
--QIGEMTVRETLDFY---------------------------------GRCQG------
----VGSRNDL---------LLELSRREK------------------------EQGIKPD
-ATVDAFMK---------------------------------------------------
------------------------------------------------------------
------------------------------------------------------------
-----------------------------A------------A-AV---QGQET------
---------------------------------------------S--------------
------------------------------VVTD------------------------YI
L----------------------------------------------K------------
----ILGLD-ICA----------D-------TL---------------------------
------------------------------------------------------------
------------------------------------------------------------
------------------------------------------------------------
------------------------------------------------------------
------------------------------------------------------------
------------------------------------------------------------
------------------------------------------------------------
------------------------------------------------------------
------------------------------------------------------------
------------------------------------------------------------
---------V-----------G-D------------------------------------
-----------EM-RR---------G--IS------GG------------------QRKR
------------------------------------V---------TT------------
-------------------------------------------------------GEM--
------------------------------------------------------------
------------------------------------------------------------
------------------------------------------------------------
------------------------------------------------------------
------------------------------------------------------------
------------------------------------------------------------
------------------------------------------------------------
------------------------------------------------------------
------------------------------------------------------------
------------------------------------------------------------
---------------------------------------------------------T--
-------V--------G--------P-ARA-------------------------MFM--
---------D-----------E------IST-G---------------LD----------
------SSTTFQ----------------------I--VK---------------------
-------CLR-------------Q------F-----------------VH-FYN---G--
--TM------------------V----------------------------V--------
--------------------------S-------------LL------------------
-------------Q-------------------------------------P--------
APETF-------------------------ELFDD----------------L-I------
------------------------LL-------------S-EGY---VV-----------
--------------------Y-H----------------------GPC------------
---------------------------------------------------------DL-
-------------------------VLDFFE------------A-T--------------
--------------------------------------------------GF--------
---------KCP---------------------------------DRKGVAD--FL----
------------------------QEVT--------------------------------
-----SRKDQ--------------------------------------------------
------------------------------------------------------------
------------------------------------------------------------
------------------QQYW--------AD-KS-------------------------
------------------------------------------------------------
------------------------------------------------------------
------------------------------------------------------------
------------------------------------------------------------
---------KPYAY----------------------------------------------
-------------------VSVKE------------------------------------
----------------------------FA------------------------------
---------------------------AA---------------FS--------------
------------------------------------------------KFHV--------
------------------------------------------------------------
------------------------------------------------------------
-GQR--------------------------------------------------------
------------------------------------------------------------
------------------------------------------------------------
------------------------------------------------------------
------------------LH----------------------------------------
---------EE-------------------------------------------------
------------------------------------------------------------
-------MAVPY------------------------------------------------
------------------------------------------------------------
---------------------DP-------------------------------------
------------------------------------------------------------
------------------------------------------------------------
------------------------------------------------------------
------------------------------------------------------------
------------------------------------------------------------
------------------------------------------------------------
-KKSH-------------------------------------------------------
------------------------------------------------------------
------------------------------------------------------------
------------------------------------------------------------
----------------------------------------------P----------AAL
VK---------------------------------------------KKY----------
---------------------------ALN--------N------WDLFKACLDRE----
------A----------------------------------LLV----------------
---KRNSFI-Y-------------------------------------------------
--------VF-----------KT-VQISIVAT----------------------------
---------------VTV------------------------------------------
--------------------------------------------T---------------
--------------VFLRT-----------------------------------------
-----------------------QM-----------------------------------
----------HHRNVD-D------------------------------------------
------------------------------------------------------------
--------------------GN------------------------LYMGA---------
--------------LFF----------------------GLI------------------
--------------NVMFNG-FA-------------------------------------
-ELSMTI-V-RLPVFF--KQ----------------------------------------
----------------------------------------R-------------------
------------------------------------------------------------
------------------------------------------DLY---------------
----------LYPAWA--------------------------------------------
FG----------------------------------------------------------
--LPA-------------------------------------------------------
------------------------FLLKVPLSAF--------------------------
---------------------------------------ESTIW----------------
-IILTYY-----TIGYA---------------------PE--------------------
-ATRF---------------FRQWF--------LFFW--------------VHQMSLGLF
R--------FIASMG-R-------------------------------------------
-------------------------TMII-------ANTWGSF-----------------
------ALLV---------IFVLG------------------G-----------------
-----------FIVSREN------------------------------------------
------------------------------------IH-PW-------------------
--------------------------------------W---------------------
---------------------------------------------------------IW-
--------GYW--I----SPLT------------------------------YGQ-----
-----------------------NAVA----------VN-E------FL-----------
-------APRWQRPLN------------G---------ST-VGKQV-LE--SRG------
-----------IFAES---------------------------------NW-Y-------
-------------------WTGVGALIGFMVFFNVLF-IWALTYLN--------------
---------------------PLGKP-QA--IISEEVLE-EK-RANLTGGELP-------
---------------------TTEIPEHRISLS--EHVNGNDAAIRRSSVS---------
--------------------------------------------TA--------------
-------------------------ASDRL------------------------------
------DAIAEATG------------LAPKR----G----------------MVLP----
-------------FQPLAIAFNNLSYFVDMPAEM-----KQQGVPED--------R-LQL
LHEV----------------SGAFRPGV--------------------------------
------------------------------------------------------------
------------------------------------------------------------
------------------------------------------------------------
------------------------------------------------------------
------------------------------------------------------------
------------------------------------------------------------
------------------------------------------------------------
------------------------------------------------------------
------------------------------------------------------------
------------------------------------------------------------
--------------------------------LTALVG------------------VSG-
-A------GKTTLMD-----VLAG---------------R-----KTG-----G---YIE
GEISISGYPKNQE---TFA-----------------RIAGYCE------Q-NDI------
---HSPFV-----------TVY------------------ESLVYS--------------
-----------------------A------------------------------------
------------------W----------------------------LRL---SKDVDRK
T-----------RL-----------------------------SFVEEVMEL-------V
ELGPLREAL---------------------------------------------------
--V-G----L-PGVTG--LST---EQRKRLTIAVELVA----------------------
------------------NPSII-------------------------------------
----------FM---DE-----------------------PTS-GLDAR---------AA
AI-------VMRTVRN------------TV---------------------DT-GR----
---------------------------------TVV--CTIH----QPSID---------
---------IFEAFDE-------LL-----------------------------------
-------LM-K-----R-G--------------------------GQVVYAGPLGKHS-H
KLVEYL--Q-SVE--------------G-VP-----------------------------
-----NIKPG----YNPA------------------------------------------
----------------TWM-----------L---------------DV---TSQ------
---SQEIRLG-------------------------------VDFAQ--------------
------------------------VFRESQVYQRN-------------------------
---------------AAL--------IKQLSS-----------PPPDSKDLYFPTKYSQT
FI-------TQCEACLWKQHKSYWR--NP-HYNVIRM-----------------------
----FFTMVCALLFGSIFWDLG-------QKR----------------------------
------------------------------------------------------------
------------------------------------------------------------
------------------------------------------------------------
------------------------------------------------------------
------------------------------------------------------------
------------------------------------------------------------
------------------------------------------------------------
------------------------------------------------------------
------------------------------------------------------------
------------------------------------------------------------
------------------------------------------------------------
------------------------------------------------------------
------------------------------------------------------------
------------------------------------------------------------
------------------------------------------------------------
------------------------------------------------------------
------------------------------------------------------------
------------------------------------------------------------
------------------------------------------------------------
------------------------------------------------------------
------------------------------------------------------------
------------------------------------------------------------
------------------------------------------------------------
------------------------------------------------------------
------------------------------------------------------------
------------------------------------------------------------
------------------------------------------------------------
------------------------------------------------------------
------------------------------------------------------------
------------------------------------------------------------
------------------------------------------------------------
----------
>AagrOXF_evm.model.utg000002l.192.7 . AagrOXF_evm.TU.utg000002l.192   utg000002l:726491-731480(-)
------------------------------------------------------------
------------------------------------------------------------
------------------------------------------------------------
---------------------------MA-------------------------------
------------------------------------------------------------
------------------------------------------------------------
------------------------------------------------------------
------------------------------------------------------------
------------------------------------------------------------
------------------------------------------------------------
------------------------------------------------------------
------------------------------------------------------------
-------------------AP---------------------------------------
------------------------------------------------------------
------------------------------------------------------------
------------------------------------------------------------
----------------VPL-D---------------------------------------
------------------------------------------------------------
---------------------------------G--------------------------
-------------------------------------------------------E----
------------------------------------------------------------
------------------------------------------------------------
-----------VFRSGRFSGR---------------------------------------
------------------------------------------------------------
------------------------------------------------------------
-----YSAD--N-----------------------------------VFSRS-------S
T-------------------------SRRE------------------------------
------------------------------------------------------------
------------------------------------------------------------
------------------------------------------------------------
-------ED--DEE-----------------ALK-------------------------W
A-------------------A---------------------------------------
------------------------------------------------------------
--------------LE------K-------------------------------------
------------------------------------------------------------
------------------------------------------------------------
------------L--------------------PTYDR----------------------
------------------------------------------------------------
------------------------------------------------------------
------------------------------------------------------------
-------------------------------------V----------------------
-RL------AI-------I--------------------KNV------------------
-----------------HDGN---------------------------------------
------------------------------------VLHEQIDVT--------KL-----
------------------------------------------------------------
----GSHDR-QNLI------------------DKL-------------------------
------------------------LQV-TEED----------------------------
------------------------------------------------------------
------------------------------------------------------------
------------------------------------------------------------
-------------------------------------NER--------------------
------------------------------------------------------------
------------------------------------------------------------
------------------------------------------------------------
-----FLKN---------------------------------------------------
------VRHR--------LD-----------S----------------------------
------------------------------------------------------------
------------------------------------------------------------
------------------------------------------------------------
------------------------------------------------------------
-------------------------------------VGI--------------------
------------------------------------------------------------
---------------------------------EL-------------------------
------------------------------------------------------------
------------------------------------------------------------
-------------PT---------------------------------------------
------------------------------------------------------------
------------------------------------------------------------
------------------------------------------------------------
------------------------------------------------------------
---------IE-------------------------------------------------
-----------------------------------------------------VR-YE--
--------------N-------L-------------------------------------
------------------------------------------------------------
--------------------------------------------------N---------
---------VE-------------------------------------------------
------------------------------------------------------------
------------------------------------------------------------
---------------AN------------------------------VYV----------
--------------------------------------------GQ--------------
------------------------------------------------------------
RAL---------PTLLNYVVN-VIE-----------------------------------
------------------------------------------------------------
----------------------DALGAV--GLSPAKKRTLH-------------------
------------------------------------------------------------
---------------ILQ----------------------------------DVTGIIKP
-----A----------------------------R-----------------MTL-----
-LLGPPNAGKT------TF-LK------A-------------------------------
-L----------SG------KLDD------------------------------------
----------------------------------------------------DL---K--
---------------------------------------A-D------------------
--G-VVT---------Y-------------------------------------------
NGH-RL-------------N-EF-------------------VPQ--RTS-------AY-
---------I-SQ---------------------------------HDL-----------
--QIGEMTVRETLDFY---------------------------------GRCQG------
----VGSRNDL---------LLELSRREK------------------------EQGIKPD
-ATVDAFMK---------------------------------------------------
------------------------------------------------------------
------------------------------------------------------------
-----------------------------A------------A-AV---QGQET------
---------------------------------------------S--------------
------------------------------VVTD------------------------YI
L----------------------------------------------K------------
----ILGLD-ICA----------D-------TL---------------------------
------------------------------------------------------------
------------------------------------------------------------
------------------------------------------------------------
------------------------------------------------------------
------------------------------------------------------------
------------------------------------------------------------
------------------------------------------------------------
------------------------------------------------------------
------------------------------------------------------------
------------------------------------------------------------
---------V-----------G-D------------------------------------
-----------EM-RR---------G--IS------GG------------------QRKR
------------------------------------V---------TT------------
-------------------------------------------------------GEM--
------------------------------------------------------------
------------------------------------------------------------
------------------------------------------------------------
------------------------------------------------------------
------------------------------------------------------------
------------------------------------------------------------
------------------------------------------------------------
------------------------------------------------------------
------------------------------------------------------------
------------------------------------------------------------
---------------------------------------------------------T--
-------V--------G--------P-ARA-------------------------MFM--
---------D-----------E------IST-G---------------LD----------
------SSTTFQ----------------------I--VK---------------------
-------CLR-------------Q------F-----------------VH-FYN---G--
--TM------------------V----------------------------V--------
--------------------------S-------------LL------------------
-------------Q-------------------------------------P--------
APETF-------------------------ELFDD----------------L-I------
------------------------LL-------------S-EGY---VV-----------
--------------------Y-H----------------------GPC------------
---------------------------------------------------------DL-
-------------------------VLDFFE------------A-T--------------
--------------------------------------------------GF--------
---------KCP---------------------------------DRKGVAD--FL----
------------------------QEVT--------------------------------
-----SRKDQ--------------------------------------------------
------------------------------------------------------------
------------------------------------------------------------
------------------QQYW--------AD-KS-------------------------
------------------------------------------------------------
------------------------------------------------------------
------------------------------------------------------------
------------------------------------------------------------
---------KPYAY----------------------------------------------
-------------------VSVKE------------------------------------
----------------------------FA------------------------------
---------------------------AA---------------FS--------------
------------------------------------------------KFHV--------
------------------------------------------------------------
------------------------------------------------------------
-GQR--------------------------------------------------------
------------------------------------------------------------
------------------------------------------------------------
------------------------------------------------------------
------------------LH----------------------------------------
---------EE-------------------------------------------------
------------------------------------------------------------
-------MAVPY------------------------------------------------
------------------------------------------------------------
---------------------DP-------------------------------------
------------------------------------------------------------
------------------------------------------------------------
------------------------------------------------------------
------------------------------------------------------------
------------------------------------------------------------
------------------------------------------------------------
-KKSH-------------------------------------------------------
------------------------------------------------------------
------------------------------------------------------------
------------------------------------------------------------
----------------------------------------------P----------AAL
VK---------------------------------------------KKY----------
---------------------------ALN--------N------WDLFKACLDRE----
------A----------------------------------LLV----------------
---KRNSFI-Y-------------------------------------------------
[truncated: 16,550,502 more chars]
