# Supplementary material for: ATP binding cassette transporters and uridine diphosphate glycosyltransferases are ancient protein families that evolved roles in herbicide resistance through exaptation
Source: PLoS One. 2023 Sep 21;18(9):e0287356. doi: 10.1371/journal.pone.0287356 (PMC10513242; doi:10.1371/journal.pone.0287356)
Supplement: S2 Text — (TXT) [file pone.0287356.s005.txt]

>tr|A9S3P2|A9S3P2_PHYPA Glycosyltransferase OS=Physcomitrium patens OX=3218 GN=PHYPA_000266 PE=3 SV=1
------------------------------------------------------------
------------------------------------------------------------
------------------------------------------------------------
------------------------------------------------------------
------------------------------------------------------------
------------------------------------------------------------
------------------------------------------------------------
------------------------------------------------------------
------------------------------------------------------------
------------------------------------------------------------
------------------------MTV---------------------------------
---------------------------ARREQRQVD------------------------
------------------------------------------------------------
------------------------------------------------------------
------------------------GMRK--------------------------------
------------------GRL-----------H--V-----------V-VLP-YP--AK-
GHSIPLL-HF-------------------AKQL--------H----------S-M-----
-G---V-------------------F-VTF-VN---------T------------FNHL-
------------------------SKE--H------------------------------
------------------------------------------------------------
----------------------------FRS-IYGAN--------------------E--
-------------------DDN----------------PMQV-V--------------PL
G-----------------------VTP-PEG----------------EGHTSL-P-----
---------------------------YV-----N-HV---------------NTL----
----VPET-----------KI-L----M------TT---L--------------------
-----------------------------FARHEDA--------------------PPS-
------------------------------------------------------------
---CI--V-SD-M-FL-G-WT-QEV-AN-TF------NI-PK-YVLFAS-PASGL-----
----AFMLHTSELVKQGK--------------LPI---------D---------------
-----------------------RS-KEEDL-----VYD----I-P--------------
---G-V--------P---------------------PT----------------RL-AD-
--------------------F---------PS---------------------PI--QDP
ED------------------------D----SYLFY--------------------LR-N
CEQ-L--LE------------------------A-AG---VLIN------------T-YY
E--------------------LE---P-----------TY--IEAL-R------------
---------------KAYNLI-SF--------------LPVGP------LL---PKAY--
-------FE----PSSDV-----------------VPVDS-DI-------------R---
-------------DP-------------------CLKWLDTQP-DS--SVLYVSFGS-VA
--VL-SI--EQI-QEIAQGL-E----AS--GQ-RFLLV--------L-------RP----
-PSNPEN---------------------------VPL---------------------L-
PE-G----------F----EE----R-----------------T--R-------------
--G-----------R-----G--FVQV-G-W-----------------------------
-------------------------------AP---------------------------
-------------------------QLW---VLSH-------RAVGGFLTHCGWNSTLES
I-CRG-V------PMLAWP-----------------------------------------
--IQAEQAMNARF-----------LVDV------------------V---KAG---VE--
--LC------R----------------------------------VTD-K-L-----V-T
KER-ISETVKFFM---------T--------------E-G---V-----ST----AR---
-------KN-----VR---K----------------------------------L-----
Q---------KLAL------------------------------------NAV-----A-
--L-------------G----------A--------------------------------
--SVQKN---------L-------------------------------------------
------------------------ED----------------------------------
----------------------------------------------F-------------
------------------------------------------------------T-----
------------------------------------------------------------
-LE---------VRFG--------------------------------------------
-----K------------------------------------------------------
---QLPNGL---------------------------------------------------
------------------------------------------------------------
-----------------------------------------------
>tr|A0A2K1JTG9|A0A2K1JTG9_PHYPA Glycosyltransferase OS=Physcomitrium patens OX=3218 GN=PHYPA_014597 PE=3 SV=1
------------------------------------------------------------
------------------------------------------------------------
------------------------------------------------------------
------------------------------------------------------------
------------------------------------------------------------
------------------------------------------------------------
------------------------------------------------------------
------------------------------------------------------------
------------------------------------------------------------
------------------------------------------------------------
----------------MGSIAMEEVAI---------------------------------
---------------------------YPSEQ----------------------------
------------------------------------------------------------
------------------------------------------------------------
------------------------------------------------------------
-------------------KL-----------H--V-----------V-ILP-YP--AK-
GHSIPLL-HL-------------------AKRL--------H----------S-M-----
-D---V-------------------V-VTF-VN---------T------------FSHL-
------------------------SEE--H------------------------------
------------------------------------------------------------
----------------------------IRT-LDGL------------------------
--------------------DY----------------SMRV-V--------------EL
G-----------------------VQP-PEG----------------EGSGEL-P-----
---------------------------YV-----A-HA---------------NEL----
----VPDS-----------MF-M----M------EK---L--------------------
-----------------------------FAENKEA--------------------PPA-
------------------------------------------------------------
---CL--V-SD-M-FL-G-WT-QVV-AD-KF------NI-PR-YVLFSS-PASAL-----
----PTMLHVPELIRQGR--------------LPI---------D---------------
-----------------------RS-KWLEL-----VHD----I-P--------------
---G-V--------P---------------------PT----------------RI-VD-
--------------------L---------PS---------------------PL--QIH
TR------------------------F----LYSLF--------------------VQ-N
AYD-M--HD------------------------A-AG---VLIN------------T-YY
E--------------------LE---A-----------PC--IDTV-RQT----------
--------VYGDISGKEPHLL-SI--------------LPVGP------LL---PDYY--
-------VN----GKIHE-----------------ASAHM-KE-------------Q---
-------------EP-------------------CLQWLDTQP-ES--AVVYASFGS-VA
--TV-PI--PQI-HDLALGL-E----AS--GE-RFLLA--------L-------RP----
-PPNPDN---------------------------VAL---------------------L-
PE-G----------F----EE----R-----------------I--K-------------
--G-----------R-----G--FVHF-G-W-----------------------------
-------------------------------VP---------------------------
-------------------------QLY---VLSH-------PAVGGYLSHCGWNSTLEG
L-CQG-L------PMLTWP-----------------------------------------
--IQAEQAMNARF-----------LVDE------------------A---KVA---LE--
--VC------T----------------------------------LTD-G-F-----I-T
KDH-ISKVVRSLM---------R--------------E-P---E---G-AL----CR---
-------IN-----AL---K----------------------------------L-----
R---------NLAL------------------------------------AAV-----S-
--E-------------G----------G--------------------------------
--SVPKS---------L-------------------------------------------
------------------------QK----------------------------------
----------------------------------------------F-------------
------------------------------------------------------L-----
------------------------------------------------------------
-QE---------LRSW--------------------------------------------
-----KPP---------------------------------------------------R
HHQQKNNPMPSF------------------------------------------------
------------------------------------------------------------
-----------------------------------------------
>tr|A9RLG9|A9RLG9_PHYPA Glycosyltransferase OS=Physcomitrium patens OX=3218 GN=PHYPA_020509 PE=3 SV=1
------------------------------------------------------------
------------------------------------------------------------
------------------------------------------------------------
------------------------------------------------------------
------------------------------------------------------------
------------------------------------------------------------
------------------------------------------------------------
------------------------------------------------------------
------------------------------------------------------------
------------------------------------------------------------
------------------MAANGDAVA---------------------------------
---------------------------APVEG----------------------------
------------------------------------------------------------
------------------------------------------------------------
--------------------------QK--------------------------------
------------------SGC-----------H--L-----------L-VIP-YP--AR-
GHNLATL-QL-------------------ARMF--------L----------P-Y-----
-G---V-------------------R-ITV-GN---------I------------FDNM-
------------------------AQD--F------------------------------
------------------------------------------------------------
----------------------------LDI-CRAE------------------------
--------------------D------------------MTV-V--------------NL
G-----------------------VRP-ADH----------------PVNTNL-P-----
---------------------------YF-----D-VV---------------KRV----
----QGET-----------EQ-L----V------ER---L--------------------
-----------------------------NADTESP--------------------PLT-
------------------------------------------------------------
---CI--L-SD-I-FL-G-WT-QDV-AD-KF------GI-PR-YVICAS-MGKVM-----
----AALLYMPELAAQGI--------------LPV---------E---------------
-----------------------PS-KTSEL-----VH-----I-P--------------
---G-L--------Q---------------------PT----------------RC-GD-
--------------------L---------SP---------------------AV--QTA
SGL-----------------------H----MYTEY--------------------VY-G
CCQPA--VE------------------------A-PG---CFIN------------S-FY
E--------------------LE---P-----------SC--IDSL-RSH----------
--------PYRRAHSQGPNGR-SV--------------FPVGP------LV---HDSY--
-------LELLRSGPTVK-----------------RCSSV-EP-------------E---
-------------AP-------------------YLKWLDMQP-KD--SVIFVSFGS-LA
--SL-SI--QQI-RELILGL-E----AS--SH-RFLLV--------I-------RP----
-TASEDAD----------------------E-I-LPL---------------------L-
TK-S----------F----EE----Q-----------------R--L-------------
--S-----------T-----G--FVQS-E-W-----------------------------
-------------------------------VN---------------------------
-------------------------QFD---VLSH-------RAVCGFLSHCGWNSTFES
I-CRG-V------PLLGWP-----------------------------------------
--IQADQKLNCRF-----------LVDE------------------A---KTA---LE--
--VH------K----------------------------------GPN-A-F-----V-S
REE-VARAVRQLM---------T--------------E-P---E-----GE----VR---
-------AN-----VG---K----------------------------------L-----
R---------EQLK------------------------------------EAV-----S-
--K-------------D----------G--------------------------------
--SVQRS---------I-------------------------------------------
------------------------EN----------------------------------
----------------------------------------------F-------------
------------------------------------------------------L-----
------------------------------------------------------------
-AE---------IR----------------------------------------------
------------------------------------------------------------
---SSNN-----------------------------------------------------
------------------------------------------------------------
-----------------------------------------------
>tr|A0A2K1JRB8|A0A2K1JRB8_PHYPA Glycosyltransferase OS=Physcomitrium patens OX=3218 GN=PHYPA_016456 PE=3 SV=1
------------------------------------------------------------
------------------------------------------------------------
------------------------------------------------------------
------------------------------------------------------------
------------------------------------------------------------
------------------------------------------------------------
------------------------------------------------------------
------------------------------------------------------------
------------------------------------------------------------
------------------------------------------------------------
----------------------MTIGA---------------------------------
---------------------------EPSVE----------------------------
------------------------------------------------------------
------------------------------------------------------------
--------------------------MA--------------------------------
------------------SQP-----------H--V-----------V-VMP-FP--SK-
GHSTPFL-HF-------------------AAKL--------T----------A-L-----
-G---V-------------------T-ITF-VN---------S------------YEHV-
------------------------QPQ--D------------------------------
------------------------------------------------------------
----------------------------FQS-IGGLE--------------------Q--
---------------------------------------MKV-V--------------KI
G-G--------------------PVLP-GD-----------------DIAKPL-P-----
---------------------------MM-----A-AS---------------ERI----
----TQDL-----------ED-L----L------EK---L--------------------
-----------------------------VYTPGLP--------------------RPA-
------------------------------------------------------------
---AL--I-CD-V-FF-G-WT-QDV-AD-KF------KI-PK-YLLFTS-PSSLL-----
----ALMSYVPTLLKLGR--------------LPV---------G---------------
-----------------------FE-PFSD-------------I-P--------------
---G-V--------A---------------------SL----------------KA-AE-
--------------------M---------PS---------------------MM--LDH
KSI----------------------PE----AYAFF--------------------LR-H
CDR-L--PD------------------------A-RG---VLVN------------T-FE
D--------------------LE---H-----------RT--LECI-RER----------
--------IYGETSRLGK--R-SV--------------LTIGP------LL---PAVY--
-------FE----DNSKV-----------------SESNQ-ED-------------T---
-------------AE-------------------YLKWLDLQP-EH--SVLVISFGS-FS
--SL-RA--NQV-TALANGL-L----ES--GQ-TFLYV--------C-------RP----
-PAAVDGSK-------PI-DS-----T--LK-P-LQY---------------------L-
PE-D----------Y----EE----R-----------------I--K-------------
--G-----------Q-----G--VIVP-G-W-----------------------------
-------------------------------IH---------------------------
-------------------------QLG---VLSH-------PAVGGFLTHCGWNSILES
L-CRG-V------PLLAWP-----------------------------------------
--LHGEQRMNKRF-----------VVDE------------------A---KVA---LE--
--FT------M----------------------------------GPN-G-I-----V-E
AEE-IAKVVKELF---------V--------------S-E---K---G-NM----VR---
-------VQ-----AH---Q----------------------------------W-----
K---------TLSA------------------------------------KAV-----A-
--P-------------G----------G--------------------------------
--SSASN---------L-------------------------------------------
------------------------QR----------------------------------
----------------------------------------------F-------------
------------------------------------------------------V-----
------------------------------------------------------------
-DE---------IF----------------------------------------------
------------------------------------------------------------
---APLNSTH--------------------------------------------------
------------------------------------------------------------
-----------------------------------------------
>tr|D8RFT4|D8RFT4_SELML Glycosyltransferase OS=Selaginella moellendorffii OX=88036 GN=SELMODRAFT_231443 PE=3 SV=1
------------------------------------------------------------
------------------------------------------------------------
------------------------------------------------------------
------------------------------------------------------------
------------------------------------------------------------
------------------------------------------------------------
------------------------------------------------------------
------------------------------------------------------------
------------------------------------------------------------
------------------------------------------------------------
------------------------MAT---------------------------------
---------------------------DS-------------------------------
------------------------------------------------------------
------------------------------------------------------------
------------------------SSSS--------------------------------
-----------------SGSS-----------V--V-----------V-VVP-LP--AQ-
GHTPALV-HL-------------------SRKL--------A----------A-E-----
-G---F-------------------S-IVI-VS---------V-------------ESV-
------------------------HRK--I------------------------------
------------------------------------------------------------
----------------------------AAR-WKCSP--------------------Q--
-------------------LD----------------------I--------------RL
E-----------------------SIP-F-------------------------------
------------------------------------------------------------
-------------------TS-L----I------------GEQGL---------------
--------------------------------------------------------EIK-
------------------------------------------------------------
---CI--I-SD-F-HA-V-WT-TPV-AQ-KL------GV-PQ-VCFWSG-SAAWA-----
----LIDRHVPLLVDLEY--------------IPV---------P---------------
----G-----------------CSL-RGEKM-----ISF----I-P--------------
---G-M--------D---------------------PF----------------PA-LD-
--------------------L---------PY---------------------YL--H--
----------------------EFSKV----PVWSL--------------------VA-K
SQR-L--NT------------------------D-KW---FIAN------------T-FE
S--------------------LE---P-----------RE--TQAM-K-Q----------
-L---------------LGEQ-NF--------------LAIGP------LL---PLD---
------------HEGLEQ-----------------VVSLE-EE-------------E---
-------------LG-------------------CLEWLDSRP-EG--SVLYISFGS-LA
--VL-TQ--EQF-MELALGV-E----SS--GI-SFLWV--------I-------RP----
----------------AF-LP-----Q--GD-L-P--------------T------MEF-
FQ-G----------F----RD----RM---------------VA--E-------------
--K-----------R-----S--IIV--P-W-----------------------------
-------------------------------TP---------------------------
-------------------------QKR---VLSH-------ASIGAFLTHCGWNSIVES
V-WSG-V------PMLGWP-----------------------------------------
--CHSDQNLNLRL-----------PVES------------------K---GIG---AR--
--VA------CS------------------SRRT-E---------------V-----V-H
RER-VRAVVRKAI--------------------------E---D---G-GE----VR---
-------GA-----VR---E----------------------------------L-----
R---------DLAV------------------------------------AAV-----V-
--E-------------G----------G--------------------------------
--SSNRD---------M-------------------------------------------
------------------------AT----------------------------------
----------------------------------------------F-------------
------------------------------------------------------L-----
------------------------------------------------------------
-ER---------LRSL--------------------------------------------
------------------------------------------------------------
------------------------------------------------------------
------------------------------------------------------------
-----------------------------------------------
>tr|D8SP87|D8SP87_SELML Glycosyltransferase OS=Selaginella moellendorffii OX=88036 GN=SELMODRAFT_234701 PE=3 SV=1
------------------------------------------------------------
------------------------------------------------------------
------------------------------------------------------------
------------------------------------------------------------
------------------------------------------------------------
------------------------------------------------------------
------------------------------------------------------------
------------------------------------------------------------
------------------------------------------------------------
------------------------------------------------------------
------------------------MAT---------------------------------
---------------------------DS-------------------------------
------------------------------------------------------------
------------------------------------------------------------
------------------------SSSS--------------------------------
-----------------SGSS-----------V--V-----------V-VVP-LP--AQ-
GHTPALI-HL-------------------SRKL--------A----------A-E-----
-G---F-------------------S-IVI-VN---------V-------------ESV-
------------------------HRK--I------------------------------
------------------------------------------------------------
----------------------------AAR-WKCSP--------------------Q--
-------------------LD----------------------I--------------RL
E-----------------------SIP-F-------------------------------
------------------------------------------------------------
-------------------TS-L----I------------GEQGL---------------
--------------------------------------------------------EIK-
------------------------------------------------------------
---CI--I-SD-F-HA-V-WT-TPV-AQ-KL------GV-PQ-VCFWSG-SAAWA-----
----LIDRHVPLLVDLEY--------------IPV---------P---------------
----G-----------------CSL-RGEKM-----ISF----I-P--------------
---G-M--------D---------------------PF----------------PA-LD-
--------------------L---------PY---------------------YL--Q--
----------------------EFSKV----PVWSL--------------------VA-K
SQR-F--NN------------------------D-KW---FIAN------------T-FE
A--------------------LE---P-----------RE--TQAM-K-Q----------
-L---------------LGEQ-NF--------------LAIGP------LL---PLD---
------------QEGLEQ-----------------VVSLE-EE-------------E---
-------------LG-------------------CLEWLDSRP-EG--SVLYISFGS-LA
--VL-TQ--EQF-MELALGV-E----SS--GI-SFLWV--------I-------RP----
----------------AF-LP-----Q--GD-L-P--------------T------MEF-
FQ-G----------F----RD----RM---------------VA--E-------------
--K-----------R-----S--IIV--P-W-----------------------------
-------------------------------TP---------------------------
-------------------------QKR---VLSH-------ASIGAFLTHCGWNSIVES
V-WSG-V------PMLGWP-----------------------------------------
--CHSDQNLNLRL-----------PVES------------------K---GIG---AR--
--VA------CS------------------SRRM-E---------------V-----V-H
RER-VRAVVRKAI--------------------------E---D---G-GE----MR---
-------GA-----VR---E----------------------------------L-----
R---------DLAV------------------------------------AAV-----V-
--E-------------G----------G--------------------------------
--SSNRD---------M-------------------------------------------
------------------------AT----------------------------------
----------------------------------------------F-------------
------------------------------------------------------V-----
------------------------------------------------------------
-ER---------LRSL--------------------------------------------
------------------------------------------------------------
------------------------------------------------------------
------------------------------------------------------------
-----------------------------------------------
>tr|D8RK31|D8RK31_SELML Uncharacterized protein OS=Selaginella moellendorffii OX=88036 GN=SELMODRAFT_412105 PE=4 SV=1
------------------------------------------------------------
------------------------------------------------------------
------------------------------------------------------------
------------------------------------------------------------
------------------------------------------------------------
------------------------------------------------------------
------------------------------------------------------------
------------------------------------------------------------
------------------------------------------------------------
------------------------------------------------------------
------------------------MGS---------------------------------
---------------------------ST-------------------------------
------------------------------------------------------------
------------------------------------------------------------
------------------------GAEG--------------------------------
------------------LAP-----------H--A-----------A-VLP-IP--TL-
RHITPFL-HL-------------------SRAL--------A----------S-R-----
-G---F-------------------V-ITF-IN---------T-------------EGN-
------------------------HRD--L------------------------------
------------------------------------------------------------
----------------------------KD---IVSQ--------------------EES
-------FGYG--------GG----------------------I--------------RF
E-----------------------TVP-GIQ--------------------AS-D-----
V-D-FA-VPEKRG-MLSEAV---------------------------------MEM----
----QAPV-----------ES-L----LI-----RN---MARDDDLV-------------
-----------------------------------P--------------------PVS-
------------------------------------------------------------
---CF--I-SD-M--F-P-WS-AEV-AR-RT------GI-PE-VKFWIA-SASCV-----
----LLDCSFPRMLEKGD--------------VPV---------Q---------------
-----------------------DR-SIEKY-----ITY----V-D--------------
---G-L--------S---------------------PL----------------PI-WG-
--------------------L---------PR---------------------DL--SAI
D-----------------------ES-----RFAGR--------------------YA-R
AKS-F--AT------------------------T-SW---VLVN------------S-FE
E--------------------LE---G-----------SA-TFQAL-R-D----------
-I-----------------SP-KA--------------IAVGP------LF---TMA---
-------------PGCN------------------KASLW-KE-------------D---
-------------TE-------------------SLSWLGKQS-PG--SVLYISLGT-IA
--TL-SF--DQF-KEFSEGL-R----LL--QR-PFIWA--------I-------RP----
----------------KS-VA-----G--ME---P----------------------EF-
LE-R----------F----KE----A-----------------V--R-------------
--S-----------F-----G--LVV--S-R-----------------------------
-------------------------------AP---------------------------
-------------------------QVD---ILRH-------PSTAGFLSHCGWNSILES
V-ASA-V------PMLCWP-----------------------------------------
--CVAEQNLNCKL-----------IVED------------------W---KIG---LK--
--FS------CV------------------TMPD-PP----------E---V-----M-A
RDE-FVEVVERFM---------G--------------T-D-------S-EH----LR---
-------IN-----VK---K----------------------------------L-----
S---------EEAR------------------------------------RAV-----S-
--S-------------G----------G--------------------------------
--SSYEN---------L-------------------------------------------
------------------------ER----------------------------------
----------------------------------------------F-------------
------------------------------------------------------A-----
------------------------------------------------------------
-QA---------VKIS--------------------------------------------
------------------------------------------------------------
------------------------------------------------------------
------------------------------------------------------------
-----------------------------------------------
>tr|D8RK32|D8RK32_SELML Uncharacterized protein OS=Selaginella moellendorffii OX=88036 GN=SELMODRAFT_441500 PE=4 SV=1
------------------------------------------------------------
------------------------------------------------------------
------------------------------------------------------------
------------------------------------------------------------
------------------------------------------------------------
------------------------------------------------------------
------------------------------------------------------------
------------------------------------------------------------
------------------------------------------------------------
------------------------------------------------------------
------------------------MGS---------------------------------
---------------------------ST-------------------------------
------------------------------------------------------------
------------------------------------------------------------
------------------------GAEG--------------------------------
------------------LAP-----------H--A-----------A-VLP-IP--TL-
RHITPFL-HL-------------------SRAL--------A----------S-R-----
-G---F-------------------V-ITF-IN---------T-------------EGN-
------------------------HRD--L------------------------------
------------------------------------------------------------
----------------------------KD---IVSQ--------------------EES
-------FGYG--------GG----------------------I--------------RF
E-----------------------TVP-GIQ--------------------AS-D-----
V-D-FA-VPEKRG-MFSEAV---------------------------------MEM----
----QAPV-----------ES-L----LI-----RN---MARDDDLV-------------
-----------------------------------P--------------------PVS-
------------------------------------------------------------
---CF--I-SD-M--F-P-WS-AEV-AR-RT------GI-PE-VKFWIA-SASCV-----
----LLDCSFPRMLEKGD--------------VPV---------Q---------------
-----------------------DR-SIEKY-----ITY----V-D--------------
---G-L--------S---------------------PL----------------PI-WG-
--------------------L---------PR---------------------DL--SAI
D-----------------------ES-----RFAGR--------------------YA-R
AKS-F--AT------------------------T-SW---VLVN------------S-FE
E--------------------LE---G-----------SA-TFQAL-R-D----------
-I-----------------SP-KA--------------IAVGP------LF---TMA---
-------------PGCN------------------KASLW-KE-------------D---
-------------TE-------------------SLSWLGKQS-PG--SVLYISLGT-IA
--TL-SF--DQF-KEFSEGL-R----LL--QR-PFIWA--------I-------RP----
----------------KS-VA-----G--ME---P----------------------EF-
LE-R----------F----KE----A-----------------V--R-------------
--S-----------F-----G--LVV--S-R-----------------------------
-------------------------------AP---------------------------
-------------------------QVD---ILRH-------PSTAGFLSHCGWNSILES
V-ASA-V------PMLCWP-----------------------------------------
--CVAEQNLNCKL-----------IVED------------------W---KIG---LK--
--FS------CV------------------TMPD-PP----------E---V-----M-A
RDE-FVEVVERFM---------G--------------T-D-------S-EH----LR---
-------IN-----VK---K----------------------------------L-----
S---------EEAR------------------------------------RAV-----S-
--S-------------G----------G--------------------------------
--SSYEN---------L-------------------------------------------
------------------------ER----------------------------------
----------------------------------------------F-------------
------------------------------------------------------A-----
------------------------------------------------------------
-QA---------VKIS--------------------------------------------
------------------------------------------------------------
------------------------------------------------------------
------------------------------------------------------------
-----------------------------------------------
>tr|D8RK30|D8RK30_SELML Glycosyltransferase OS=Selaginella moellendorffii OX=88036 GN=SELMODRAFT_172111 PE=3 SV=1
------------------------------------------------------------
------------------------------------------------------------
------------------------------------------------------------
------------------------------------------------------------
------------------------------------------------------------
------------------------------------------------------------
------------------------------------------------------------
------------------------------------------------------------
------------------------------------------------------------
------------------------------------------------------------
------------------------MGS---------------------------------
---------------------------ST-------------------------------
------------------------------------------------------------
------------------------------------------------------------
------------------------GAEG--------------------------------
------------------LAP-----------H--A-----------A-VLP-VP--TQ-
GHITPFL-HL-------------------SRAL--------A----------S-R-----
-G---F-------------------V-ITF-IN---------T-------------EAN-
------------------------HRD--L------------------------------
------------------------------------------------------------
----------------------------KD---IVSQ--------------------EES
-------FGYG--------GG----------------------I--------------RF
E-----------------------TVP-GIQ--------------------AS-D-----
V-D-FA-VPEKRG-MLSEAV---------------------------------MEM----
----QAPV-----------ES-L----LI-----RN---MARDDDLV-------------
-----------------------------------P--------------------PVS-
------------------------------------------------------------
---CF--I-SD-M--F-P-WS-AEV-AR-RT------GI-PE-VKFWTA-SASCV-----
----LLDCSFPRMLEKGD--------------VPV---------Q---------------
-----------------------DR-SIEKY-----ITY----V-D--------------
---G-L--------S---------------------PL----------------PI-WG-
--------------------L---------PR---------------------DL--SAI
D-----------------------ES-----RFARR--------------------YA-R
AKS-Y--AT------------------------T-SW---VLVN------------S-FE
E--------------------LE---G-----------SA-TFQAL-R-D----------
-I-----------------SP-KA--------------IAVGP------LF---TMV---
-------------PGSN------------------KASLW-KE-------------D---
-------------TE-------------------SLSWLGKQS-PG--SVLYISLGS-MA
--TL-SF--DQF-KEFSEGL-T----LL--QR-PFIWA--------I-------RP----
----------------KS-VA-----G--ME---P----------------------EF-
LE-R----------F----KE----A-----------------V--R-------------
--S-----------F-----G--LVV--S-W-----------------------------
-------------------------------AP---------------------------
-------------------------QVD---ILRH-------PSTAGFLSHCGWNSILES
V-ASA-V------PMLCWP-----------------------------------------
--CVAEQNLNCKL-----------IVED------------------W---KIG---LK--
--FS------CV------------------TMLD-PP----------E---V-----M-A
RDE-FVEVVERFM---------G--------------T-D-------S-EH----LR---
-------IN-----VK---K----------------------------------L-----
S---------EEAR------------------------------------RAV-----S-
--S-------------G----------G--------------------------------
--SSYEN---------L-------------------------------------------
------------------------ER----------------------------------
----------------------------------------------F-------------
------------------------------------------------------A-----
------------------------------------------------------------
-QA---------VKIS--------------------------------------------
------------------------------------------------------------
------------------------------------------------------------
------------------------------------------------------------
-----------------------------------------------
>tr|D8RK35|D8RK35_SELML Uncharacterized protein OS=Selaginella moellendorffii OX=88036 GN=SELMODRAFT_412109 PE=4 SV=1
------------------------------------------------------------
------------------------------------------------------------
------------------------------------------------------------
------------------------------------------------------------
------------------------------------------------------------
------------------------------------------------------------
------------------------------------------------------------
------------------------------------------------------------
------------------------------------------------------------
------------------------------------------------------------
------------------------------------------------------------
------------------------------------------------------------
------------------------------------------------------------
------------------------------------------------------------
------------------------------------------------------------
------------------------------------------------------------
------------------------------------------------------------
------------------------------------------------------------
------------------------------------------------------------
------------------------------------------------------------
------------------------------------------------------------
------------------------------------------------------------
------------------------------------------------------------
------------------------------------------------------------
------------------------------------------------------------
------------------------------------------------------------
------------------------------------------------------------
------------------------------------------------------------
------------MLEKGD--------------VPV---------Q---------------
-----------------------DR-SIEKY-----ITY----V-D--------------
---G-L--------S---------------------PL----------------PI-WG-
--------------------L---------PR---------------------DL--SAI
D-----------------------ES-----RFARR--------------------YA-R
AKS-F--AT------------------------T-SW---VLVN------------S-FE
E--------------------LE---G-----------SA-TFQAL-R-D----------
-I-----------------SP-KT--------------IAVGP------LF---TMA---
-------------PGCN------------------KASLW-KE-------------D---
-------------TE-------------------SLSWLGKQS-PG--SVLYISLGS-IA
--TL-SF--DQF-KEFSEGL-R----LL--QR-PFIWA--------I-------RP----
----------------KS-VA-----G--ME---P----------------------EF-
LE-R----------F----KE----A-----------------V--R-------------
--S-----------F-----G--LVV--S-W-----------------------------
-------------------------------AP---------------------------
-------------------------QVD---ILRH-------PSTAGFLSHCGWNSILES
V-ASA-V------SMLCWP-----------------------------------------
--CVAEQNLNCKL-----------IVED------------------W---KIG---LK--
--FS------CV------------------TMPD-PP----------E---V-----M-A
RDE-FVEVVERFM---------G--------------T-D-------S-EH----LR---
-------IN-----VK---K----------------------------------L-----
S---------EEAR------------------------------------RAV-----S-
--R-------------G----------G--------------------------------
--SSYEN---------L-------------------------------------------
------------------------QR----------------------------------
----------------------------------------------F-------------
------------------------------------------------------A-----
------------------------------------------------------------
-QA---------VKIS--------------------------------------------
------------------------------------------------------------
------------------------------------------------------------
------------------------------------------------------------
-----------------------------------------------
>tr|D8R4L6|D8R4L6_SELML UDPGT domain-containing protein OS=Selaginella moellendorffii OX=88036 GN=SELMODRAFT_143651 PE=3 SV=1
------------------------------------------------------------
------------------------------------------------------------
------------------------------------------------------------
------------------------------------------------------------
------------------------------------------------------------
------------------------------------------------------------
------------------------------------------------------------
------------------------------------------------------------
------------------------------------------------------------
------------------------------------------------------------
------------------------------------------------------------
------------------------------------------------------------
------------------------------------------------------------
------------------------------------------------------------
------------------------------------------------------------
------------------------------------------------------------
------------------------------------------------------------
------------------------------------------------------------
------------------------------------------------------------
------------------------------------------------------------
------------------------------------------------------------
------------------------------------------------------------
------------------------------------------------------------
-----------------------------------------------------MAM----
----QGPV-----------ES-L----LI-----RS---MARDDDLV-------------
-----------------------------------P--------------------PVS-
------------------------------------------------------------
---CF--I-SD-M-LL-P-WS-AEV-AR-RT------GI-PE-VKFYTA-SASCV-----
----LLDCSFPRMLEKGD--------------VPV---------Q---------------
-----------------------DR-SIEKY-----ITY----V-D--------------
---G-L--------S---------------------PL----------------PI-WG-
--------------------L---------PR---------------------DL--SAI
D-----------------------ES-----GFARR--------------------YA-R
AKS-F--AT------------------------T-SW---VLIN------------S-FE
E--------------------LE---G-----------SA-TFQAL-R-D----------
-I-----------------SP-KA--------------IAVGP------VF---TMV---
-------------PGSN------------------KASLW-KE-------------D---
-------------TE-------------------SLSWLGKQS-PG--SVLYISLGS-IA
--TL-SF--DQF-KEFSEGL-R----LL--QR-PFIWA--------I-------RP----
----------------KS-VN-----G--ME---P----------------------EF-
LE-R----------F----KE----T-----------------V--R-------------
--S-----------F-----G--LVV--S-W-----------------------------
-------------------------------AP---------------------------
-------------------------QVD---ILRH-------PSTAGFLSHCGWNSILES
V-ASA-V------PMLCWP-----------------------------------------
--CVAEQNLNCKL-----------IVED------------------W---KIG---LK--
--FS------CV------------------TMPD-PP----------E---V-----M-A
RDE-FVEVVERFM---------G--------------T-D-------S-EH----LR---
-------IN-----VK---K----------------------------------L-----
S---------EEAR------------------------------------RAV-----S-
--R-------------G----------G--------------------------------
--SSYEN---------L-------------------------------------------
------------------------ER----------------------------------
----------------------------------------------F-------------
------------------------------------------------------G-----
------------------------------------------------------------
-QA---------VKIS--------------------------------------------
------------------------------------------------------------
------------------------------------------------------------
------------------------------------------------------------
-----------------------------------------------
>tr|D8RK34|D8RK34_SELML Glycosyltransferase (Fragment) OS=Selaginella moellendorffii OX=88036 GN=SELMODRAFT_22778 PE=3 SV=1
------------------------------------------------------------
------------------------------------------------------------
------------------------------------------------------------
------------------------------------------------------------
------------------------------------------------------------
------------------------------------------------------------
------------------------------------------------------------
------------------------------------------------------------
------------------------------------------------------------
------------------------------------------------------------
------------------------------------------------------------
---------------------------ST-------------------------------
------------------------------------------------------------
------------------------------------------------------------
------------------------GARR--------------------------------
------------------LAP-----------H--A-----------A-VLP-IP--TQ-
GHISPLL-HL-------------------SRAL--------A----------S-R-----
-G---F-------------------G-IER--K---------A-------------EQE-
------------------------QRN--F------------------------------
------------------------------------------------------------
----------------------------TST-RIDSF--------------------MAS
-------YGCG--------GG----------------------I--------------RF
E-----------------------TVP-GIQ--------------------AS-D-----
V-D-LA-VPEKRR-MFSEAV---------------------------------MEM----
----QAPV-----------ES-L----LI-----RN---MARDDDLV-------------
-----------------------------------P--------------------PVS-
------------------------------------------------------------
---CF--I-SD-M-FF-P-WS-AEV-TR-RI------GI-PE-VKFWTA-SASCV-----
----LLECAVPQMLEKGD--------------IPV---------Q---------------
-----------------------DR-SIEKC-----ITY----V-D--------------
---G-L--------S---------------------PL----------------PM-WS-
--------------------L---------PG---------------------DF--SAN
D-----------------------DDP----GFAGK--------------------CA-R
AKI-F--AT------------------------T-SW---VLIN------------S-FE
E--------------------LE---G-----------SA-AFQAF-R-D----------
-I-----------------SP-RT--------------IAVGP------VF---TMI---
-------------PGSEP----------------RNSALW-EE-------------D---
-------------SE-------------------SLSWLGKQS-PG--SVLYISLGT-IA
--TL-SF--DQF-KEFSEGL-R----LL--QR-PFIWA--------I-------RP----
----------------KS-VT-----G--ME---P----------------------EF-
LE-C----------F----KE----T-----------------V--R-------------
--S-----------F-----G--LVV--S-W-----------------------------
-------------------------------AP---------------------------
-------------------------QVD---ILRH-------PSTAGFLSHCGWNSILES
V-ASA-V------PMLCWP-----------------------------------------
--CVAEQNLNCKL-----------VVED------------------W---KIG---LK--
--FS------NM------------------TRSD-PR----------D-V-V-----V-A
RDE-FVEVVERFM---------G--------------A-D-------S-EH----LR---
-------IN-----VK---K----------------------------------L-----
S---------EEAH------------------------------------RAV-----S-
--R-------------G----------G--------------------------------
--SSYEN---------L-------------------------------------------
------------------------ER----------------------------------
------------------------------------------------------------
------------------------------------------------------------
------------------------------------------------------------
------------------------------------------------------------
------------------------------------------------------------
------------------------------------------------------------
------------------------------------------------------------
-----------------------------------------------
>tr|D8RK33|D8RK33_SELML Glycosyltransferase OS=Selaginella moellendorffii OX=88036 GN=SELMODRAFT_95938 PE=3 SV=1
------------------------------------------------------------
------------------------------------------------------------
------------------------------------------------------------
------------------------------------------------------------
------------------------------------------------------------
------------------------------------------------------------
------------------------------------------------------------
------------------------------------------------------------
------------------------------------------------------------
------------------------------------------------------------
------------------------MGS---------------------------------
---------------------------ST-------------------------------
------------------------------------------------------------
------------------------------------------------------------
------------------------GAEG--------------------------------
------------------LAP-----------H--A-----------A-VLP-IP--TL-
GHITPFL-HL-------------------SRAL--------A----------S-R-----
-G---F-------------------V-ITF-IN---------T-------------EGN-
------------------------HRD--L------------------------------
------------------------------------------------------------
----------------------------KD---IVSQ--------------------EES
-------FGSG--------GS----------------------I--------------RF
E-----------------------TVP-GVQ--------------------TS-E-----
A-D-FT-APETRP-MFFEAL---------------------------------MAM----
----QGPV-----------ES-L----LV-----RS---MARDDDLV-------------
-----------------------------------P--------------------PVS-
------------------------------------------------------------
---CF--I-SD-M-LF-P-WS-TEV-PR-RI------GI-PE-VKFWVA-SASCV-----
----LLYSSYPQMLEKGD--------------IPV---------Q---------------
-----------------------DF-SMDKS-----IEY----V-R--------------
---G-L--------S---------------------PL----------------PV-WS-
--------------------L---------PR---------------------VF--AFR
D-----------------------DP-----SFTRR--------------------YE-R
LKN-I--PQ------------------------N-SW---FLAN------------T-FE
E--------------------LE---G-----------GA--LEAV-R-D----------
-Y-----------------IP-RI--------------IPIGP------AF---LSS---
-------------PSMK------------------NASLW-KE-------------D---
-------------NE-------------------CLAWLNEQE-EG--SVLYIAFGS-IA
--TL-SL--EQA-KEIAAGL-E----EL--QR-PFLWG--------I-------RP----
----------------KS-VP-----G--ME---P----------------------EF-
LE-P----------F----KE----R-----------------V--R-------------
--S-----------F-----G--RVI--T-W-----------------------------
-------------------------------AP---------------------------
-------------------------QRE---VLQH-------ASIGGFFTHCGWNSVLES
M-AAG-V------PMICHP-----------------------------------------
--CVAEQNLNCKL-----------VVED------------------W---KIG---LR--
--YS------NV------------------GSGK-----------------L-----V-V
RDE-FQKVVKKLM---------E--------------D-D---NG-IA-QY----MR---
-------SN-----AK---K----------------------------------L-----
S---------EEAR------------------------------------KAV-----C-
--V-------------G----------G--------------------------------
--SSYQN---------L-------------------------------------------
------------------------EN----------------------------------
----------------------------------------------F-------------
------------------------------------------------------I-----
------------------------------------------------------------
-LS---------LK----------------------------------------------
------------------------------------------------------------
------------------------------------------------------------
------------------------------------------------------------
-----------------------------------------------
>tr|D8R4L7|D8R4L7_SELML Glycosyltransferase OS=Selaginella moellendorffii OX=88036 GN=SELMODRAFT_84376 PE=3 SV=1
------------------------------------------------------------
------------------------------------------------------------
------------------------------------------------------------
------------------------------------------------------------
------------------------------------------------------------
------------------------------------------------------------
------------------------------------------------------------
------------------------------------------------------------
------------------------------------------------------------
------------------------------------------------------------
------------------------MAS---------------------------------
---------------------------S--------------------------------
------------------------------------------------------------
------------------------------------------------------------
--------------------------RE--------------------------------
------------------SVP-----------H--V-----------F-VIP-LP--TQ-
GHVSPLM-HL-------------------SQAL--------A----------S-R-----
-G---F-------------------V-ITF-IN---------T-------------EAN-
------------------------QEC--M------------------------------
------------------------------------------------------------
----------------------------KNT--LED------------------------
--------GHG--------LD----------------------I--------------RF
E-----------------------TVP-GIQ--------------------GT-G-----
I-D-LS-HDEGRL-IFTQGL---------------------------------INM----
----EGPV-----------EK-L----LK-----DK---LVSAD----------------
-----------------------------------P--------------------PIS-
------------------------------------------------------------
---CL--I-SD-M-LF-R-WP-EDV-AR-RI------GV-PS-FIFWCA-SASCI-----
----LLECSVPQMFEKGD--------------IPV---------R---------------
----V-----------------PDL-SIDKS-----ITY----V-R--------------
---G-L--------S---------------------PL----------------PL-WG-
--------------------L---------PC---------------------EL--SFS
D-----------------------DP-----GFTRR--------------------YN-R
INH-V--AT------------------------V-SG---VLVN------------S-FE
E--------------------LE---G-----------SG-AFQAL-R-E----------
-I-----------------NP-NT--------------VAVGP------VF---LSS---
-------------LAD-------------------NASLW-KE-------------D---
-------------TE-------------------CLTWLNEQK-PQ--SVLYISFGS-LG
--TL-DL--EQL-KEILAGL-E----EL--QR-PFILA--------I-------RP----
----------------KS-VP-----G--ME---P----------------------EF-
LE-A----------F----KE----R-----------------V--I-------------
--S-----------F-----G--LVV--S-W-----------------------------
-------------------------------AP---------------------------
-------------------------QLK---ILRH-------PSTGGYLSHCGWNSILES
V-SSA-V------PILCWP-----------------------------------------
--CVAEQNLNCKL-----------IVED------------------W---KIG---LK--
--FS------RV------------------R--D-PR----------K---V-----V-A
RDE-FVEVVEQLM---------G--------------A-E---S---G-DS----FR---
-------RN-----VK---E----------------------------------L-----
S---------KAAQ------------------------------------RAA-----V-
--K-------------G----------G--------------------------------
--SSYES---------L-------------------------------------------
------------------------DK----------------------------------
----------------------------------------------F-------------
------------------------------------------------------V-----
------------------------------------------------------------
-KA---------VEVL--------------------------------------------
------------------------------------------------------------
------------------------------------------------------------
------------------------------------------------------------
-----------------------------------------------
>tr|D8RK29|D8RK29_SELML Glycosyltransferase OS=Selaginella moellendorffii OX=88036 GN=SELMODRAFT_267489 PE=3 SV=1
------------------------------------------------------------
------------------------------------------------------------
------------------------------------------------------------
------------------------------------------------------------
------------------------------------------------------------
------------------------------------------------------------
------------------------------------------------------------
------------------------------------------------------------
------------------------------------------------------------
------------------------------------------------------------
------------------------MAS---------------------------------
---------------------------S--------------------------------
------------------------------------------------------------
------------------------------------------------------------
--------------------------RE--------------------------------
------------------SVP-----------H--V-----------V-VIP-LP--TQ-
GHVSPLM-HL-------------------SQAL--------A----------S-R-----
-G---F-------------------V-ITF-IN---------T-------------EAN-
------------------------QEC--M------------------------------
------------------------------------------------------------
----------------------------KNT--LED------------------------
--------GHG--------LD----------------------I--------------RF
E-----------------------SVP-GIQ--------------------GT-G-----
I-D-LS-HDEGRL-IFTQGL---------------------------------INM----
----EGPV-----------EK-L----LK-----DK---LVSAD----------------
-----------------------------------P--------------------PIS-
------------------------------------------------------------
---CL--I-SD-M-LF-R-WP-EGV-AR-RI------GV-PN-FIFWCA-SASCI-----
----LLECSVPQMFEKGD--------------IPV---------R---------------
-----------------------DL-SIDKS-----ITY----V-R--------------
---G-L--------S---------------------PV----------------PL-WG-
--------------------L---------PC---------------------EL--SFS
D-----------------------DP-----GFTRR--------------------YN-R
INH-V--AT------------------------V-SG---VLVN------------S-FE
E--------------------LE---G-----------SG-AFQAL-R-E----------
-I-----------------NP-NT--------------VAVGP------VF---LSS---
-------------LAD-------------------NASLW-KE-------------D---
-------------TE-------------------CLTWLNEQK-PQ--SVLYISFGS-LG
--TL-DL--EQL-KEILAGL-E----EL--QR-PFILA--------I-------RP----
----------------KS-VP-----G--ME---P----------------------EF-
LK-A----------F----KE----R-----------------V--I-------------
--S-----------F-----G--LVV--S-W-----------------------------
-------------------------------AP---------------------------
-------------------------QLK---ILRH-------PSTGGYLSHCGWNSILES
V-SSA-V------PILCWP-----------------------------------------
--CVAEQNLNCKL-----------IVED------------------W---KIG---LK--
--FS------RV------------------R--D-PR----------K---V-----V-A
RDE-FVEVVEQLM---------G--------------A-E---S---G-DS----FR---
-------RN-----VK---E----------------------------------L-----
S---------KAAQ------------------------------------RAA-----V-
--K-------------G----------G--------------------------------
--SSYES---------L-------------------------------------------
------------------------DK----------------------------------
----------------------------------------------F-------------
------------------------------------------------------V-----
------------------------------------------------------------
-KA---------VEVL--------------------------------------------
------------------------------------------------------------
------------------------------------------------------------
------------------------------------------------------------
-----------------------------------------------
>tr|D8R4L9|D8R4L9_SELML Glycosyltransferase OS=Selaginella moellendorffii OX=88036 GN=SELMODRAFT_407312 PE=3 SV=1
------------------------------------------------------------
------------------------------------------------------------
------------------------------------------------------------
------------------------------------------------------------
------------------------------------------------------------
------------------------------------------------------------
------------------------------------------------------------
------------------------------------------------------------
------------------------------------------------------------
------------------------------------------------------------
------------------------MGS---------------------------------
---------------------------LV-------------------------------
------------------------------------------------------------
------------------------------------------------------------
------------------------DSR---------------------------------
--------------------P-----------H--A-----------V-ALP-VA--VQ-
GHVSPLL-HL-------------------CKAL--------A----------S-R-----
-G---F-------------------V-ITF-IN---------T-------------EAV-
------------------------QSR--M------------------------------
------------------------------------------------------------
----------------------------KH---VTDG--------------------ED-
----------G--------LD----------------------I--------------RF
E-----------------------TVP-GTP---------------------L-D-----
F-D-LF-YKDNRL-IFFKSM---------------------------------EDM----
----EGPV-----------EK-L----LV-----DK---ISKRG----------------
-----------------------------------P--------------------PVS-
------------------------------------------------------------
---CL--I-SD-L-FY-R-WS-RDV-AQ-RV------GI-LN-VTFWTS-TAHSL-----
----LLEYHLPKLLEHGD--------------IPV---------Q---------------
-----------------------DF-SIDKV-----ITY----I-P--------------
---G-V--------S---------------------PL----------------PI-WG-
--------------------L---------PS---------------------VL--SAH
DE--------------------KLDP-----GFARR--------------------HH-R
TTQ-M--AK------------------------D-AW---VLFN------------S-FE
E--------------------LE---G-----------EA--FEAA-R-E----------
-I-----------------NA-NS--------------IAVGP------LL---LCT---
-------------GEKKA----------------SNPSLW-NE-------------D---
-------------QE-------------------CLSWLDKQV-PE--SVLYISFGS-IA
--TL-SL--EQF-MEISAGL-E----EL--QR-PFLWA--------I-------RP----
----------------KS-IA-----N--LE---A----------------------EF-
FE-S----------F----KA----R-----------------V--G-------------
--G-----------F-----G--LVV--S-W-----------------------------
-------------------------------AP---------------------------
-------------------------QLE---ILQH-------PSTGGFLSHCGWNSTLES
I-SGG-V------PMICWP-----------------------------------------
--CIAEQNLNCKL-----------VVED------------------W---KIG---LK--
--FS------NV------------------ATQK-----------------L-----V-T
REE-FVKVVKTLM---------E--------------E-E---S---G-SD----MR---
-------NN-----VK---K----------------------------------I-----
K---------EEAY------------------------------------KTV-----L-
--K-------------G----------G--------------------------------
--SSYGN---------L-------------------------------------------
------------------------QK----------------------------------
----------------------------------------------F-------------
------------------------------------------------------V-----
------------------------------------------------------------
-ES---------MRSI--------------------------------------------
------------------------------------------------------------
------------------------------------------------------------
------------------------------------------------------------
-----------------------------------------------
>tr|D8RK27|D8RK27_SELML Glycosyltransferase OS=Selaginella moellendorffii OX=88036 GN=SELMODRAFT_441496 PE=3 SV=1
------------------------------------------------------------
------------------------------------------------------------
------------------------------------------------------------
------------------------------------------------------------
------------------------------------------------------------
------------------------------------------------------------
------------------------------------------------------------
------------------------------------------------------------
------------------------------------------------------------
------------------------------------------------------------
------------------------MGS---------------------------------
---------------------------LV-------------------------------
------------------------------------------------------------
------------------------------------------------------------
------------------------DSR---------------------------------
--------------------P-----------H--A-----------V-ALP-VA--VQ-
GHVSPLL-HL-------------------CKAL--------A----------S-R-----
-G---F-------------------V-ITF-IN---------T-------------EAV-
------------------------QSR--M------------------------------
------------------------------------------------------------
----------------------------KH---VTDG--------------------ED-
----------G--------LD----------------------I--------------RF
E-----------------------TVP-GTP---------------------L-D-----
F-D-LF-YKDNRL-IFFKSM---------------------------------EDM----
----EGPV-----------EK-L----LV-----DK---ISKRG----------------
-----------------------------------P--------------------PVS-
------------------------------------------------------------
---CL--I-SD-L-FY-R-WS-RDV-AQ-RV------GI-LN-VTFWTS-TAHSL-----
----LLEYHLPKLLEHGD--------------IPV---------Q---------------
-----------------------DF-SIDKV-----ITY----I-P--------------
---G-V--------S---------------------PL----------------PI-WG-
--------------------L---------PS---------------------VL--SAH
DE--------------------KLDP-----GFARR--------------------HH-R
TTQ-M--TK------------------------D-AW---VLFN------------S-FE
E--------------------LE---G-----------DA--FEAA-R-E----------
-I-----------------NA-NS--------------IAVGP------LL---LCT---
-------------GDKKA----------------SNPSLW-NE-------------D---
-------------QE-------------------CLSWLDKQV-PE--SVLYISFGS-IA
--TL-SL--EQF-MEISAGL-E----EL--QR-PFLWA--------I-------RP----
----------------KS-IA-----N--LE---A----------------------EF-
FE-S----------F----KA----R-----------------V--G-------------
--G-----------F-----G--LVV--S-W-----------------------------
-------------------------------AP---------------------------
-------------------------QLE---ILQH-------PSTGGFLSHCGWNSTLES
I-SGG-V------PMICWP-----------------------------------------
--CIAEQNLNCKL-----------VVED------------------W---KIG---LK--
--FS------NV------------------ATQK-----------------L-----V-T
REE-FVKVVKTLM---------E--------------E-E---S---G-SD----MR---
-------NN-----VK---K----------------------------------I-----
K---------EEAY------------------------------------KTV-----L-
--K-------------G----------G--------------------------------
--SSYGN---------L-------------------------------------------
------------------------QK----------------------------------
----------------------------------------------F-------------
------------------------------------------------------V-----
------------------------------------------------------------
-ES---------MRSM--------------------------------------------
------------------------------------------------------------
------------------------------------------------------------
------------------------------------------------------------
-----------------------------------------------
>tr|D8R4L5|D8R4L5_SELML Glycosyltransferase OS=Selaginella moellendorffii OX=88036 GN=SELMODRAFT_167957 PE=3 SV=1
------------------------------------------------------------
------------------------------------------------------------
------------------------------------------------------------
------------------------------------------------------------
------------------------------------------------------------
------------------------------------------------------------
------------------------------------------------------------
------------------------------------------------------------
------------------------------------------------------------
------------------------------------------------------------
------------------------MGS---------------------------------
---------------------------ST-------------------------------
------------------------------------------------------------
------------------------------------------------------------
------------------------GAEG--------------------------------
------------------LAP-----------H--A-----------A-VLP-IP--TL-
GHITPFL-HL-------------------SRTL--------A----------S-R-----
-G---F-------------------V-ITF-IN---------T-------------EGN-
------------------------HRD--L------------------------------
------------------------------------------------------------
----------------------------KD---VVSQ--------------------EES
-------FGYG--------GG----------------------I--------------RF
E-----------------------TVP-GIQ--------------------AS-E-----
A-D-FT-APETRQ-IFFEAV---------------------------------MAM----
----QGPV-----------ES-L----LI-----RS---MARDDDLV-------------
-----------------------------------P--------------------PVS-
------------------------------------------------------------
---CF--I-SD-M-LL-P-WS-AEV-AR-RT------GI-PE-VKFWTA-SASCV-----
----LLDCSFPRMLEKGD--------------VPV---------Q---------------
----------------------ETS-DPDSV-----IDF----I-P--------------
---G-I--------D---------------------SL----------------SI-KD-
--------------------I---------PS---------------------SL--LTS
------------------------TPE----GLERR--------------------SR-I
FSR-N--KE------------------------A-AC---IFLN------------T-VE
E--------------------LE---R-----------KV--VAAI-Q-E----------
-L---------------LRPA-KF--------------LTIGP------LL---PSSF--
-------LS--DHPADEN-------------TV-SAEGVW-KE-------------D---
-------------MH-------------------CLSWLDERE-PR--SVLYVSFGS-MA
--TL-KA--NQI-EKLALGL-E----SS--GQ-PFLWV--------M-------RP----
----------------NL-VS-----E--SE-A-P----------------------NF-
CE-D----------F----VV----R-----------------T--K-------------
--S-----------Q-----G--LVI--S-W-----------------------------
-------------------------------AP---------------------------
-------------------------QLQ---VLKH-------PSVGGFLTHCGWNSTLEA
V-CSG-V------PLLCWP-----------------------------------------
--CFAEQHLNCKI-----------IVDD------------------W---KVG---LS--
--FF------RG------------------SCHG-----------------V-----A-S
KEV-VHQVIRRLM---------V--------------E-D---P---G-KE----IR---
-------KR-----AI---E----------------------------------L-----
R---------NEIR------------------------------------STV-----T-
--E-------------G----------G--------------------------------
--SSDRN---------L-------------------------------------------
------------------------SA----------------------------------
----------------------------------------------F-------------
------------------------------------------------------V-----
------------------------------------------------------------
-DL---------ISKR--------------------------------------------
-----L------------------------------------------------------
---V--------------------------------------------------------
------------------------------------------------------------
-----------------------------------------------
>tr|D8RK36|D8RK36_SELML Glycosyltransferase OS=Selaginella moellendorffii OX=88036 GN=SELMODRAFT_95398 PE=3 SV=1
------------------------------------------------------------
------------------------------------------------------------
------------------------------------------------------------
------------------------------------------------------------
------------------------------------------------------------
------------------------------------------------------------
------------------------------------------------------------
------------------------------------------------------------
------------------------------------------------------------
------------------------------------------------------------
------------------------MGS---------------------------------
---------------------------K--------------------------------
------------------------------------------------------------
------------------------------------------------------------
------------------------------------------------------------
------------------ITP-----------H--V-----------V-AVP-LP--AQ-
GHISPLL-HL-------------------CQAL--------A----------S-H-----
-GS--I-------------------L-ITF-VN---------T-------------EAN-
------------------------QDS--I------------------------------
------------------------------------------------------------
----------------------------K-----------------------------EM
-------LGDG-------VEG----------------------I--------------RF
E-----------------------TFP-GLE--------------------AA-Y---HG
L-D-LT-QLENRQ-IFYRAI---------------------------------LDM----
----EAPV-----------ER-L----L-------------REKIIAK------------
----------------------------------GP--------------------PVS-
------------------------------------------------------------
---CI--V-SE---LF-P-WM-RDL-AA-RI------GV-PS-VYFWPT-SAACV-----
----LLDFSIPLLLERGD--------------IP----------P---------------
----------------------ETS-DPDSV-----IDF----I-P--------------
---G-I--------D---------------------SL----------------SI-KD-
--------------------I---------PS---------------------SL--LTS
------------------------TPE----GLERR--------------------SR-I
FSR-N--KE------------------------A-AC---IFLN------------T-VE
E--------------------LE---R-----------KV--VAAI-Q-E----------
-L---------------LRPA-KF--------------LTIGP------LL---PSSF--
-------LS--DHPADEN-------------TV-SAEGVW-KE-------------D---
-------------MH-------------------CLSWLDERE-PR--SVLYVSFGS-MA
--TL-KA--NQI-QELALGL-E----SS--GQ-PFLWV--------M-------RP----
----------------NL-VS-----E--SE-A-P----------------------NF-
CE-D----------F----VV----R-----------------T--K-------------
--S-----------Q-----G--LVI--S-W-----------------------------
-------------------------------AP---------------------------
-------------------------QLQ---VLKH-------PSVGGFLTHCGWNSTLEA
V-CSG-V------PLLCWP-----------------------------------------
--CFAEQHLNCKI-----------IVDD------------------W---KVG---LS--
--FF------RG------------------SCHG-----------------V-----A-S
KEV-VHQVIRRLM---------V--------------E-D---P---G-KE----IR---
-------KR-----AI---E----------------------------------L-----
R---------NEIR------------------------------------STV-----T-
--E-------------G----------G--------------------------------
--SSDRN---------L-------------------------------------------
------------------------SA----------------------------------
----------------------------------------------F-------------
------------------------------------------------------V-----
------------------------------------------------------------
-DL---------ISKR--------------------------------------------
-----L------------------------------------------------------
---V--------------------------------------------------------
------------------------------------------------------------
-----------------------------------------------
>tr|D8SNV8|D8SNV8_SELML UDPGT domain-containing protein (Fragment) OS=Selaginella moellendorffii OX=88036 GN=SELMODRAFT_27243 PE=3 SV=1
------------------------------------------------------------
------------------------------------------------------------
------------------------------------------------------------
------------------------------------------------------------
------------------------------------------------------------
------------------------------------------------------------
------------------------------------------------------------
------------------------------------------------------------
------------------------------------------------------------
------------------------------------------------------------
------------------------------------------------------------
------------------------------------------------------------
------------------------------------------------------------
------------------------------------------------------------
------------------------------------------------------------
------------------------------------------------------------
------------------------------------------------------------
------------------------------------------------------------
------------------------------------------------------------
------------------------------------------------------------
------------------------------------------------------------
------------------------------------------------------------
------------------------------------------------------------
------------------------------------------------------------
------------------------------------------------------------
------------------------------------------------------------
------------------------------------------------------------
------------------------------------------------------------
------------------------------------------------------------
------------------------------------------------------------
------------------------------------------------------------
------------------------------------------------------------
------------------------------------------------------------
------------------------------------------------------------
------------------------------------------------------------
------------------------------------------------------------
------------------------------------------D-------------D---
-------------VP-------------------VLSWLDQKP-PQ--SVVFICFGT-LA
--EN-TL--EQL-QELASAL-E----ELT-NQ-SFLWV--------L-------RP----
----------------SQ-QS-----C--LS-----------------------------
-E-D----------F----KR----R-----------------T--A-------------
--A-----------R-----G--KIV--P-W-----------------------------
-------------------------------CS---------------------------
-------------------------QLQ---VLSH-------PSIGGFVTHCGWNSILES
L-SCG-V------PMLGWP-----------------------------------------
--CLGEQSLNSKY-----------LADV------------------W---KAG---TR--
--I---------------------------------------------------------
------------------------------------------------------------
------------------------------------------------------------
------------------------------------------------------------
------------------------------------------------------------
------------------------------------------------------------
------------------------------------------------------------
------------------------------------------------------------
------------------------------------------------------------
------------------------------------------------------------
------------------------------------------------------------
------------------------------------------------------------
------------------------------------------------------------
------------------------------------------------------------
-----------------------------------------------
>tr|D8SSA6|D8SSA6_SELML UDPGT domain-containing protein OS=Selaginella moellendorffii OX=88036 GN=SELMODRAFT_123714 PE=3 SV=1
------------------------------------------------------------
------------------------------------------------------------
------------------------------------------------------------
------------------------------------------------------------
------------------------------------------------------------
------------------------------------------------------------
------------------------------------------------------------
------------------------------------------------------------
------------------------------------------------------------
------------------------------------------------------------
------------------------------------------------------------
------------------------------------------------------------
------------------------------------------------------------
------------------------------------------------------------
------------------------------------------------------------
------------------------------------------------------------
------------------------------------------------------------
------------------------------------------------------------
------------------------------------------------------------
------------------------------------------------------------
------------------------------------------------------------
------------------------------------------------------------
------------------------------------------------------------
------------------------------------------------------------
------------------------------------------------------------
------------------------------------------------------------
------------------------------------------------------------
------------------------------------------------------------
------------------------------------------------------------
------------------------------------------------------------
------------------------------------------------------------
------------------------------------------------------------
------------------------------------------------------------
--M-F--LE------------------------V-PW---LLVN------------T-IP
E--------------------LD---S-----------RS--LRYV-R-E----------
-L----------------GV--KS--------------VAIGP------LL---PLP---
--------------------------------V-KDSCRA-PD-------------D---
-------------VP-------------------VLSWLDQKP-PQ--SVVFICFGT-LA
--EN-TL--EQL-QELASAL-E----ELT-NQ-SFLWV--------L-------RP----
----------------SQ-QS-----C--LS-----------------------------
-E-D----------F----KR----R-----------------T--A-------------
--A-----------R-----G--KIV--P-W-----------------------------
-------------------------------CS---------------------------
-------------------------QLQ---VLSH-------PSIGGFVTHCGWNSILES
L-SCG-V------PMLGWP-----------------------------------------
--CLGEQSLNSKY-----------LADV------------------W---KAG---TR--
--IV------PY------------------N-PD-GS----------N-R-V-----V-N
RSE-VSKEIALLM---------T--------------G-E---E---G-QE----LR---
-------NR-----AR---E----------------------------------I-----
Q---------KAST------------------------------------RAM-----Q-
------------------------------------------------------------
--SSVDE---------L-------------------------------------------
------------------------RR----------------------------------
----------------------------------------------W-------------
------------------------------------------------------V-----
------------------------------------------------------------
-AQ---------LFHQ--------------------------------------------
-----G------------------------------------------------------
---EASVEEQV-------------------------------------------------
------------------------------------------------------------
-----------------------------------------------
>tr|D8SNW1|D8SNW1_SELML UDPGT domain-containing protein (Fragment) OS=Selaginella moellendorffii OX=88036 GN=SELMODRAFT_15423 PE=3 SV=1
------------------------------------------------------------
------------------------------------------------------------
------------------------------------------------------------
------------------------------------------------------------
------------------------------------------------------------
------------------------------------------------------------
------------------------------------------------------------
------------------------------------------------------------
------------------------------------------------------------
------------------------------------------------------------
------------------------------------------------------------
------------------------------------------------------------
------------------------------------------------------------
------------------------------------------------------------
------------------------------------------------------------
------------------------------------------------------------
------------------------------------------------------------
------------------------------------------------------------
------------------------------------------------------------
------------------------------------------------------------
------------------------------------------------------------
------------------------------------------------------------
------------------------------------------------------------
------------------------------------------------------------
------------------------------------------------------------
------------------------------------------------------------
------------------------------------------------------------
------------------------------------------------------------
------------------------------------------------------------
------------------------------------------------------------
------------------------------------------------------------
------------------------------------------------------------
-----------------------------------------------------------L
AQY-L--IE------------------------A-PW---VIVN------------T-IP
E--------------------LD---S-----------QS--LACI-R-Q----------
-L----------------GV--KL--------------VTLGP------LL---PM----
-----------------------------------DDPVA-PD-------------D---
-------------LP-------------------ILSWLHEKP-PL--SVLYICFGT-LA
--EH-SA--EQL-QELASAL-E----ELNQNL-FFLWA--------L-------RR----
----------------SQ-QP-----S--LS-----------------------------
-E-E----------F----QR----R-----------------T--S-------------
--A-----------R-----G--MVV--P-W-----------------------------
-------------------------------CS---------------------------
-------------------------QLQ---ILKH-------PSIGGFVTHCGWNSILES
L-SCG-V------PLVGWP-----------------------------------------
--SIAEQSLNAKY-----------LVDV------------------W---KVG-------
------------------------------------------------------------
------------------------------------------------------------
------------------------------------------------------------
------------------------------------------------------------
------------------------------------------------------------
------------------------------------------------------------
------------------------------------------------------------
------------------------------------------------------------
------------------------------------------------------------
------------------------------------------------------------
------------------------------------------------------------
------------------------------------------------------------
------------------------------------------------------------
------------------------------------------------------------
-----------------------------------------------
>tr|D8SSA8|D8SSA8_SELML UDPGT domain-containing protein (Fragment) OS=Selaginella moellendorffii OX=88036 GN=SELMODRAFT_15422 PE=3 SV=1
------------------------------------------------------------
------------------------------------------------------------
------------------------------------------------------------
------------------------------------------------------------
------------------------------------------------------------
------------------------------------------------------------
------------------------------------------------------------
------------------------------------------------------------
------------------------------------------------------------
------------------------------------------------------------
------------------------------------------------------------
------------------------------------------------------------
------------------------------------------------------------
------------------------------------------------------------
------------------------------------------------------------
------------------------------------------------------------
------------------------------------------------------------
------------------------------------------------------------
------------------------------------------------------------
------------------------------------------------------------
------------------------------------------------------------
------------------------------------------------------------
------------------------------------------------------------
------------------------------------------------------------
------------------------------------------------------------
------------------------------------------------------------
------------------------------------------------------------
------------------------------------------------------------
------------------------------------------------------------
------------------------------------------------------------
------------------------------------------------------------
------------------------------------------------------------
-----------------------------------------------------------L
AQY-L--IE------------------------A-PG---VIVN------------T-IP
E--------------------LD---S-----------QS--LACI-R-Q----------
-L----------------GV--KL--------------VTLGP------LL---PM----
-----------------------------------DDPVA-PD-------------D---
-------------LP-------------------ILSWLHEKP-PL--SVLYICFGT-VA
--EH-SA--EQL-QELASAL-E----ELDQNL-FFLWA--------L-------RR----
----------------SQ-QP-----S--LS-----------------------------
-E-E----------F----QR----R-----------------T--S-------------
--A-----------R-----G--MVV--P-W-----------------------------
-------------------------------CS---------------------------
-------------------------QLQ---ILKH-------PSIGGFVTHCGWNSILES
L-SCG-V------PLVGWP-----------------------------------------
--SIAEQSVNAKY-----------LVDV------------------W---KVG-------
------------------------------------------------------------
------------------------------------------------------------
------------------------------------------------------------
------------------------------------------------------------
------------------------------------------------------------
------------------------------------------------------------
------------------------------------------------------------
------------------------------------------------------------
------------------------------------------------------------
------------------------------------------------------------
------------------------------------------------------------
------------------------------------------------------------
------------------------------------------------------------
------------------------------------------------------------
-----------------------------------------------
>tr|D8SGT5|D8SGT5_SELML UDPGT domain-containing protein OS=Selaginella moellendorffii OX=88036 GN=SELMODRAFT_116931 PE=3 SV=1
------------------------------------------------------------
------------------------------------------------------------
------------------------------------------------------------
------------------------------------------------------------
------------------------------------------------------------
------------------------------------------------------------
------------------------------------------------------------
------------------------------------------------------------
------------------------------------------------------------
------------------------------------------------------------
------------------------------------------------------------
------------------------------------------------------------
------------------------------------------------------------
------------------------------------------------------------
------------------------------------------------------------
------------------------------------------------------------
------------------------------------------------------------
------------------------------------------------------------
------------------------------------------------------------
------------------------------------------------------------
------------------------------------------------------------
------------------------------------------------------------
------------------------------------------------------------
------------------------------------------------------------
------------------------------------------------------------
------------------------------------------------------------
------------------------------------------------------------
------------------------------------------------------------
------------------------------------------------------------
------------------------------------------------------------
------------------------------------------------------------
------------------------------------------------------------
------------------------------------------------------------
------------------------------------------------------------
------------------------------------------------------------
------------------------------------------------------------
-----------------------------------------ME-------------D---
-------------HV-------------------QKEWLDAQE-VS--SVLYVCFGT-MV
--EL-PE--EQV-MEVGYGL-E----AS--QQ-SFLWV--------L-------RE----
----------------SS-QR-----K--LG--------------------------DF-
LQ-G----------L----RT----R-----------------I--G-------------
--N-----------R-----G--LIV--S-W-----------------------------
-------------------------------SS---------------------------
-------------------------QID---ILRH-------PSVGGFVTHCGWNSTLES
L-SSG-V------PMIGWP-----------------------------------------
--FMGDQPINCKF-----------MVDV------------------W---RVG---VR--
--IE------SK------------------NSSD-GS----------S-R-I-----V-G
RSE-VERASRSLM---------G--------------S-E----------T----LR---
-------KR-----AK---E----------------------------------I-----
K---------SKAM------------------------------------EAM-----E-
------------------------------------------------------------
--VSRAR---------L-------------------------------------------
------------------------KE----------------------------------
----------------------------------------------L-------------
------------------------------------------------------L-----
------------------------------------------------------------
-YL---------------------------------------------------------
------------------------------------------------------------
------------------------------------------------------------
------------------------------------------------------------
-----------------------------------------------
>tr|D8SCL2|D8SCL2_SELML Glycosyltransferase OS=Selaginella moellendorffii OX=88036 GN=SELMODRAFT_154272 PE=3 SV=1
------------------------------------------------------------
------------------------------------------------------------
------------------------------------------------------------
------------------------------------------------------------
------------------------------------------------------------
------------------------------------------------------------
------------------------------------------------------------
------------------------------------------------------------
------------------------------------------------------------
------------------------------------------------------------
------------------------MAS---------------------------------
------------------------------------------------------------
------------------------------------------------------------
------------------------------------------------------------
--------------------------RS--------------------------------
------------------NPP-----------H--V-----------V-VIP-LP--IS-
GHTNPLL-QL-------------------SVQL--------A----------S-L-----
-G---S-------------------D-ITF-IT---------TS-----ST----LQAS-
------------------------LSA--L------------------------------
------------------------------------------------------------
----------------------------NH---LCDG--------------------DQK
-------LRQA--------------------------------I--------------RF
Q-----------------------A-----------------------------------
L-E-VD-RDRSGY-TLSESI---------------------------------EVM----
----------------------------------------ARNSDEIK------------
----------------------------KLVAASAPE-----------------LGPVS-
------------------------------------------------------------
---LA--I-ID-F-LL------IDR-LE-SL------AC-NV-AAFWVS-SAAML-----
----HITVNVETLLEKGF--------------LPL---------S---------------
----R-----------------NDR-SPEKK-----V-----------------------
-----V--------D---------------------SS----------------VI-PG-
--------------------V---------PC---------------------EL--SVF
TDIP----------------EDPLDPV----SFSSM--------------------RK-L
KN--L--LK------------------------A-PW---LIMN------------T-LD
E--------------------LE---E-----------QT--LGDL-R-D----------
-Q----------------GFG-KL--------------VNVGP-------M---LV----
-----------------------------------GAVSS-ME-------------D---
-------------HV-------------------QKEWLDAQE-VS--SVLYVCFGT-MV
--EL-PE--EQV-MEVGYGL-E----AS--HQ-SFLWV--------L-------RE----
----------------SS-QR-----K--LG--------------------------YF-
LQ-G----------L----RT----R-----------------I--G-------------
--N-----------R-----G--LIV--S-W-----------------------------
-------------------------------SS---------------------------
-------------------------QID---ILRH-------PSVGGFVTHCGWNSTLES
L-SSG-V------PMIGWP-----------------------------------------
--FMGDQPINCKF-----------MVDV------------------W---RVG---VR--
--IE------SK------------------NSSD-GS----------S-R-I-----V-G
RSE-VERAARSLM---------G--------------S-E----------S----LR---
-------KR-----AK---V----------------------------------I-----
K---------SKAM------------------------------------EAM-----E-
------------------------------------------------------------
--VSRAR---------L-------------------------------------------
------------------------KE----------------------------------
----------------------------------------------L-------------
------------------------------------------------------L-----
------------------------------------------------------------
-YL---------------------------------------------------------
------------------------------------------------------------
------------------------------------------------------------
------------------------------------------------------------
-----------------------------------------------
>tr|D8REK9|D8REK9_SELML UDPGT domain-containing protein OS=Selaginella moellendorffii OX=88036 GN=SELMODRAFT_91632 PE=3 SV=1
------------------------------------------------------------
------------------------------------------------------------
------------------------------------------------------------
------------------------------------------------------------
------------------------------------------------------------
------------------------------------------------------------
------------------------------------------------------------
------------------------------------------------------------
------------------------------------------------------------
------------------------------------------------------------
------------------------------------------------------------
------------------------------------------------------------
------------------------------------------------------------
------------------------------------------------------------
------------------------------------------------------------
------------------------------------------------------------
------------------------------------------------------------
------------------------------------------------------------
------------------------------------------------------------
------------------------------------------------------------
------------------------------------------------------------
------------------------------------------------------------
------------------------------------------------------------
------------------------------------------------------------
------------------------------------------------------------
------------------------------------------------------------
------------------------------------------------------------
-----------------------------------------------------ML-----
----HISVNVETLLEKGF--------------LPL---------S---------------
----R-----------------NDR-SPEKK-----V-----------------------
-----V--------D---------------------SS----------------VI-PG-
--------------------I---------PC---------------------EL--SVF
TDIP----------------EDPLDPV----GFSSM--------------------RK-L
KNP-L--LK------------------------A-PR---LLVN------------T-LD
E--------------------VE---E-----------QT--LGAL-R-E----------
-Q----------------GFR-KL--------------VNVGP-------L---PV----
-----------------------------------GPGSN-LE-------------D---
-------------HT-------------------QKEWLDAQE-IS--SALYVCFGT-ML
--EL-PE--EQV-MEVGYGL-E----AS--QQ-SFLWV--------L-------PE----
----------------SS-QR-----K--LG--------------------------DF-
LE-G----------L----RT----R-----------------I--G-------------
--K-----------R-----G--LIV--S-W-----------------------------
-------------------------------SS---------------------------
-------------------------QID---ILRH-------PSVGGFVTHCGWNSTLES
L-SCG-V------PMIGWP-----------------------------------------
--ILGDQPINCKF-----------MVDM------------------W---RAG---VR--
--IE------SK------------------SSSD-GS----------S-R-I-----V-G
RSE-VERAARSLM---------G--------------S-E----------T----LR---
-------KR-----AK---E----------------------------------I-----
K---------SKAM------------------------------------EAM-----E-
------------------------------------------------------------
--VSRAR---------L-------------------------------------------
------------------------KE----------------------------------
----------------------------------------------L-------------
------------------------------------------------------L-----
------------------------------------------------------------
------------------------------------------------------------
------------------------------------------------------------
------------------------------------------------------------
------------------------------------------------------------
-----------------------------------------------
>tr|D8RI49|D8RI49_SELML UDPGT domain-containing protein OS=Selaginella moellendorffii OX=88036 GN=SELMODRAFT_94502 PE=3 SV=1
------------------------------------------------------------
------------------------------------------------------------
------------------------------------------------------------
------------------------------------------------------------
------------------------------------------------------------
------------------------------------------------------------
------------------------------------------------------------
------------------------------------------------------------
------------------------------------------------------------
------------------------------------------------------------
------------------------------------------------------------
------------------------------------------------------------
------------------------------------------------------------
------------------------------------------------------------
------------------------------------------------------------
------------------------------------------------------------
------------------------------------------------------------
------------------------------------------------------------
------------------------------------------------------------
------------------------------------------------------------
------------------------------------------------------------
------------------------------------------------------------
------------------------------------------------------------
------------------------------------------------------------
------------------------------------------------------------
------------------------------------------------------------
------------------------------------------------------------
-----------------------------------------------------ML-----
----HISVNVETLLEKGF--------------LPL---------S---------------
----R-----------------NDR-SPEKK-----V-----------------------
-----V--------D---------------------SS----------------VI-PG-
--------------------V---------PC---------------------EL--SVF
TDIP----------------EDPLDPV----GFSSM--------------------RK-L
KNP-L--LK------------------------A-PW---LLVN------------T-LD
E--------------------VE---E-----------QT--LGAL-R-E----------
-Q----------------GFR-KL--------------VNVGP-------L---PV----
-----------------------------------GQGSN-LE-------------D---
-------------HT-------------------QKEWLDAQE-IS--SALYVCFGT-ML
--EL-PE--EQV-MEVGYGL-E----AS--QQ-SFLWV--------L-------PE----
----------------SS-QR-----K--LG--------------------------DF-
LE-G----------L----RT----R-----------------I--G-------------
--N-----------R-----G--LIV--S-W-----------------------------
-------------------------------SS---------------------------
-------------------------QID---ILRH-------PSVGGFVTHCGWNSTLES
L-SCG-V------PMIGWP-----------------------------------------
--IMGDQPINCKF-----------MVDV------------------W---RAG---VR--
--IE------SK------------------SSSD-GS----------S-R-I-----V-G
RGE-VERAARSLM---------G--------------S-E----------T----LR---
-------KR-----AK---E----------------------------------I-----
K---------SKAM------------------------------------EAM-----E-
------------------------------------------------------------
--VSRAR---------L-------------------------------------------
------------------------KE----------------------------------
----------------------------------------------L-------------
------------------------------------------------------L-----
------------------------------------------------------------
------------------------------------------------------------
------------------------------------------------------------
------------------------------------------------------------
------------------------------------------------------------
-----------------------------------------------
>tr|D8SYJ0|D8SYJ0_SELML Glycosyltransferase OS=Selaginella moellendorffii OX=88036 GN=SELMODRAFT_127915 PE=3 SV=1
------------------------------------------------------------
------------------------------------------------------------
------------------------------------------------------------
------------------------------------------------------------
------------------------------------------------------------
------------------------------------------------------------
------------------------------------------------------------
------------------------------------------------------------
------------------------------------------------------------
------------------------------------------------------------
-------------------MASQGTSS---------------------------------
---------------------------P--------------------------------
------------------------------------------------------------
------------------------------------------------------------
------------------------------------------------------------
-------------------NI-----------H--V-----------L-AFP-VP--GQ-
GHITPMM-HL-------------------CKKI--------A----------A-R-----
-DG--F-------------------T-VSF-VN---------V-------------DSL-
------------------------HDE--M------------------------------
------------------------------------------------------------
----------------------------IKH-WRAPP-----------------------
----------N--------TD----------------------L--------------RL
V-----------------------SIP-LSW--------------------KI-P---HG
L-D-AY-TLTHLGEFFKTTT---------------------------------EMI----
----P-AL-----------EH-L----V------SK---LSLEIS---------------
--------------------------------------------------------PVR-
------------------------------------------------------------
---CI--I-SD-Y-FF-F-WT-QDV-AD-KF------GI-PR-IVLWPG-SAAWT-----
----TIEYHIPELIAGGH------------------------------------------
----------------------KLV-ADESV-----VGI----I-K--------------
---G-L--------G---------------------PL----------------HQ-AD-
--------------------I---------PL---------------------YL--QAD
------------------------DHL----WAEYS--------------------VQ-R
VPY-I--RK------------------------A-SC---VLVN------------S-FY
D--------------------LE---P-----------EA-SDFMA-A-E----------
-LR--------------KGGT-EF--------------LSVGP------MF---LLD---
-------------EQTSE------------IGP-TNVVLR-NE-------------D---
-------------DE-------------------CLRWLDKQE-KA--SVLYISFGS-IA
--VV-TV--EQF-EEIAVGL-E----AI--GK-PFLWV--------L-------RP----
----------------EL-LI-----G--N--P-V----------------------EK-
YK-E----------F----CE----R-----------------T--S-------------
--K-----------Q-----G--FTV--S-W-----------------------------
-------------------------------AP---------------------------
-------------------------QLR---VLKH-------PSIAAHLSHCGWNSVLES
I-SNG-V------PLMCCP-----------------------------------------
--WGAEQNTNAKL-----------VIHD------------------W---KIG---AG--
--FA------RG------------------A-NG-----------------L-----I-G
RGD-IEKTLREVM---------D--------------G-E---R---G-KQ----MK---
-------DA-----VE---V----------------------------------L-----
K---------CKAR------------------------------------KAV-----E-
--S-------------D----------G--------------------------------
--RSAAS---------L-------------------------------------------
------------------------DD----------------------------------
----------------------------------------------F-------------
------------------------------------------------------L-----
------------------------------------------------------------
-KG---------LSSQ--------------------------------------------
------------------------------------------------------------
------------------------------------------------------------
------------------------------------------------------------
-----------------------------------------------
>tr|D8SYI0|D8SYI0_SELML Glycosyltransferase OS=Selaginella moellendorffii OX=88036 GN=SELMODRAFT_128031 PE=3 SV=1
------------------------------------------------------------
------------------------------------------------------------
------------------------------------------------------------
------------------------------------------------------------
------------------------------------------------------------
------------------------------------------------------------
------------------------------------------------------------
------------------------------------------------------------
------------------------------------------------------------
------------------------------------------------------------
-------------------MASQGTSS---------------------------------
---------------------------P--------------------------------
------------------------------------------------------------
------------------------------------------------------------
------------------------------------------------------------
-------------------NI-----------H--V-----------L-AFP-VP--GQ-
GHITPMM-HL-------------------CKKI--------A----------A-R-----
-DG--F-------------------T-VSF-VN---------V-------------DSL-
------------------------HDE--M------------------------------
------------------------------------------------------------
----------------------------IKH-WRAPP-----------------------
----------N--------TD----------------------L--------------RL
V-----------------------SIP-LSW--------------------KI-P---HG
L-D-AY-TLTHLGEFFKTTT---------------------------------EMI----
----P-AL-----------EH-L----V------SK---LSLEIS---------------
--------------------------------------------------------PVR-
------------------------------------------------------------
---CI--I-SD-Y-FF-F-WT-QDV-AD-KF------GI-PR-IVLWPG-SAAWT-----
----TIEYHIPELIAGGH------------------------------------------
----------------------KLV-ADESV-----VGI----I-K--------------
---G-L--------G---------------------PL----------------HQ-AD-
--------------------I---------PL---------------------YL--QAD
------------------------DHL----WAEYS--------------------VQ-R
VPY-I--RK------------------------A-SC---VLVN------------S-FY
D--------------------LE---P-----------EA-SDFMA-A-E----------
-LR--------------KGGT-EF--------------LSVGP------MF---LLD---
-------------EQTSE------------IGP-TNVVLR-NE-------------D---
-------------DE-------------------CLRWLDKQE-KA--SVLYISFGS-IA
--VV-TV--EQF-EEIAVGL-E----AI--GK-PFLWV--------L-------RP----
----------------EL-LI-----G--N--P-V----------------------EK-
YK-E----------F----CE----R-----------------T--S-------------
--K-----------K-----G--FTV--S-W-----------------------------
-------------------------------AP---------------------------
-------------------------QLR---VLKH-------PSIAAHLSHCGWNSVLES
I-SNG-V------PLMCWP-----------------------------------------
--WGAEQNTNAKL-----------VIHD------------------W---KIG---AG--
--FA------RG------------------A-NG-----------------L-----I-G
RGD-IEKTLREVM---------D--------------G-E---R---G-KQ----MK---
-------DA-----VE---V----------------------------------L-----
K---------CKAR------------------------------------KAV-----E-
--S-------------D----------G--------------------------------
--RSAAS---------L-------------------------------------------
------------------------DD----------------------------------
----------------------------------------------F-------------
------------------------------------------------------L-----
------------------------------------------------------------
-KG---------LSSQ--------------------------------------------
------------------------------------------------------------
------------------------------------------------------------
------------------------------------------------------------
-----------------------------------------------
>tr|D8SYJ4|D8SYJ4_SELML UDPGT domain-containing protein OS=Selaginella moellendorffii OX=88036 GN=SELMODRAFT_127875 PE=3 SV=1
------------------------------------------------------------
------------------------------------------------------------
------------------------------------------------------------
------------------------------------------------------------
------------------------------------------------------------
------------------------------------------------------------
------------------------------------------------------------
------------------------------------------------------------
------------------------------------------------------------
------------------------------------------------------------
------------------------------------------------------------
------------------------------------------------------------
------------------------------------------------------------
------------------------------------------------------------
------------------------------------------------------------
------------------------------------------------------------
------------------------------------------------------------
------------------------------------------------------------
------------------------------------------------------------
------------------------------------------------------------
------------------------------------------------------------
------------------------------------------------------------
------------------------------------------------------------
------------------------------------------------------MI----
----P-AL-----------EH-L----V------SK---LSLEIS---------------
--------------------------------------------------------PVR-
------------------------------------------------------------
---CI--I-SD-Y-FF-F-WT-QDV-AD-KF------GI-PR-IVLWPG-STAWT-----
----TIEYHIPELIAGGH------------------------------------------
----------------------KLV-ADESV-----VGI----I-K--------------
---G-L--------G---------------------PL----------------HQ-AD-
--------------------V---------PL---------------------YL--QAD
------------------------DHL----WAEYS--------------------VQ-R
VPY-I--RK------------------------A-SC---VLVN------------S-FY
D--------------------LE---P-----------EA-SDFMA-A-E----------
-LR--------------KGGT-EF--------------LSVGP------MF---LLD---
-------------EQTSE------------IGP-TNVVLR-NE-------------D---
-------------GE-------------------CLRWLDKQE-KA--SVLYISFGS-IA
--VV-TV--EQF-EELAVGL-E----AI--GK-PFLWV--------L-------RP----
----------------EL-LI-----G--N--P-V----------------------EK-
YK-E----------F----CE----R-----------------T--S-------------
--K-----------Q-----G--FTV--S-W-----------------------------
-------------------------------AP---------------------------
-------------------------QLR---VLKH-------PSIAAHLSHCGWNSVLES
I-SNG-V------PLMCWP-----------------------------------------
--WGAEQNTNAKL-----------VIHD------------------W---KIG---AG--
--FA------RG------------------A-NG-----------------L-----I-G
RGD-IEKTLREVM---------D--------------G-E---R---G-KQ----MK---
-------DT-----VE---V----------------------------------L-----
K---------CKAR------------------------------------KAV-----E-
--S-------------G----------G--------------------------------
--RSAAS---------L-------------------------------------------
------------------------DD----------------------------------
----------------------------------------------F-------------
------------------------------------------------------L-----
------------------------------------------------------------
-KG---------LSSQ--------------------------------------------
------------------------------------------------------------
------------------------------------------------------------
------------------------------------------------------------
-----------------------------------------------
>tr|D8SYI6|D8SYI6_SELML Glycosyltransferase OS=Selaginella moellendorffii OX=88036 GN=SELMODRAFT_128032 PE=3 SV=1
------------------------------------------------------------
------------------------------------------------------------
------------------------------------------------------------
------------------------------------------------------------
------------------------------------------------------------
------------------------------------------------------------
------------------------------------------------------------
------------------------------------------------------------
------------------------------------------------------------
------------------------------------------------------------
-------------------MASQGTSS---------------------------------
---------------------------P--------------------------------
------------------------------------------------------------
------------------------------------------------------------
------------------------------------------------------------
-------------------KI-----------H--V-----------L-AFP-VP--GQ-
GHITPMM-HL-------------------CKKI--------A----------A-R-----
-DG--F-------------------T-VSF-VN---------V-------------DSL-
------------------------HDE--M------------------------------
------------------------------------------------------------
----------------------------IKH-WRAPP-----------------------
----------N--------TD----------------------L--------------RL
V-----------------------SIP-LSW--------------------KI-P---HG
L-D-AH-TLTHLGEFFKTTT---------------------------------EMI----
----P-AL-----------EH-L----V------SK---LSLEIS---------------
--------------------------------------------------------PVR-
------------------------------------------------------------
---CI--I-SD-Y-FF-F-WT-QDV-AD-KF------GI-PR-IVLWPG-STAWT-----
----TIEYHIPELIAGGH------------------------------------------
----------------------KLV-ADESV-----VGI----I-K--------------
---G-L--------G---------------------PL----------------HQ-AD-
--------------------V---------PL---------------------YL--QAD
------------------------DHL----WAEYS--------------------VQ-R
VPY-I--RK------------------------A-SC---VLVN------------S-FY
D--------------------LE---P-----------EA-SDFMA-A-E----------
-LR--------------KGGT-EF--------------LSVGP------MF---LLD---
-------------EQTSE------------IGP-TNVVLR-NE-------------D---
-------------GE-------------------CLRWLDKQE-KA--SVLYISFGS-IA
--VV-TV--EQF-EELAVGL-E----AI--GK-PFLWV--------L-------RP----
----------------EL-LI-----G--N--P-V----------------------EK-
YK-E----------F----CE----R-----------------T--S-------------
--K-----------Q-----G--FTV--S-W-----------------------------
-------------------------------AP---------------------------
-------------------------QLR---VLKH-------PSIAAHLSHCGWNSVLES
I-SNG-V------PLMCWP-----------------------------------------
--WGAEQNTNAKL-----------VIHD------------------W---KIG---AG--
--FA------SG------------------A-NG-----------------L-----I-G
RGD-IEKTLREVM---------D--------------G-E---R---G-KQ----MK---
-------DT-----VE---V----------------------------------L-----
K---------CKAR------------------------------------KAV-----E-
--S-------------G----------G--------------------------------
--RSAAS---------L-------------------------------------------
------------------------DD----------------------------------
----------------------------------------------F-------------
------------------------------------------------------L-----
------------------------------------------------------------
-KG---------LSSQ--------------------------------------------
------------------------------------------------------------
------------------------------------------------------------
------------------------------------------------------------
-----------------------------------------------
>tr|D8S931|D8S931_SELML Glycosyltransferase OS=Selaginella moellendorffii OX=88036 GN=SELMODRAFT_177943 PE=3 SV=1
------------------------------------------------------------
------------------------------------------------------------
------------------------------------------------------------
------------------------------------------------------------
------------------------------------------------------------
------------------------------------------------------------
------------------------------------------------------------
------------------------------------------------------------
------------------------------------------------------------
------------------------------------------------------------
-------------------MASQGTSS---------------------------------
---------------------------P--------------------------------
------------------------------------------------------------
------------------------------------------------------------
------------------------------------------------------------
-------------------KI-----------H--V-----------L-AFP-VP--GQ-
GHITPMM-HL-------------------CKKI--------A----------A-R-----
-DG--F-------------------T-VSF-VN---------V-------------DSL-
------------------------HDE--M------------------------------
------------------------------------------------------------
----------------------------IKH-WRAPP-----------------------
----------N--------TD----------------------L--------------RL
V-----------------------SIP-LSW--------------------KI-P---HG
L-D-AH-TLTHLGEFFKATT---------------------------------EMI----
----P-AL-----------EH-L----V------SK---LSLEIS---------------
--------------------------------------------------------PVR-
------------------------------------------------------------
---CI--I-SD-Y-FF-F-WT-QDV-AD-KF------GI-PR-IVLWPG-STAWT-----
----TIEYHIPELIAGGH------------------------------------------
----------------------KLV-ADESV-----VGI----I-K--------------
---G-L--------G---------------------PL----------------HQ-AD-
--------------------V---------PL---------------------YL--QAD
------------------------DHL----WAEYS--------------------VQ-R
VPY-I--RK------------------------A-SC---VLVN------------S-FY
D--------------------LE---P-----------EA-SDFMA-A-E----------
-LR--------------KGGT-EF--------------LSVGP------MF---LLD---
-------------EQTSE------------IGP-TNVVLR-NE-------------D---
-------------DE-------------------CLRWLDKQE-KA--SVLYISFGS-IA
--VV-TV--EQF-EELAVGL-E----AI--GK-PFLWV--------L-------RP----
----------------EL-LI-----G--N--P-V----------------------EK-
YK-E----------F----CE----R-----------------T--S-------------
--K-----------Q-----G--FTV--S-W-----------------------------
-------------------------------AP---------------------------
-------------------------QLR---VLKH-------PSIAAHLSHCGWNSVLES
I-SNG-V------PLMCWP-----------------------------------------
--WGAEQNTNAKL-----------VIHD------------------W---KIG---AG--
--FA------RG------------------A-NG-----------------L-----I-G
RGD-IEKTLREVM---------D--------------G-E---R---G-KQ----MK---
-------DT-----VE---V----------------------------------L-----
K---------CKAR------------------------------------KAV-----E-
--S-------------G----------G--------------------------------
--RSAAS---------L-------------------------------------------
------------------------DG----------------------------------
----------------------------------------------F-------------
------------------------------------------------------L-----
------------------------------------------------------------
-KG---------LSSQ--------------------------------------------
------------------------------------------------------------
------------------------------------------------------------
------------------------------------------------------------
-----------------------------------------------
>tr|D8SYJ8|D8SYJ8_SELML Glycosyltransferase OS=Selaginella moellendorffii OX=88036 GN=SELMODRAFT_128107 PE=3 SV=1
------------------------------------------------------------
------------------------------------------------------------
------------------------------------------------------------
------------------------------------------------------------
------------------------------------------------------------
------------------------------------------------------------
------------------------------------------------------------
------------------------------------------------------------
------------------------------------------------------------
------------------------------------------------------------
-------------------MASQGTSS---------------------------------
---------------------------P--------------------------------
------------------------------------------------------------
------------------------------------------------------------
------------------------------------------------------------
-------------------KI-----------H--V-----------L-AFP-VP--GQ-
GHITPMM-HL-------------------CKKI--------A----------A-R-----
-DG--F-------------------T-VSF-VN---------V-------------DSL-
------------------------HDE--M------------------------------
------------------------------------------------------------
----------------------------IKH-WRAPS-----------------------
----------N--------TD----------------------L--------------RL
V-----------------------SIP-LSW--------------------KI-P---HG
L-D-AY-TLTHSGEFFKTTI---------------------------------EMI----
----P-SL-----------EH-L----V------SK---LSLEIS---------------
--------------------------------------------------------PVR-
------------------------------------------------------------
---CI--I-SD-Y-FF-F-WT-QDV-AD-KF------GI-PR-IVLWPG-SAAWT-----
----TIEYHIPELIAGGH------------------------------------------
----------------------KLV-ADESI-----VDI----I-K--------------
---G-L--------G---------------------PL----------------HQ-AD-
--------------------V---------PL---------------------YL--QAD
------------------------DHL----WAEYS--------------------VQ-R
VPY-I--RK------------------------A-SC---VLVN------------S-FY
D--------------------LE---P-----------EA-SDFMA-A-E----------
-LR--------------KGGT-EY--------------LSVGP------MF---LLD---
-------------EQTSE------------IGP-TNVVLR-NE-------------D---
-------------AE-------------------CLRWLDKQE-KA--SVLYISFGS-IA
--VV-TV--EQF-EELAVGL-E----AI--GK-PFLWV--------L-------RP----
----------------EL-LI-----G--N--P-V----------------------EK-
YK-E----------F----CE----R-----------------T--S-------------
--K-----------Q-----G--FTV--S-W-----------------------------
-------------------------------AP---------------------------
-------------------------QLR---VLKH-------PSIAAHLSHCGWNSVLES
I-SNG-V------PLLCWP-----------------------------------------
--WGAEQNTNAKL-----------VIHD------------------W---KIG---AG--
--FE------RG------------------A-NG-----------------L-----I-G
RGD-IEKTLREVM---------D--------------G-E---R---G-KQ----MK---
-------DT-----VE---V----------------------------------L-----
K---------CKAR------------------------------------KAV-----E-
--S-------------G----------G--------------------------------
--RSAAS---------L-------------------------------------------
------------------------DG----------------------------------
----------------------------------------------F-------------
------------------------------------------------------L-----
------------------------------------------------------------
-KG---------LSSQ--------------------------------------------
------------------------------------------------------------
------------------------------------------------------------
------------------------------------------------------------
-----------------------------------------------
>tr|D8S941|D8S941_SELML Glycosyltransferase OS=Selaginella moellendorffii OX=88036 GN=SELMODRAFT_419489 PE=3 SV=1
------------------------------------------------------------
------------------------------------------------------------
------------------------------------------------------------
------------------------------------------------------------
------------------------------------------------------------
------------------------------------------------------------
------------------------------------------------------------
------------------------------------------------------------
------------------------------------------------------------
------------------------------------------------------------
-------------------MASQGTSS---------------------------------
---------------------------P--------------------------------
------------------------------------------------------------
------------------------------------------------------------
------------------------------------------------------------
-------------------KI-----------H--V-----------L-AFP-VP--GQ-
GHITPIM-HL-------------------CKKI--------A----------A-R-----
-DG--F-------------------T-VSF-VN---------V-------------DSL-
------------------------HDE--M------------------------------
------------------------------------------------------------
----------------------------IKH-WRAPP-----------------------
----------N--------TD----------------------L--------------RL
V-----------------------SIP-LSW--------------------KI-P---HG
L-D-AH-TLTHLGEFFKTTT---------------------------------EMI----
----P-AL-----------EY-L----V------SK---LSLEIS---------------
--------------------------------------------------------PVR-
------------------------------------------------------------
---CI--I-SD-Y-FF-F-WT-QDV-AD-KF------GI-PR-IVLWPG-STAWT-----
----TIEYHIPELIAGGHV-------------FPS---------L---------------
----T--------------EAKKLV-ADESI-----VGI----I-K--------------
---G-L--------G---------------------PL----------------HQ-AD-
--------------------V---------PL---------------------YL--QAD
------------------------DHL----WAEYS--------------------VQ-R
VPY-I--RK------------------------A-SC---VLVN------------S-FY
D--------------------LE---P-----------EA-SDFMA-A-E----------
-LR--------------KGGT-EF--------------LSVGP------MF---LLD---
-------------EQTSE------------IGP-TNV-----------------------
------------------------------------------E-KA--SVLYISFGS-IA
--VV-TV--EQF-EELAVGL-E----AI--GK-PFLWV--------L-------RP----
----------------EL-LI-----G--N--P-V----------------------EK-
YK-E----------F----CE----R-----------------T--S-------------
--K-----------Q-----G--FTV--S-W-----------------------------
-------------------------------AP---------------------------
-------------------------QLR---VLKH-------PSIAAHLSHCGWNSVLES
I-SNG-V------PLMCWP-----------------------------------------
--WGAEQNTNAKL-----------VIHD------------------W---KIG---AG--
--FA------RG------------------A-NG-----------------L-----I-G
RGD-IEKTLREVM---------D--------------G-E---R---G-KQ----MK---
-------DT-----VE---V----------------------------------L-----
K---------CKAR------------------------------------KAV-----E-
--S-------------G----------G--------------------------------
--RSAAS---------L-------------------------------------------
------------------------DD----------------------------------
----------------------------------------------F-------------
------------------------------------------------------L-----
------------------------------------------------------------
-KG---------LSSQ--------------------------------------------
------------------------------------------------------------
------------------------------------------------------------
------------------------------------------------------------
-----------------------------------------------
>tr|D8SFS4|D8SFS4_SELML Glycosyltransferase OS=Selaginella moellendorffii OX=88036 GN=SELMODRAFT_179380 PE=3 SV=1
------------------------------------------------------------
------------------------------------------------------------
------------------------------------------------------------
------------------------------------------------------------
------------------------------------------------------------
------------------------------------------------------------
------------------------------------------------------------
------------------------------------------------------------
------------------------------------------------------------
------------------------------------------------------------
------------------------MAS---------------------------------
---------------------------S--------------------------------
------------------------------------------------------------
------------------------------------------------------------
------------------------------------------------------------
-------------------KV-----------H--V-----------L-AVP-AA--AQ-
GHISPMI-HL-------------------CKFI--------A----------Q-D-----
-PS--F-------------------T-ISL-VN---------I-------------DSL-
------------------------HDE--F------------------------------
------------------------------------------------------------
----------------------------IKH-WVAPA-----------------------
----------G-------LED----------------------L--------------RL
H-----------------------SIP-FSW--------------------KL-P---QG
A-D-AH-TMGNYADYATAAA---------------------------------REL----
----PGGL-----------ED-L----I------RK---LGEEGD---------------
--------------------------------------------------------PVS-
------------------------------------------------------------
---CI--V-SD-Y-GC-V-WT-QDV-AD-VF------GI-PR-IILWSG-NAAWT-----
----SLEYHIPELLEKDHI-------------LSS-------------------------
-------------------RASADE-ANSVI-----IDY----V-R--------------
---G-V--------K---------------------PL----------------RL-AD-
--------------------L---------PG---------------------YL--LAS
----------------------EGQEV----WKEIC--------------------IK-R
SPV-V--KR------------------------A-RW---VLVN------------S-FY
D--------------------LE---A-----------HT-FDFMT-S-E----------
-L-----------------GP-RF--------------IPAGP------LF---LLD---
-------------DSRK------------------NVVLR-PE-------------N---
-------------ED-------------------CLRWMDAQE-HG--SVLYISFGS-IA
--VL-SM--EQF-EELVGAL-E----AS--KK-PFLWV--------I-------RS----
----------------EL-VA-----G--GL-S-T----------------------ES-
YN-G----------F----YE----R-----------------T--K-------------
--N-----------Q-----G--FIV--S-W-----------------------------
-------------------------------AP---------------------------
-------------------------QLR---VLAH-------PSMGAFLTHCGWNSVQES
I-ANG-I------PMLGWP-----------------------------------------
--YGGDQITNSKF-----------VVED------------------W---KIG---VR--
--FS------KT------------------VVQG-----------------L-----I-G
REE-IEDGIKKVM---------D--------------S-D---E---G-KE----MK---
-------ER-----VE---N----------------------------------L-----
K---------ILAR------------------------------------KAM-----D-
-KE-------------H----------G--------------------------------
--KSFRG---------L-------------------------------------------
------------------------QA----------------------------------
----------------------------------------------F-------------
------------------------------------------------------L-----
------------------------------------------------------------
-ED---------LKAL--------------------------------------------
-----S------------------------------------------------------
------------------------------------------------------------
------------------------------------------------------------
-----------------------------------------------
>tr|D8T9G9|D8T9G9_SELML Glycosyltransferase OS=Selaginella moellendorffii OX=88036 GN=SELMODRAFT_448700 PE=3 SV=1
------------------------------------------------------------
------------------------------------------------------------
------------------------------------------------------------
------------------------------------------------------------
------------------------------------------------------------
------------------------------------------------------------
------------------------------------------------------------
------------------------------------------------------------
------------------------------------------------------------
------------------------------------------------------------
------------------------MAS---------------------------------
---------------------------S--------------------------------
------------------------------------------------------------
------------------------------------------------------------
------------------------------------------------------------
-------------------KV-----------H--V-----------L-AVP-AA--AQ-
GHISPMI-HL-------------------CKFI--------A----------Q-D-----
-PS--F-------------------T-ISL-VN---------I-------------DSL-
------------------------HDE--F------------------------------
------------------------------------------------------------
----------------------------IKH-WVAPA-----------------------
----------G-------LED----------------------L--------------RL
H-----------------------SIP-FSW--------------------KL-P---QG
A-D-AH-TMGNYADYATAAA---------------------------------REL----
----PGGL-----------EN-L----I------RK---LGEEGD---------------
--------------------------------------------------------PVS-
------------------------------------------------------------
---CI--V-SD-Y-GC-V-WT-QDV-AD-VF------GI-PR-IILWSG-NAAWT-----
----SLEYHIPELLEKDHI-------------LSS---------R---------------
----G--------------RASADE-ANSVI-----IDY----V-R--------------
---G-V--------K---------------------PL----------------RL-AD-
--------------------L---------PG---------------------YL--LAS
----------------------EGQEV----WKEIC--------------------IK-R
SPV-V--KR------------------------A-RW---VLVN------------S-FY
D--------------------LE---A-----------HT-FDFMT-S-E----------
-L-----------------GP-RF--------------IPAGP------LF---LLD---
-------------DSRK------------------NVVLR-PE-------------N---
-------------ED-------------------CLRWMDAQE-HG--SVLYISFGS-IA
--VL-SV--EQF-EELVGAL-E----AS--KK-PFLWV--------I-------RS----
----------------EL-VV-----G--GL-S-T----------------------ES-
YN-G----------F----YE----R-----------------T--K-------------
--N-----------Q-----G--FIV--S-W-----------------------------
-------------------------------AP---------------------------
-------------------------QLR---VLAH-------PSMGAFLTHCGWNSVQES
I-ANG-I------PMLGWP-----------------------------------------
--YGGDQITNSKF-----------VVED------------------W---KIG---VR--
--FS------KT------------------VVQG-----------------L-----I-G
RAE-IEDGIKKVM---------D--------------S-D---E---G-KK----MK---
-------ER-----VE---N----------------------------------L-----
K---------ILAR------------------------------------KAM-----D-
-KE-------------H----------G--------------------------------
--KSFRG---------L-------------------------------------------
------------------------QA----------------------------------
----------------------------------------------F-------------
------------------------------------------------------L-----
------------------------------------------------------------
-ED---------LKAL--------------------------------------------
-----S------------------------------------------------------
------------------------------------------------------------
------------------------------------------------------------
-----------------------------------------------
>tr|D8T9I7|D8T9I7_SELML Glycosyltransferase OS=Selaginella moellendorffii OX=88036 GN=SELMODRAFT_134899 PE=3 SV=1
------------------------------------------------------------
------------------------------------------------------------
------------------------------------------------------------
------------------------------------------------------------
------------------------------------------------------------
------------------------------------------------------------
------------------------------------------------------------
------------------------------------------------------------
------------------------------------------------------------
------------------------------------------------------------
------------------------MAS---------------------------------
---------------------------S--------------------------------
------------------------------------------------------------
------------------------------------------------------------
------------------------------------------------------------
-------------------KV-----------H--V-----------L-AFP-AP--AQ-
GHISPMI-HL-------------------CKLI--------A----------Q-D-----
-PS--F-------------------T-ISW-VN---------I-------------DSL-
------------------------HDE--F------------------------------
------------------------------------------------------------
----------------------------MKH-WVAPA-----------------------
----------G-------LED----------------------L--------------RL
H-----------------------SIP-FSW--------------------KL-P---QG
I-D-AH-ALGNIADWSTAAA---------------------------------REL----
----PGGL-----------ED-L----I------RK---LGEEGD---------------
--------------------------------------------------------PVS-
------------------------------------------------------------
---CI--V-SD-Y-GC-V-WT-QDV-AD-VF------GI-PS-VTLWSG-NAAWT-----
----SLEYHIPQLLEKDHI-------------FPS---------R---------------
----GMN-----------LRSSP---ANSVI-----IDY----V-R--------------
---G-V--------K---------------------PL----------------RL-AD-
--------------------V---------PD---------------------YL--LAS
----------------------EGQEA----WKEIC--------------------IK-R
SPA-V--KR------------------------A-RW---VLVN------------S-FY
D--------------------LE---A-----------HT-FDFMA-S-E----------
-L-----------------GP-RF--------------IPAGP------LF---LLD---
-------------DSRK------------------NVVLR-PE-------------N---
-------------ED-------------------CLRWMDTQE-PG--SVLYISFGS-IA
--VL-SV--EQF-EELVGAL-E----AS--KK-PFLWV--------I-------RS----
----------------EL-VV-----G--GL-S-T----------------------ES-
YN-G----------F----YE----R-----------------T--K-------------
--N-----------Q-----G--FIV--S-W-----------------------------
-------------------------------AP---------------------------
-------------------------QLR---VLAH-------PSMGAFLTHCGWNSVQES
I-ANG-I------PMLGWP-----------------------------------------
--CGGDQITNSKF-----------IVED------------------W---KIG---VR--
--FS------KT------------------VVQG-----------------L-----I-G
REE-IEDGIKKVM---------D--------------S-D---E---G-KK----MK---
-------ER-----VE---N----------------------------------L-----
K---------ILAR------------------------------------KAM-----D-
-KE-------------H----------G--------------------------------
--KSFRG---------L-------------------------------------------
------------------------QA----------------------------------
----------------------------------------------F-------------
------------------------------------------------------L-----
------------------------------------------------------------
-ED---------LKAL--------------------------------------------
-----S------------------------------------------------------
------------------------------------------------------------
------------------------------------------------------------
-----------------------------------------------
>tr|D8SFU3|D8SFU3_SELML Glycosyltransferase OS=Selaginella moellendorffii OX=88036 GN=SELMODRAFT_115886 PE=3 SV=1
------------------------------------------------------------
------------------------------------------------------------
------------------------------------------------------------
------------------------------------------------------------
------------------------------------------------------------
------------------------------------------------------------
------------------------------------------------------------
------------------------------------------------------------
------------------------------------------------------------
------------------------------------------------------------
------------------------MAS---------------------------------
---------------------------S--------------------------------
------------------------------------------------------------
------------------------------------------------------------
------------------------------------------------------------
-------------------KV-----------H--V-----------L-AVP-AA--VQ-
GHISPMM-HL-------------------CKFI--------A----------Q-D-----
-PS--F-------------------T-ISW-VN---------I-------------DSL-
------------------------HDE--F------------------------------
------------------------------------------------------------
----------------------------IKH-WVALA-----------------------
----------G-------LED----------------------L--------------RL
H-----------------------SIP-FSW--------------------KV-P---RG
I-D-AH-ALGNIADWSTAAA---------------------------------REL----
----PGGL-----------ED-L----I------RK---LGEEGD---------------
--------------------------------------------------------PVS-
------------------------------------------------------------
---CI--V-SD-Y-SC-V-WT-HDV-AD-VF------GI-PS-VTLWSG-NAAWT-----
----AWSITFQSFWRKITF-------------FLA---------E---------------
------------------------E-ANSVI-----IDY----V-R--------------
---G-V--------K---------------------PL----------------RL-AD-
--------------------V---------PD---------------------YL--LAS
----------------------EGQEV----WKEIC--------------------IK-R
SPV-V--KR------------------------A-RW---VLVN------------S-FY
D--------------------LE---A-----------HT-FDFMA-S-E----------
-L-----------------GP-RF--------------IPAGP------LF---LLD---
-------------DSRK------------------NVVLR-PE-------------N---
-------------ED-------------------CLRWMDTQE-PG--SVLYISFGS-IA
--VL-SV--EQF-EELVGAL-E----AS--KK-PFLWV--------I-------RS----
----------------EL-VV-----G--GL-S-T----------------------AS-
YN-G----------F----YE----R-----------------T--K-------------
--N-----------Q-----G--FIV--S-W-----------------------------
-------------------------------AP---------------------------
-------------------------QLR---VLAH-------PSMGAFLTHCGWNSVQES
I-ANG-I------PMLGWP-----------------------------------------
--YGGDQITNSKF-----------VVED------------------W---KIG---VR--
--FS------KT------------------VVRG-----------------L-----I-G
REE-IEDGIKKVM---------D--------------S-D---E---G-KK----MK---
-------ER-----VE---N----------------------------------L-----
K---------ILAK------------------------------------KAM-----D-
-KE-------------H----------G--------------------------------
--KSFRR---------L-------------------------------------------
------------------------QA----------------------------------
----------------------------------------------F-------------
------------------------------------------------------L-----
------------------------------------------------------------
-ED---------LKAL--------------------------------------------
-----S------------------------------------------------------
------------------------------------------------------------
------------------------------------------------------------
-----------------------------------------------
>tr|D8T3H6|D8T3H6_SELML Glycosyltransferase OS=Selaginella moellendorffii OX=88036 GN=SELMODRAFT_131108 PE=3 SV=1
------------------------------------------------------------
------------------------------------------------------------
------------------------------------------------------------
------------------------------------------------------------
------------------------------------------------------------
------------------------------------------------------------
------------------------------------------------------------
------------------------------------------------------------
------------------------------------------------------------
------------------------------------------------------------
-------------MRSLQSSSDSSSPS---------------------------------
---------------------------S--------------------------------
------------------------------------------------------------
------------------------------------------------------------
------------------------------------------------------------
-------------------KI-----------H--V-----------V-VVP-LP--AQ-
GHMSPMI-HL-------------------CKLI--------A----------R-D-----
-PS--F-------------------T-ISL-VN---------V-------------DSL-
------------------------HDE--F------------------------------
------------------------------------------------------------
----------------------------VKH-WVAPA-----------------------
----------G-------LED----------------------L--------------RL
H-----------------------SIP-YSW--------------------QL-P---LG
A-D-AH-ALGNVGDWFTASA---------------------------------REL----
----PGGL-----------ED-L----I------RK---LGEEGD---------------
--------------------------------------------------------PVN-
------------------------------------------------------------
---CI--I-SD-Y-FC-D-WT-QDV-AD-VF------GI-PR-IILWSG-TAGWS-----
----SFEYHILDLLEKNHI-------------FHS-------------------------
-------------------RASPDE-ANAVI-----IDY----V-R--------------
---G-V--------K---------------------PL----------------RL-AD-
--------------------V---------PD---------------------CL--LAS
----------------------EGQEV----LKEIC--------------------IK-R
SPV-V--KR------------------------A-RW---VLVN------------S-FY
D--------------------LE---A-----------PT-FDFMA-S-E----------
-L-----------------GP-RF--------------IPAGP------LF---LFD---
-------------DSRK------------------NVVLR-PE-------------N---
-------------ED-------------------CLHWMDVQE-PG--SVLYISFGS-IA
--VL-SV--EQF-EELAGAL-E----AS--KK-PFLWV--------I-------RP----
----------------EL-VV-----G--GH-S-N----------------------ES-
YN-G----------F----CE----R-----------------T--K-------------
--N-----------Q-----G--FIV--S-W-----------------------------
-------------------------------AP---------------------------
-------------------------QLR---VLAH-------PSMGAFLTHCGWNSVQES
I-ANG-I------PMLGWP-----------------------------------------
--YGGEQNTNCKF-----------IVED------------------W---KIG---VR--
--FS------KT------------------VVQG-----------------L-----I-E
RGE-IEAGIKKVM---------D--------------S-E---E---G-KK----IK---
-------KR-----VQ---N----------------------------------L-----
K---------ILAR------------------------------------KAM-----D-
-KE-------------N----------G--------------------------------
--KSFCG---------L-------------------------------------------
------------------------QG----------------------------------
----------------------------------------------W-------------
------------------------------------------------------L-----
------------------------------------------------------------
-ED---------LKAM--------------------------------------------
-----K------------------------------------------------------
---LDRK-----------------------------------------------------
------------------------------------------------------------
-----------------------------------------------
>tr|D8T3R1|D8T3R1_SELML Glycosyltransferase OS=Selaginella moellendorffii OX=88036 GN=SELMODRAFT_160724 PE=3 SV=1
------------------------------------------------------------
------------------------------------------------------------
------------------------------------------------------------
------------------------------------------------------------
------------------------------------------------------------
------------------------------------------------------------
------------------------------------------------------------
------------------------------------------------------------
------------------------------------------------------------
------------------------------------------------------------
-------------MGSLQTSSDSSSPS---------------------------------
---------------------------S--------------------------------
------------------------------------------------------------
------------------------------------------------------------
------------------------------------------------------------
-------------------KI-----------H--V-----------M-AVP-LP--AQ-
GHMSPVI-HL-------------------CKLI--------A----------R-D-----
-PS--F-------------------T-ISL-VN---------V-------------DSL-
------------------------HDE--F------------------------------
------------------------------------------------------------
----------------------------VKH-WVAPA-----------------------
----------G-------LED----------------------L--------------RL
H-----------------------SIP-YSW--------------------KL-P---RG
A-D-AH-ALGNLAEWFTASA---------------------------------REL----
----PGGL-----------ED-L----I------RK---LGEEGD---------------
--------------------------------------------------------PVN-
------------------------------------------------------------
---CI--I-SD-Y-FC-D-WT-QDV-AD-VF------GI-PR-IILWSG-TAGWT-----
----SLEYHIPDLLQKNHI-------------FPV---------G---------------
----G--------------R------DDSVI-----IDY----V-R--------------
---G-V--------K---------------------PL----------------RL-AD-
--------------------V---------PD---------------------YM-----
----------------------QGNEV----WKEIC--------------------IK-R
SPV-V--KR------------------------A-RW---VLVN------------S-FY
D--------------------LE---A-----------PT-FDFMA-S-E----------
-L-----------------GP-RF--------------IPAGP------LF---LLD---
-------------DSRK------------------NVVLR-PE-------------N---
-------------ED-------------------CLRWMDEQE-PG--SVLYISFGS-IA
--VL-SV--EQF-EELAGAL-E----AS--KK-PFLWV--------I-------RS----
----------------EL-VV-----G--GH-S-N----------------------ES-
YD-G----------F----CE----R-----------------T--K-------------
--N-----------Q-----G--FIV--S-W-----------------------------
-------------------------------AP---------------------------
-------------------------QLR---VLAH-------PSMGAFLTHCGWNSIQES
I-THG-I------PLLGWP-----------------------------------------
--YGAEQNTNCKF-----------IVED------------------W---KIG---VR--
--FS------KT------------------AMQG-----------------L-----I-E
RGE-IEDGIRKVM---------D--------------S-E---E---G-KE----MK---
-------ER-----VE---N----------------------------------L-----
K---------ILAR------------------------------------KAM-----D-
-KE-------------H----------G--------------------------------
--KSFRG---------L-------------------------------------------
------------------------QA----------------------------------
----------------------------------------------F-------------
------------------------------------------------------L-----
------------------------------------------------------------
-ED---------LKAL--------------------------------------------
-----K------------------------------------------------------
---LHHE-----------------------------------------------------
------------------------------------------------------------
-----------------------------------------------
>tr|D8TA51|D8TA51_SELML Glycosyltransferase (Fragment) OS=Selaginella moellendorffii OX=88036 GN=SELMODRAFT_2049 PE=3 SV=1
------------------------------------------------------------
------------------------------------------------------------
------------------------------------------------------------
------------------------------------------------------------
------------------------------------------------------------
------------------------------------------------------------
------------------------------------------------------------
------------------------------------------------------------
------------------------------------------------------------
------------------------------------------------------------
-----------------------SSPS---------------------------------
---------------------------S--------------------------------
------------------------------------------------------------
------------------------------------------------------------
------------------------------------------------------------
-------------------KI-----------H--V-----------M-AVP-LP--AQ-
GHMSPVI-HL-------------------CKLI--------A----------R-D-----
-PS--F-------------------T-ISL-VN---------V-------------DSL-
------------------------HDE--F------------------------------
------------------------------------------------------------
----------------------------VKH-WVAPA-----------------------
----------G-------LED----------------------L--------------RL
H-----------------------SIP-YSW--------------------KL-P---RG
A-D-AH-ALGNLAEWFTASA---------------------------------REL----
----PGGL-----------ED-L----I------RK---LGEEGD---------------
--------------------------------------------------------PVN-
------------------------------------------------------------
---CI--I-SD-Y-FC-D-WT-QDV-AD-VF------GI-PR-IILWSG-TAGWT-----
----SLEYHIPELLEKNHI-------------FPV---------G---------------
----G--------------R------DDSVI-----IDY----V-R--------------
---G-V--------K---------------------PL----------------RL-AD-
--------------------V---------PD---------------------YM-----
----------------------QGNEV----WKELC--------------------IK-R
SPV-V--KR------------------------A-RW---VLVN------------S-FY
D--------------------LE---A-----------PT-FDFMA-S-E----------
-L-----------------GP-RF--------------IPAGP------LF---LLD---
-------------DSRK------------------NVLLR-PE-------------N---
-------------ED-------------------CLRWMDEQE-PG--SVLYISFGS-IA
--VL-SV--EQF-EELAGAL-E----AS--KK-PFLWV--------I-------RS----
----------------EL-VV-----G--GH-S-N----------------------ES-
YD-G----------F----CE----R-----------------T--K-------------
--N-----------Q-----G--FIV--S-W-----------------------------
-------------------------------AP---------------------------
-------------------------QLR---VLAH-------PSMGAFLTHCGWNSIQES
I-THG-I------PMLGWP-----------------------------------------
--YGAEQNTNCKF-----------IVED------------------W---KIG---VR--
--FS------KT------------------AMQG-----------------L-----I-E
RGE-IEDGIRKVM---------D--------------S-E---E---G-KE----MK---
-------ER-----VE---N----------------------------------L-----
K---------ILAR------------------------------------KAM-----D-
-KE-------------H----------G--------------------------------
--KSFRG---------L-------------------------------------------
------------------------QA----------------------------------
----------------------------------------------F-------------
------------------------------------------------------L-----
------------------------------------------------------------
-ED---------L-----------------------------------------------
------------------------------------------------------------
------------------------------------------------------------
------------------------------------------------------------
-----------------------------------------------
>tr|D8TA48|D8TA48_SELML Glycosyltransferase OS=Selaginella moellendorffii OX=88036 GN=SELMODRAFT_448773 PE=3 SV=1
------------------------------------------------------------
------------------------------------------------------------
------------------------------------------------------------
------------------------------------------------------------
------------------------------------------------------------
------------------------------------------------------------
------------------------------------------------------------
------------------------------------------------------------
------------------------------------------------------------
------------------------------------------------------------
-------------MRSLQSSSDSSSPS---------------------------------
---------------------------S--------------------------------
------------------------------------------------------------
------------------------------------------------------------
------------------------------------------------------------
-------------------KI-----------H--V-----------V-VVP-LP--AQ-
GHMSPMI-HL-------------------CKLI--------A----------R-D-----
-PS--F-------------------T-ISL-VN---------V-------------DSL-
------------------------HDE--F------------------------------
------------------------------------------------------------
----------------------------VKH-WVAPA-----------------------
----------G-------LED----------------------L--------------RL
H-----------------------SIP-YSW--------------------QL-P---LG
A-D-AH-ALGNVGDWFTASA---------------------------------REL----
----PGGL-----------ED-L----I------RK---LGEEGD---------------
--------------------------------------------------------PVN-
------------------------------------------------------------
---CI--I-SD-Y-FC-D-WS-QDV-AD-VF------GI-PR-IILWSG-NAAWT-----
----SLEYHIPELLEKDHI-------------FPS---------R---------------
----G--------------RASPEE-ANSVI-----IDY----V-R--------------
---G-V--------K---------------------PL----------------RL-AD-
--------------------V---------PD---------------------YM-----
----------------------QGNEV----WKEIC--------------------IK-R
SPV-V--KS------------------------A-RW---VLVN------------S-FY
D--------------------LE---A-----------PT-FDFMA-S-E----------
-L-----------------GP-RF--------------IPAGP------LF---LLD---
-------------DSRK------------------NVVLR-PE-------------N---
-------------ED-------------------CLGWMDEQE-PG--SVLYISFGS-IA
--VL-SV--EQF-EELAGAL-E----AS--KK-PFLWV--------I-------RS----
----------------EL-VV-----G--GH-S-N----------------------ES-
YD-G----------F----CE----R-----------------T--K-------------
--N-----------Q-----G--FIV--S-W-----------------------------
-------------------------------AP---------------------------
-------------------------QLR---VLAH-------PSMGAFLTHCGWNSIQES
I-THG-I------PLLGWP-----------------------------------------
--YAAEQNTNCTF-----------IVED------------------W---KIG---VR--
--FS------KT------------------AMQG-----------------L-----I-E
RGE-IEDGIRKVM---------D--------------S-E---E---G-KE----MK---
-------ER-----VE---N----------------------------------L-----
K---------ILAR------------------------------------KAM-----D-
-KE-------------H----------G--------------------------------
--KSFRG---------L-------------------------------------------
------------------------QA----------------------------------
----------------------------------------------F-------------
------------------------------------------------------L-----
------------------------------------------------------------
-ED---------LKVL--------------------------------------------
-----K------------------------------------------------------
---IHRE-----------------------------------------------------
------------------------------------------------------------
-----------------------------------------------
>tr|D8T3R2|D8T3R2_SELML Glycosyltransferase OS=Selaginella moellendorffii OX=88036 GN=SELMODRAFT_447949 PE=3 SV=1
------------------------------------------------------------
------------------------------------------------------------
------------------------------------------------------------
------------------------------------------------------------
------------------------------------------------------------
------------------------------------------------------------
------------------------------------------------------------
------------------------------------------------------------
------------------------------------------------------------
------------------------------------------------------------
------------------------MAS---------------------------------
---------------------------R--------------------------------
------------------------------------------------------------
------------------------------------------------------------
------------------------------------------------------------
-------------------KV-----------H--V-----------L-AFP-AP--AQ-
GHISPMI-HL-------------------CKFI--------A----------Q-D-----
-PS--F-------------------T-ISW-VN---------I-------------DSL-
------------------------HDE--F------------------------------
------------------------------------------------------------
----------------------------VKH-WVAPA-----------------------
----------G-------LEA----------------------L--------------RL
H-----------------------SIP-FSW--------------------KL-P---RG
V-D-AN-VAGNVGDWFTAAA---------------------------------REL----
----PGGL-----------ED-L----I------RK---LGEEGD---------------
--------------------------------------------------------PVS-
------------------------------------------------------------
---CI--V-SD-Y-IC-D-WT-QDV-AD-VF------GI-PR-IILWSG-NAAWT-----
----SLEYHIPELLEKDHI-------------FPS---------R---------------
----G--------------KASPDE-ANSVI-----IDY----V-R--------------
---G-V--------K---------------------PL----------------RL-AD-
--------------------V---------PD---------------------YL--LAS
----------------------EGQEV----WKEIC--------------------IK-R
SFV-V--KR------------------------A-RW---VLVN------------S-FY
D--------------------LE---A-----------PT-FDFMA-S-E----------
-L-----------------GP-RF--------------IPAGP------LF---LLD---
-------------DSRK------------------NVVLR-PE-------------N---
-------------ED-------------------CLGWMDEQN-PG--SVLYISFGS-VA
--VL-SV--EQF-EELAGAL-E----AS--KK-PFLWV--------I-------RP----
----------------EL-VV-----S--GH-S-N----------------------ES-
YN-G----------F----CE----R-----------------T--K-------------
--N-----------Q-----G--FIV--S-W-----------------------------
-------------------------------AP---------------------------
-------------------------QLR---VLAH-------PSMGAFLTHCGWNSVQES
V-ANG-I------PMLGWP-----------------------------------------
--YGGDQTTNSKF-----------IVED------------------W---KIG---VR--
--FC------KT------------------VGQG-----------------L-----I-G
RGE-IEDGIKKVM---------D--------------S-D---E---G-KK----MK---
-------ER-----VE---N----------------------------------L-----
K---------ILAR------------------------------------KAM-----D-
-KE-------------L----------G--------------------------------
--KSFRG---------L-------------------------------------------
------------------------QA----------------------------------
----------------------------------------------F-------------
------------------------------------------------------L-----
------------------------------------------------------------
-ED---------LKSL--------------------------------------------
-----K------------------------------------------------------
---E--------------------------------------------------------
------------------------------------------------------------
-----------------------------------------------
>tr|D8TA50|D8TA50_SELML Glycosyltransferase OS=Selaginella moellendorffii OX=88036 GN=SELMODRAFT_186767 PE=3 SV=1
------------------------------------------------------------
------------------------------------------------------------
------------------------------------------------------------
------------------------------------------------------------
------------------------------------------------------------
------------------------------------------------------------
------------------------------------------------------------
------------------------------------------------------------
------------------------------------------------------------
------------------------------------------------------------
------------------------MAS---------------------------------
---------------------------R--------------------------------
------------------------------------------------------------
------------------------------------------------------------
------------------------------------------------------------
-------------------KV-----------H--V-----------L-AFP-AP--AQ-
GHISPMI-HL-------------------CKFI--------A----------Q-D-----
-PS--F-------------------T-ISW-VN---------I-------------DSL-
------------------------HDE--F------------------------------
------------------------------------------------------------
----------------------------VKH-WVAPA-----------------------
----------G-------LEA----------------------L--------------RL
H-----------------------SIP-FSW--------------------KL-P---RG
V-D-AN-VAGNVGDWFTAAA---------------------------------REL----
----PGGL-----------ED-L----I------RK---LGEEGD---------------
--------------------------------------------------------PVS-
------------------------------------------------------------
---CI--V-SD-Y-IC-D-WT-QDV-AD-VF------GI-PR-IILWSG-NVAWT-----
----SLEYHIPELLEKDHI-------------FPS---------K---------------
----G--------------KASPDE-ANSVI-----IDY----V-R--------------
---G-V--------K---------------------PL----------------RL-AD-
--------------------V---------PD---------------------YL--LAS
----------------------EGQEV----WKEIC--------------------IK-R
SFV-V--KR------------------------A-RW---VLVN------------S-FY
D--------------------LE---A-----------PT-FDFMA-S-E----------
-L-----------------GL-RF--------------IPAGP------LF---LLD---
-------------DSRK------------------NVVLR-PE-------------N---
-------------ED-------------------CLGWMDEQN-PG--SVLYISFGS-VA
--VL-SV--EQF-EELAGAL-E----AS--KK-PFLWV--------I-------RP----
----------------EL-VV-----G--GH-S-N----------------------ES-
YN-G----------F----CE----R-----------------T--K-------------
--N-----------Q-----G--FIV--S-W-----------------------------
-------------------------------AP---------------------------
-------------------------QLR---VLAH-------PSMGAFLTHCGWNSVQES
I-ANG-I------PMLGWP-----------------------------------------
--YGGDQTTNSKF-----------IVAD------------------W---KIG---VR--
--FC------KT------------------VGQG-----------------L-----I-G
RGE-IEDGIKKVM---------D--------------S-D---E---G-KK----MQ---
-------ER-----VE---N----------------------------------L-----
K---------TLAR------------------------------------KAM-----D-
-KE-------------L----------G--------------------------------
--KSFRG---------L-------------------------------------------
------------------------QA----------------------------------
----------------------------------------------F-------------
------------------------------------------------------L-----
------------------------------------------------------------
-ED---------LKSL--------------------------------------------
-----K------------------------------------------------------
---DPS------------------------------------------------------
------------------------------------------------------------
-----------------------------------------------
>tr|D8T3H5|D8T3H5_SELML Glycosyltransferase OS=Selaginella moellendorffii OX=88036 GN=SELMODRAFT_447950 PE=3 SV=1
------------------------------------------------------------
------------------------------------------------------------
------------------------------------------------------------
------------------------------------------------------------
------------------------------------------------------------
------------------------------------------------------------
------------------------------------------------------------
------------------------------------------------------------
------------------------------------------------------------
------------------------------------------------------------
------------------------MAS---------------------------------
---------------------------R--------------------------------
------------------------------------------------------------
------------------------------------------------------------
------------------------------------------------------------
-------------------KV-----------H--V-----------L-AFP-AP--AQ-
GHISPMI-HL-------------------CKFI--------A----------Q-D-----
-PS--F-------------------T-ISW-VN---------I-------------DSL-
------------------------HDE--F------------------------------
------------------------------------------------------------
----------------------------VKH-WVAPA-----------------------
----------G-------LEA----------------------L--------------RL
H-----------------------SIP-FSW--------------------KL-P---RG
V-D-AN-VAGNVGDWFTAAA---------------------------------REL----
----PGGL-----------ED-L----I------RK---LGEEGD---------------
--------------------------------------------------------PVS-
------------------------------------------------------------
---CI--V-SD-Y-IC-D-WT-QDV-AA-VF------GI-PR-IILWSG-NAAWT-----
----SLEYHIPELLEKDHI-------------FPS---------R---------------
----G--------------KASPDE-ANSVI-----IDY----V-R--------------
---G-V--------K---------------------PL----------------RL-AD-
--------------------V---------PD---------------------YL--LAS
----------------------EGREV----LKELA--------------------IK-R
SFV-V--KR------------------------A-RW---VLVN------------S-FY
D--------------------LE---A-----------PT-FDFMA-S-E----------
-L-----------------GP-RF--------------IPAGP------LF---LLD---
-------------DSRK------------------NVVLR-PE-------------N---
-------------ED-------------------CLRWMDEQE-PG--SVLYISFGS-VA
--VL-SE--EQF-EELTGAL-E----AS--KK-PFLWV--------I-------RP----
----------------EL-VV-----G--GH-S-N----------------------ES-
YN-R----------F----CE----R-----------------T--K-------------
--N-----------Q-----G--FIV--S-W-----------------------------
-------------------------------AP---------------------------
-------------------------QLR---VLAH-------PSMGAFLTHCGWNSIQES
I-ANG-I------PMLGWP-----------------------------------------
--YGGEQNTNCKF-----------IVED------------------W---KIG---VR--
--FS------KR------------------VVQG-----------------L-----I-E
RGE-IEAGIRKVM---------D--------------S-E---E---G-KK----MK---
-------ER-----VE---N----------------------------------L-----
K---------ILAR------------------------------------KAM-----D-
-KE-------------N----------G--------------------------------
--KSFRG---------L-------------------------------------------
------------------------QG----------------------------------
----------------------------------------------W-------------
------------------------------------------------------L-----
------------------------------------------------------------
-ED---------LKAM--------------------------------------------
-----K------------------------------------------------------
---LDRE-----------------------------------------------------
------------------------------------------------------------
-----------------------------------------------
>tr|D8TA49|D8TA49_SELML Glycosyltransferase OS=Selaginella moellendorffii OX=88036 GN=SELMODRAFT_162354 PE=3 SV=1
------------------------------------------------------------
------------------------------------------------------------
------------------------------------------------------------
------------------------------------------------------------
------------------------------------------------------------
------------------------------------------------------------
------------------------------------------------------------
------------------------------------------------------------
------------------------------------------------------------
------------------------------------------------------------
------------------------------------------------------------
------------------------------------------------------------
------------------------------------------------------------
------------------------------------------------------------
------------------------------------------------------------
------------------------------------------------------------
-----MI-HL-------------------CKFI--------A----------Q-D-----
-PS--F-------------------T-ISV-VN---------I-------------DSL-
------------------------HDE--F------------------------------
------------------------------------------------------------
----------------------------IKH-W---A-----------------------
----------A-------LED----------------------L--------------RL
H-----------------------SIP-FSW--------------------KV-P---RG
V-D-AH-VVRNLGEWFAAAA---------------------------------REL----
----PGGL-----------ED-L----I------RK---LGEEGD---------------
--------------------------------------------------------PVS-
------------------------------------------------------------
---CI--V-SD-Y-FC-D-WT-QDV-AD-VF------GI-PR-VILWPG-TAAWT-----
----SLEYHIPELLEKDHI-------------FPS---------R---------------
----G--------------RASADE-ANSVI-----IDY----V-R--------------
---G-V--------K---------------------PL----------------RL-AD-
--------------------V---------PT---------------------YL-----
----------------------QGDEV----WKEIS--------------------IK-R
SFV-V--KR------------------------A-RW---VLVN------------S-FY
D--------------------LE---A-----------PS-FDFMA-S-E----------
-L-----------------GP-RF--------------IPAGP------LF---LLD---
-------------DSRK------------------NVVLR-PE-------------N---
-------------ED-------------------CLHWMDAQE-RG--SVLYISFGS-IA
--VL-SV--EQF-EELAGAL-E----AS--KK-PFLWV--------I-------RP----
----------------EL-VV-----G--GH-S-N----------------------ES-
YN-G----------F----CE----R-----------------T--K-------------
--N-----------Q-----G--FIV--S-W-----------------------------
-------------------------------AP---------------------------
-------------------------QLR---VLAH-------PSMGAFLTHCGWNSIQES
I-SNG-I------PMLGWP-----------------------------------------
--YGGEQNTNCKF-----------IVED------------------W---KIG---VR--
--FS------KT------------------VVQG-----------------L-----I-E
RGE-IEAGIKKVM---------D--------------S-E---E---G-KK----MK---
-------ER-----VE---N----------------------------------L-----
K---------ILAR------------------------------------KAM-----D-
-KE-------------N----------G--------------------------------
--KSFCG---------L-------------------------------------------
------------------------QG----------------------------------
----------------------------------------------W-------------
------------------------------------------------------L-----
------------------------------------------------------------
-ED---------LKAM--------------------------------------------
-----K------------------------------------------------------
---LDRK-----------------------------------------------------
------------------------------------------------------------
-----------------------------------------------
>tr|D8TA46|D8TA46_SELML Glycosyltransferase OS=Selaginella moellendorffii OX=88036 GN=SELMODRAFT_430670 PE=3 SV=1
------------------------------------------------------------
------------------------------------------------------------
------------------------------------------------------------
------------------------------------------------------------
------------------------------------------------------------
------------------------------------------------------------
------------------------------------------------------------
------------------------------------------------------------
------------------------------------------------------------
------------------------------------------------------------
------------------------MAS---------------------------------
---------------------------T--------------------------------
------------------------------------------------------------
------------------------------------------------------------
------------------------------------------------------------
-------------------KV-----------H--V-----------L-AVP-VA--AQ-
GHISPMI-HL-------------------CKFI--------A----------Q-D-----
-PS--F-------------------T-ISV-VN---------I-------------DSL-
------------------------HDE--F------------------------------
------------------------------------------------------------
----------------------------IKH-W---A-----------------------
----------A-------LEE----------------------I--------------RL
H-----------------------SIP-FSW--------------------KV-P---RG
V-D-AH-VVRNLGDWFAAAA---------------------------------REL----
----PGGL-----------ED-L----I------RK---LGEEGD---------------
--------------------------------------------------------PVS-
------------------------------------------------------------
---CI--V-SD-Y-FC-D-WT-QDV-AD-VF------GI-PR-VILWPG-TAAWT-----
----SLEYHIPELLEKDHI-------------FPS---------R---------------
----G--------------RASADE-ANSVI-----IDY----V-R--------------
---G-V--------K---------------------PL----------------RL-AD-
--------------------V---------PT---------------------YL-----
----------------------QGDEV----WKEIC--------------------IK-R
SPV-V--KR------------------------A-RW---VLVN------------S-FY
D--------------------LE---A-----------PS-FDFMA-S-E----------
-L-----------------GP-RF--------------IPAGP------LF---LLD---
-------------NSRK------------------NVVLR-PE-------------N---
-------------ED-------------------CLHWMDAQE-RG--SVLYISFGS-IA
--VL-SV--EQF-EELAGAL-E----AS--KK-PFLWV--------I-------RP----
----------------EL-VV-----G--GH-S-N----------------------ES-
YN-G----------F----CE----R-----------------T--K-------------
--N-----------Q-----G--FIV--S-W-----------------------------
-------------------------------AP---------------------------
-------------------------QLR---VLAH-------PSMGAFLTHCGWNSVQES
I-ANG-I------PMLGWP-----------------------------------------
--YGGEQNTNCKF-----------IVED------------------W---KIG---VR--
--FS------KT------------------VVQG-----------------L-----I-E
RGE-IEAGIRKVM---------D--------------S-E---E---G-KK----MK---
-------ER-----VE---N----------------------------------L-----
K---------ILAR------------------------------------KAM-----D-
-KE-------------N----------G--------------------------------
--KSFRG---------L-------------------------------------------
------------------------QG----------------------------------
----------------------------------------------W-------------
------------------------------------------------------L-----
------------------------------------------------------------
-ED---------LKVM--------------------------------------------
-----K------------------------------------------------------
---LVRE-----------------------------------------------------
------------------------------------------------------------
-----------------------------------------------
>tr|D8TA47|D8TA47_SELML Uncharacterized protein OS=Selaginella moellendorffii OX=88036 GN=SELMODRAFT_430671 PE=4 SV=1
------------------------------------------------------------
------------------------------------------------------------
------------------------------------------------------------
------------------------------------------------------------
------------------------------------------------------------
------------------------------------------------------------
------------------------------------------------------------
------------------------------------------------------------
------------------------------------------------------------
------------------------------------------------------------
------------------------MAS---------------------------------
---------------------------R--------------------------------
------------------------------------------------------------
------------------------------------------------------------
------------------------------------------------------------
-------------------KV-----------H--V-----------L-AFP-AP--AQ-
GHISPMI-HL-------------------CKFI--------A----------Q-D-----
-PS--F-------------------T-ISW-VN---------I-------------DSL-
------------------------HDE--F------------------------------
------------------------------------------------------------
----------------------------VKH-WVAPA-----------------------
----------G-------LED----------------------L--------------RL
H-----------------------SIP-FSW--------------------KL-P---RG
V-D-AN-VAGNVGDWFTAAA---------------------------------REL----
----PGGL-----------ED-L----I------RK---LGEEGD---------------
--------------------------------------------------------PVS-
------------------------------------------------------------
---CI--V-SD-Y-IC-D-WT-QDV-AD-VF------GI-PR-IILWSG-NAAWT-----
----SFEYHIPELLEKDHI-------------FPS---------K---------------
----G-----------------TNL-CSSLV-----L-----------------------
------------------------------------PL----------------EL-SV-
--------------------S---------PM---------------------LP--LES
F--PG-RG----------QFRDQGQEV----LKEIC--------------------IK-R
SPV-V--KR------------------------A-RW---VLVN------------S-FY
D--------------------LE---A-----------PT-FDFMA-S-E----------
-L-----------------GP-RF--------------IPVGP------LF---LLD---
-------------DSRK------------------NVVLR-PE-------------N---
-------------ED-------------------CLHWMDAQE-PG--SVLYISFGS-VA
--VL-SV--EQF-EELAGAL-E----AS--KK-PFLWV--------I-------RP----
----------------EL-VV-----G--GH-S-N----------------------ES-
YN-G----------F----CE----R-----------------T--K-------------
--N-----------Q-----G--FIV--S-W-----------------------------
-------------------------------AP---------------------------
-------------------------QLR---VLAH-------PSMGAFLTHCGWNSVQES
I-ANG-I------PMLGWP-----------------------------------------
------------------------------------------------------------
------------------------------------------------------------
------------------------------------------------------------
------------------------------------------------------------
------------------------------------------------------------
------------------------------------------------------------
------------------------------------------------------------
------------------------------------------------------------
------------------------------------------------------------
------------------------------------------------------------
------------------------------------------------------------
------------------------------------------------------------
------------------------------------------------------------
------------------------------------------------------------
------------------------------------------------------------
-----------------------------------------------
>tr|D8QYH9|D8QYH9_SELML UDPGT domain-containing protein (Fragment) OS=Selaginella moellendorffii OX=88036 GN=SELMODRAFT_68664 PE=3 SV=1
------------------------------------------------------------
------------------------------------------------------------
------------------------------------------------------------
------------------------------------------------------------
------------------------------------------------------------
------------------------------------------------------------
------------------------------------------------------------
------------------------------------------------------------
------------------------------------------------------------
------------------------------------------------------------
------------------------------------------------------------
------------------------------------------------------------
------------------------------------------------------------
------------------------------------------------------------
------------------------------------------------------------
------------------------------------------------------------
------------------------------------------------------------
------------------------------------------------------------
------------------------------------------------------------
------------------------------------------------------------
------------------------------------------------------------
------------------------------------------------------------
------------------------------------------------------------
------------------------------------------------------------
------------------------------------------------------------
------------------------------------------------------------
------------------------------------------------------------
------------------------------------------------------------
------------------------------------------------------------
------------------------------------------------------------
------------------------------------------------------------
------------------------------------------------------------
------------------------------------------------------------
------------------------------------------------------------
------------------------------------------------------------
------------------------------------------------------------
------------------------------------TALR-AE-------------D---
-------------AD-------------------CLSWLSTKP-KS--SVLYISFGS-IA
--VL-TQ--AQF-WELAGAL-D----SC--RDVPFLWV--------V-------RP----
----------------QL-VI-----G--GL-D-D----------------------ES-
FT-A----------F----CR----S-----------------V--G-------------
--D-----------R-----G--RVI--S-W-----------------------------
-------------------------------AP---------------------------
-------------------------QLQ---VLKH-------PSTGGFLTHCGWNSMLES
I-SGG-V------PMLGWP-----------------------------------------
--WAGEQNTNCRL-----------MVDE------------------W---KIG---AE--
--LP------VK------------------NTDS-----------------------V-P
REE-IARVIKLVM---------D--------------G----------------------
------------------------------------------------------------
------------------------------------------------------------
------------------------------------------------------------
------------------------------------------------------------
------------------------------------------------------------
------------------------------------------------------------
------------------------------------------------------------
------------------------------------------------------------
------------------------------------------------------------
------------------------------------------------------------
------------------------------------------------------------
------------------------------------------------------------
-----------------------------------------------
>tr|D8RU49|D8RU49_SELML UDPGT domain-containing protein (Fragment) OS=Selaginella moellendorffii OX=88036 GN=SELMODRAFT_58711 PE=3 SV=1
------------------------------------------------------------
------------------------------------------------------------
------------------------------------------------------------
------------------------------------------------------------
------------------------------------------------------------
------------------------------------------------------------
------------------------------------------------------------
------------------------------------------------------------
------------------------------------------------------------
------------------------------------------------------------
------------------------------------------------------------
------------------------------------------------------------
------------------------------------------------------------
------------------------------------------------------------
------------------------------------------------------------
------------------------------------------------------------
------------------------------------------------------------
------------------------------------------------------------
------------------------------------------------------------
------------------------------------------------------------
------------------------------------------------------------
------------------------------------------------------------
------------------------------------------------------------
------------------------------------------------------------
------------------------------------------------------------
------------------------------------------------------------
------------------------------------------------------------
------------------------------------------------------------
------------------------------------------------------------
------------------------------------------------------------
------------------------------------------------------------
------------------------------------------------------------
------------------------------------------------------------
------------------------------------------------------------
------------------------------------------------------------
------------------------------------------------------------
------------------------------------TALR-AE-------------D---
-------------AD-------------------CLAWLSTKP-KS--SVLYISFGS-IA
--VL-TQ--AQF-WELAGAL-D----SC--RDVPFLWV--------V-------RP----
----------------QL-VI-----G--GL-D-D----------------------ES-
FT-A----------F----CR----S-----------------V--G-------------
--D-----------R-----G--RVI--S-W-----------------------------
-------------------------------AP---------------------------
-------------------------QLQ---VLKH-------PSTGGFLTHCGWNSMLES
I-SSG-V------PMLGWP-----------------------------------------
--WAGEQNTNCRL-----------MVDE------------------W---KIG---AE--
--LP------VK------------------NTDS-----------------------V-P
REE-IARVIKLVM---------D--------------G----------------------
------------------------------------------------------------
------------------------------------------------------------
------------------------------------------------------------
------------------------------------------------------------
------------------------------------------------------------
------------------------------------------------------------
------------------------------------------------------------
------------------------------------------------------------
------------------------------------------------------------
------------------------------------------------------------
------------------------------------------------------------
------------------------------------------------------------
-----------------------------------------------
>tr|D8SUV8|D8SUV8_SELML Glycosyltransferase OS=Selaginella moellendorffii OX=88036 GN=SELMODRAFT_125690 PE=3 SV=1
------------------------------------------------------------
------------------------------------------------------------
------------------------------------------------------------
------------------------------------------------------------
------------------------------------------------------------
------------------------------------------------------------
------------------------------------------------------------
------------------------------------------------------------
------------------------------------------------------------
------------------------------------------------------------
------------------------MGK---------------------------------
---------------------------N--------------------------------
------------------------------------------------------------
------------------------------------------------------------
------------------------------------------------------------
-------------------KG-----------H--V-----------V-AVP-FP--AQ-
GHMSPML-HL-------------------CKRI--------A----------A-D-----
--G--Y-------------------R-VSF-VN---------P-------------SSI-
------------------------HEQ--M------------------------------
------------------------------------------------------------
----------------------------VRR-WKPSP-----------------------
----------G-------L-D----------------------I--------------HL
D-----------------------QLP-FSV--------------------HI-P---HG
M-D-TY-AALNLS-WFFDEL---------------------------------ATM----
----SASL-----------TE-L----L------HR---FSDEGA---------------
--------------------------------------------------------PAC-
------------------------------------------------------------
---CV--I-SD-V-FL-P-WT-QDV-AN-KA------GI-PR-VVLWAS-GATWS-----
----VFETYAKELSERGH--------------LPL---------K---------------
----GKQA---------LTFGEKLW-TGTCT-----IDY----L-P--------------
---G-V--------T---------------------PL----------------PA-SA-
--------------------I---------PT---------------------YM--RIT
------------------------EKR----WVELI--------------------LE-R
CES-IWRRE------------------------T-PW---ILVN------------S-FY
E--------------------LE---Q-----------IT-FDSMV-K-E----------
-F-----------------GE-NY--------------VPIGP------LF---LRD---
-------------GRDGES-----------AGP-ENVLLR-DQ-------------S---
-------------ME-------------------SLEWLDQQK-ES--SVLYISFGS-IA
--AI-SK--EQF-EELSGAL-E----DL--QQ-PFLWV--------V-------RP----
----------------EL-FT-----N--FT-P-E--------------F------QTS-
YA-S----------F----CE----R-----------------T--K-------------
--A-----------L-----G--MVI--P-W-----------------------------
-------------------------------GT---------------------------
-------------------------QLQ---ILQH-------PALGGFLTHCGWNSIIES
I-ANG-V------PMIAWP-----------------------------------------
--WGAEQNTNAKL-----------ITVD------------------W---KVA---SK--
--LP------TR------------------GYFE-----------------L-----V-P
KSE-IAKAIKAVT--------DD--------------G-Q---E---R-AV----LQ---
-------EN-----VQ---R----------------------------------L-----
K---------KLAR------------------------------------KAI-----L-
--D-------------G----------G--------------------------------
--QSLLN---------L-------------------------------------------
------------------------EK----------------------------------
----------------------------------------------F-------------
------------------------------------------------------L-----
------------------------------------------------------------
-DQ---------IGQW--------------------------------------------
-----A------------------------------------------------------
---S--------------------------------------------------------
------------------------------------------------------------
-----------------------------------------------
>tr|D8RYN5|D8RYN5_SELML Glycosyltransferase OS=Selaginella moellendorffii OX=88036 GN=SELMODRAFT_416242 PE=3 SV=1
------------------------------------------------------------
------------------------------------------------------------
------------------------------------------------------------
------------------------------------------------------------
------------------------------------------------------------
------------------------------------------------------------
------------------------------------------------------------
------------------------------------------------------------
------------------------------------------------------------
------------------------------------------------------------
------------------------MRK---------------------------------
---------------------------N--------------------------------
------------------------------------------------------------
------------------------------------------------------------
------------------------------------------------------------
-------------------KG-----------H--V-----------V-AVP-FP--AQ-
GHMSPML-HL-------------------CKRI--------A----------A-D-----
--G--Y-------------------R-VSF-VN---------P-------------SSI-
------------------------HEQ--M------------------------------
------------------------------------------------------------
----------------------------VRH-WKPSP-----------------------
----------G-------L-D----------------------I--------------HL
D-----------------------QLP-FSV--------------------HI-P---HG
M-D-TY-AALNLS-WFFDEL---------------------------------PTM----
----SASL-----------AE-L----L------HR---FSDEGA---------------
--------------------------------------------------------PAC-
------------------------------------------------------------
---CI--I-SD-I-FL-P-WT-QDV-AN-EA------GI-PR-VVLWAS-GATWS-----
----VFETYAKELSERGH--------------LPL---------K---------------
----DSD----------------VF-DDSCT-----IDY----L-P--------------
---G-V--------T---------------------PL----------------PA-SA-
--------------------I---------PF---------------------YM--RIT
------------------------EKR----WVELI--------------------LE-R
CES-IWRRE------------------------T-PW---ILVN------------S-FY
E--------------------LE---Q-----------IT-FDSMV-K-E----------
-F-----------------GE-NY--------------VPIGP------LF---LRD---
-------------GRDGES-----------AGP-ENVLLR-DQ-------------S---
-------------ME-------------------SLEWLDQQK-ES--SVLYISFGS-IA
--AL-SK--EQF-EELSGAL-E----DL--QQ-PFLWV--------V-------RP----
----------------EL-FT-----N--FT-P-E--------------F------QTS-
YA-S----------F----CE----R-----------------T--K-------------
--A-----------L-----G--MVI--P-W-----------------------------
-------------------------------GT---------------------------
-------------------------QLQ---ILQH-------PALGGFLTHCGWNSIIES
I-ANG-V------PMIAWP-----------------------------------------
--WGAEQNTNAKL-----------ITVD------------------W---KVA---SK--
--LP------TR------------------GYFE-----------------L-----V-P
KSE-IAKAIKAVT--------DD--------------G-Q---E---R-AV----LQ---
-------EN-----VQ---R----------------------------------L-----
K---------KLAR------------------------------------KAI-----L-
--D-------------G----------G--------------------------------
--QSLLN---------L-------------------------------------------
------------------------EK----------------------------------
----------------------------------------------F-------------
------------------------------------------------------L-----
------------------------------------------------------------
-DQ---------IGQW--------------------------------------------
-----A------------------------------------------------------
---S--------------------------------------------------------
------------------------------------------------------------
-----------------------------------------------
>tr|D8S9H0|D8S9H0_SELML UDPGT domain-containing protein OS=Selaginella moellendorffii OX=88036 GN=SELMODRAFT_153665 PE=3 SV=1
------------------------------------------------------------
------------------------------------------------------------
------------------------------------------------------------
------------------------------------------------------------
------------------------------------------------------------
------------------------------------------------------------
------------------------------------------------------------
------------------------------------------------------------
------------------------------------------------------------
------------------------------------------------------------
------------------------------------------------------------
------------------------------------------------------------
------------------------------------------------------------
------------------------------------------------------------
------------------------------------------------------------
------------------------------------------------------------
------------------------------------------------------------
------------------------------------------------------------
------------------------------------------------------------
------------------------------------------------------------
------------------------------------------------------------
------------------------------------------------------------
------------------------------------------------------------
------------------------------------------------------------
------------------------------------------------------------
------------------------------------------------------------
------------------------------------------------------------
------------------------------------------------------------
------------------------------------------------------------
------------------------------------------------------------
------------------------------------------------------------
------------------------------------------------------------
------------------------------------------------------------
------------------------------------------------------------
---------------------------------------------M-R-E----------
-G----------------FGE-NF--------------VPVGP------LF---PLK---
------------GEAIDS------------TGL-QEVNLR-TP-------------D---
-------------ES-------------------CLPWLDKRD-RG--SVLYVSFGS-IS
--FM-TA--KQF-EEIALGL-E----AS--KV-SFLWV--------I-------RS----
----------------NS-VL-----G--MD-------------------------EEF-
YK-G----------F----VS----R-----------------T--G-------------
--G-----------R-----G--LFV--R-W-----------------------------
-------------------------------AP---------------------------
-------------------------QLE---ILQH-------EATGAFLTHCGWNSMLES
L-ACG-V------PMLGWP-----------------------------------------
--SMFEQNTNAKL-----------VLEG------------------E---GVG---VA--
--FS------RS------------------GGKD-G---------------F-----A-P
REE-VEEKVRAIM---------E--------------G-E---Q---G-RR----LK---
-------AR-----AM---E----------------------------------I-----
R---------ELAV------------------------------------KAA-----S-
--P-------------G----------G--------------------------------
--SSHTN---------L-------------------------------------------
------------------------KK----------------------------------
----------------------------------------------F-------------
------------------------------------------------------V-----
------------------------------------------------------------
-ES---------LAS---------------------------------------------
------------------------------------------------------------
------------------------------------------------------------
------------------------------------------------------------
-----------------------------------------------
>tr|D8S9G7|D8S9G7_SELML Glycosyltransferase OS=Selaginella moellendorffii OX=88036 GN=SELMODRAFT_178031 PE=3 SV=1
------------------------------------------------------------
------------------------------------------------------------
------------------------------------------------------------
------------------------------------------------------------
------------------------------------------------------------
------------------------------------------------------------
------------------------------------------------------------
------------------------------------------------------------
------------------------------------------------------------
------------------------------------------------------------
------------------------MGS---------------------------------
---------------------------L--------------------------------
------------------------------------------------------------
------------------------------------------------------------
------------------------------------------------------------
------------------SKL-----------H--V-----------V-LIP-VP--AQ-
GHVVPII-YL-------------------ARKL--------A----------L-L-----
-G---V-------------------T-VTI-IN---------V-------------DSI-
------------------------HET--L------------------------------
------------------------------------------------------------
----------------------------QQS-WKRED---------------------NP
-------VSNG--------HN----------------------I--------------RL
E-----------------------SIS-MDL--------------------RV-P---NG
F-D-EK-NFDAQA-AFCEAI---------------------------------FRM----
----EDPL-----------AE-L----L------SR---IDRDG----------------
-----------------------------------P--------------------RVA-
------------------------------------------------------------
---CV--V-SD-F-YH-L-SA-PHA-AK-KA------GL-AG-ASFWPG-NAAWA-----
----AIEFHVPKLLEMGD--------------VPV---------KA--------------
----GD----------------------EKL-----ISY----I-P--------------
---G-M--------E----------------------L----------------RS-QD-
--------------------I---------PL---------------------FM--HDG
----------------------EFEKN----GEEQS--------------------LY-R
SKR-I--AL------------------------D-SW---FLIN------------S-VH
D--------------------IE---P-----------RI--FEAM-R-E----------
-G----------------FGE-NF--------------VPVGP------LF---PLK---
------------GEAIDS------------TGL-QEVNLR-TP-------------D---
-------------ES-------------------CLPWLDKRD-RG--SVLYVSFGS-IS
--FM-TA--KQF-EEIALGL-E----AS--KV-SFLWV--------I-------RS----
----------------NS-VL-----G--MD-------------------------EEF-
YK-G----------F----VS----R-----------------T--G-------------
--G-----------R-----G--LFV--R-W-----------------------------
-------------------------------AP---------------------------
-------------------------QLE---ILQH-------EATGAFLTHCGWNSMLES
L-ACG-V------PMLGWP-----------------------------------------
--SMFEQNTNAKL-----------VLEG------------------E---GVG---VA--
--FS------RS------------------GGKD-G---------------F-----A-P
REE-VEEKVRAIM---------E--------------G-E---Q---G-RR----LK---
-------AR-----AM---E----------------------------------I-----
R---------ELAV------------------------------------KAA-----S-
--P-------------G----------G--------------------------------
--SSHTN---------L-------------------------------------------
------------------------KK----------------------------------
----------------------------------------------F-------------
------------------------------------------------------V-----
------------------------------------------------------------
-ES---------LAS---------------------------------------------
------------------------------------------------------------
------------------------------------------------------------
------------------------------------------------------------
-----------------------------------------------
>tr|D8S9H4|D8S9H4_SELML UDPGT domain-containing protein OS=Selaginella moellendorffii OX=88036 GN=SELMODRAFT_111739 PE=3 SV=1
------------------------------------------------------------
------------------------------------------------------------
------------------------------------------------------------
------------------------------------------------------------
------------------------------------------------------------
------------------------------------------------------------
------------------------------------------------------------
------------------------------------------------------------
------------------------------------------------------------
------------------------------------------------------------
------------------------------------------------------------
------------------------------------------------------------
------------------------------------------------------------
------------------------------------------------------------
------------------------------------------------------------
------------------------------------------------------------
------------------------------------------------------------
------------------------------------------------------------
------------------------------------------------------------
------------------------------------------------------------
------------------------------------------------------------
------------------------------------------------------------
------------------------------------------------------------
------------------------------------------------------------
------------------------------------------------------------
------------------------------------------------------------
------------------------------------------------------------
------------------------------------------------------------
------------------------------------------------------------
------------------------------------------------------------
------------------------------------------------------------
------------------------------------------------------------
------------------------------------------------------------
------------------------------------------------------------
---------------------------------------------M-R-E----------
-G----------------FGE-NF--------------VPVGP------LF---PLK---
------------GEAIDS------------TGL-QEVNLR-TP-------------D---
-------------ES-------------------CLPWLDKRD-RG--SVLYVSFGS-IS
--FM-TA--KQF-EEIALGL-G----AS--KV-SFLWV--------I-------RS----
----------------NS-VL-----G--MD-------------------------EEF-
YK-G----------F----VS----R-----------------T--G-------------
--G-----------R-----G--LFV--R-W-----------------------------
-------------------------------AP---------------------------
-------------------------QLE---ILQH-------ESTGAFLTHCGWNSMLES
L-ACG-V------PMLGWP-----------------------------------------
--SMFEQNTNAKL-----------VLEG------------------E---GVG---VA--
--FS------RS------------------GGKD-G---------------F-----A-P
REE-VEEKVRAIM---------E--------------G-E---Q---G-RR----LK---
-------AR-----AM---E----------------------------------I-----
R---------ELAV------------------------------------KAA-----S-
--P-------------G----------G--------------------------------
--SSHTN---------L-------------------------------------------
------------------------KK----------------------------------
----------------------------------------------F-------------
------------------------------------------------------V-----
------------------------------------------------------------
-ES---------LAS---------------------------------------------
------------------------------------------------------------
------------------------------------------------------------
------------------------------------------------------------
-----------------------------------------------
>tr|D8S9H7|D8S9H7_SELML Glycosyltransferase OS=Selaginella moellendorffii OX=88036 GN=SELMODRAFT_111946 PE=3 SV=1
------------------------------------------------------------
------------------------------------------------------------
------------------------------------------------------------
------------------------------------------------------------
------------------------------------------------------------
------------------------------------------------------------
------------------------------------------------------------
------------------------------------------------------------
------------------------------------------------------------
------------------------------------------------------------
------------------------MGS---------------------------------
---------------------------H--------------------------------
------------------------------------------------------------
------------------------------------------------------------
------------------------------------------------------------
------------------KKL-----------H--V-----------I-LIP-LP--AQ-
GHVIPII-YL-------------------ARKL--------A----------L-L-----
-G---V-------------------T-VTI-IN---------V-------------DSI-
------------------------HET--L------------------------------
------------------------------------------------------------
----------------------------QQS-WKSED---------------------NP
-------VSNG--------HD----------------------I--------------RL
E-----------------------SIS-MDM--------------------RV-P---NG
F-D-EK-NFDAQA-AFSQAI---------------------------------FRM----
----EDPL-----------AE-L----L------SK---IDRDG----------------
-----------------------------------P--------------------RVA-
------------------------------------------------------------
---CV--V-SD-F-YH-L-SA-PHA-AK-KA------GL-AG-ASFWPG-NAAWA-----
----AIEFHVPKLLEMGD--------------VPV---------K---------------
----GEA-----------LIDLEV---YEKL-----ISY----I-P--------------
---G-M--------E----------------------L----------------RS-QD-
--------------------I---------PL---------------------FM--HDG
----------------------EFQKV----GEEQS--------------------LY-R
SKR-I--TL------------------------D-SW---FLIN------------S-VH
D--------------------IE---P-----------RI--FEAM-R-E----------
-G----------------FGE-NF--------------VPVGP------LF---PLK---
------------GEAIDS------------TGL-QEVNLR-TP-------------D---
-------------ES-------------------CLPWLDKRD-RG--SVLYVSFGS-IS
--FM-TA--KQF-EEIALGL-E----AS--KV-SFLWV--------I-------RS----
----------------NS-VL-----G--MD-------------------------EEF-
YK-G----------F----VS----R-----------------T--G-------------
--G-----------R-----G--LFV--R-W-----------------------------
-------------------------------AP---------------------------
-------------------------QLE---ILQH-------EATGAFLTHCGWNSMLES
L-ACG-V------PMLGWP-----------------------------------------
--SMFEQNTNAKL-----------VLEG------------------E---GVG---VA--
--FS------RS------------------GGKD-G---------------F-----A-P
REE-VEEKVRAIM---------E--------------G-E---Q---G-RR----LK---
-------AR-----AM---E----------------------------------I-----
R---------ELAV------------------------------------KAA-----S-
--P-------------G----------G--------------------------------
--SSHTN---------L-------------------------------------------
------------------------KK----------------------------------
----------------------------------------------F-------------
------------------------------------------------------V-----
------------------------------------------------------------
-ES---------LAS---------------------------------------------
------------------------------------------------------------
------------------------------------------------------------
------------------------------------------------------------
-----------------------------------------------
>tr|D8TAN2|D8TAN2_SELML Glycosyltransferase (Fragment) OS=Selaginella moellendorffii OX=88036 GN=SELMODRAFT_135744 PE=3 SV=1
------------------------------------------------------------
------------------------------------------------------------
------------------------------------------------------------
------------------------------------------------------------
------------------------------------------------------------
------------------------------------------------------------
------------------------------------------------------------
------------------------------------------------------------
------------------------------------------------------------
------------------------------------------------------------
----------------------SSMGS---------------------------------
---------------------------H--------------------------------
------------------------------------------------------------
------------------------------------------------------------
------------------------------------------------------------
------------------KKL-----------H--V-----------V-LIP-LP--AQ-
GHVIPII-YL-------------------ARKL--------A----------L-L-----
-G---V-------------------T-VTI-IN---------V-------------DSI-
------------------------HET--L------------------------------
------------------------------------------------------------
----------------------------QQS-WKSED---------------------NP
-------VSNG--------HD----------------------I--------------RL
E-----------------------SIS-MDL--------------------QV-P---NG
F-D-EK-NFDAQA-AFCEAI---------------------------------FRM----
----EDPL-----------AE-L----L------SR---IDRDG----------------
-----------------------------------P--------------------RVA-
------------------------------------------------------------
---CV--V-SD-F-YH-L-SA-PHA-AK-KA------GL-AG-ASFWPG-NATWA-----
----AIEFHVPKLLEMGD--------------VPV---------K---------------
----GEA-----------LIDLEV---YEKL-----ISY----I-P--------------
---G-M--------E----------------------I----------------RS-QD-
--------------------I---------PV---------------------FM--HDG
----------------------EFQKT----GEEQS--------------------LY-R
SKR-I--AL------------------------D-SW---FLIN------------S-VH
D--------------------IE---P-----------RI--FEAM-R-E----------
-G----------------FGE-NF--------------VPVGP------LF---PLK---
------------GEAIDS------------TGL-QEVNLR-TP-------------D---
-------------ES-------------------CLPWLDERD-RG--SVLYVSFGS-IS
--FM-TA--KQF-EEIALGL-E----AS--KV-SFLWV--------I-------RS----
----------------NS-VL-----G--MD-------------------------EEF-
YK-G----------F----MS----R-----------------T--G-------------
--G-----------R-----G--LFV--R-W-----------------------------
-------------------------------AP---------------------------
-------------------------QLE---ILQH-------ESTGAFLTHCGWNSMLES
L-ACG-V------PMLGWP-----------------------------------------
--SMFEQNTNAKL-----------VLEG------------------E---GVG---VA--
--FS------RS------------------GGKD-G---------------F-----A-P
REE-VEEKVRAIM---------E--------------G-E---Q---G-RR----LK---
-------AR-----AM---E----------------------------------I-----
R---------ELAV------------------------------------KAA-----S-
--P-------------G----------G--------------------------------
--SSHTN---------L-------------------------------------------
------------------------KK----------------------------------
----------------------------------------------F-------------
------------------------------------------------------V-----
------------------------------------------------------------
-ES---------LAS---------------------------------------------
------------------------------------------------------------
------------------------------------------------------------
------------------------------------------------------------
-----------------------------------------------
>tr|D8SVJ3|D8SVJ3_SELML Glycosyltransferase OS=Selaginella moellendorffii OX=88036 GN=SELMODRAFT_235293 PE=3 SV=1
------------------------------------------------------------
------------------------------------------------------------
------------------------------------------------------------
------------------------------------------------------------
------------------------------------------------------------
------------------------------------------------------------
------------------------------------------------------------
------------------------------------------------------------
------------------------------------------------------------
------------------------------------------------------------
------------------------MGS---------------------------------
---------------------------H--------------------------------
------------------------------------------------------------
------------------------------------------------------------
------------------------------------------------------------
------------------KKL-----------H--V-----------V-LIP-LP--AQ-
GHVIPII-YL-------------------ARKL--------A----------L-L-----
-G---V-------------------T-VTI-IN---------V-------------DSI-
------------------------HET--L------------------------------
------------------------------------------------------------
----------------------------QQS-WKSED---------------------NP
------------------------------------------------------------
------------------------------------------------------------
------------A-AFCEAI---------------------------------FRM----
----EDPL-----------AE-L----L------SR---IDRDG----------------
-----------------------------------P--------------------RVA-
------------------------------------------------------------
---CV--V-SD-F-YH-L-SA-PHA-AK-KA------GL-AG-ASFWPG-NAAWA-----
----AIEFHVPKLLEMGD--------------IPV---------KA--------------
----GD----------------------EKL-----ISY----I-P--------------
---G-M--------E----------------------L----------------RS-QD-
--------------------I---------PV---------------------FM--HDG
----------------------EFQKN----GEEQS--------------------LY-R
SKR-I--AL------------------------D-SW---FLIN------------S-VH
D--------------------IE---P-----------RI--FEAM-R-E----------
-G----------------FGE-NF--------------VPVGP------LF---PLK---
------------GEGIDS------------TGL-QEVNLR-TP-------------D---
-------------ES-------------------CLPWLDKRD-RG--SVLYVSFGS-IS
--FM-TA--KQF-EEIALGL-E----AS--KV-SFLWV--------I-------RS----
----------------NS-VL-----G--MD-------------------------EEF-
YK-G----------F----VS----R-----------------T--G-------------
--G-----------R-----G--LFV--R-W-----------------------------
-------------------------------AP---------------------------
-------------------------QLE---ILQH-------ESTGAFLTHCGWNSMLES
L-ACG-V------PMLGWP-----------------------------------------
--SMFEQNTNAKL-----------VLEG------------------E---GVG---VA--
--FS------RS------------------GGKD-G---------------F-----A-P
REE-VEEKVRAIM---------E--------------G-E---Q---G-RR----LK---
-------AR-----AM---E----------------------------------I-----
R---------ELAV------------------------------------KAA-----S-
--P-------------G----------G--------------------------------
--SSHAN---------L-------------------------------------------
------------------------KK----------------------------------
----------------------------------------------F-------------
------------------------------------------------------V-----
------------------------------------------------------------
-ES---------LAS---------------------------------------------
------------------------------------------------------------
------------------------------------------------------------
------------------------------------------------------------
-----------------------------------------------
>tr|D8SVW8|D8SVW8_SELML Glycosyltransferase OS=Selaginella moellendorffii OX=88036 GN=SELMODRAFT_183183 PE=3 SV=1
------------------------------------------------------------
------------------------------------------------------------
------------------------------------------------------------
------------------------------------------------------------
------------------------------------------------------------
------------------------------------------------------------
------------------------------------------------------------
------------------------------------------------------------
------------------------------------------------------------
------------------------------------------------------------
------------------------MGS---------------------------------
---------------------------L--------------------------------
------------------------------------------------------------
------------------------------------------------------------
------------------------------------------------------------
------------------SKF-----------Q--V-----------V-LIP-VP--AQ-
GHVVPII-YL-------------------ARKL--------A----------L-L-----
-G---V-------------------T-VTI-IN---------V-------------DSI-
------------------------HET--L------------------------------
------------------------------------------------------------
----------------------------QQS-WKSED---------------------NP
-------VSNG--------HD----------------------I--------------RL
E-----------------------SIS-MDL--------------------RV-P---NG
F-D-EK-NFDAQA-AFCEAI---------------------------------FRM----
----EDPL-----------AE-L----L------SR---IDRDG----------------
-----------------------------------P--------------------RVA-
------------------------------------------------------------
---CV--V-SD-F-YH-L-SA-PHA-AK-KA------GL-AG-ASFWPG-NAAWA-----
----AIEFHVPKLLEMGD--------------VPV---------K---------------
----GEA-----------LIDLEV---YEKL-----ISY----I-P--------------
---G-M--------E----------------------I----------------RS-QD-
--------------------I---------PV---------------------FM--HDG
----------------------EFQKN----GEELS--------------------LY-R
SKR-I--AL------------------------D-SW---FLIN------------S-VH
D--------------------IE---P-----------RI--FEAM-R-E----------
-G----------------FGE-NF--------------VPVGP------LF---PLK---
------------GEGIDS------------TGL-QEVNLR-TP-------------D---
-------------ES-------------------CLPWLDKRD-RG--SVLYVSFGS-IS
--FM-TA--KQF-EEIALGL-E----AS--KV-SFLWV--------I-------RS----
----------------NS-VL-----G--MD-------------------------EEF-
YK-G----------F----VS----R-----------------T--G-------------
--G-----------R-----G--LFV--R-W-----------------------------
-------------------------------AP---------------------------
-------------------------QLE---ILQH-------ESTGAFLTHCGWNSMLES
L-ACG-V------PMLGWP-----------------------------------------
--SMFEQNTNAKL-----------VLEG------------------E---GVG---VA--
--FS------RS------------------GGKD-G---------------F-----A-P
REE-VEEKVRAIM---------E--------------G-E---Q---G-RR----LK---
-------AR-----AM---E----------------------------------I-----
R---------ELAV------------------------------------KAA-----S-
--P-------------G----------G--------------------------------
--SSHTN---------L-------------------------------------------
------------------------KK----------------------------------
----------------------------------------------F-------------
------------------------------------------------------V-----
------------------------------------------------------------
-ES---------LAW---------------------------------------------
------------------------------------------------------------
------------------------------------------------------------
------------------------------------------------------------
-----------------------------------------------
>tr|D8TAN5|D8TAN5_SELML Glycosyltransferase OS=Selaginella moellendorffii OX=88036 GN=SELMODRAFT_135761 PE=3 SV=1
------------------------------------------------------------
------------------------------------------------------------
------------------------------------------------------------
------------------------------------------------------------
------------------------------------------------------------
------------------------------------------------------------
------------------------------------------------------------
------------------------------------------------------------
------------------------------------------------------------
------------------------------------------------------------
------------------------MGS---------------------------------
---------------------------L--------------------------------
------------------------------------------------------------
------------------------------------------------------------
------------------------------------------------------------
------------------SKL-----------H--V-----------V-LIP-LP--AQ-
GHVIPLV-YL-------------------ARKL--------A----------L-L-----
-G---V-------------------T-VTI-IN---------V-------------DSI-
------------------------HET--L------------------------------
------------------------------------------------------------
----------------------------QQS-WKSEA---------------------NP
-------VNNG--------QD----------------------I--------------RL
E-----------------------SIE---------------------------------
---------DPLA-ELLSRIDRE-AE--S-----S-RN---------------FTI----
----SDPL-----------AE-L----L------SR---IDRDS----------------
-----------------------------------P--------------------RVA-
------------------------------------------------------------
---CV--V-SD-F-YH-L-SS-PHA-AK-KA------GL-AG-ASFWPG-NAAWV-----
----AIEFHVPKLLEMGD--------------VPV---------K---------------
----GEA-----------LIDLEVS-GDEKL-----ISY----I-P--------------
---G-M--------E----------------------L----------------RS-QD-
--------------------I---------PL---------------------FM--HDG
----------------------EFQKV----GEEQS--------------------LY-R
SKR-I--TL------------------------D-SW---FLIN------------S-VH
D--------------------IE---P-----------RI--FEAM-R-E----------
-G----------------FGE-NF--------------VPVGP------LF---PLK---
------------GEAIDS------------TGL-QEVNLR-TP-------------D---
-------------ES-------------------CLPWLDERD-RG--SVLYVSFGS-LS
--FM-TA--KQF-EEIALGL-E----AS--NV-PFLWV--------I-------RS----
----------------NS-IL-----G--MD-------------------------EEF-
YK-G----------F----MS----R-----------------T--G-------------
--G-----------R-----G--LFV--S-W-----------------------------
-------------------------------AP---------------------------
-------------------------QLE---ILQH-------ESTGAFLTHCGWNSMLES
L-ACG-V------PMLGWP-----------------------------------------
--SMFEQNTNAKL-----------VLEG------------------E---GTG---IA--
--FS------RS------------------GGKD-G---------------F-----A-P
REE-VEEKVRAIM---------E--------------G-E---Q---G-RR----LK---
-------AR-----AM---E----------------------------------I-----
R---------ALAV------------------------------------KAA-----S-
--P-------------G----------G--------------------------------
--PSHAN---------L-------------------------------------------
------------------------KK----------------------------------
----------------------------------------------F-------------
------------------------------------------------------V-----
------------------------------------------------------------
-ES---------LAL---------------------------------------------
------------------------------------------------------------
------------------------------------------------------------
------------------------------------------------------------
-----------------------------------------------
>tr|D8RM77|D8RM77_SELML Glycosyltransferase OS=Selaginella moellendorffii OX=88036 GN=SELMODRAFT_441702 PE=3 SV=1
------------------------------------------------------------
------------------------------------------------------------
------------------------------------------------------------
------------------------------------------------------------
------------------------------------------------------------
------------------------------------------------------------
------------------------------------------------------------
------------------------------------------------------------
------------------------------------------------------------
------------------------------------------------------------
------------------------MET---------------------------------
---------------------------ILREE----------------------------
------------------------------------------------------------
------------------------------------------------------------
-------------------EDYGGGARGA--------AKDP-------------------
-----------------SRKP-----------H--V-----------V-ALA-YP--MQ-
GHINPMI-HL-------------------CKRL--------A----------S-L-----
-G---L-------------------S-VSL-VN---------T-------------QTN-
------------------------HDR--L------------------------------
------------------------------------------------------------
----------------------------ARS-RGAAL--------------------EQ-
----------G--------LD----------------------I--------------AM
L-----------------------ALA-DDE--------------------ED-T---SA
H-Q-GG-AGAGGDDALQRSL--------------V-AA---------------DAM----
----ERPF-----------VA-L----L------QG---LLDRGR---------------
--------------------------------------------------------GVD-
------------------------------------------------------------
---CI--L-SD-A-FL-G-WS-QDV-AD-RF------GI-PR-AALWAS-STEYC-----
----LLNFHLLELRTRGY--------------API---------R---------------
-------------------DASVLD-DDSHT-----IAF----I-D--------------
---G-V--------A---------------------PL----------------HP-KD-
--------------------L---------PS---------------------IL--QRY
S---------------------SHDP-----GFEKR--------------------YA-R
TRR-L--CD------------------------A-YW---ILGN------------T-FQ
D--------------------LE---P-----------DA--LDAI-Q-Q----------
-AINGDPTS-----AAKKKRR-NF--------------SPVGP------LL---PSAF--
-------LG-LGGDDLGS-----------------GNGLW-IE-------------D---
-------------ER-------------------CVNWLDKQS-PS--SVLYVSFGS-LA
--VM-SS--AEM-LELAAGI-E----SS--RQ-PFLWV--------I-------RP----
----------------GS-HL-----G--S---------------------------FD-
LE-G----------F----VE----R-----------------T--R-------------
--Q-----------L-----G--LVV--Q-W-----------------------------
-------------------------------AP---------------------------
-------------------------QLQ---VLFH-------PSVGGFLSHCGWNSTIES
I-AMG-V------PIIGLP-----------------------------------------
--CIAEQNLNCKR-----------AVKD------------------W---GVG---CK--
--LQ------QR------------------G--D-GD---------GD-A-I-----V-G
REE-IERVVTRFM---------T--------------G-E---D---G-ME----LR---
-------IR-----AR---E----------------------------------L-----
R---------EAAR------------------------------------RCV-----M-
--D-------------G----------G--------------------------------
--SSHKN---------L-------------------------------------------
------------------------EA----------------------------------
----------------------------------------------F-------------
------------------------------------------------------V-----
------------------------------------------------------------
-EA---------VRIN--------------------------------------------
-----G------------------------------------------------------
---LR-------------------------------------------------------
------------------------------------------------------------
-----------------------------------------------
>tr|D8TBQ9|D8TBQ9_SELML Glycosyltransferase OS=Selaginella moellendorffii OX=88036 GN=SELMODRAFT_187154 PE=3 SV=1
------------------------------------------------------------
------------------------------------------------------------
------------------------------------------------------------
------------------------------------------------------------
------------------------------------------------------------
------------------------------------------------------------
------------------------------------------------------------
------------------------------------------------------------
------------------------------------------------------------
------------------------------------------------------------
------------------------MET---------------------------------
---------------------------ILREE----------------------------
------------------------------------------------------------
------------------------------------------------------------
-------------------EDDGGGARG---------AKDP-------------------
-----------------SRKP-----------H--V-----------V-ALA-YP--MQ-
GHINPMI-HL-------------------CKRL--------A----------S-L-----
-G---L-------------------S-ISL-VN---------T-------------QTN-
------------------------HDR--L------------------------------
------------------------------------------------------------
----------------------------ARS-RGAAL--------------------EQ-
----------G--------LD----------------------I--------------AM
L-----------------------ALA-DDE--------------------ED-P---SA
H-Q-GG-AGAGGDDALQRSL--------------V-AA---------------DAM----
----ERPF-----------VA-L----L------QG---LLDRGR---------------
--------------------------------------------------------GVD-
------------------------------------------------------------
---CI--L-SD-A-FL-G-WS-QDV-AD-RF------GI-PR-AALWAS-STEYC-----
----LLNFHLLELRTRGY--------------API---------R---------------
-------------------DASVLD-DDSHT-----IAF----I-D--------------
---G-V--------A---------------------PL----------------HP-KD-
--------------------L---------PS---------------------IL--QRY
S---------------------SHDP-----GFEKR--------------------YA-R
TRR-L--CD------------------------A-YW---ILGN------------T-FQ
D--------------------LE---P-----------DA--LDAI-Q-Q----------
-AINDDPTS-----AAKKKRR-NF--------------SPVGP------LL---PSAF--
-------LG-LGGDDLGS-----------------GNGLW-IE-------------D---
-------------ER-------------------CVNWLDKQS-PS--SVLYVSFGS-LA
--VM-SS--AEM-LELAAGI-E----SS--RQ-PFLWV--------I-------RP----
----------------GS-HL-----G--S---------------------------FD-
LE-G----------F----VE----R-----------------T--R-------------
--Q-----------L-----G--LVV--Q-W-----------------------------
-------------------------------AP---------------------------
-------------------------QLQ---VLFH-------PSVGGFLSHCGWNSTIES
I-AMG-V------PIIGLP-----------------------------------------
--CIAEQNLNCKR-----------AVKD------------------W---GVG---CK--
--LQ------RR------------------GDDD-GD---------GD-A-I-----V-G
REE-IERVVTRFM---------T--------------G-E---D---G-ME----LR---
-------IR-----AR---E----------------------------------L-----
R---------EAAR------------------------------------RCV-----M-
--E-------------G----------G--------------------------------
--SSHKN---------L-------------------------------------------
------------------------EA----------------------------------
----------------------------------------------F-------------
------------------------------------------------------V-----
------------------------------------------------------------
-EA---------VRIN--------------------------------------------
-----G------------------------------------------------------
---LR-------------------------------------------------------
------------------------------------------------------------
-----------------------------------------------
>tr|D8RAM2|D8RAM2_SELML UDPGT domain-containing protein (Fragment) OS=Selaginella moellendorffii OX=88036 GN=SELMODRAFT_15329 PE=3 SV=1
------------------------------------------------------------
------------------------------------------------------------
------------------------------------------------------------
------------------------------------------------------------
------------------------------------------------------------
------------------------------------------------------------
------------------------------------------------------------
------------------------------------------------------------
------------------------------------------------------------
------------------------------------------------------------
------------------------------------------------------------
------------------------------------------------------------
------------------------------------------------------------
------------------------------------------------------------
------------------------------------------------------------
------------------------------------------------------------
------------------------------------------------------------
------------------------------------------------------------
------------------------------------------------------------
------------------------------------------------------------
------------------------------------------------------------
------------------------------------------------------------
------------------------------------------------------------
------------------------------------------------------------
------------------------------------------------------------
------------------------------------------------------------
------------------------------------------------------------
------------------------------------------------------------
------------------------------------------------------------
------------------------------------------------------------
------------------------------------------------------------
------------------------------------------------------------
------------------------------------------------------------
------------------------------------------------------------
------------------------------------------------------------
------------------------------------------------------------
------------------------------------------------------------
--------------R-------------------CLEWLDEQE-PK--SVVYVSFGT-LA
--YV-SA--KQF-EELALGL-E----SS--GA-SFLWV--------V-------RP----
----------------TL-VD-----K--QE-D-V---------------------EIF-
LE-E----------F----RK----R-----------------T--S-------------
--A-----------K-----G--LIV--A-W-----------------------------
-------------------------------AN---------------------------
-------------------------QLQ---ILAH-------PSVGLFLSHCGWNSTLEA
V-WSG-V------PVLAWP-----------------------------------------
--LFDEQNVCARY-----------LVHD------------------W---KAG---TP--
--IS------DA------------------ALAK-S-----------G-V-L-----V-S
RKE-VRDGVRSGL---------------------------------RD-ES----LR---
-------YS-----MK---R----------------------------------A-----
S---------KAAR------------------------------------EAV-----Q-
--P-------------G----------G--------------------------------
--SSFSS---------I-------------------------------------------
------------------------EK----------------------------------
----------------------------------------------L-------------
------------------------------------------------------V-----
------------------------------------------------------------
------------------------------------------------------------
------------------------------------------------------------
------------------------------------------------------------
------------------------------------------------------------
-----------------------------------------------
>tr|D8RH10|D8RH10_SELML Glycosyltransferase OS=Selaginella moellendorffii OX=88036 GN=SELMODRAFT_93648 PE=3 SV=1
------------------------------------------------------------
------------------------------------------------------------
------------------------------------------------------------
------------------------------------------------------------
------------------------------------------------------------
------------------------------------------------------------
------------------------------------------------------------
------------------------------------------------------------
------------------------------------------------------------
------------------------------------------------------------
------------------------MEA---------------------------------
---------------------------KH-------------------------------
------------------------------------------------------------
------------------------------------------------------------
------------------------------------------------------------
------------------LQS-----------R--V-----------A-IVT-FP--LH-
GHQNPMM-RL-------------------ACRL--------A----------N-L-----
-G---I-------------------R-VTF-FT---------SKWFEKSAK----PSKA-
------------------------YEE--L------------------------------
------------------------------------------------------------
----------------------------IK------------------------------
--------VVG-------------------------------------------------
----------------------------------------------------I-E---GG
L-D-DN-QLNSSNDAIADVL-RE-S----------------------------EKM----
----RQPF-----------EK-L----V-----------LADEEE---------------
---------------------------------NGT--------------------PFA-
------------------------------------------------------------
---CL--I-VD-A-CF-P-WL-PEV-RH-RF----------V-AGFWAS-TVACA-----
----SVMVTLPDLVAKGY--------------LPA---------Q---------------
----G-----------------------EKL-----LS-------P--------------
---G-A--------N---------------------GL----------------AL-AG-
--------------------I---------PF---------------------YF--HTA
------------------------NEE----DLRMS--------------------IE-F
GQV-LLHSG------------------------M-SC---LLLN------------S-FE
G--------------------AE---K-----------QR-----I-Q-E----------
-L-------------QSLLPC-PC--------------LPVGP------LM---ATD---
-----------------------------------QNGIA-RH-------------A---
-------------DR-------------------CLEWLDQQE-PK--SVVYVSFGT-LA
--YV-SA--QQF-EELALGL-E----SS--GA-SFLWV--------V-------RP----
----------------TL-VD-----K--QE-D-V---------------------ETF-
LE-E----------F----RK----R-----------------T--S-------------
--A-----------K-----G--LIV--A-W-----------------------------
-------------------------------AN---------------------------
-------------------------QLQ---ILAH-------PSVGLFLSHCGWNSTLEA
V-WSG-V------PVLAWP-----------------------------------------
--LFDEQNVCARY-----------LVHD------------------W---KAG---TP--
--IS------DA------------------ALAK-S-----------G-V-L-----V-S
RKE-VRDGVRSGL---------------------------------RD-ES----LR---
-------YS-----MK---R----------------------------------A-----
S---------KAAR------------------------------------EAV-----Q-
--P-------------G----------G--------------------------------
--SSFSS---------I-------------------------------------------
------------------------EK----------------------------------
----------------------------------------------L-------------
------------------------------------------------------V-----
------------------------------------------------------------
-LA---------IKAG--------------------------------------------
-----S------------------------------------------------------
---WSS------------------------------------------------------
------------------------------------------------------------
-----------------------------------------------
>tr|D8S9E2|D8S9E2_SELML Glycosyltransferase OS=Selaginella moellendorffii OX=88036 GN=SELMODRAFT_419579 PE=3 SV=1
------------------------------------------------------------
------------------------------------------------------------
------------------------------------------------------------
------------------------------------------------------------
------------------------------------------------------------
------------------------------------------------------------
------------------------------------------------------------
------------------------------------------------------------
------------------------------------------------------------
------------------------------------------------------------
------------------------------------------------------------
------------------------------------------------------------
------------------------------------------------------------
------------------------------------------------------------
------------------------------------------------------------
------------------MAK-----------H--I-----------V-ALP-FP--GE-
GHVSPMM-HL-------------------SIFL--------A----------Q-Q-----
-G---F-------------------S-ITL-AA---------M-----TIG----PFDC-
------------------------YSF--I------------------------------
------------------------------------------------------------
----------------------------KNK-GTWPP-----------------------
---------PG-------TTN----------------------I--------------SV
K-----------------------ELT-STV--------------------PF-P-----
----------------AEAI-SE-NR---------------------------ADM----
----TQILRYAQTYL-ALMEE-L----V------RA---I--------------------
-----------------------------------PD-------------------EVC-
------------------------------------------------------------
---CI--I-SD-Y-LF-D-WC-PKL-AA-KL------GV-LG-VVLIPA-SATVT-----
----WCELSIARLAAAGM--------------VPS---------QP--------------
----G-----------------ELA-DDDAA-----VIL----T-D--------------
--------------P---------------------EI----------------RR-SE-
--------------------I---------PW---------------------HF-----
-------C----------------NDK----AYQDH--------------------IA-K
FNS-QALKA------------------------A-DL---AIVN------------T-CM
E--------------------LE---G-----------QI--VSAI-S-Q----------
-Q----------------MDD-KF--------------LPVGP------LF---LLN---
------------------------------DEP-HTVGFG-VC-------------D---
-------------TD-------------------CLKWLDEQP-PS--SVLYISFGS-FA
--VM-TG--DQM-EEIVRGL-E----AS--SK-KFLWV--------I-------RP----
----------------EQ-PE-----I--SK--------------------------VR-
FP-S------------------------------------------T-------------
--D-----------Q-----G--MVV--S-W-----------------------------
-------------------------------SP---------------------------
-------------------------QTK---VLSH-------PSVGAFLSHCGWNSTVEA
V-ASG-K------PVLCWP-----------------------------------------
--LLFEQNTNSIS-----------LVRK------------------W---KVG---IR--
--FA------KG------------------R----------------D-G-M-----V-S
RDE-VERIIRLAM---------D--------------G-E---Q---G-RQ----IR---
-------ER-----AE---E----------------------------------L-----
G---------EKI-------------------------------------RSK-----N-
-VP-------------G-------------------------------------------
-----SG---------L-------------------------------------------
------------------------ER----------------------------------
----------------------------------------------F-------------
------------------------------------------------------V-----
------------------------------------------------------------
-TA---------LSV---------------------------------------------
------------------------------------------------------------
------------------------------------------------------------
------------------------------------------------------------
-----------------------------------------------
>tr|D8SVU3|D8SVU3_SELML UDPGT domain-containing protein OS=Selaginella moellendorffii OX=88036 GN=SELMODRAFT_126127 PE=3 SV=1
------------------------------------------------------------
------------------------------------------------------------
------------------------------------------------------------
------------------------------------------------------------
------------------------------------------------------------
------------------------------------------------------------
------------------------------------------------------------
------------------------------------------------------------
------------------------------------------------------------
------------------------------------------------------------
------------------------------------------------------------
------------------------------------------------------------
------------------------------------------------------------
------------------------------------------------------------
------------------------------------------------------------
------------------------------------------------------------
------------------------------------------------------------
------------------------------------------------------------
------------------------------------------------------------
------------------------------------------------------------
------------------------------------------------------------
------------------------------------------------------------
------------------------------------------------------------
------------------------------------------------------------
------------------------------------------------------------
------------------------------------------------------------
------------------------------------------------------------
------------------------------------------------------------
------------------------------------------------------------
------------------------------------------------------------
------------------------------------------------------------
------------------------------------------------------------
------------------------------------------------------------
------------------------------------------------------------
------------------------------------------------------------
------------------MDD-KF--------------LPVGP------LF---LLN---
------------------------------DEP-HTVGFG-VC-------------D---
-------------TD-------------------CLKWLDEQP-PS--SVLYISFGS-FA
--VM-TG--DQM-EEIVRGL-E----AS--SK-KFLWV--------I-------RP----
----------------EQ-PE-----I--SK--------------------------VR-
FP-S------------------------------------------T-------------
--D-----------Q-----G--MVV--P-W-----------------------------
-------------------------------SP---------------------------
-------------------------QTK---VLSH-------PSVGAFLSHCGWNSTVEA
V-ASG-K------PVLCWP-----------------------------------------
--LLFEQNTNSIS-----------LVRK------------------W---KVG---IR--
--FA------KG------------------R----------------D-G-M-----V-S
RDE-VERIIRLAM---------D--------------G-E---Q---G-RQ----IR---
-------ER-----AE---E----------------------------------L-----
G---------EKI-------------------------------------RSK-----N-
-VP-------------G-------------------------------------------
-----SG---------L-------------------------------------------
------------------------ER----------------------------------
----------------------------------------------F-------------
------------------------------------------------------V-----
------------------------------------------------------------
-TA---------LSVR--------------------------------------------
-----A------------------------------------------------------
---PALQ-----------------------------------------------------
------------------------------------------------------------
-----------------------------------------------
>tr|D8RY59|D8RY59_SELML Uncharacterized protein OS=Selaginella moellendorffii OX=88036 GN=SELMODRAFT_104303 PE=4 SV=1
------------------------------------------------------------
------------------------------------------------------------
------------------------------------------------------------
------------------------------------------------------------
------------------------------------------------------------
------------------------------------------------------------
------------------------------------------------------------
------------------------------------------------------------
------------------------------------------------------------
------------------------------------------------------------
------------------------------------------------------------
------------------------------------------------------------
------------------------------------------------------------
------------------------------------------------------------
------------------------------------------------------------
------------------------------------------------------------
------------------------------------------------------------
------------------------------------------------------------
------------------------------------------------------------
------------------------------------------------------------
------------------------------------------------------------
------------------------------------------------------------
------------------------------------------------------------
-------------------------------------------------------M----
----KQAI----------------------------------------------------
------------------------------------------------------------
------------------------------------------------------------
------------------------------------------------------------
------------------------------------------------------------
------------------------------------------------------------
------------------------------------------------------------
------------------------------------------------------------
------------------------------------------------------------
------------------------------------------------------------
------------------------------------------------------------
------------------GGD-KF--------------LPVGP------LF---LLG---
------------------------------DRP-EDTGFT-SF-------------D---
-------------PK-------------------CLGWLDQQP-DK--SVLYIAFGS-VA
--EL-SI--EEL-VEFGEGL-V----AS--KQ-KFLWV--------T-------RP----
----------------SK-DE-----N--TN--------------------------EF-
YE-S----------F----GD----K-----------------N--R-------------
--E-----------Q-----G--FVT--S-W-----------------------------
-------------------------------AP---------------------------
-------------------------QAR---VLSH-------SSVGAFLSHCGWNSTIEG
V-SSG-K------VILCWP-----------------------------------------
--CLFDQNLNRRL-----------VVEN------------------W---RVG---FG--
--FD------KT------------------Q------------------G-K-----V-R
REE-VERVIRLAM---------K--------------E-D---Q---G-RE----AR---
-------RR-----VE---E----------------------------------L-----
S---------GKMK------------------------------------RAV-----T-
-VP-------------G----------G--------------------------------
--VSLQN---------L-------------------------------------------
------------------------EK----------------------------------
----------------------------------------------F-------------
------------------------------------------------------V-----
------------------------------------------------------------
WEI---------VSSR--------------------------------------------
-----V------------------------------------------------------
------------------------------------------------------------
------------------------------------------------------------
-----------------------------------------------
>tr|D8SGT7|D8SGT7_SELML UDPGT domain-containing protein (Fragment) OS=Selaginella moellendorffii OX=88036 GN=SELMODRAFT_12792 PE=3 SV=1
------------------------------------------------------------
------------------------------------------------------------
------------------------------------------------------------
------------------------------------------------------------
------------------------------------------------------------
------------------------------------------------------------
------------------------------------------------------------
------------------------------------------------------------
------------------------------------------------------------
------------------------------------------------------------
------------------------------------------------------------
------------------------------------------------------------
------------------------------------------------------------
------------------------------------------------------------
------------------------------------------------------------
------------------------------------------------------------
------------------------------------------------------------
------------------------------------------V-------------SALW
R-----------------------HRR--V------------------------------
------------------------------------------------------------
------------------------------------------------------------
------------------------------------------------------------
------------------------------------------------------------
------------------------------------------------------------
------------------------------------------------------------
----------------------------------------------------------T-
------------------------------------------------------------
---CV--I-TD-V-LV-G-WG-GEV-AR-DL------GV-PW-VAFWTS-TMTEL-----
----AVYKCDQRYVNSKP------------------------------------------
-------F---------LCDLRNGL-LDLEA-----TVK----V-P--------------
---G-LPDLKALDYT---------------------TL----------------HH-AT-
--------------------D---------PN---------------------FR--GKV
-------------------------------LVETF--------------------VE-A
VRY-S--TQ------------------------A-DR---VLAN------------S-SH
A--------------------LE---G-----------NA--VRAL-E------------
-L----------------CGI-NI--------------VPVGP------L----------
------------HLNIST------------------GGDP-DD-------------P---
-------------NQ-------------------VIPWLDKQE-PR--SVLYIAFGT-VA
--PV-PA--AQF-EQIALAL-E----ST--KNIAFLWV--------V-------RP----
----------------EQ-LK---------------LV---------PKE------FGC-
TA-R----------Y----AF----K-----------------S--G-------------
-----DTVN-GTVYR-----G--LLT--D-W-----------------------------
-------------------------------AP---------------------------
-------------------------QVA---VLGH-------RAVGGFLTHCGWNSILES
I-TVG-V------PVISMP-----------------------------------------
--RMADQCLTRKI-----------LDEE------------------W---GVS---VR--
--LG------N--------------------TVT-D---------------A-----V-S
KTD-LEAAIEELM---------F--------------E-R---R---D--E----LG---
-------KK-----AS---D----------------------------------L-----
G---------ELAR------------------------------------QGM-----E-
--E-------------G----------G--------------------------------
--SSRSG---------I-------------------------------------------
------------------------DS----------------------------------
----------------------------------------------L-------------
------------------------------------------------------V-----
------------------------------------------------------------
-KD---------L-----------------------------------------------
------------------------------------------------------------
------------------------------------------------------------
------------------------------------------------------------
-----------------------------------------------
>tr|D8SCI2|D8SCI2_SELML UDPGT domain-containing protein OS=Selaginella moellendorffii OX=88036 GN=SELMODRAFT_113943 PE=3 SV=1
------------------------------------------------------------
------------------------------------------------------------
------------------------------------------------------------
------------------------------------------------------------
------------------------------------------------------------
------------------------------------------------------------
------------------------------------------------------------
------------------------------------------------------------
------------------------------------------------------------
------------------------------------------------------------
------------------------------------------------------------
------------------------------------------------------------
------------------------------------------------------------
------------------------------------------------------------
------------------------------------------------------------
------------------------------------------------------------
------------------------------------------------------------
------------------------------------------------------------
------------------------------------------------------------
------------------------------------------------------------
------------------------------------------------------------
------------------------------------------------------------
------------------------------------------------------------
------------------------------------------------------------
------------------------------------------------------------
------------------------------------------------------------
------------------------------------------------------------
------------------------------------------------------------
------------------------------------------------------------
------------------------------------------------------------
--------------M---------------------TL----------------HH-AT-
--------------------D---------PK---------------------FS--ADI
-------------------------------VGKTF--------------------VE-A
VGY-S--SQ------------------------A-DR---VLAN------------S-SH
T--------------------LE---G-----------NA--VRAL-E------------
-L----------------CGI-NI--------------VPVGP------L----------
------------HLNIST------------------GSDP-DD-------------P---
-------------NQ-------------------VIPWLDKQE-SR--SVLYIAFGT-IA
--PV-PA--AQF-EQIALAL-E----ST--KNIAFLLV--------V-------RP----
----------------QQ-LE---------------LV---------PKE------FGA-
TA-R----------Y----AL----K-----------------S--G-------------
--GALEHVNGGTVYR-----G--LLT--D-W-----------------------------
-------------------------------AP---------------------------
-------------------------QVA---VLGH-------RAVGGFLTHCGWNSILES
V-TVG-V------PVMSMP-----------------------------------------
--RMADQCLTRKI-----------LDEE------------------W---GIS---VR--
--LG------N--------------------AIT-D---------------V-----V-S
KAD-LEAAIQELM---------F--------------K-R---R---D--E----LG---
-------KK-----AS---D----------------------------------L-----
G---------ELAR------------------------------------QGM-----E-
--E-------------G----------G--------------------------------
--SSRSG---------I-------------------------------------------
------------------------DS----------------------------------
----------------------------------------------L-------------
------------------------------------------------------V-----
------------------------------------------------------------
-KD---------LEL---------------------------------------------
------------------------------------------------------------
--------WK--------------------------------------------------
------------------------------------------------------------
-----------------------------------------------
>tr|D8T1J9|D8T1J9_SELML UDPGT domain-containing protein (Fragment) OS=Selaginella moellendorffii OX=88036 GN=SELMODRAFT_49485 PE=3 SV=1
------------------------------------------------------------
------------------------------------------------------------
------------------------------------------------------------
------------------------------------------------------------
------------------------------------------------------------
------------------------------------------------------------
------------------------------------------------------------
------------------------------------------------------------
------------------------------------------------------------
------------------------------------------------------------
------------------------------------------------------------
------------------------------------------------------------
------------------------------------------------------------
------------------------------------------------------------
------------------------------------------------------------
------------------------------------------------------------
------------------------------------------------------------
------------------------------------------------------------
------------------------------------------------------------
------------------------------------------------------------
------------------------------------------------------------
------------------------------------------------------------
------------------------------------------------------------
------------------------------------------------------------
------------------------------------------------------------
------------------------------------------------------------
------------------------------------------------------------
------------------------------------------------------------
------------------------------------------------------------
------------------------------------------------------------
------------------------------------------------------------
------------------------------------------------------------
------------------------------------------------------------
------------------------------------------------------------
------------------------------------------------------------
------------------------------------------------------------
------------------------------------------------------------
--------------E-------------------CLDWLDTQE-PD--SVLYVAFGS-IA
--KL-SQ--EEF-EELALGL-E----AS--K-VPFLLT--------V-------RP----
----------------PQ-FV-----D--EG-D-TTVL---------VKN------SDF-
YK-N----------F----VE----R-----------------T--K-------------
--G-----------R-----G--LVV--S-W-----------------------------
-------------------------------AP---------------------------
-------------------------QRE---VLAH-------RALAGFVSHCGWNSVLES
V-SSG-V------PIICWP-----------------------------------------
--RIYEQGLNRKI-----------MAER------------------C---RIG---VE--
--VS------DG------------------RSSD-A---------------F-----V-K
REE-IAEAIARIF---------S--------------D-K---A---R--------K---
-------AR-----AR--------------------------------------------
------------------------------------------------------------
------------------------------------------------------------
------------------------------------------------------------
------------------------------------------------------------
------------------------------------------------------------
------------------------------------------------------------
------------------------------------------------------------
------------------------------------------------------------
------------------------------------------------------------
------------------------------------------------------------
------------------------------------------------------------
-----------------------------------------------
>tr|D8T1Y7|D8T1Y7_SELML UDPGT domain-containing protein (Fragment) OS=Selaginella moellendorffii OX=88036 GN=SELMODRAFT_16568 PE=3 SV=1
------------------------------------------------------------
------------------------------------------------------------
------------------------------------------------------------
------------------------------------------------------------
------------------------------------------------------------
------------------------------------------------------------
------------------------------------------------------------
------------------------------------------------------------
------------------------------------------------------------
------------------------------------------------------------
------------------------------------------------------------
------------------------------------------------------------
------------------------------------------------------------
------------------------------------------------------------
------------------------------------------------------------
------------------------------------------------------------
------------------------------------------------------------
------------------------------------------------------------
------------------------------------------------------------
------------------------------------------------------------
------------------------------------------------------------
------------------------------------------------------------
------------------------------------------------------------
------------------------------------------------------------
------------------------------------------------------------
------------------------------------------------------------
------------------------------------------------------------
------------------------------------------------------------
------------------------------------------------------------
------------------------------------------------------------
------------------------------------------------------------
------------------------------------------------------------
------------------------------------------------------------
------------------------------------------------------------
------------------------------------------------------------
------------------------------------------------------------
------------------------------------------------------------
--------------E-------------------CLDWLDTQE-PD--SVLYVAFGS-IA
--KL-SQ--EEF-EELALGL-E----AS--K-VPFLLT--------V-------RP----
----------------PQ-FV-----D--EG-D-TTVL---------VKN------SDF-
YK-N----------F----VE----R-----------------T--K-------------
--G-----------R-----G--LVV--S-W-----------------------------
-------------------------------AP---------------------------
-------------------------QRE---VLAH-------RAVAGFVSHCGWNSVLES
V-SSG-V------PIICWP-----------------------------------------
--RIYEQGLNRKI-----------MAER------------------C---RIG---V---
------------------------------------------------------------
------------------------------------------------------------
------------------------------------------------------------
------------------------------------------------------------
------------------------------------------------------------
------------------------------------------------------------
------------------------------------------------------------
------------------------------------------------------------
------------------------------------------------------------
------------------------------------------------------------
------------------------------------------------------------
------------------------------------------------------------
------------------------------------------------------------
------------------------------------------------------------
-----------------------------------------------
>tr|D8S8P1|D8S8P1_SELML UDPGT domain-containing protein (Fragment) OS=Selaginella moellendorffii OX=88036 GN=SELMODRAFT_111636 PE=3 SV=1
------------------------------------------------------------
------------------------------------------------------------
------------------------------------------------------------
------------------------------------------------------------
------------------------------------------------------------
------------------------------------------------------------
------------------------------------------------------------
------------------------------------------------------------
------------------------------------------------------------
------------------------------------------------------------
------------------------------------------------------------
------------------------------------------------------------
------------------------------------------------------------
------------------------------------------------------------
------------------------------------------------------------
------------------------------------------------------------
------------------------------------------------------------
------------------------------------------------------------
------------------------------------------------------------
------------------------------------------------------------
------------------------------------------------------------
------------------------------------------------------------
------------------------------------------------------------
------------------------------------------------------------
------------------------------------------------------------
------------------------------------------------------------
------------------------------------------------------------
------------------------------------------------------------
------------------------------------------------------------
------------------------------------------------------------
------------------------------------------------------------
------------------------------------------------------------
------------------------------------------------------------
----------------------------------------ILCN------------T-FH
E--------------------LE---P-----------EV--VDAM-K-K----------
-L----------------FND-KF--------------LPIGP------LF---PVL---
----------DDHGDLKS-----------------VLSFL-KE-------------D---
-------------RE-------------------CLDWLDTQE-PD--SVLYVAFGS-IA
--KL-SQ--EEF-EELALGL-E----AS--K-VPFLLT--------V-------RP----
----------------LQ-FV-----D--EA-D-TTVL---------VKN------SDF-
YK-N----------F----VE----R-----------------T--K-------------
--G-----------R-----G--LVV--S-W-----------------------------
-------------------------------AP---------------------------
-------------------------QRE---VLAH-------RAVAGFVSHCGWNSVLES
V-SSG-V------PIICWP-----------------------------------------
--RIYEQGLNRKI-----------MAER------------------C---RIG---VE--
--VS------DG------------------RSSD-A---------------F-----V-K
REE-IAEAIARIF---------N--------------E-K---A---R--------K---
-------AR-----AR---E----------------------------------F-----
R---------DAAR------------------------------------KAA-----A-
--S-------------G----------G--------------------------------
--GSRNN---------L-------------------------------------------
------------------------ML----------------------------------
----------------------------------------------F-------------
------------------------------------------------------T-----
------------------------------------------------------------
-DL---------------------------------------------------------
------------------------------------------------------------
--------------------------------------------------CSTDTRS---
------------------------------------------------------------
-----------------------------------------------
>tr|D8SQ15|D8SQ15_SELML Glycosyltransferase OS=Selaginella moellendorffii OX=88036 GN=SELMODRAFT_122313 PE=3 SV=1
------------------------------------------------------------
------------------------------------------------------------
------------------------------------------------------------
------------------------------------------------------------
------------------------------------------------------------
------------------------------------------------------------
------------------------------------------------------------
------------------------------------------------------------
------------------------------------------------------------
------------------------------------------------------------
------------------------MFA---------------------------------
---------------------------G--------------------------------
------------------------------------------------------------
------------------------------------------------------------
------------------------------------------------------------
-------------------RP-----------H--V-----------V-LVP-YP--AQ-
GHFSPVV-FL-------------------GKKL--------A----------E-L-----
-G---C-------------------A-VTI-AN---------V-------------VSI-
------------------------HEQ--I------------------------------
------------------------------------------------------------
-----------------------------KV-WDFPS-----------------------
----------E--------LD----------------------I--------------RL
E-----------------------PLH-PAV--------------------DL-S---KG
V-L-AA-AEADLM-RFSRAV-YD-LGGEF-----K-NL-----------------I----
----QA---------------------L--------------------------------
-------------------------------NDSGP--------------------RIT-
------------------------------------------------------------
---VI--I-SD-H-YAGS-WC-APV-AS-EF------GI-PY-AVYWPG-SAAWF-----
----AVEYHVPLLISEG-------------------------------------------
-------------------DLPIKD-GEDRE-----ITY----I-P--------------
---G-I--------D---------------------SI----------------KQ-SD-
--------------------L---------PW---------------------HY--TEA
-------------------------------VLEYF--------------------RA-G
AER-L--KA------------------------S-SW---ILCN------------T-FH
E--------------------LE---P-----------EV--VDAM-K-K----------
-L----------------FND-KF--------------LPIGP------LF---PVL---
----------DDHGDLKS-----------------VLSFL-KE-------------D---
-------------RE-------------------CLDWLDTQE-PD--SVLYVAFGS-IA
--KL-SQ--EEF-EELALGL-E----AS--K-VPFLLT--------V-------RP----
----------------PQ-FV-----D--EA-D-TTVL---------VKN------SDF-
YK-N----------F----VE----R-----------------T--K-------------
--G-----------R-----G--LVV--S-W-----------------------------
-------------------------------AP---------------------------
-------------------------QRE---VLAH-------RAVAGFVSHCGWNSVLES
V-SSG-V------PIICWP-----------------------------------------
--RIYEQGLNRKI-----------MAER------------------C---RIG---VE--
--VS------DG------------------RSSD-A---------------F-----V-K
REE-IAEAIARIV---------N--------------D-K---A---R--------K---
-------AR-----TR---E----------------------------------F-----
R---------DAAR------------------------------------KAA-----A-
--S-------------G----------G--------------------------------
--GSRNN---------L-------------------------------------------
------------------------ML----------------------------------
----------------------------------------------F-------------
------------------------------------------------------T-----
------------------------------------------------------------
-DL---------------------------------------------------------
------------------------------------------------------------
--------------------------------------------------CSTDTRS---
------------------------------------------------------------
-----------------------------------------------
>tr|D8SQ20|D8SQ20_SELML Glycosyltransferase OS=Selaginella moellendorffii OX=88036 GN=SELMODRAFT_122311 PE=3 SV=1
------------------------------------------------------------
------------------------------------------------------------
------------------------------------------------------------
------------------------------------------------------------
------------------------------------------------------------
------------------------------------------------------------
------------------------------------------------------------
------------------------------------------------------------
------------------------------------------------------------
------------------------------------------------------------
------------------------MFA---------------------------------
---------------------------G--------------------------------
------------------------------------------------------------
------------------------------------------------------------
------------------------------------------------------------
-------------------RP-----------H--V-----------V-LVP-YP--AQ-
GHFSPVV-FL-------------------GKKL--------A----------E-L-----
-G---C-------------------A-VTI-AN---------V-------------VSI-
------------------------HEQ--I------------------------------
------------------------------------------------------------
-----------------------------KV-WDFPS-----------------------
----------E--------LD----------------------I--------------RL
E-----------------------PLH-PAV--------------------DL-S---KG
V-L-AA-AEADLM-RFSRAV-YD-LGGEF-----K-NL-----------------I----
----QA---------------------L--------------------------------
-------------------------------NDSGP--------------------RIT-
------------------------------------------------------------
---VI--I-SD-H-YAGS-WC-APV-AS-EF------GI-PY-AVYWPG-SAAWF-----
----AVEYHVPLLISEG-------------------------------------------
-------------------DLPIKD-GEDRE-----ITY----I-P--------------
---G-I--------D---------------------SI----------------KQ-SD-
--------------------L---------PW---------------------HY--TEA
-------------------------------VLEYF--------------------RA-G
AER-L--KA------------------------S-SW---ILCN------------T-FH
E--------------------LE---P-----------EV--VDAM-K-K----------
-L----------------FND-KF--------------LPIGP------LF---PVL---
----------DDHGDLKS-----------------VLSFL-KE-------------D---
-------------RE-------------------CLDWLDTQE-PD--SVLYVAFGS-IA
--KL-SQ--EEF-EELALGL-E----AS--K-VPFLLT--------V-------RP----
----------------PQ-FV-----D--EA-D-TTVL---------VKN------SDF-
YK-N----------F----VE----R-----------------T--K-------------
--G-----------R-----G--LAV--S-W-----------------------------
-------------------------------AP---------------------------
-------------------------QRE---VLAH-------RAVAGFVSHCGWNSVLES
V-SSG-V------PIICWP-----------------------------------------
--RIYEQGLNRKI-----------MAES------------------C---RIG---VE--
--VS------DV------------------RSSD-A---------------F-----V-K
REE-IAEAIARIF---------S--------------D-K---A---R--------K---
-------TR-----AR---E----------------------------------F-----
R---------DAAR------------------------------------KAA-----A-
--P-------------G----------G--------------------------------
--GSRNN---------L-------------------------------------------
------------------------ML----------------------------------
----------------------------------------------F-------------
------------------------------------------------------T-----
------------------------------------------------------------
-DL---------------------------------------------------------
------------------------------------------------------------
--------------------------------------------------CSTDTRS---
------------------------------------------------------------
-----------------------------------------------
>tr|D8S8Q2|D8S8Q2_SELML Glycosyltransferase OS=Selaginella moellendorffii OX=88036 GN=SELMODRAFT_111464 PE=3 SV=1
------------------------------------------------------------
------------------------------------------------------------
------------------------------------------------------------
------------------------------------------------------------
------------------------------------------------------------
------------------------------------------------------------
------------------------------------------------------------
------------------------------------------------------------
------------------------------------------------------------
------------------------------------------------------------
------------------------MFA---------------------------------
---------------------------G--------------------------------
------------------------------------------------------------
------------------------------------------------------------
------------------------------------------------------------
-------------------KP-----------H--V-----------V-LVP-YP--AQ-
GHFSPVV-FL-------------------GKKL--------A----------E-L-----
-G---C-------------------A-VTI-AN---------V-------------VSI-
------------------------HEQ--I------------------------------
------------------------------------------------------------
-----------------------------KV-WDFPS-----------------------
----------E--------LD----------------------I--------------RL
E-----------------------PLH-PAV--------------------DL-S---KG
V-L-AA-AEADLI-RFSRAV-YD-LGGEF-----K-NL-----------------I----
----QA---------------------L--------------------------------
-------------------------------NDSGP--------------------RVT-
------------------------------------------------------------
---VI--I-SD-H-YAGS-WC-APV-AS-EF------GI-PY-AVYWPG-SAAWF-----
----AVEYHAPLLISEG-------------------------------------------
-------------------DLPIKD-GEDRE-----ITY----I-P--------------
---G-I--------D---------------------SI----------------KQ-SD-
--------------------L---------PW---------------------HY--TEA
-------------------------------VLEYF--------------------RA-G
AER-L--KA------------------------S-SW---ILCN------------T-FH
E--------------------LE---P-----------KV--VDAM-K-K----------
-L----------------FND-KF--------------LPIGP------LF---PVL---
----------DDHGDLKS-----------------VLSFL-KE-------------D---
-------------RE-------------------CLDWLDTQE-PD--SVLYVAFGS-IA
--KL-SQ--EEF-EELALGL-E----AS--K-VPFLLT--------V-------RP----
----------------PQ-FV-----D--EA-D-TTVL---------VKN------SDF-
YK-N----------F----VE----R-----------------T--K-------------
--G-----------R-----G--LAV--S-W-----------------------------
-------------------------------AP---------------------------
-------------------------QRE---VLAH-------RAVAGFVSHCGWNSVLES
V-SSG-V------PIICWP-----------------------------------------
--RIYEQGLNRKI-----------MAES------------------C---RIG---VE--
--VS------DV------------------RSSD-A---------------F-----V-K
REE-IAEAIARIF---------S--------------D-K---A---R--------K---
-------AR-----AR---E----------------------------------F-----
R---------DAAR------------------------------------KAA-----A-
--P-------------G----------G--------------------------------
--GSRNN---------L-------------------------------------------
------------------------ML----------------------------------
----------------------------------------------F-------------
------------------------------------------------------T-----
------------------------------------------------------------
-DL---------------------------------------------------------
------------------------------------------------------------
--------------------------------------------------CSTDTRS---
------------------------------------------------------------
-----------------------------------------------
>tr|D8S8P8|D8S8P8_SELML Glycosyltransferase OS=Selaginella moellendorffii OX=88036 GN=SELMODRAFT_111188 PE=3 SV=1
------------------------------------------------------------
------------------------------------------------------------
------------------------------------------------------------
------------------------------------------------------------
------------------------------------------------------------
------------------------------------------------------------
------------------------------------------------------------
------------------------------------------------------------
------------------------------------------------------------
------------------------------------------------------------
------------------------MFA---------------------------------
---------------------------G--------------------------------
------------------------------------------------------------
------------------------------------------------------------
------------------------------------------------------------
-------------------KP-----------H--V-----------V-LVP-YP--AQ-
GHFSPVV-FL-------------------GKKL--------A----------E-L-----
-G---C-------------------A-VTI-AN---------V-------------VSI-
------------------------HEQ--I------------------------------
------------------------------------------------------------
-----------------------------KV-WDFPS-----------------------
----------E--------LD----------------------I--------------RL
E-----------------------PLH-PAV--------------------DL-S---KG
V-L-AA-AEADLI-RFSRAV-YD-LGGEF-----K-NL-----------------I----
----QA---------------------L--------------------------------
-------------------------------NDSGP--------------------RVT-
------------------------------------------------------------
---VI--I-SD-H-YAGS-WC-APV-AS-EF------GI-PY-AVYWPG-SAAWF-----
----AVEYHAPLLISEG-------------------------------------------
-------------------DLPIKD-GEDRE-----ITY----I-P--------------
---G-I--------D---------------------SI----------------KQ-SD-
--------------------L---------PW---------------------HY--TEA
-------------------------------VLEYF--------------------RA-G
AER-L--KA------------------------S-SW---ILCN------------T-FH
E--------------------LE---P-----------KV--VDAM-K-K----------
-L----------------FND-KF--------------LPIGP------LF---PVL---
----------DDHGDLKS-----------------VLSFL-KE-------------D---
-------------RE-------------------CLDWLDTQ--PD--SVLYVAFGS-IA
--KL-SQ--EEF-EELALGL-E----AS--K-VPFLLT--------V-------RP----
----------------PQ-FV-----D--EA-D-TTVL---------VKN------SDF-
YK-N----------F----VE----R-----------------T--K-------------
--G-----------R-----G--LAV--S-W-----------------------------
-------------------------------AP---------------------------
-------------------------QRE---VLAH-------RAVAGFVSHCGWNSVLES
V-SSG-V------PIICWP-----------------------------------------
--RIYEQGLNCKI-----------MAER------------------C---RIG---VE--
--VS------DG------------------RSSD-A---------------F-----V-K
REE-IAEAIARIF---------S--------------D-K---A---R--------K---
-------AR-----AR---E----------------------------------F-----
R---------DAAR------------------------------------KAA-----A-
--P-------------G----------G--------------------------------
--GSRNN---------L-------------------------------------------
------------------------ML----------------------------------
----------------------------------------------F-------------
------------------------------------------------------T-----
------------------------------------------------------------
-DL---------------------------------------------------------
------------------------------------------------------------
--------------------------------------------------CSTDTRSW--
------------------------------------------------------------
-----------------------------------------------
>tr|D8S8R4|D8S8R4_SELML Uncharacterized protein OS=Selaginella moellendorffii OX=88036 GN=SELMODRAFT_111448 PE=4 SV=1
------------------------------------------------------------
------------------------------------------------------------
------------------------------------------------------------
------------------------------------------------------------
------------------------------------------------------------
------------------------------------------------------------
------------------------------------------------------------
------------------------------------------------------------
------------------------------------------------------------
------------------------------------------------------------
-----------------------MIFA---------------------------------
---------------------------G--------------------------------
------------------------------------------------------------
------------------------------------------------------------
------------------------------------------------------------
-------------------KP-----------H--V-----------V-LVP-YP--AQ-
GHFSPVV-FL-------------------GKKL--------A----------E-L-----
-G---C-------------------A-VTI-AN---------V-------------VSI-
------------------------HEQ--I------------------------------
------------------------------------------------------------
-----------------------------KV-WDFPS-----------------------
----------E--------LD----------------------I--------------RL
E-----------------------PLH-PAV--------------------DL-S---KG
V-L-AA-AEADLM-RFSRAV-YD-LGGEF-----K-NL-----------------I----
----QA---------------------L--------------------------------
-------------------------------NGSGP--------------------RVT-
------------------------------------------------------------
---VI--I-SD-H-YAGS-WC-APV-AS-EF------GI-PY-AVYWPG-SAAWF-----
----AVEYHVPLLISEG-------------------------------------------
-------------------DLPIKD-GEDRE-----ITY----I-P--------------
---G-I--------D---------------------SI----------------KQ-SD-
--------------------L---------PW---------------------HY--TEA
-------------------------------VLEYF--------------------RA-G
AER-L--KA------------------------S-SW---ILCN------------T-FH
E--------------------LE---P-----------EV--VDAM-K-K----------
-L----------------FND-KF--------------LPIGP------LF---PVL---
----------DDHGDLKS-----------------VLSFL-KE-------------D---
-------------RE-------------------CLDWLDTQE-PD--SVLYVAFGS-IA
--KL-SQ--EEF-EELALGL-E----AS--K-VPFLLT--------V-------RP----
----------------PQ-FV-----D--EA-D-TTVL---------VKN------SDF-
YK-N----------F----VE----R-----------------T--K-------------
--G-----------R-----G--LVV--S-W-----------------------------
-------------------------------AP---------------------------
-------------------------QRE---VLAH-------RAVAGFVSHCGWNSVLEN
V-SSG-V------PIICWP-----------------------------------------
--RIYEQGLNRKI-----------MAER------------------C---RIG---VE--
--VS------DG------------------RSSD-A---------------F-----V-K
REE-IAEAIARIF---------S--------------D-K---A---R--------K---
-------AR-----AR---E----------------------------------F-----
R---------DAAR------------------------------------KAA-----A-
--P-------------G----------G--------------------------------
--GSRNN---------L-------------------------------------------
------------------------ML----------------------------------
----------------------------------------------F-------------
------------------------------------------------------T-----
------------------------------------------------------------
-DL---------------------------------------------------------
------------------------------------------------------------
--------------------------------------------------CSSDTRS---
------------------------------------------------------------
-----------------------------------------------
>tr|D8S8Q4|D8S8Q4_SELML Glycosyltransferase (Fragment) OS=Selaginella moellendorffii OX=88036 GN=SELMODRAFT_10077 PE=3 SV=1
------------------------------------------------------------
------------------------------------------------------------
------------------------------------------------------------
------------------------------------------------------------
------------------------------------------------------------
------------------------------------------------------------
------------------------------------------------------------
------------------------------------------------------------
------------------------------------------------------------
------------------------------------------------------------
------------------------------------------------------------
------------------------------------------------------------
------------------------------------------------------------
------------------------------------------------------------
------------------------------------------------------------
-----------------------------------V-----------V-LVP-YP--AQ-
GHFSPVV-FL-------------------GKKL--------V----------E-L-----
-G---C-------------------A-VTI-AN---------R-------------ETLV
RRRLD----HNIEQRS--CRTAYYHNR--I------------------------------
------------------------------------------------------------
-----------------------------LS-MERP------------------------
--------------------D----------------------S--------------YL
C-----------------------IIH-DKM--------------------DQ-K---K-
-----------------TAV-YD-LSGEF-----K-NL-----------------I----
----QA---------------------L--------------------------------
-------------------------------NDSGP--------------------RVT-
------------------------------------------------------------
---VI--I-SD-H-YAGS-WC-APV-AS-EF------GI-PY-AVYWPG-SAAWF-----
----AVEYHVPLLIFEG-------------------------------------------
-------------------DLLIKD-GEDRE-----ITY----I-P--------------
---G-I--------D---------------------SI----------------KQ-SD-
--------------------L---------PW---------------------HY--TEA
-------------------------------VLEYF--------------------RA-G
AER-L--KA------------------------S-SW---ILCN------------T-FH
E--------------------LE---P-----------EV--VDAM-K-K----------
-L----------------FND-KF--------------LPIGP------LF---PVL---
----------DDHGDLKS-----------------VLSFL-KE-------------D---
-------------RE-------------------CLDWLDTQE-PD--SVLYVAFGS-IA
--KL-SQ--EEF-EELALGL-E----AS--K-VPFLLT--------V-------RP----
----------------PQ-FV-----D--EG-D-TTVL---------VKN------SDF-
YK-N----------F----VE----R-----------------T--K-------------
--G-----------R-----G--LVV--S-W-----------------------------
-------------------------------AP---------------------------
-------------------------QRE---VLAH-------RAVAGFVSHCGWHSVLES
I-SSG-M------PIICWP-----------------------------------------
--RIYEQGLNRKI-----------MAER------------------C---RIG---VE--
--VS------DG------------------RSSD-A---------------F-----V-K
REE-IAEAIARIF---------S--------------E-K---A---R--------K---
-------AR-----AR---E----------------------------------F-----
R---------DAAR------------------------------------KAV-----A-
--P-------------G----------G--------------------------------
--GSRNN---------L-------------------------------------------
------------------------ML----------------------------------
----------------------------------------------F-------------
------------------------------------------------------------
------------------------------------------------------------
------------------------------------------------------------
------------------------------------------------------------
------------------------------------------------------------
------------------------------------------------------------
-----------------------------------------------
>tr|D8T7M1|D8T7M1_SELML Glycosyltransferase OS=Selaginella moellendorffii OX=88036 GN=SELMODRAFT_133867 PE=3 SV=1
------------------------------------------------------------
------------------------------------------------------------
------------------------------------------------------------
------------------------------------------------------------
------------------------------------------------------------
------------------------------------------------------------
------------------------------------------------------------
------------------------------------------------------------
------------------------------------------------------------
------------------------------------------------------------
------------------------------------------------------------
------------------------------------------------------------
------------------------------------------------------------
------------------------------------------------------------
------------------------------------------------------------
-----------------------------------M-----------V-VLP-YP--AL-
GHLLPLI-HL-------------------ATKL--------A----------T-T-----
-G---I-------------------I-VTL-LN---------V-------------DSI-
------------------------HEN--L------------------------------
------------------------------------------------------------
----------------------------SRQ-WRCPD-----------------------
----------G--------MD----------------------I--------------RL
E-----------------------QVH-CDV--------------------FI-P---CG
I-D-A------------KAL-KD-TDGLL-----E-SL---------------ERL----
----QIPV-----------EE-L----V--------------------------------
-------------------------------REMQP--------------------PPC-
------------------------------------------------------------
---CI--I-SD-Y-FM-R-WA-VGI-TK-KL------GL-KV-VTFWPG-NAAWS-----
----SIHHHTQLLVSSG-------------------------------------------
-------------------DANLGL-DENKL-----IRY----V-P--------------
---G-L--------D---------------------AF----------------RC-RH-
--------------------L---------PS---------------------YF--RRK
L-----------------------VGF----ILEFF--------------------SV-S
ADR-M--KD------------------------A-DW---ILVN------------S-IS
E--------------------LE---T-----------HA--FDAM-QGA----------
-L----------------ANK-NF--------------VSVGP------LF---PC----
------------HTSPR-------------------VSLR-DE-------------K---
-------------SE-------------------CLEWLHTQA-TT--SVLYISFGS-LC
--LF-PE--RQI-VELAAGL-E----AS--K-QPFLWA--------D-------VR----
----------------HE-FA----------------------------S------SEA-
LR-G----------F----AE----R-----------------S--R-------------
--P-----------R-----G--MVV--S-W-----------------------------
-------------------------------AP---------------------------
-------------------------QLQ---VLAH-------HSIAGFLSHCGWNSVLES
I-FYG-V------PLLGWP-----------------------------------------
--CHTEQSMNCKL-----------V-ED------------------W---KIG---RR--
--LS------D----------------------D-Q---------------D-----V-A
RGR-VEEVIRDFL---------E--------------G-Q---G---M-GE----IR---
-------AR-----MA---A----------------------------------L-----
R---------STVR------------------------------------STT-----D-
--Q-------------G----------G--------------------------------
--TSHEN---------L-------------------------------------------
------------------------KR----------------------------------
----------------------------------------------F-------------
------------------------------------------------------A-----
------------------------------------------------------------
-DA---------VNVS--------------------------------------------
-----A------------------------------------------------------
---IAGATWHGK-----------------------------------SRPCGSHKNDAT-
------------------------------------------------------------
-----------------------------------------------
>tr|D8RKN8|D8RKN8_SELML Glycosyltransferase OS=Selaginella moellendorffii OX=88036 GN=SELMODRAFT_95464 PE=3 SV=1
------------------------------------------------------------
------------------------------------------------------------
------------------------------------------------------------
------------------------------------------------------------
------------------------------------------------------------
------------------------------------------------------------
------------------------------------------------------------
------------------------------------------------------------
------------------------------------------------------------
------------------------------------------------------------
------------------------------------------------------------
------------------------------------------------------------
------------------------------------------------------------
------------------------------------------------------------
------------------------------------------------------------
-----------------------------------M-----------V-VLP-YP--AL-
GHLLPLI-HL-------------------ATKL--------A----------T-T-----
-G---I-------------------I-VTL-LN---------V-------------NSI-
------------------------HEN--L------------------------------
------------------------------------------------------------
----------------------------SRQ-WRCPD-----------------------
----------G--------MD----------------------I--------------RL
E-----------------------QVH-CDI--------------------FI-P---YG
I-D-A------------KAL-KD-TDGLL-----E-SL---------------ERL----
----QAPV-----------EE-L----V--------------------------------
-------------------------------REMQP--------------------PPC-
------------------------------------------------------------
---CI--I-SD-Y-FM-R-WA-VGI-TK-KL------GL-KV-VTFWPG-NAAWS-----
----SIHHHTQMLVSSG-------------------------------------------
-------------------DANLGL-DENKL-----IRY----V-P--------------
---G-L--------D---------------------AF----------------KC-RH-
--------------------L---------PS---------------------YF--RRK
L-----------------------VGF----ILEFF--------------------SV-S
ADR-M--KD------------------------A-DW---ILVN------------S-IS
E--------------------LE---T-----------HA--FDAM-QGA----------
-L----------------ANK-NF--------------VSVGP------LF---PC----
------------HTSPR-------------------VSLR-DE-------------K---
-------------SE-------------------CLEWLHTQA-TS--SVLYISFGS-LC
--LF-PE--RQI-VELAAGL-E----AS--K-QPFLWA--------D-------VR----
----------------HE-FV----------------------------S------SEA-
LR-G----------F----AE----R-----------------S--R-------------
--P-----------R-----G--MVV--S-W-----------------------------
-------------------------------AP---------------------------
-------------------------QLQ---VLAH-------HSIAGFLSHCGWNSVLES
I-FYG-V------PLLGWP-----------------------------------------
--CHTEQSMNCKL-----------V-ED------------------W---KIG---RR--
--LS------D----------------------D-Q---------------D-----V-A
RGR-VEEVIRDFL---------E--------------G-Q---G---M-GE----IR---
-------AR-----MA---A----------------------------------L-----
R---------STVR------------------------------------STT-----D-
--Q-------------G----------G--------------------------------
--TSHGN---------L-------------------------------------------
------------------------KR----------------------------------
----------------------------------------------F-------------
------------------------------------------------------V-----
------------------------------------------------------------
-DA---------VNVS--------------------------------------------
-----A------------------------------------------------------
---IAGTTWHGT-----------------------------------SRPCGSPKNDAT-
------------------------------------------------------------
-----------------------------------------------
>AT3G16520.1 | UDP-glucosyl transferase 88A1 | Chr3:5618807-5620833 REVERSE LENGTH=451 | 201606
------------------------------------------------------------
------------------------------------------------------------
------------------------------------------------------------
------------------------------------------------------------
------------------------------------------------------------
------------------------------------------------------------
------------------------------------------------------------
------------------------------------------------------------
------------------------------------------------------------
------------------------------------------------------------
------------------------MGE---------------------------------
---------------------------E--------------------------------
------------------------------------------------------------
------------------------------------------------------------
------------------------------------------------------------
--------------------------------A--I-----------V-LYP-AP--PI-
GHLVSMV-EL-------------------GKTI--------L----------S-K-----
-N---P-------------------S-LSI-HII-------LV---PPPYQ----PEST-
------------------------ATY--I------------------------------
------------------------------------------------------------
----------------------------SSV--SSSF--------------------P--
--------------------S----------------------I--------------TF
H-----------------------HLP-AVT--------------------PY-S---SS
S--------TSRHHHESLLL--------------E-IL---------------CFS----
----NPSV-----------HR-T----L--------------------------------
-------------------------------F-SLSR-----------------NFNVR-
------------------------------------------------------------
---AM--I-ID-F-FC-T-AV-LDI-TA-DF------TF-PV-YFFYTS-GAACL-----
----AFSFYLPTIDETTPG-------------KNL---------KDI-------------
------------------------------P-----TVH----I-P--------------
---G-V--------P---------------------PM----------------KG-SD-
--------------------M---------PK---------------------A------
--------------------VLERDDE----VYDVF--------------------IM-F
GKQ-L--SK------------------------S-SG---IIIN------------T-FD
A--------------------LE---N-----------RA--IKAI-TEE----------
-LCFRN-----------------I--------------YPIGP------LI---VNG---
-------RI-EDRNDNK---------------------------------------A---
-------------VS-------------------CLNWLDSQP-EK--SVVFLCFGS-LG
--LF-SK--EQV-IEIAVGL-E----KS--GQ-RFLWV--------V-------RN----
-PPELEKT------------------------E-LDL-----------KS------L-L-
PE-G----------F----LS----R-----------------T--E-------------
--D-----------K-----G--MVVK-S-W-----------------------------
-------------------------------AP---------------------------
-------------------------QVP---VLNH-------KAVGGFVTHCGWNSILEA
V-CAG-V------PMVAWP-----------------------------------------
--LYAEQRFNRVM-----------IVDE------------------I---KIA---IS--
--MN------E--------------------SET-G---------------F-----V-S
STE-VEKRVQEII------------------------------G---E-CP----VR---
-------ER-----TM---A----------------------------------M-----
K---------NAAE------------------------------------LAL-----T-
--E-------------T----------D--------------------------------
--CNSDG-----------------------------------------------------
------------------------------------------------------------
------------------------------------------------------------
------------------------------------------------------------
------------------------------------------------------------
------------------------------------------------------------
------------------------------------------------------------
------------------------------------------------------------
------------------------------------------------------------
-----------------------------------------------
>AT3G16520.2 | UDP-glucosyl transferase 88A1 | Chr3:5618847-5620833 REVERSE LENGTH=446 | 201606
------------------------------------------------------------
------------------------------------------------------------
------------------------------------------------------------
------------------------------------------------------------
------------------------------------------------------------
------------------------------------------------------------
------------------------------------------------------------
------------------------------------------------------------
------------------------------------------------------------
------------------------------------------------------------
------------------------MGE---------------------------------
---------------------------E--------------------------------
------------------------------------------------------------
------------------------------------------------------------
------------------------------------------------------------
--------------------------------A--I-----------V-LYP-AP--PI-
GHLVSMV-EL-------------------GKTI--------L----------S-K-----
-N---P-------------------S-LSI-HII-------LV---PPPYQ----PEST-
------------------------ATY--I------------------------------
------------------------------------------------------------
----------------------------SSV--SSSF--------------------P--
--------------------S----------------------I--------------TF
H-----------------------HLP-AVT--------------------PY-S---SS
S--------TSRHHHESLLL--------------E-IL---------------CFS----
----NPSV-----------HR-T----L--------------------------------
-------------------------------F-SLSR-----------------NFNVR-
------------------------------------------------------------
---AM--I-ID-F-FC-T-AV-LDI-TA-DF------TF-PV-YFFYTS-GAACL-----
----AFSFYLPTIDETTPG-------------KNL---------KDI-------------
------------------------------P-----TVH----I-P--------------
---G-V--------P---------------------PM----------------KG-SD-
--------------------M---------PK---------------------A------
--------------------VLERDDE----VYDVF--------------------IM-F
GKQ-L--SK------------------------S-SG---IIIN------------T-FD
A--------------------LE---N-----------RA--IKAI-TEE----------
-LCFRN-----------------I--------------YPIGP------LI---VNG---
-------RI-EDRNDNK---------------------------------------A---
-------------VS-------------------CLNWLDSQP-EK--SVVFLCFGS-LG
--LF-SK--EQV-IEIAVGL-E----KS--GQ-RFLWV--------V-------RN----
-PPELEKT------------------------E-LDL-----------KS------L-L-
PE-G----------F----LS----R-----------------T--E-------------
--D-----------K-----G--MVVK-S-W-----------------------------
-------------------------------AP---------------------------
-------------------------QVP---VLNH-------KAVGGFVTHCGWNSILEA
V-CAG-V------PMVAWP-----------------------------------------
--LYAEQRFNRVM-----------IVDE------------------I---KIA---IS--
--MN------E--------------------SET-G---------------F-----V-S
STE-VEKRVQEII------------------------------G---E-CP----VR---
-------ER-----TM---A----------------------------------M-----
K---------NAAE------------------------------------LAL-----T-
--E-------------T----------E--------------------------------
------------------------------------------------------------
------------------------------------------------------------
------------------------------------------------------------
------------------------------------------------------------
------------------------------------------------------------
------------------------------------------------------------
------------------------------------------------------------
------------------------------------------------------------
------------------------------------------------------------
-----------------------------------------------
>AT3G16520.3 | UDP-glucosyl transferase 88A1 | Chr3:5619355-5620833 REVERSE LENGTH=462 | 201606
------------------------------------------------------------
------------------------------------------------------------
------------------------------------------------------------
------------------------------------------------------------
------------------------------------------------------------
------------------------------------------------------------
------------------------------------------------------------
------------------------------------------------------------
------------------------------------------------------------
------------------------------------------------------------
------------------------MGE---------------------------------
---------------------------E--------------------------------
------------------------------------------------------------
------------------------------------------------------------
------------------------------------------------------------
--------------------------------A--I-----------V-LYP-AP--PI-
GHLVSMV-EL-------------------GKTI--------L----------S-K-----
-N---P-------------------S-LSI-HII-------LV---PPPYQ----PEST-
------------------------ATY--I------------------------------
------------------------------------------------------------
----------------------------SSV--SSSF--------------------P--
--------------------S----------------------I--------------TF
H-----------------------HLP-AVT--------------------PY-S---SS
S--------TSRHHHESLLL--------------E-IL---------------CFS----
----NPSV-----------HR-T----L--------------------------------
-------------------------------F-SLSR-----------------NFNVR-
------------------------------------------------------------
---AM--I-ID-F-FC-T-AV-LDI-TA-DF------TF-PV-YFFYTS-GAACL-----
----AFSFYLPTIDETTPG-------------KNL---------KDI-------------
------------------------------P-----TVH----I-P--------------
---G-V--------P---------------------PM----------------KG-SD-
--------------------M---------PK---------------------A------
--------------------VLERDDE----VYDVF--------------------IM-F
GKQ-L--SK------------------------S-SG---IIIN------------T-FD
A--------------------LE---N-----------RA--IKAI-TEE----------
-LCFRN-----------------I--------------YPIGP------LI---VNG---
-------RI-EDRNDNK---------------------------------------A---
-------------VS-------------------CLNWLDSQP-EK--SVVFLCFGS-LG
--LF-SK--EQV-IEIAVGL-E----KS--GQ-RFLWV--------V-------RN----
-PPELEKT------------------------E-LDL-----------KS------L-L-
PE-G----------F----LS----R-----------------T--E-------------
--D-----------K-----G--MVVK-S-W-----------------------------
-------------------------------AP---------------------------
-------------------------QVP---VLNH-------KAVGGFVTHCGWNSILEA
V-CAG-V------PMVAWP-----------------------------------------
--LYAEQRFNRVM-----------IVDE------------------I---KIA---IS--
--MN------E--------------------SET-G---------------F-----V-S
STE-VEKRVQEII------------------------------G---E-CP----VR---
-------ER-----TM---A----------------------------------M-----
K---------NAAE------------------------------------LAL-----T-
--E-------------T----------G--------------------------------
--SSHTA---------L-------------------------------------------
------------------------TT----------------------------------
----------------------------------------------L-------------
------------------------------------------------------L-----
------------------------------------------------------------
-QS---------WSPK--------------------------------------------
------------------------------------------------------------
------------------------------------------------------------
------------------------------------------------------------
-----------------------------------------------
>LOC_Os05g45100.1
------------------------------------------------------------
------------------------------------------------------------
------------------------------------------------------------
------------------------------------------------------------
------------------------------------------------------------
------------------------------------------------------------
------------------------------------------------------------
------------------------------------------------------------
------------------------------------------------------------
------------------------------------------------------------
------------------------MTT---------------------------------
---------------------------K--------------------------------
------------------------------------------------------------
------------------------------------------------------------
------------------------------------------------------------
--------------------------------T--F-----------V-MYP-SL--GV-
GHLNPMV-EL-------------------AKHL--------R----------R-R-----
-G---L-------------------G-VVV-AV---------I---DPPNN----DAVS-
------------------------ADA--M------------------------------
------------------------------------------------------------
----------------------------ARL--AAAN--------------------P--
--------------------S----------------------I--------------TF
R-----------------------LL-------------------------PA-P---DS
P--------DVGAHPIKRSH--------------D-TL---------------KLA----
----NPVL-----------RE-F----L--------------------------------
-------------------------------R-SLP--------------------AVD-
------------------------------------------------------------
---AL--L-LD-M-FC-V-DA-LDV-AA-EL------AI-PA-YFFFPS-QASAL-----
----AVFLHLPYYYPNLP---------------TF---------MEM-------------
----G-----------------------KAA-----LLR----F-P--------------
---G-M--------P---------------------PI----------------RT-VD-
--------------------M---------PA---------------------M------
--------------------LRDKDSE----ATKVR--------------------LY-Q
FKR-M--TE------------------------A-KG---VLVN------------S-FD
W--------------------LQ---P-----------KA--LKAL-AAG----------
-VCVPD-----------KPTP-RV--------------YCIGP------LV---DAG---
-------RK-SRIGGE----------------------------------------R---
-------------HA-------------------CLAWLDAQP-RR--SVVFLCFGS-QG
--AF-PE--AQL-LEIARGL-E----SS--GH-RFLWT--------V-------RS----
-PPEEQST---------------------SP-E-PDL-----------ER------L-L-
PA-G----------F----LE----R-----------------T--K-------------
--D-----------R-----G--MVVK-N-W-----------------------------
-------------------------------VP---------------------------
-------------------------QAE---VVQH-------EAVGAFVTHCGWNSTLEA
I-MSA-L------PMICWP-----------------------------------------
--LYAEQAMNKVI-----------MVEE------------------M---KIA---VS--
--LD------G--------------------YEE-G----------G----L-----V-K
AEE-VEAKVRLVM---------E--------------T-E---E---G-RK----LR---
-------EK-----LV---E----------------------------------T-----
R---------DMAL------------------------------------DAI-----T-
--E-------------G----------G--------------------------------
--SSEMA---------F-------------------------------------------
------------------------DK----------------------------------
----------------------------------------------F-------------
------------------------------------------------------M-----
------------------------------------------------------------
-RD---------LEE---------------------------------------------
-----S------------------------------------------------------
---SLEN-----------------------------------------GVRS--------
------------------------------------------------------------
-----------------------------------------------
>LOC_Os05g45110.1
------------------------------------------------------------
------------------------------------------------------------
------------------------------------------------------------
------------------------------------------------------------
------------------------------------------------------------
------------------------------------------------------------
------------------------------------------------------------
------------------------------------------------------------
------------------------------------------------------------
------------------------------------------------------------
------------------------MTT---------------------------------
---------------------------K--------------------------------
------------------------------------------------------------
------------------------------------------------------------
------------------------------------------------------------
--------------------------------T--F-----------V-LFP-SL--GV-
GHLNPMV-EL-------------------AKHL--------R----------R-R-----
-G---L-------------------G-VIV-AV---------I---DPPNN----DAMS-
------------------------ADA--M------------------------------
------------------------------------------------------------
----------------------------ARL--AAGN--------------------P--
--------------------S----------------------V--------------TF
R-----------------------IL-------------------------PA-P---AS
P--------DPGAHHVKRNL--------------D-TL---------------RLA----
----NPVL-----------RE-F----L--------------------------------
-------------------------------R-SLP--------------------AVD-
------------------------------------------------------------
---AL--L-LD-M-FC-V-DA-LDV-AA-EL------AI-PA-YFFFPS-PASVL-----
----AVFSHLPYYYRNAP---------------SL---------REM-------------
----D-----------------------KAA-----LIR----F-P--------------
---G-I--------P---------------------PI----------------RN-VD-
--------------------M---------LA---------------------T------
--------------------VKDKESE----TTKIR--------------------LY-Q
FKR-M--ME------------------------G-KG---VLVN------------S-FD
W--------------------LE---P-----------KA--LKAL-AAG----------
-VCVPN-----------EPKQ-RV--------------YFIGP------LV---DAR---
-------KK-VGSGAE----------------------------------------R---
-------------HA-------------------CLAWLDAQP-QR--SVVFLCFGS-QG
--AF-PA--AQL-KELAHGL-E----SS--GH-RFLWT--------V-------RS----
-PPEEQST---------------------SP-E-PDL-----------ER------L-L-
PA-G----------F----LE----R-----------------T--K-------------
--G-----------R-----G--MVVK-N-W-----------------------------
-------------------------------VP---------------------------
-------------------------QAE---VVQH-------EAVGAFVTHCGWNSTLEA
I-MSA-L------PMICWP-----------------------------------------
--LYAEQAMNKVI-----------MVEE------------------M---KIA---VS--
--LD------G--------------------YEE-G----------G----L-----V-K
AEE-VEAKVRLVM---------E--------------A-E---E---G-RK----LR---
-------ER-----LV---E----------------------------------T-----
R---------DMAL------------------------------------DAI-----K-
--E-------------A----------G--------------------------------
--SSEVA---------F-------------------------------------------
------------------------DE----------------------------------
----------------------------------------------F-------------
------------------------------------------------------M-----
------------------------------------------------------------
-RD---------LEK---------------------------------------------
-----S------------------------------------------------------
---SLEN-----------------------------------------GVRS--------
------------------------------------------------------------
-----------------------------------------------
>LOC_Os03g62480.1
------------------------------------------------------------
------------------------------------------------------------
------------------------------------------------------------
------------------------------------------------------------
------------------------------------------------------------
------------------------------------------------------------
------------------------------------------------------------
------------------------------------------------------------
------------------------------------------------------------
------------------------------------------------------------
------------------------MRT---------------------------------
---------------------------K--------------------------------
------------------------------------------------------------
------------------------------------------------------------
------------------------------------------------------------
--------------------------------T--F-----------V-LFP-SL--GV-
GHLNPMV-EM-------------------AKHL--------R----------R-R-----
-G---L-------------------A-VVV-AV---------I---DPPDN----DATS-
------------------------ADA--T------------------------------
------------------------------------------------------------
----------------------------ARL--AAAN--------------------P--
--------------------S----------------------I--------------TF
R-----------------------LL-------------------------PA-P---PS
P--------DAAAHPARRAL--------------D-AL---------------RLA----
----NPVL-----------RE-F----L--------------------------------
-------------------------------R-SLP-------------------DAAD-
------------------------------------------------------------
---AL--L-LD-A-FC-V-DA-LDV-AA-EL------AI-PA-YFFFPS-GASAL-----
----AALLHLPYYYPDVP---------------SF---------REM-------------
----G------------------------MA-----LVR----L-P--------------
---G-M--------P---------------------PL----------------RA-VD-
--------------------M---------VA---------------------T------
--------------------VQDKESD----ATKVR--------------------LY-Q
FKR-M--AE------------------------A-KG---VLVN------------S-FD
R--------------------LE---P-----------KA--LNAL-AAG----------
-VCVPD-----------KPTP-RV--------------YCIGP------LV---DAA---
----------AGKNGE----------------------------------------R---
-------------HP-------------------CLAWLDAQP-RQ--SVVFLCFGS-KG
--AF-PA--AQL-KDIARGL-E----NS--GH-RFLWA--------V-------RS----
-PPEEQST---------------------SP-E-PDL-----------ER------L-L-
PA-G----------F----LE----R-----------------T--K-------------
--H-----------R-----G--MVVK-N-W-----------------------------
-------------------------------AP---------------------------
-------------------------QAE---VVRH-------EAAGAFVTHCGWNSTLEA
I-MSA-L------PMICWP-----------------------------------------
--LYAEQAMNRVL-----------MVEE------------------M---KVA---VA--
--LD------G--------------------GEV-G----------GALV-A-----V-A
AEE-VEAKVRLVM---------E--------------T-E---E---G-RK----LR---
-------ER-----VV---E----------------------------------T-----
R---------DMAL------------------------------------DAI-----N-
--G-------------G----------G--------------------------------
--SSEIA---------F-------------------------------------------
------------------------DE----------------------------------
----------------------------------------------F-------------
------------------------------------------------------M-----
------------------------------------------------------------
-RD---------LEKM--------------------------------------------
-----N------------------------------------------------------
---SLENG----------------------------------------GGRSC-------
------------------------------------------------------------
-----------------------------------------------
>LOC_Os10g07970.1
------------------------------------------------------------
------------------------------------------------------------
------------------------------------------------------------
------------------------------------------------------------
------------------------------------------------------------
------------------------------------------------------------
------------------------------------------------------------
------------------------------------------------------------
------------------------------------------------------------
------------------------------------------------------------
------------------------MMP---------------------------------
---------------------------R--------------------------------
------------------------------------------------------------
------------------------------------------------------------
------------------------------------------------------------
--------------------------------R------------------P-TR--RR-
ASPRPTLPSR-------------------SASC--------R----------R-R-----
-P--------------------------------------------RPART----PART-
------------------------VSG--A------------------------------
------------------------------------------------------------
----------------------------AST--RSGS--------------------PTR
-------CSWS--------SS----------------------A--------------RC
R-----------------------PLS-TRSC-------STCSASTRSTSRPS-S---PS
P--------HTSSSPPRQA-----------------------------------------
------------------------------------------------------------
------------------------------------------------------------
------------------------------------------------------------
-----------------------------------------------PS-PSSST-----
----SRIT--------TP---------------TG---------RHS-------------
----G---------------------------------R----W----------------
------------------------------------------------------------
------------------------------------------------------------
----------------------DKESE----TTKIR--------------------LY-Q
FKR-M--ME------------------------G-KG---VLVN------------S-FD
W--------------------LE---P-----------KA--LKAL-AAG----------
-VCVPD-----------KPTP-SV--------------YCVGP------LV---DTG---
-------NK-VGSGAER---------------------------------------R---
-------------HA-------------------CLVWLDAQP-RR--SVVFLSFGS-QG
--AL-PA--AQL-KEIARGL-E----SS--GH-RFLWV--------V-------RS----
-PPEEQAT---------------------SP-E-PDL-----------ER------L-L-
PA-G----------F----LE----R-----------------T--K-------------
--G-----------T-----G--MVAK-N-W-----------------------------
-------------------------------AP---------------------------
-------------------------QAE---VVQH-------EAVGVFVTHCGWNSTLEA
I-MSA-L------PMICWP-----------------------------------------
--LYAEQAMNKVI-----------MVEE------------------M---KIA---VP--
--LD------G--------------------YEE-G----------G----L-----V-K
AEE-VEAKVRLVM---------E--------------T-E---E---G-RK----LR---
-------EK-----LV---E----------------------------------T-----
R---------DMAL------------------------------------DAV-----K-
--E-------------G----------G--------------------------------
--SSEVA---------F-------------------------------------------
------------------------DE----------------------------------
----------------------------------------------F-------------
------------------------------------------------------M-----
------------------------------------------------------------
-RD---------LEK---------------------------------------------
-----S------------------------------------------------------
---SLEN-----------------------------------------GVCS--------
------------------------------------------------------------
-----------------------------------------------
>LOC_Os01g53430.1
------------------------------------------------------------
------------------------------------------------------------
------------------------------------------------------------
------------------------------------------------------------
------------------------------------------------------------
------------------------------------------------------------
------------------------------------------------------------
------------------------------------------------------------
------------------------------------------------------------
------------------------------------------------------------
----------------------MAMVE---------------------------------
---------------------------K--------------------------------
------------------------------------------------------------
------------------------------------------------------------
------------------------------------------------------------
--------------------------------T--V-----------L-LYP-CP--AV-
GHLNPMV-QL-------------------AEAL--------V----------R-R-----
-G---V-------------------S-VTL-AV---------A---DPPDK----GAVL-
------------------------AGA--I------------------------------
------------------------------------------------------------
----------------------------ARI--AAVC--------------------P--
--------------------S----------------------I--------------GV
R-----------------------LL-------------------------PI-P---SC
E-------GKTYSHPVMWIV--------------D-AL---------------RLA----
----NPVL-----------RE-L----L--------------------------------
-------------------------------R-SFP-------------------AAVD-
------------------------------------------------------------
---AL--V-VD-M-FC-I-DA-LDV-AA-EL------AV-PA-YMFYPS-AASDL-----
----AIYLQVPHVARSAPS--------------SF---------KDM-------------
----A------------------------DT-----VLS----F-S--------------
---G-V--------P---------------------TI----------------RA-LD-
--------------------M---------PD---------------------T------
--------------------MQDRESD----VGTTR--------------------IH-H
CSR-M--AE------------------------A-RG---ILVN------------S-FD
W--------------------LE---T-----------RA--LKAI-RGG----------
-LCLPSG----------RSVP-AI--------------YCVGP------LV---DGG---
--------K-LKENDA----------------------------------------R---
-------------HE-------------------CLEWLDRQP-KQ--SVVFLCFGS-RG
--TF-SV--SQL-SEMARGI-E----NS--GH-RFLWA--------V-------RS----
-------N---------------------LG-E-VDL-----------EA------L-F-
PE-G----------F----LE----R-----------------T--Q-------------
--G-----------R-----G--FVVK-N-W-----------------------------
-------------------------------AP---------------------------
-------------------------QSA---VLQH-------GAVGAFVTHCGWNSSLEA
I-MSG-V------PMICWP-----------------------------------------
--LYAEQRLNKAH-----------LVEE------------------M---KLG---VL--
--VE------G--------------------YD-------------GE---L-----V-K
ADE-LETKVRLVM---------E--------------S-E---E---G-KR----LR---
-------ER-----SA---M----------------------------------A-----
K---------EMAA------------------------------------DAV-----K-
--D-------------G----------G--------------------------------
--SSDMA---------F-------------------------------------------
------------------------AE----------------------------------
----------------------------------------------F-------------
------------------------------------------------------L-----
------------------------------------------------------------
-NN---------LGT---------------------------------------------
-----N------------------------------------------------------
---NVKS-----------------------------------------GPRDTPVHD---
------------------------------------------------------------
-----------------------------------------------
>LOC_Os05g45080.1
------------------------------------------------------------
------------------------------------------------------------
------------------------------------------------------------
------------------------------------------------------------
------------------------------------------------------------
------------------------------------------------------------
------------------------------------------------------------
------------------------------------------------------------
------------------------------------------------------------
------------------------------------------------------------
------------------------MEA---------------------------------
---------------------------DPNP-----------------------------
------------------------------------------------------------
------------------------------------------------------------
------------------------------------------------------------
--------------------------------M--V-----------V-LHA-CL--GV-
GHLIPMV-EL-------------------AKLL--------L----------R-R-----
-G---L-------------------A-VVI-AV---------P---TPPASTADFFSSS-
------------------------APA--V------------------------------
------------------------------------------------------------
----------------------------DRM--AAAN--------------------P--
--------------------S----------------------I--------------SF
H-----------------------HL-------------------------PP-P---EY
P--------DPDPDAFLQML--------------D-TM---------------RLT----
----VPPL-----------LA-F----L--------------------------------
-------------------------------R-SLP--------------------SVA-
------------------------------------------------------------
---AL--V-LD-L-FC-V-DA-LDA-AT-AA------GV-PA-YFYYTS-SAGDL-----
----AAFLHLPHHFATTEG--------------SL---------KDM-------------
----G------------------------KT-----PLR----F-P--------------
---G-V--------P---------------------PI----------------PA-SD-
--------------------M---------PH---------------------T------
--------------------VLDRADR----TCATR--------------------LG-H
YGR-I--PE------------------------A-RG---ILIN------------S-YE
W--------------------LE---A-----------RS--VRAL-REG----------
-ACIPD-----------RPTP-PV--------------YCIGP------LM---AKG---
--------E-EAANGE----------------------------------------R---
-------------HA-------------------CLSWLDAQP-ER--SVVFLCFGS-LG
--AV-SV--KQL-KEIARGL-E----NS--GH-RFLWV--------V-------RS----
-PPQDPAKF----------FL-----P--RP-E-PDL-----------GM------L-L-
PE-G----------F----TE----R-----------------T--R-------------
--D-----------R-----G--MVVT-S-W-----------------------------
-------------------------------AP---------------------------
-------------------------QVE---VLRH-------AATAAFVTHCGWNSVLEA
A-SAG-V------PMLCWP-----------------------------------------
--QYAEQRMNKVL-----------LVDG------------------M---QLG---VV--
--MD------G--------------------YDE---------------E-L-----V-K
AEE-VEKKVRLVM---------E--------------F-E---E---G-KK----LR---
-------DR-----LT---M----------------------------------A-----
K---------EMAA------------------------------------KAL-----A-
--D-------------G----------G--------------------------------
--SSSLA---------F-------------------------------------------
------------------------TE----------------------------------
----------------------------------------------F-------------
------------------------------------------------------L-----
------------------------------------------------------------
-KD---------LNFG--------------------------------------------
-----N------------------------------------------------------
---TTKEK----------------------------------------A-----------
------------------------------------------------------------
-----------------------------------------------
>LOC_Os05g45090.1
------------------------------------------------------------
------------------------------------------------------------
------------------------------------------------------------
------------------------------------------------------------
------------------------------------------------------------
------------------------------------------------------------
------------------------------------------------------------
------------------------------------------------------------
------------------------------------------------------------
------------------------------------------------------------
------------------------ME----------------------------------
----------------------------PNSK----------------------------
------------------------------------------------------------
------------------------------------------------------------
------------------------------------------------------------
------------------QSQ-----------T--V-----------V-LHT-IL--GA-
GHLAPMV-EL-------------------AKLF--------L----------G-R-----
-G---F-------------------A-VII-AV---------P---TPPASTADVAASS-
------------------------APA--V------------------------------
------------------------------------------------------------
----------------------------ARI--AAAN--------------------P--
--------------------S----------------------I--------------SF
H-----------------------NL-------------------------PP-P---DY
P--------EPDPDGFQQLL--------------D-VI---------------RLT----
----VPIL-----------LT-F----L--------------------------------
-------------------------------R-SLP--------------------PVA-
------------------------------------------------------------
---AV--V-LD-L-FC-V-DA-LDA-AA-AV------GV-PA-YFYFTS-SAGVL-----
----AAFLHLPHYFATTEG--------------DL---------KDM-------------
----G------------------------KA-----LLH----F-P--------------
---G-V--------P---------------------PI----------------PA-SD-
--------------------M---------PH---------------------N------
--------------------VLDCADV----IGASL--------------------VY-H
YRR-M--PE------------------------A-RG---MLIN------------T-YE
W--------------------LE---A-----------KA--VTAL-GDG----------
-ACVPD-----------RPTP-PV--------------YCIGP------LI---VKG---
--------E-DAAKGE----------------------------------------R---
-------------HA-------------------CLAWLDAQP-ER--SVVFVSFGS-MG
--AV-SA--EQL-KEIARGL-E----NS--GH-RFLWV--------V-------RS----
PPPEDPAKF----------SL-----P--RS-E-PDL-----------GA------L-L-
PE-K----------F----LE----R-----------------T--R-------------
--E-----------R-----G--MVVM-S-W-----------------------------
-------------------------------AP---------------------------
-------------------------QVE---VLRH-------AATAAFVTHCGWNSILEA
A-TAG-V------PMLCWP-----------------------------------------
--QYAEQRLNKVL-----------VVDG------------------M---QLG---VV--
--MD------G--------------------YDE---------------E-L-----V-K
AEE-VEKKVRLVM---------D--------------S-D---E---G-KK----LR---
-------GR-----LA---M----------------------------------A-----
K---------EMAA------------------------------------EAL-----A-
--D-------------G----------G--------------------------------
--PSCTA---------F-------------------------------------------
------------------------SD----------------------------------
----------------------------------------------F-------------
------------------------------------------------------V-----
------------------------------------------------------------
-DD---------LQRC--------------------------------------------
-----K------------------------------------------------------
------------------------------------------------------------
------------------------------------------------------------
-----------------------------------------------
>LOC_Os01g53460.1
------------------------------------------------------------
------------------------------------------------------------
------------------------------------------------------------
------------------------------------------------------------
------------------------------------------------------------
------------------------------------------------------------
------------------------------------------------------------
------------------------------------------------------------
------------------------------------------------------------
------------------------------------------------------------
------------------------MES---------------------------------
---------------------------KPSR-----------------------------
------------------------------------------------------------
------------------------------------------------------------
------------------------------------------------------------
--------------------------------N--V-----------V-LYA-AM--GA-
GHLLPMV-EL-------------------AKLF--------L----------T-R-----
-G---L-------------------D-VTI-AV---------P---ATPGS----GTTG-
------------------------SPT--I------------------------------
------------------------------------------------------------
----------------------------AGI--AASN--------------------P--
--------------------S----------------------I--------------TF
H-----------------------HLP------------------------PP-P---SC
A--------DPDPNPLLLML--------------D-VL---------------RRS----
----VPSL-----------AS-L----L--------------------------------
-------------------------------R-SIP--------------------SVA-
------------------------------------------------------------
---AL--V-LD-I-FC-A-EA-VDA-AA-AL------HV-PA-YIYFTS-AAGAF-----
----AASLGLMHHYSTTTT--------------NL---------RDM-------------
----G------------------------KA-----LLR----F-P--------------
---G-V--------P---------------------PI----------------PA-SD-
--------------------M---------PS---------------------L------
--------------------VQDREGR----FYKAR--------------------VK-L
YAR-A--ME------------------------A-SG---VLLN------------T-YE
W--------------------LE---A-----------RA--MGAL-REG----------
-ACSPD-----------RPTP-PV--------------YCVGP------LV---ASG---
--------E-EEGGGV----------------------------------------R---
-------------HA-------------------CLAWLDAQP-AR--SVVFLCFGS-MG
--SF-SA--AQL-KEIARGL-E----SS--GH-RFLWV--------V-------RS----
-PRQDPANL----------LE-----H--LP-E-PDL-----------AA------L-L-
PE-G----------F----LE----R-----------------T--A-------------
--D-----------K-----G--MVVK-S-W-----------------------------
-------------------------------AP---------------------------
-------------------------QAK---VLRH-------AATAAFVTHCGWNSTLEG
I-TAG-V------PLLCWP-----------------------------------------
--LYAEQRMNKVF-----------IVEE------------------M---KVG---VV--
--ID------G--------------------YDE---------------E-M-----V-S
AEE-VEAKVRLVM---------E--------------S-E---E---G-GK----LL---
-------ER-----LA---V----------------------------------A-----
R---------AKAV------------------------------------EAL-----A-
--E-------------E----------G--------------------------------
--PSRVA---------F-------------------------------------------
------------------------DE----------------------------------
----------------------------------------------F-------------
------------------------------------------------------I-----
------------------------------------------------------------
-DR---------LVTS--------------------------------------------
-----E------------------------------------------------------
------------------------------------------------------------
------------------------------------------------------------
-----------------------------------------------
>LOC_Os01g53420.1
------------------------------------------------------------
------------------------------------------------------------
------------------------------------------------------------
------------------------------------------------------------
------------------------------------------------------------
------------------------------------------------------------
------------------------------------------------------------
------------------------------------------------------------
------------------------------------------------------------
------------------------------------------------------------
------------------------MTA---------------------------------
---------------------------NNSAVGNIDSH----------------------
------------------------------------------------LYPLVV------
-----------------LHK----------------------------------------
------------------HAENTSHNRA--------------------------------
------------------MRS-----------R--V-----------V-LYT-WM--VR-
GHLHPMT-QL-------------------ADRI--------A----------N-H-----
-G---V-------------------P-VTV-AV---------A---DVPSS-----GES-
------------------------RKT--V------------------------------
------------------------------------------------------------
----------------------------ARL--SAYY--------------------P--
--------------------S----------------------V--------------SF
Q-----------------------LLP------------------------PA-A---PA
R-S-GADTADPDADPFITLL--------------A-DL---------------RAT----
----NAAL-----------TA-F----V--------------------------------
-------------------------------R-SLP--------------------SVE-
------------------------------------------------------------
---AL--V-ID-F-FC-A-YG-LDA-AA-EL------GV-PA-YLFFVS-CASAL-----
----ASYLHIPVMRSAV----------------SF---------GQM-------------
----G------------------------RS-----LLR----I-P--------------
---G-V--------H---------------------PI----------------PA-SD-
--------------------L---------PE---------------------VL-----
--------------------LLDRDKD----QYKAT--------------------IA-F
FEQ-L--AK------------------------A-KS---VLVN------------T-FE
W--------------------LE---P-----------RA--VKAI-RDG----------
-IPRPG-----------EPAP-RL--------------FCVGP------LV-----G---
--------E-ERGGEEE---------------------------------------K---
-------------QE-------------------CLRWLDAQP-PR--SVVFLCFGS-AS
--SV-PA--EQL-KEIAVGL-E----RS--KH-SFLWA--------V-------RA----
-PVAADADST------KR-LE-----G--RG-E-AAL-----------ES------L-L-
PE-G----------F----LD----R-----------------T--W-------------
--G-----------R-----G--LVLP-S-W-----------------------------
-------------------------------AP---------------------------
-------------------------QVE---VLRH-------PATGAFVTHCGWNSTLEA
V-TAG-V------PMVCWP-----------------------------------------
--MYAEQRMNKVF-----------VVEE------------------M---KLG---VV--
--MD------G--------------------YDD-D----------G----V-----V-K
AEE-VETKVRLVM---------E--------------S-E---Q---G-KQ----IR---
-------ER-----MA---L----------------------------------A-----
K---------QMAT------------------------------------RAM-----E-
--I-------------G----------G--------------------------------
--SSTAS---------F-------------------------------------------
------------------------TD----------------------------------
----------------------------------------------F-------------
------------------------------------------------------L-----
------------------------------------------------------------
-GG---------LKIA--------------------------------------------
-----M------------------------------------------------------
---DKDN-----------------------------------------------------
------------------------------------------------------------
-----------------------------------------------
>LOC_Os01g53330.1
------------------------------------------------------------
------------------------------------------------------------
------------------------------------------------------------
------------------------------------------------------------
------------------------------------------------------------
------------------------------------------------------------
------------------------------------------------------------
------------------------------------------------------------
------------------------------------------------------------
------------------------------------------------------------
------------------------ME----------------------------------
------------------------------------------------------------
------------------------------------------------------------
------------------------------------------------------------
--------------------------R---------------------------------
--------------------------------T--V-----------V-LYP-GL--GV-
GHLVPMV-EL-------------------AKVF--------L----------R-H-----
-G---L-------------------A-VTV-AA---------V---KPPLD----SPDF-
------------------------SAA--V------------------------------
------------------------------------------------------------
----------------------------ARF--AECN--------------------P--
--------------------A----------------------I--------------NF
H-----------------------VLP-PP---------------------PP-P---PA
P-V-GSGSDGKSASPIVGML--------------G-FL---------------NAM----
----NAPL-----------RD-F----L--------------------------------
-------------------------------C-SLP--------------------SVD-
------------------------------------------------------------
---AL--I-VD-M-FC-T-DA-LDV-AS-EL------RL-PV-YVFFTS-AASDL-----
----AVFLHLTSMRDSINT--------------SF---------GEL-------------
----G------------------------DS-----MIH----I-P--------------
---G-C--------P---------------------PF----------------KA-SE-
--------------------L---------PS---------------------DI-----
--------------------LSDNEA------SRLI--------------------LL-M
FRR-H--PE------------------------S-RG---ILVN------------T-FE
S--------------------LE---T-----------RA--LRAL-EDG----------
-LCVPG-----------RATP-TV--------------YSIGP------IV---SGG---
------------GGSDK---------------------------------------D---
-------------HD-------------------CLRWLDAQP-DN--SVVFLSFGS-LG
--RF-CK--KQL-EEIAIGL-Q----KS--EK-RFLWV--------V-------RS----
-PRIDEKNV----------FE-----P--LA-E-PDL-----------DA------L-L-
PA-G----------F----ME----A-----------------T--R-------------
--G-----------R-----G--LVVK-L-W-----------------------------
-------------------------------AP---------------------------
-------------------------QVE---VLRH-------RATGAFVTHCGWNSTLEG
I-TAG-L------PLLCWP-----------------------------------------
--LYAEQRLNKVF-----------VVEE------------------M---KLG---VE--
--MR------G--------------------YDE---------------E-V-----V-V
AEE-VEAKVRWVM---------E--------------S-E---G---G-QA----LR---
-------QR-----AA---A----------------------------------V-----
K---------DAAA------------------------------------QAI-----K-
--E-------------G----------G--------------------------------
--SSHAA---------F-------------------------------------------
------------------------FK----------------------------------
----------------------------------------------F-------------
------------------------------------------------------L-----
------------------------------------------------------------
-ED---------LPLQ--------------------------------------------
-----V------------------------------------------------------
---SR-------------------------------------------GMVSA-------
------------------------------------------------------------
-----------------------------------------------
>LOC_Os01g53350.1
------------------------------------------------------------
------------------------------------------------------------
------------------------------------------------------------
------------------------------------------------------------
------------------------------------------------------------
------------------------------------------------------------
------------------------------------------------------------
------------------------------------------------------------
------------------------------------------------------------
------------------------------------------------------------
------------------------MK----------------------------------
------------------------------------------------------------
------------------------------------------------------------
------------------------------------------------------------
------------------------------------------------------------
--------------------Q-----------T--V-----------V-LYP-GG--GV-
GHVVPML-EL-------------------AKVF--------V----------K-H-----
-G---H-------------------D-VTM-VL---------L---EPPFKS---SDSG-
------------------------ALA--V------------------------------
------------------------------------------------------------
----------------------------ERL--VASN--------------------P--
--------------------S----------------------V--------------SF
H-----------------------VLP-PL---------------------PA-P---DF
A--------SFGKHPFLLVI--------------Q-LL---------------RQY----
----NERL-----------ES-F----L--------------------------------
-------------------------------L-SIPR------------------QRLH-
------------------------------------------------------------
---SL--V-ID-M-FC-V-DA-IDV-CA-KL------GV-PV-YTFFAS-GVSVL-----
----SVLTQLPPFLAGRET--------------GL---------KEL-------------
----G------------------------DT-----PLD----F-L--------------
---G-V--------S---------------------PM----------------PA-SH-
--------------------L---------VK---------------------EL-----
--------------------LEHPEDE----LCKAM--------------------VN-R
WER-N--TE------------------------T-MG---VLVN------------S-FE
S--------------------LE---S-----------RA--AQAL-RDD----------
PLCVPG-----------KVLP-PI--------------YCVGP------LV---GGG---
----------AEEAAE----------------------------------------R---
-------------HE-------------------CLVWLDAQP-EH--SVVFLCFGS-KG
--VF-SA--EQL-KEIAVGL-E----NS--RQ-RFMWV--------V-------RT----
-PPTTTEGLK------KY-FE-----Q--RA-A-PDL-----------DA------L-F-
PD-G----------F----VE----R-----------------T--K-------------
--D-----------R-----G--FIVT-T-W-----------------------------
-------------------------------AP---------------------------
-------------------------QVD---VLRH-------RATGAFVTHCGWNSALEG
I-TAG-V------PMLCWP-----------------------------------------
--QYAEQKMNKVF-----------MTAE------------------M---GVG---VE--
--LD------G--------------------YNS---------------D-F-----V-K
AEE-LEAKVRLVM---------E--------------S-E---E---G-KQ----LR---
-------AR-----SA---A----------------------------------R-----
K---------KEAE------------------------------------AAL-----E-
--E-------------G----------G--------------------------------
--SSHAA---------F-------------------------------------------
------------------------VQ----------------------------------
----------------------------------------------F-------------
------------------------------------------------------L-----
------------------------------------------------------------
-SD---------VE----------------------------------------------
-----N------------------------------------------------------
---LVQN-----------------------------------------------------
------------------------------------------------------------
-----------------------------------------------
>LOC_Os01g53350.2
------------------------------------------------------------
------------------------------------------------------------
------------------------------------------------------------
------------------------------------------------------------
------------------------------------------------------------
------------------------------------------------------------
------------------------------------------------------------
------------------------------------------------------------
------------------------------------------------------------
------------------------------------------------------------
------------------------MK----------------------------------
------------------------------------------------------------
------------------------------------------------------------
------------------------------------------------------------
------------------------------------------------------------
--------------------Q-----------T--V-----------V-LYP-GG--GV-
GHVVPML-EL-------------------AKVF--------V----------K-H-----
-G---H-------------------D-VTM-VL---------L---EPPFKS---SDSG-
------------------------ALA--V------------------------------
------------------------------------------------------------
----------------------------ERL--VASN--------------------P--
--------------------S----------------------V--------------SF
H-----------------------VLP-PL---------------------PA-P---DF
A--------SFGKHPFLLVI--------------Q-LL---------------RQY----
----NERL-----------ES-F----L--------------------------------
-------------------------------L-SIPR------------------QRLH-
------------------------------------------------------------
---SL--V-ID-M-FC-V-DA-IDV-CA-KL------GV-PV-YTFFAS-GVSVL-----
----SVLTQLPPFLAGRET--------------GL---------KEL-------------
----G------------------------DT-----PLD----F-L--------------
---G-V--------S---------------------PM----------------PA-SH-
--------------------L---------VK---------------------EL-----
--------------------LEHPEDE----LCKAM--------------------VN-R
WER-N--TE------------------------T-MG---VLVN------------S-FE
S--------------------LE---S-----------RA--AQAL-RDD----------
PLCVPG-----------KVLP-PI--------------YCVGP------LV---GGG---
----------AEEAAE----------------------------------------R---
-------------HE-------------------CLVWLDAQP-EH--SVVFLCFGS-KG
--VF-SA--EQL-KEIAVGL-E----NS--RQ-RFMWV--------V-------RT----
-PPTTTEGLK------KY-FE-----Q--RA-A-PDL-----------DA------L-F-
PD-G----------F----VE----R-----------------T--K-------------
--D-----------R-----G--FIVT-T-W-----------------------------
-------------------------------AP---------------------------
-------------------------QVD---VLRH-------RATGAFVTHCGWNSALEG
I-TAG-V------PMLCWP-----------------------------------------
--QYAEQKMNKVF-----------M-----------------------------------
------------------------------------------------------------
------------------------------------------------------------
------------------------------------------------------------
-------------K------------------------------------AAL-----E-
--E-------------G----------G--------------------------------
--SSHAA---------F-------------------------------------------
------------------------VQ----------------------------------
----------------------------------------------F-------------
------------------------------------------------------L-----
------------------------------------------------------------
-SD---------VE----------------------------------------------
-----N------------------------------------------------------
---LVQN-----------------------------------------------------
------------------------------------------------------------
-----------------------------------------------
>LOC_Os05g45200.1
------------------------------------------------------------
------------------------------------------------------------
------------------------------------------------------------
------------------------------------------------------------
------------------------------------------------------------
------------------------------------------------------------
------------------------------------------------------------
------------------------------------------------------------
------------------------------------------------------------
------------------------------------------------------------
------------------------MMT---------------------------------
---------------------------E--------------------------------
------------------------------------------------------------
------------------------------------------------------------
------------------------------------------------------------
--------------------------------T--V-----------V-VNA-GL--GV-
GHLAPMV-EL-------------------ANLF--------P----------R-H-----
-G---L-------------------A-VTV-VL---------I---EPPAK----PPSF-
------------------------AAA--V------------------------------
------------------------------------------------------------
----------------------------SRS--MASN--------------------P--
--------------------R----------------------I--------------TF
H-----------------------VM-------------------------PS-P---SC
H-S-N-------------VP--------------E-LI---------------RAM----
----NAPL-----------RE-Y----L--------------------------------
-------------------------------RSSVP--------------------SAR-
------------------------------------------------------------
---AV--V-FD-M-FC-A-CA-LDV-AA-EL------GL-PA-YFFQCG-GASHL-----
----AVGLHLPHVQAEINA--------------SF---------GEI-------------
----G------------------------DE-----PLL----F-P--------------
---S-V--------P---------------------PF----------------KP-SD-
--------------------L---------PK---------------------A------
--------------------ALDRNDE----MYRWI--------------------LG-V
FER-L--PE------------------------S-RG---ILVN------------T-FQ
W--------------------LE---T-----------KA--LRAL-GDG----------
-ACVVG-----------RPTP-PV--------------CCVGP------LV---------
----------SRSGEDK---------------------------------------K---
-------------HG-------------------CLSWLDAQP-EK--SVVFLCFGS-MG
--SF-PK--EQL-AEIAIGL-E----RS--GQ-RFLWV--------V-------RR----
-PHAGEASLSG--LLAGC-HG-----T--HG-E-LDI-----------DE------L-M-
PE-G----------F----LE----R-----------------T--K-------------
--G-----------R-----G--LAAG-S-W-----------------------------
-------------------------------AP---------------------------
-------------------------QAD---VLRH-------RATGAFVTHCGWNSVLEG
I-AAG-V------PLLCWP-----------------------------------------
--LYAEQRLNKVF-----------IMEE------------------V---GVG---AV--
--MA------G--------------------YDG---------------E-V-----V-R
AEE-VEAKVRWML---------E--------------S-N---E---A-SP----IR---
-------ER-----VA---L----------------------------------A-----
K---------ERAE------------------------------------EAT-----R-
--K-------------S----------G--------------------------------
--SSHQS---------F-------------------------------------------
------------------------VK----------------------------------
----------------------------------------------F-------------
------------------------------------------------------L-----
------------------------------------------------------------
-ID---------FGVT--------------------------------------------
-----K------------------------------------------------------
------------------------------------------------------------
------------------------------------------------------------
-----------------------------------------------
>LOC_Os01g50200.1
------------------------------------------------------------
------------------------------------------------------------
------------------------------------------------------------
------------------------------------------------------------
------------------------------------------------------------
------------------------------------------------------------
------------------------------------------------------------
------------------------------------------------------------
------------------------------------------------------------
------------------------------------------------------------
------------------------MDA---------------------------------
---------------------------GDAA-----------------------------
------------------------------------------------------------
------------------------------------------------------------
----------------------TTRAR---------------------------------
--------------------K-----------P--V-----------V-LYP-SP--GM-
GHLVSMI-EL-------------------GKVF--------A----------A-R-----
-G---L-------------------A-VTV-VV---------V---DPPYGN---TGAT-
------------------------GPF--L------------------------------
------------------------------------------------------------
----------------------------AGV--TAAN--------------------P--
--------------------A----------------------M--------------TF
H-----------------------RLP--------------------KVEVPP-------
---------VASKHHESLTF--------------E-VT---------------RLS----
----NPGL-----------RD-F----L--------------------------------
-------------------------------AGASP----------------------V-
------------------------------------------------------------
---VL--I-ID-F-FC-N-AA-LDV-AD-EL------GV-PA-YMFYTS-GAEIL-----
----AFFLYLPVLHAQTTA--------------NF---------GEM-------------
----G------------------------EE-----LVH----A-P--------------
---G-I--------P---------------------SF----------------PA-TH-
--------------------S---------VL---------------------P------
--------------------LMERDDP----AYAEF--------------------LK-A
SAD-L--CR------------------------T-QG---FLVN------------T-FR
S--------------------LE---P-----------RA--VETI-AAG----------
-SCAPPG----------VSTP-PV--------------YCIGP------LI---K-----
--------S-AEVGENR---------------------------------------S---
-------------EE-------------------CLAWLDTQP-NG--SVVFLCFGS-IG
--LF-SA--EQI-KEVAAGL-E----AS--GQ-RFLWV--------V-------RS----
-PPSDDPA--------KK-FD-----K--PP-E-PDL-----------DA------L-L-
PK-G----------F----LE----R-----------------T--K-------------
--G-----------R-----G--LVVK-S-W-----------------------------
-------------------------------AP---------------------------
-------------------------QRD---VLAH-------AAVGGFVTHCGWNSVLES
I-VAG-V------PMLAWP-----------------------------------------
--LYAEQRMNRVF-----------LEKE------------------M---RLA---VA--
--VE------G--------------------YDD-DV---------GE-G-T-----V-K
AEE-VAAKVRWLM---------E--------------S-D---G---G-RA----LL---
-------ER-----TL---A----------------------------------A-----
M---------RRAK------------------------------------AAL-----R-
--D-------------G----------G--------------------------------
--ESEVT---------L-------------------------------------------
------------------------AR----------------------------------
----------------------------------------------L-------------
------------------------------------------------------V-----
------------------------------------------------------------
-ES---------WREA--------------------------------------------
-----A------------------------------------------------------
---SA-------------------------------------------------------
------------------------------------------------------------
-----------------------------------------------
>LOC_Os01g53370.1
------------------------------------------------------------
------------------------------------------------------------
------------------------------------------------------------
------------------------------------------------------------
------------------------------------------------------------
------------------------------------------------------------
------------------------------------------------------------
------------------------------------------------------------
------------------------------------------------------------
------------------------------------------------------------
------------------------MSA---------------------------------
---------------------------SDCSL----------------------------
------------------------------------------------------------
------------------------------------------------------------
----------------------SSQSR---------------------------------
--------------------S-----------P--IPCSEMSPKKLAV-IYP-PP--GMI
SHLVSTV-EL-------------------GKLL--------A----------A-Q-----
-G---L-------------------D-ITI-VLG-------GH---DEKEAA---ATAT-
------------------------TSF--L------------------------------
------------------------------------------------------------
----------------------------AEA--AAAN--------------------P--
--------------------E----------------------L--------------SF
H-----------------------RLP-QP---------------TLQCDVP--------
-----------ADDYVSRIF--------------E-FA---------------RSS----
----GPDL-----------RD-F----L--------------------------------
-------------------------------RSTSP----------------------A-
------------------------------------------------------------
---VL--I-ID-F-FC-Y-SA-LNI-GA-EL------GI-PT-YFFLTT-CIASV-----
----AFMLYLPVVQGENTL--------------SF---------RDL-------------
----G------------------------GD-----LVH----A-P--------------
---G-I--------P---------------------PI----------------PA-DH-
--------------------L---------PR---------------------S------
--------------------QFDRDSM----SSNHF--------------------LA-L
SEQ-V--CN------------------------A-HG---VMVN------------S-CR
S--------------------LE---R-----------RA--ADAV-VAG----------
-LCTFPG----------RRTP-PL--------------HCIGP------LI---K-----
--------P-REDDSAE---------------------------------------R---
-------------HE-------------------CLAWLDAQP-KD--SVLFLCFGS-MG
--VF-SV--EQI-KQVAVGL-E----TS--GH-RFLWV--------V-------RR----
-PPG---------------FE-----H--VT-G-PDL-----------EA------LIF-
PE-G----------F----LR----R-----------------T--K-------------
--G-----------R-----G--LVVM-S-W-----------------------------
-------------------------------AP---------------------------
-------------------------QRE---VLEH-------GAVGGFVTHCGWNSVLEA
V-TAG-V------PMLAWP-----------------------------------------
--LYAEQRMNKVF-----------LVEE------------------M---RLA---VA--
--VE------G--------------------YD--------------K-G-V-----V-T
AEE-IQEKARWIM---------D--------------S-D---G---G-RE----LR---
-------ER-----TL---A----------------------------------A-----
M---------REVK------------------------------------EAL-----S-
--D-------------K----------G--------------------------------
--EFKIA---------L-------------------------------------------
------------------------LQ----------------------------------
----------------------------------------------L-------------
------------------------------------------------------T-----
------------------------------------------------------------
-SQ---------WKNY--------------------------------------------
-----N------------------------------------------------------
---NS-------------------------------------------------------
------------------------------------------------------------
-----------------------------------------------
>LOC_Os01g53380.1
------------------------------------------------------------
------------------------------------------------------------
------------------------------------------------------------
------------------------------------------------------------
------------------------------------------------------------
------------------------------------------------------------
------------------------------------------------------------
------------------------------------------------------------
------------------------------------------------------------
------------------------------------------------------------
------------------------------------------------------------
------------------------------------------------------------
------------------------------------------------------------
------------------------------------------------------------
------------------------------------------------------------
------------------------------------------------------------
------------------------------------------------------------
------------------------------------------------------------
------------------------------------------------------------
------------------------------------------------------------
------------------------------------------------------------
------------------------------------------------------------
------------------------------------------------------------
------------------------------------------------------------
---------------------------M--------------------------------
-------------------------------R----------------------------
------------------------------------------------------------
------------------------------------------------------------
------------------------------------------------------------
------------------------------------------------------------
------------------------------------------------------------
------------------------------------------------------------
------------------------------------------------------------
------------------------------------------------------------
------------------------------------------------------------
------------------------------------------------------------
------------------------------------------------------------
------------------------------------------------------------
----------------------------------------------V-------EK----
-AP-------------------------------------------------------F-
PE-G----------F----LR----R-----------------T--K-------------
--G-----------R-----G--LVVM-S-W-----------------------------
-------------------------------AP---------------------------
-------------------------QRK---VLEH-------SAVGGFVTHCGWNSMLEA
L-TAG-V------PMLAWP-----------------------------------------
--LYAEQRMNKVF-----------LVEE------------------M---RLA---VA--
--VE------G--------------------YD--------------K-G-V-----V-T
AEE-IQEKARWIM---------D--------------S-N---G---G-RE----LR---
-------ER-----SL---A----------------------------------A-----
M---------WEVK------------------------------------EAL-----S-
--D-------------K----------G--------------------------------
--EFKIA---------L-------------------------------------------
------------------------LQ----------------------------------
----------------------------------------------L-------------
------------------------------------------------------T-----
------------------------------------------------------------
-SQ---------WKNY--------------------------------------------
-----N------------------------------------------------------
---NS-------------------------------------------------------
------------------------------------------------------------
-----------------------------------------------
>LOC_Os01g53390.1
------------------------------------------------------------
------------------------------------------------------------
------------------------------------------------------------
------------------------------------------------------------
------------------------------------------------------------
------------------------------------------------------------
------------------------------------------------------------
------------------------------------------------------------
------------------------------------------------------------
------------------------------------------------------------
------------------------------------------------------------
------------------------------------------------------------
------------------------------------------------------------
------------------------------------------------------------
------------------------------------------------------------
----------------------------------------------------------MI
TCL---------------------------------------------------------
------------------------------------------------------------
------------------------------------------------------------
------------------------------------------------------------
------------------------------------------------------------
------------------------------------------------------------
------------------------------------------------------------
----------------ARVF--------------E-FA---------------RAS----
----GPDL-----------CD-F----L--------------------------------
-------------------------------RSTSP----------------------A-
------------------------------------------------------------
---VL--I-ID-F-FC-Y-SA-LDV-GA-EL------RI-PT-YFFLTT-CIASL-----
----AFLLYLPVIQEENTM--------------SF---------RDL-------------
----S------------------------GD-----LVH----A-P--------------
---G-I--------P---------------------PI----------------PA-DH-
--------------------L---------PM---------------------S------
--------------------QLDRDSV----SSRHF--------------------LA-L
SEQ-V--CN------------------------S-HG---VMVN------------S-CH
S--------------------LE---R-----------RA--ADAI-VAG----------
-LCTFPG----------RRTP-PL--------------HCIGP------LI---K-----
--------P-REEDSTE---------------------------------------R---
-------------HE-------------------CLAWLDAQP-KA--SVLFLCFGS-LG
--VF-SV--EQI-KQVAVGL-E----TS--GH-RFLWV--------V-------RP----
-PPG---------------LE-----H--VT-G-PDL-----------DA------LIF-
PE-G----------F----LR----R-----------------T--K-------------
--G-----------R-----G--LVVI-S-C-----------------------------
-------------------------------SP---------------------------
-------------------------QRE---VLEH-------GAVGGFVSHCGWNSVLEA
V-TAG-V------PMLAWP-----------------------------------------
--LYAEQRMNKVF-----------LVEE------------------M---RLA---VG--
--VE------G--------------------YD--------------K-G-I-----V-T
AEE-IQEKARWLM---------D--------------S-D---G---G-RE----LR---
-------ER-----TL---A----------------------------------A-----
M---------REVK------------------------------------EAP-----S-
--D-------------K----------G--------------------------------
--ESKMT---------L-------------------------------------------
------------------------LE----------------------------------
----------------------------------------------L-------------
------------------------------------------------------V-----
------------------------------------------------------------
-SQ---------WKSD--------------------------------------------
------------------------------------------------------------
------------------------------------------------------------
------------------------------------------------------------
-----------------------------------------------
>LOC_Os06g23560.1
------------------------------------------------------------
------------------------------------------------------------
------------------------------------------------------------
------------------------------------------------------------
------------------------------------------------------------
------------------------------------------------------------
------------------------------------------------------------
------------------------------------------------------------
------------------------------------------------------------
------------------------------------------------------------
------------------------MAA---------------------------------
---------------------------A--------------------------------
------------------------------------------------------------
------------------------------------------------------------
------------------------------------------------------------
--------------------R-----------R--V-----------V-LFP-SL--GV-
GHLAPML-EL-------------------AAVC--------I----------R-H-----
-G---L-------------------A-VTV-AV---------P---DPATT----APAF-
------------------------SAA--L------------------------------
------------------------------------------------------------
----------------------------RKY--ASRL--------------------P--
--------------------S----------------------L--------------SV
H-----------------------PLP-PP---------------------PH-P---PA
S-S-GA---DAAAHPLLRML--------------A-VL---------------RAH----
----APAL-----------GD-L----L--------------------------------
-------------------------------R--GP-------------------HAAR-
------------------------------------------------------------
---AL--V-AD-M-FS-V-YA-LDV-AA-EL------GV-PG-YLLFCT-GATNL-----
----AVFLRLPRFCAGSSG--------------SL---------REL-------------
----G------------------------DA-----PVS----F-P--------------
---G-V--------R---------------------PL----------------PA-SH-
--------------------L---------PE---------------------E------
--------------------VLDRGTD----ISAAM--------------------LD-A
FDR-M--AD------------------------A-RG---ILVN------------T-FD
A--------------------LE---G-----------PG--VAAL-RDG----------
-RCLSN-----------RATP-PV--------------YCVGP------LI---TDG---
------------GAEEE---------------------------------------R---
-------------HP-------------------CLAWLDAQP-ER--SVVFLCFGS-RG
--AL-SP--EQV-SEMATGL-E----RS--EQ-RFLWA--------L-------RA----
-PAGTKPDAAM--------------------------------------S------L-L-
PD-G----------F----LA----R-----------------T--A-------------
--D-----------R-----G--VVVTAS-W-----------------------------
-------------------------------VP---------------------------
-------------------------QVA---VLQH-------ASTGAFVTHCGWNSTLEA
V-AAG-V------PMVCWP-----------------------------------------
--LDAEQWMNKVF-----------IVEE------------------M---KIG---IE--
--VR------G--------------------YKP-G-------------A-L-----V-Q
ADI-VDAILRRIM---------E--------------S-D---A---Q-QG----VL---
-------ER-----VM---A----------------------------------M-----
K---------ESAA------------------------------------AAW-----K-
--E-------------G----------G--------------------------------
--SSCTA---------F-------------------------------------------
------------------------AE----------------------------------
----------------------------------------------F-------------
------------------------------------------------------L-----
------------------------------------------------------------
-KD---------MEEG--------------------------------------------
-----N------------------------------------------------------
---VAMA------------------------------------------------HSNQ-
--------------------------------------VET-------------------
-----------------------------------------------
>LOC_Os01g64910.1
------------------------------------------------------------
------------------------------------------------------------
------------------------------------------------------------
------------------------------------------------------------
------------------------------------------------------------
------------------------------------------------------------
------------------------------------------------------------
------------------------------------------------------------
------------------------------------------------------------
------------------------------------------------------------
------------------------MD----------------------------------
------------------------------------------------------------
------------------------------------------------------------
------------------------------------------------------------
------------------------------------------------------------
--------------------K-----------T--I-----------V-LYP-GL--YV-
SHFVPMM-QL-------------------ADAL--------L----------E-H-----
-G---Y-------------------A-VAV-AL---------I---HVTM---DEDATF-
------------------------AAA--V------------------------------
------------------------------------------------------------
----------------------------ARV-AAAAK--------------------P--
--------------------S----------------------V--------------TF
H-----------------------KLP-RI---------------------HD-P---PA
I-T-T----------IVGYL--------------E-MV---------------RRY----
----NERL-----------RE-F----L--------------------------------
-------------------------------R-SGVRG---------------RSGGIA-
------------------------------------------------------------
---AV--V-VD-A-PS-I-EA-LDV-AR-EL------GI-PA-YSFFAS-TASAL-----
----AVFLHLPWFRARAA---------------SF---------EEL-------------
----G------------------------DA-----PLI----V-P--------------
---G-V--------P---------------------PM----------------PA-SH-
--------------------LM--------PE---------------------L------
--------------------LEDPESE----TYRAT--------------------VS-M
LRA-T--LD------------------------A-DG---ILVN------------T-FA
S--------------------LE---P-----------RA--VGAL-GDPL--------F
LPATGGGE-------PRRRVP-PV--------------YCVGP------LV---------
----------VGHDDDDE---------------------R-KEN-----------TR---
-------------HE-------------------CLAWLDEQP-DR--SVVFLCFGG-TG
AVTH-SA--EQM-REIAAGL-E----NS--GH-RFMWV--------V-------RA----
-PRGGGD----------------------------DL-----------DA------L-L-
PD-G----------F----LER--TR-----------------T--S-------------
--G-----------H-----G--LVVE-R-W-----------------------------
-------------------------------AP---------------------------
-------------------------QAD---VLRH-------RSTGAFVTHCGWNSASEG
I-TAR-V------PMLCWP-----------------------------------------
--LYAEQRMNKVF-----------MVEE------------------M---GVG---VE--
--VA------GW------------------HWQR-G-------------E-L-----V-M
AEE-IEGKIRLVM---------E--------------S-E---E---G-ER----LR---
-------SS-----VA---A----------------------------------H-----
G---------EAAA------------------------------------VAWRKDGGA-
--G-------------A----------G--------------------------------
--SSRAA---------L-------------------------------------------
------------------------RR----------------------------------
----------------------------------------------F-------------
------------------------------------------------------L-----
------------------------------------------------------------
-SD---------VGGR--------------------------------------------
-----E------------------------------------------------------
---LRSVE----------------------------------------TLLLWAFHEIV-
--------------------------------------VARIG-----------------
---------------------------------LPLD----------
>LOC_Os05g45180.1
------------------------------------------------------------
------------------------------------------------------------
------------------------------------------------------------
------------------------------------------------------------
------------------------------------------------------------
------------------------------------------------------------
------------------------------------------------------------
------------------------------------------------------------
------------------------------------------------------------
------------------------------------------------------------
------------------------MK----------------------------------
------------------------------------------------------------
------------------------------------------------------------
------------------------------------------------------------
------------------------------------------------------------
--------------------K-----------T--M-----------V-LYP-GL--SV-
SHFLPMM-KL-------------------ADEL--------V----------E-H-----
-G---Y-------------------A-VTV-AL---------I---DDPL---QKQIAF-
------------------------TAT--V------------------------------
------------------------------------------------------------
----------------------------DRV--ISSK--------------------P--
--------------------S----------------------I--------------CF
H-----------------------RLP-RV---------------------DH-L---PA
V-T-T----NDGEFYLPGYL--------------D-LV---------------RRH----
----NEPL-----------HG-F----L--------------------------------
-------------------------------S-SHFR------------------GGIQ-
------------------------------------------------------------
---AL--V-VD-M-MS-V-EA-LDI-AE-RL------KV-PG-YLFHPS-NASLF-----
----AFFLQIPSICAESKR--------------SF---------SEL-------------
----G------------------------DT-----PLE----I-P--------------
---G-L--------P---------------------PM----------------PA-SH-
--------------------FID----NR-PE----------------------------
---------------------EPPESE----VYKAV--------------------MD-L
VRR-Y--TNK----------------------CS-NG---FLVN------------T-VD
S--------------------LE---A-----------RV--VNTL-RHA----------
-RRQGG-----------RALP-PF--------------YCVGP------LV---------
----------NKAGERGE---------------------R-PE-------------R---
-------------HE-------------------CLAWLDRQP-DR--TVVFLCFGS-TG
IGNH-ST--EQL-REIAVGL-E----KS--GH-RFLWV--------V-------RA----
-PVVSDDPDR------------------------PDL-----------DA------L-L-
PA-G----------F----LE----R-----------------T--S-------------
--G-----------Q-----G--AVVK-Q-W-----------------------------
-------------------------------AP---------------------------
-------------------------QVD---VLHH-------RATGAFVTHCGWNSVLEG
I-TAG-V------PMLCWP-----------------------------------------
--LHSEQKMNKVL-----------MVEE------------------M---GIA---VE--
--MV------G--------------------WQQ-G---------------L-----V-T
AEE-VEAKVRLVM---------E--------------S-E---A---G-VE----LR---
-------AR-----VT---A----------------------------------H-----
K---------EAAA------------------------------------VAW-----T-
--D-------------V----------G--------------------------------
--SSRAA---------F-------------------------------------------
------------------------TE----------------------------------
----------------------------------------------F-------------
------------------------------------------------------L-----
------------------------------------------------------------
-SN---------ADSR--------------------------------------------
-----Q------------------------------------------------------
---TS-------------------------------------------------------
------------------------------------------------------------
-----------------------------------------------
>LOC_Os09g30980.1
------------------------------------------------------------
------------------------------------------------------------
------------------------------------------------------------
------------------------------------------------------------
------------------------------------------------------------
------------------------------------------------------------
------------------------------------------------------------
------------------------------------------------------------
------------------------------------------------------------
------------------------------------------------------------
------------------------MK----------------------------------
------------------------------------------------------------
------------------------------------------------------------
------------------------------------------------------------
------------------------------------------------------------
--------------------K-----------T--V-----------V-LYP-GL--AV-
GHFNPMM-VL-------------------ADVF--------L----------D-H-----
-G---Y-------------------A-VAV-AL---------I---NPSVK--DDDAAF-
------------------------TAA--V------------------------------
------------------------------------------------------------
----------------------------ARA--VSSK--------------------S--
--------------------SA-------------------T-V--------------SF
H-----------------------MLP-RI---------------------PD-P---PS
L-A-F----DDDKF-FTNYF--------------D-LV---------------RRY----
----DEHL-----------HD-F----L--------------------------------
-------------------------------C-S--------------------VQGLH-
------------------------------------------------------------
---AV--V-VD-A-SC-G-FA-IQA-VR-KL------GV-PA-YELYPC-DAGAL-----
----AVNIQIPSLLA------------------GF---------KKLG----GGEE----
----G------------------------SA-----PLE----L-L--------------
---G-V--------P---------------------PM----------------SA-SH-
--------------------VTDLFGRSL-SE---------------------LI-----
--------------------SKDPEAT----TVAAG--------------------AR-V
MAE------------------------------F-DG---ILIN------------T-FV
S--------------------LE---E-----------RA--LRAL-ADP----------
-RCCPDG----------VVLP-PV--------------YAVGP------LV---DKA---
--------A-AGAGDETS---------------------R----------------R---
-------------HE-------------------SLVWLDGQP-DR--SIVFLCFGS-IG
-GNH-AE--QQL-REIAAGL-D----KS--GH-RFLWV--------V------RRA----
-PSTE------------------------------HL-----------DA------L-L-
PE-G----------F----LA----R-----------------T--S-------------
--G-----------R-----G--LVVN-T-W-----------------------------
-------------------------------VP---------------------------
-------------------------QPS---VLRH-------RATAAFVTHCGWNSVLEG
I-TAG-V------PMLCWP-----------------------------------------
--MYAEQRINKVL-----------MVDD------------------M---GVG---VE--
--ME------G--------------------WLE-G---------------W-----V-T
AEE-VEAKVRLVV---------E--------------S-E---H---G-RK----LR---
-------ER-----VE---A----------------------------------H-----
R---------DGAA------------------------------------MAW-----K-
--D-------------G----------G--------------------------------
--SSRVA---------F-------------------------------------------
------------------------AR----------------------------------
----------------------------------------------L-------------
------------------------------------------------------M-----
------------------------------------------------------------
-TE---------LDNA--------------------------------------------
-----Q------------------------------------------------------
---R--------------------------------------------------------
------------------------------------------------------------
-----------------------------------------------
>LOC_Os05g45150.1
------------------------------------------------------------
------------------------------------------------------------
------------------------------------------------------------
------------------------------------------------------------
------------------------------------------------------------
------------------------------------------------------------
------------------------------------------------------------
------------------------------------------------------------
------------------------------------------------------------
------------------------------------------------------------
------------------------------------------------------------
------------------------------------------------------------
------------------------------------------------------------
------------------------------------------------------------
------------------------------------------------------------
------------------------------------------------------------
-----MF-----------------------------------------------------
------------------------------------------------------------
------------------------------------------------------------
------------------------------------------------------------
------------------------------------------------------------
------------------------------------------------------------
------------------------------------------------------------
------------------------------------------------------------
------------------------------------------------------------
------------------------------QR----------------------------
------------------------------------------------------------
----------D-S-RC--------------------------------------------
------------------------------------------------------HH----
----G-------------------------------------------------------
------------------------------------------------------------
-------------------------G----P-----------------------------
------------------------------------------------------------
------------------------------------------------------------
------------------------------------------------------------
------------------ALP-PF--------------YCIRP------LV---EKA---
-------------DERRD---------------------R-AE-------------R---
-------------HE-------------------CLAWLDRQP-ER--SVVFLCFGS-TG
AGSH-SV--EQL-REIAVGL-E----KS--GQ-RFLWV--------V-------RA----
-PRVAIDDDD------DS-FN-----P--RA-E-PDV-----------DA------L-L-
PA-G----------F----LE----R-----------------T--T-------------
--G-----------R-----G--VVVK-L-W-----------------------------
-------------------------------AP---------------------------
-------------------------QVD---VLYH-------RATGAFVTHCGWNSVLEG
I-TAG-V------PMLCWP-----------------------------------------
--LHSEQKMNMVL-----------MVEE------------------M---DIA---VE--
--MA------G--------------------WKQ-G---------------L-----V-T
AEE-LEAKVRLVM---------E--------------S-E---A---G-SQ----LR---
-------AR-----VT---A----------------------------------H-----
K---------EGAA------------------------------------TAW-----A-
--D-------------G----------G--------------------------------
--SSRSA---------F-------------------------------------------
------------------------ARRGKRKWEAPHCGAIARREDGEPEPKLCRPAAPTL
PFPALLRHLPCSPRSPSAQPPLCRGLDRHPLSCLSSLRSGPPSATTF-------------
------------------------------------------------------I-----
------------------------------------------------------------
FTT---------SRAH--------------------------------------------
-----L------------------------------------------------------
---SATIVIGAAIPT----------------------------ANFAVGVHGYGSEDLVG
G-----------------SGCT---------------DLERIGECYGGVGGDQGWQCGGG
DERGGGMEREEKNRREGEEGLKKGSEPNIWDSLFRLDSVIESLLE--
>tr|D8RKP1|D8RKP1_SELML UDPGT domain-containing protein OS=Selaginella moellendorffii OX=88036 GN=SELMODRAFT_95596 PE=3 SV=1
------------------------------------------------------------
------------------------------------------------------------
------------------------------------------------------------
------------------------------------------------------------
------------------------------------------------------------
[truncated: 1,812,844 more chars]
