# Supplementary material for: ATP binding cassette transporters and uridine diphosphate glycosyltransferases are ancient protein families that evolved roles in herbicide resistance through exaptation
Source: PLoS One. 2023 Sep 21;18(9):e0287356. doi: 10.1371/journal.pone.0287356 (PMC10513242; doi:10.1371/journal.pone.0287356)
Supplement: S3 Text — (TXT) [file pone.0287356.s006.txt]

>AagrOXF_evm.model.utg000001l.361.1 . AagrOXF_evm.TU.utg000001l.361   utg000001l:1892837-1894843(+)
LLKDVHGAKAGRLLAIMGPSGSGKTTLLNVLAGQLAAGLVSVYGGLKVAYVRQEDLFFSQTVRETLTFASPKVEDLLSRLGLDTVGRGISGGEKKRLSIACELIASPSVIFADEPTTGLDAFQAEVMETLRQLAGHTVVCSIHQGSIYGKFHDLLLLAEGSLVYGHRELGFADLSIIFGSIFWRIGSQTSIMGLLQVAIALTKTFPRERIIVQRERAKGSYALAPYIAAKLAAEAAAFPLAFGAVLRIVGYY--VL
>AT2G01320.4 | ABC-2 type transporter family protein | Chr2:154669-158063 REVERSE LENGTH=725 | 201606
LLKNVSGAKPGRLLAIMGPSGSGKTTLLNVLAGQLSLGLLEVNGAYKLAFVRQEDLFFSQTVRETLSFAAPRVNNLLLKLGLDSVGRGISGGEKKRLSLACELIASPSVIFADEPTTGLDAFQAEVMETLQKLAGHTVICSIHQGSVYAKFDDIVLLTEGTLVYGYGNFGFADLGVIFGSVFWRMGSQTSIMGLLQVAIALTKTFPKERAIVDRERSKGSYSLGPYLLSKTIAEIAAFPLMFGAVLRIVGYYEFAL
>AT2G01320.1 | ABC-2 type transporter family protein | Chr2:154669-158063 REVERSE LENGTH=725 | 201606
LLKNVSGAKPGRLLAIMGPSGSGKTTLLNVLAGQLSLGLLEVNGAYKLAFVRQEDLFFSQTVRETLSFAAPRVNNLLLKLGLDSVGRGISGGEKKRLSLACELIASPSVIFADEPTTGLDAFQAEVMETLQKLAGHTVICSIHQGSVYAKFDDIVLLTEGTLVYGYGNFGFADLGVIFGSVFWRMGSQTSIMGLLQVAIALTKTFPKERAIVDRERSKGSYSLGPYLLSKTIAEIAAFPLMFGAVLRIVGYYEFAL
>AT2G01320.2 | ABC-2 type transporter family protein | Chr2:154487-158063 REVERSE LENGTH=727 | 201606
LLKNVSGAKPGRLLAIMGPSGSGKTTLLNVLAGQLSLGLLEVNGAYKLAFVRQEDLFFSQTVRETLSFAAPRVNNLLLKLGLDSVGRGISGGEKKRLSLACELIASPSVIFADEPTTGLDAFQAEVMETLQKLAGHTVICSIHQGSVYAKFDDIVLLTEGTLVYGYGNFGFADLGVIFGSVFWRMGSQTSIMGLLQVAIALTKTFPKERAIVDRERSKGSYSLGPYLLSKTIAEIAAFPLMFGAVLRIVGYYEFAL
>AT2G01320.3 | ABC-2 type transporter family protein | Chr2:154487-158063 REVERSE LENGTH=728 | 201606
LLKNVSGAKPGRLLAIMGPSGSGKTTLLNVLAGQLSLGLLEVNGAYKLAFVRQEDLFFSQTVRETLSFAAPRVNNLLLKLGLDSVGRGISGGEKKRLSLACELIASPSVIFADEPTTGLDAFQAEVMETLQKLAGHTVICSIHQGSVYAKFDDIVLLTEGTLVYGYGNFGFADLGVIFGSVFWRMGSQTSIMGLLQVAIALTKTFPKERAIVDRERSKGSYSLGPYLLSKTIAEIAAFPLMFGAVLRIVGYYEFAL
>LOC_Os01g03144.1 protein
LLSNASGAKSGRLLALMGPSGSGKTTLLNVLAGQLTAGFLYINGGYKIAYVRQEDLFFSQTVRETLSLAARKVNDLLFRLGLDSVGRGISGGEKKRLSLACELIASPSIIFADEPTTGLDAFQAEVMETLRQLAGHTVICSIHQGSVYGKFDDIVLLSEGEVIYGYASLGFADLGIIFGSVFWRMGTQTSIMGLLQVTIALTKTFPKERAIVDRERAKGSYALGPYLSSKLLAEIAAFPLIFGSILRIVGYYEFAL
>tr|D8T3E2|D8T3E2_SELML ABC transporter domain-containing protein OS=Selaginella moellendorffii OX=88036 GN=SELMODRAFT_185031 PE=4 SV=1
LLKNLSGAKAGRLLAIMGPSGSGKTTILNVLAGQLAAGLLFVNGSYKVAYVRQEDLFFSQTVRETLSLAAPRVDDILQRLGLDTVGRGISGGEKKRLSIACELIASPSVIFADEPTTGLDAFQAEVMETLKKLAGHTVVCSIHQGSIYSKFDDLLLLSEGSVIYGYAGLGFADLGMIFGSIYWRMGSQTSIMGLLQVAVALTKTFPKERAIVDRERAKGSYGLAPYLAAKLIAEMAAFPLLFGAILRIVGYYEFAL
>tr|D8T2I5|D8T2I5_SELML ATP-binding cassette transporter OS=Selaginella moellendorffii OX=88036 GN=SmABCG29 PE=4 SV=1
LLKNLSGAKAGRLLAIMGPSGSGKTTILNVLAGQLAAGLLFVNGSYKVAYVRQEDLFFSQTVRETLSLAAPRVDDILQRLGLDTVGRGISGGEKKRLSIACELIASPSVIFADEPTTGLDAFQAEVMETLKKLAGHTVVCSIHQGSIYSKFDDLLLLSEGSVIYGYAGLGFADLGMIFGSIYWRMGSQTSIMGLLQVAVALTKTFPKERAIVDRERAKGSYGLAPYLAAKLIAEMAAFPLLFGAILRIVGYYEFAL
>tr|A0A2K1JG19|A0A2K1JG19_PHYPA ABC transporter domain-containing protein OS=Physcomitrium patens OX=3218 GN=PHYPA_017885 PE=4 SV=1
LLQGVSGAKAGKLLAIMGPSGSGKTTLLNVLAGQLAAGSLSINGKHRVAYVRQEDLFFSQTVRETLALAAPRVQELLYRLGLDTVGRGISGGEKKRLSIACELIASPSIIFADEPTTGLDAFQAEVMETLRKLAGHTVVCSIHQGSIYSKFDDLILLSSGAVVYGYADLGYADLKLIFGSIFWRMGSQTSIMGLLQVAIALTKTFPKERAIVQREQAKGSYSLAPYLIAKLVAEAAAFPLMFGAVVRIVGYYEFVL
>lcl|Mp3g18640.2 [MapolyID=Mapoly0142s0030.2]
LLKNISGAKPGRLLAIMGPSGSGKTSLINVLAGQLPAGHLLVNGKHTVAYVRQEDLFFSQTVRETLSLAAGKVDDLLKRLGLGTVGRGISGGEKKRLSIACELIASPSVIFADEPTTGLDAFQAEVMETLRELAGHTVICSIHQGSIYAKFDDLMLLSNGSLVYGYESIGFADLGLIFGSIFWRMGTQTSILGLLQVAVALTKTFPKERTIVQQERTKGSYGLIPYLLSKLVAEAAAFPLAFAAVVRIVGYYEFAL
>lcl|Mp3g18640.1 [MapolyID=Mapoly0142s0030.1]
LLKNISGAKPGRLLAIMGPSGSGKTSLINVLAGQLPAGHLLVNGKHTVAYVRQEDLFFSQTVRETLSLAAGKVDDLLKRLGLGTVGRGISGGEKKRLSIACELIASPSVIFADEPTTGLDAFQAEVMETLRELAGHTVICSIHQGSIYAKFDDLMLLSNGSLVYGYESIGFADLGLIFGSIFWRMGTQTSILGLLQVAVALTKTFPKERTIVQQERTKGSYGLIPYLLSKLVAEAAAFPLAFAAVVRIVGYYEFAL
>kfl00923_0010_v1.1
ILRGVNGASPGRLLAIMGPSGSGKTSLLNALAGQTQKGCLLVNGEHKVAYVRQDDIFYSQTVRETLRMAAPKVEELILHLGLDTVGRGISGGERKRLSIACELISSPSIIFADEPTTGLDSFQAEVVRTLQKLAGHTVVCSIHQGSIFQMFDDLVLLADGQLVYGFEEQGFADLKLIFGSIFWRLGKQSTIMGLLQVAVSLTKTFPRERDIVNRERAKGQYGVSPYFVSKLVAELALFPLGFGCLLRIVGYYEFVL
>tr|A0A2K3D6G1|A0A2K3D6G1_CHLRE ABC transporter domain-containing protein OS=Chlamydomonas reinhardtii OX=3055 GN=CHLRE_12g547300v5 PE=4 SV=1
ILKGVSGARPGRLVGLMGPSGSGKTSLLTALAGRVPAGSLLVNGGHRQAFVQQEDLFYSMSVKETLQMAAPRVNQLVGVLGLDTVGRGLSGGEKKRLSIGCELVGSPSLIFCDEPTTGLDSFQAEVMSTLKGLAGHTVVASIHQSSIFAMFDDLVLLSEGQPVYGHEALGFADLKVVFGAIFFRMRGQSNIMGLLQVAISLVKTFPRERTIVARERARGSYSILSYLSAKLAAELALFPLLFGAIVRIVGYYEFVL
>CMO130C
ILSHARGARPGRILAIMGASGSGKSTLLRVLAGRLPNGYLRIRIPFRTAFIEQEESFFSQTARETLEFYAPRVENLISELGLETIGPGLSGGERKRLAIGCELFGSPSLIFADEPTTGLDASQALVMEVFRRLASRTVIVTLHQSSILDLIDDLIILCDGEIVYGHEQLGWIDEWLLFGSIYYRLGSQAAALGLLQVSIALVKTFTEERSIASKERARGMYDLSVYIATKLLAEAAAFPVLFGILTRIVGFFELIL
>AagrOXF_evm.model.utg000041l.120.1 . AagrOXF_evm.TU.utg000041l.120   utg000041l:579564-582728(-)
ILNGITGVAPGEILAMMGPSGSGKTTMLNILGGRLTTGSVTYNNRRI-GFVTQDDVLFPNTVKETLVFAAPKAETVLRELGLNTVGRGVSGGERKRTSIGFEILVDPSLLFLDEPTSGLDSTTALILQVLQKTAGRSIVTTIHQSRMFHMFDRLILLSEGHTLYGYASVGFMDLDVLLGLLWWKSKTPEHIVGLMFYMIAIFITFPLERAYLVKERAADMYRLSAYYVSSTLCDFLVYPTVFMCVVAMLGYYQY-L
>AagrOXF_evm.model.utg000041l.120.5 . AagrOXF_evm.TU.utg000041l.120   utg000041l:579564-582728(-)
ILNGITGVAPGEILAMMGPSGSGKTTMLNILGGRLTTGSVTYNNRRI-GFVTQDDVLFPNTVKETLVFAAPKAETVLRELGLNTVGRGVSGGERKRTSIGFEILVDPSLLFLDEPTSGLDSTTALILQVLQKTAGRSIVTTIHQSRMFHMFDRLILLSEGHTLYGYASVGFMDLDVLLGLLWWKSKTPEHIVGLMFYMIAIFITFPLERAYLVKERAADMYRLSAYYVSSTLCDFLVYPTVFMCVVAMLGYYQY-L
>AagrOXF_evm.model.utg000041l.120.7 . AagrOXF_evm.TU.utg000041l.120   utg000041l:579564-583271(-)
ILNGITGVAPGEILAMMGPSGSGKTTMLNILGGRLTTGSVTYNNRRI-GFVTQDDVLFPNTVKETLVFAAPKAETVLRELGLNTVGRGVSGGERKRTSIGFEILVDPSLLFLDEPTSGLDSTTALILQVLQKTAGRSIVTTIHQSRMFHMFDRLILLSEGHTLYGYASVGFMDLDVLLGLLWWKSKTPEHIVGLMFYMIAIFITFPLERAYLVKERAADMYRLSAYYVSSTLCDFLVYPTVFMCVVAMLGYYQY-L
>AagrOXF_evm.model.utg000041l.120.8 . AagrOXF_evm.TU.utg000041l.120   utg000041l:579564-582310(-)
ILNGITGVAPGEILAMMGPSGSGKTTMLNILGGRLTTGSVTYNNRRI-GFVTQDDVLFPNTVKETLVFAAPKAETVLRELGLNTVGRGVSGGERKRTSIGFEILVDPSLLFLDEPTSGLDSTTALILQVLQKTAGRSIVTTIHQSRMFHMFDRLILLSEGHTLYGYASVGFMDLDVLLGLLWWKSKTPEHIVGLMFYMIAIFITFPLERAYLVKERAADMYRLSAYYVSSTLCDFLVYPTVFMCVVAMLGYYQY-L
>AagrOXF_evm.model.utg000041l.120.2 . AagrOXF_evm.TU.utg000041l.120   utg000041l:579564-582310(-)
ILNGITGVAPGEILAMMGPSGSGKTTMLNILGGRLTTGSVTYNNRRI-GFVTQDDVLFPNTVKETLVFAAPKAETVLRELGLNTVGRGVSGGERKRTSIGFEILVDPSLLFLDEPTSGLDSTTALILQVLQKTAGRSIVTTIHQSRMFHMFDRLILLSEGHTLYGYASVGFMDLDVLLGLLWWKSKTPEHIVGLMFYMIAIFITFPLERAYLVKERAADMYRLSAYYVSSTLCDFLVYPTVFMCVVAMLGYYQY-L
>AagrOXF_evm.model.utg000041l.120.6 . AagrOXF_evm.TU.utg000041l.120   utg000041l:579564-582310(-)
ILNGITGVAPGEILAMMGPSGSGKTTMLNILGGRLTTGSVTYNNRRI-GFVTQDDVLFPNTVKETLVFAAPKAETVLRELGLNTVGRGVSGGERKRTSIGFEILVDPSLLFLDEPTSGLDSTTALILQVLQKTAGRSIVTTIHQSRMFHMFDRLILLSEGHTLYGYASVGFMDLDVLLGLLWWKSKTPEHIVGLMFYMIAIFITFPLERAYLVKERAADMYRLSAYYVSSTLCDFLVYPTVFMCVVAMLGYYQY-L
>AagrOXF_evm.model.utg000041l.120.4 . AagrOXF_evm.TU.utg000041l.120   utg000041l:579564-581660(-)
-----------------------------------------------------------------------KAETVLRELGLNTVGRGVSGGERKRTSIGFEILVDPSLLFLDEPTSGLDSTTALILQVLQKTAGRSIVTTIHQSRMFHMFDRLILLSEGHTLYGYASVGFMDLDVLLGLLWWKSKTPEHIVGLMFYMIAIFITFPLERAYLVKERAADMYRLSAYYVSSTLCDFLVYPTVFMCVVAMLGYYQY-L
>AagrOXF_evm.model.utg000041l.120.3 . AagrOXF_evm.TU.utg000041l.120   utg000041l:579564-581660(-)
-----------------------------------------------------------------------KAETVLRELGLNTVGRGVSGGERKRTSIGFEILVDPSLLFLDEPTSGLDSTTALILQVLQKTAGRSIVTTIHQSRMFHMFDRLILLSEGHTLYGYASVGFMDLDVLLGLLWWKSKTPEHIVGLMFYMIAIFITFPLERAYLVKERAADMYRLSAYYVSSTLCDFLVYPTVFMCVVAMLGYYQY-L
>tr|A0A2K1JWA7|A0A2K1JWA7_PHYPA ABC transporter domain-containing protein OS=Physcomitrium patens OX=3218 GN=PHYPA_015584 PE=4 SV=1
ILNDITAVAPGEMLALMGASGSGKTTLLNILGGRLAHGQVTYNGRRM-GFVTQDDVLFPTTVRETLVFAAPKADTVLIDLGLNTIGRGVSGGERKRTSIGYEILVEPSLLFLDEPTSGLDSATALILNVLQKNAGRVIVTTIHQSRMFHMFDKLVLLSEGYPLYGYGSLSFLDLDALLGLLWWQGKTNANIQGLLFYIISMWTTFPMERQYLAKERAADMYRLSAYYLSSTICDGLIYPTLFIGILALLGYYQYPI
>lcl|Mp3g19930.1 [MapolyID=Mapoly0049s0041.1]
ILNGVSGVAPGEILALMGPSGSGKTSLLNILGGRCHNGKITYNGSRI-GFVTQDDVLFPVTVRETLVFAASKADTVLRELGLNTVGRGVSGGERKRTSIGYEILVDPSLLLLDEPTSGLDSSTALIMQVLRANAGRVIVTTIHQSRMFPMFDKLILLSEGHPLYGYATQQFIDLDLLLGMLWWRPNTEQDIVGLLFYMISMWSTFPLEKNFLAKERAADMYRLSAYFVSSTICDLLVHPTMFVPLVTLLGYYQYRF
>AT3G13220.1 | ABC-2 type transporter family protein | Chr3:4247968-4250703 REVERSE LENGTH=685 | 201606
ILKGITGTGPGEILALMGPSGSGKTTLLKIMGGRLTDGKLTYNDRRI-GFVTQDDVLLPQTVEETLAFAAPKIEMIIKELGLRTVGKGISGGERKRASIAYEILVDPSLLLLDEPTSGLDSTSATLLHILQGVAGRTVITTIHQSRMFHMFDKLLLISEGHPAFGYSSLRFLDLDVVLGLLWWKSKTEAHLVGLMFYIISLFGAFPFEKIYLVKERKAEMYRLSVYYVCSTLCDMVLYPTFFMIIVCLLGYYQYTL
>LOC_Os06g40550.1 protein
ILKGIGGVDPGEILALMGPSGSGKTTLLKILGGRLSGGQITYNDRRI-GFVTQDDVLFPQTVEETLVFAAPKVDAIITELNLHTIGRGVSGGERKRTSIGYEILVDPSLLLLDEPTSGLDSTSAALLVVLRRLARRTVITTIHQSRMFHMFDKLLLVAEGHAIYGHAALGFLDLDLLLGLLWWKSQNEAQLVGLIFYIISLFGSFPFEKLYLVKERKADMYRLSAYYASSTVCDAVVYPVLFTAILCLLGYYQYRL
>tr|D8RCT8|D8RCT8_SELML ATP-binding cassette transporter (Fragment) OS=Selaginella moellendorffii OX=88036 GN=SmABCG31 PE=4 SV=1
ILHGITGVAPGEILAMMGPSGSGKTTLLKILGGRLLRGSVTFNDKRI-GFVAQEDILFPYTVQECLEFTAPKADRVLKDLGLHTIGPGVSGGERKRTSIGSEILIDPSLLLLDEPTSGLDSATALILQVVGNIAGRTILTTIHQSRLFHMFDKLILISEGHTIYGYSSLHFLDLDIVLGLLWWQSKTEIDVAGLIFYIIGLFSSFPLERPFLIKELGADMYSLSAFYASSTISDIIIYPTIFVIIVSLLGYYQYRL
>tr|D8TB80|D8TB80_SELML ABC transporter domain-containing protein (Fragment) OS=Selaginella moellendorffii OX=88036 GN=SELMODRAFT_136119 PE=4 SV=1
ILHGITGVAPGEILAMMGPSGSGKTTLLKILGGRLLRGSVTFNDKRI-GFVAQEDILFPYTVQECLEFTAPKADRVLKDLGLHTIGPGVSGGERKRTSIGSEILIDPSLLLLDEPTSGLDSATALILQVVGNIAGRTILTTIHQSRLFHMFDKLILISEGHTIYGYSSLHFLDLDIVLGLLWWQSKTEIDVAGLIFYIIGLFSSFPLERPFLIKELGADMYSLSAFYASSTISDIIIYPTIFVIIVSLLGYYQYRL
>AT3G52310.1 | ABC transporter G family member 27 | Chr3:19399372-19402861 FORWARD LENGTH=743 | 201606
ILNGISGAYPGELLALMGPSGSGKTTLLNALGGRFN-GSVSYNDTRI-GFVTQDDVLFPHTVKETLTYTAPKAASVIQELGLDTIGRGVSGGERKRVCIGNEIMTNPSLLLLDEPTSSLDSTTALIVQMLHCIAGKTIVTTIHQSRLFHRFDKLVVLSRGSLLYGYSSIGFLDLDIILGLLWWQSDSXKGLVGLLFFIVPVFTAFPQERAMLSKERESNMYRLSAYFVARTTSDLLILPVLFLVVVSMLGYFQYEI
>AT5G06530.3 | ABC-2 type transporter family protein | Chr5:1990334-1994605 REVERSE LENGTH=691 | 201606
ILTGISGVNPGEVLALMGPSGSGKTTLLSLLAGRIS-GSVTYNDSKI-GFVTQDDVLFPHTVKETLTYAAPKALDVIQELGLDTIGRGVSGGERKRVSIGNEIIINPSLLLLDEPTSGLDSTTALTILMLHDIAGKTVITTIHQSRLFHRFDKLILLGRGSLLYGYSSIGFLDLEVILGLLWWQSDTPMGLAGLLFFIVPVFTAFPQERAMLNKERAADMYRLSAYFLARTTSDLFILPSLFLLVVPMLGFF----
>AT5G06530.1 | ABC-2 type transporter family protein | Chr5:1990060-1994605 REVERSE LENGTH=751 | 201606
ILTGISGVNPGEVLALMGPSGSGKTTLLSLLAGRIS-GSVTYNDSKI-GFVTQDDVLFPHTVKETLTYAAPKALDVIQELGLDTIGRGVSGGERKRVSIGNEIIINPSLLLLDEPTSGLDSTTALTILMLHDIAGKTVITTIHQSRLFHRFDKLILLGRGSLLYGYSSIGFLDLEVILGLLWWQSDTPMGLAGLLFFIVPVFTAFPQERAMLNKERAADMYRLSAYFLARTTSDLFILPSLFLLVVPMLGFFQYDF
>AT5G06530.2 | ABC-2 type transporter family protein | Chr5:1990060-1994605 REVERSE LENGTH=751 | 201606
ILTGISGVNPGEVLALMGPSGSGKTTLLSLLAGRIS-GSVTYNDSKI-GFVTQDDVLFPHTVKETLTYAAPKALDVIQELGLDTIGRGVSGGERKRVSIGNEIIINPSLLLLDEPTSGLDSTTALTILMLHDIAGKTVITTIHQSRLFHRFDKLILLGRGSLLYGYSSIGFLDLEVILGLLWWQSDTPMGLAGLLFFIVPVFTAFPQERAMLNKERAADMYRLSAYFLARTTSDLFILPSLFLLVVPMLGFFQYDF
>LOC_Os03g06139.1 protein
ILSGISGAAPGEVLALMGPSGSGKTTLLSILGGRVAGGCVSYNDRRI-GFVTQDDVLFTHTVKETLTYAAPKTIDIIYELGLDTIGRGVSGGERKRVCIGNEIIINPSLLFLDEPTSGLDSTTALIIQLLHDIAGKTVITTIHQSRLFHKFDKLILLGRGSLLYGYQSIGFLDLDVILGLLWWHSDTPKGLAGLLFFIVPVFTAFPQERAMLNKERAADMYKLSAYFLARTTSDLLFLPVIFMVIVHMLGFFQYPV
>tr|A0A2K1J4I5|A0A2K1J4I5_PHYPA ABC transporter domain-containing protein OS=Physcomitrium patens OX=3218 GN=PHYPA_022287 PE=4 SV=1
ILHGVTGVFPGETLAIMGPSGSGKTTLLNLLGGRN--GRFTYNDRRM-GFVTQDDVLYGHTVRETLVYAAPKAEETILELGLDTIGRGVSGGERKRVCIGHEILVDPSCLFLDEPTSGLDSTTALIIHVIRNLAGRTVLTTIHQSRLFYMFDKLILLSQGNSIYGYSSIGFLDLEVIVGCLWWRSKTQVQIMGLIFFWIPLFTAFPLERAMLNKERASDLYRLSSYFMARTLGDLLIMPVIFVFIVAMLGYFQYSM
>tr|D8T898|D8T898_SELML ATP-binding cassette transporter (Fragment) OS=Selaginella moellendorffii OX=88036 GN=SmABCG30 PE=4 SV=1
ILHGVSGVGPGQILAMMGPSGSGKTTLLSLLAGRS--GSITYNDRRM-GFVTQDDVLFMHTVKETLRYAAPKADSIILELGLDTIGRGVSGGERKRVCIGQEILIDPSIIFLDEPTSGLDSTTALILQLLHGLAGRTVITTIHQSRLYHMFDNLLLLSNGHAIFGYSSIGFLDLEVVAGLVWWHSSSEKHLVGLIFFIIPIFVAFPQERAMIAKERASDMYRLSSYFMSRTLGDLLVLPLVFLLITAMLGFF----
>AagrOXF_evm.model.utg000057l.79.1 . AagrOXF_evm.TU.utg000057l.79   utg000057l:316095-319541(+)
ILKGITGVKPGEMLAMMGPSGSGKTSLLSILGGRVASGTILYNDRRT-GFVTQDDILHVHTVKETLVYAAPKAEEIIVELGLDVIGRGISGGERKRVSIGFELIVDPSLLLLDEPTSGLDSTTASIITTLQKLAGRTVVTTIHQSRVYHMFNKIILLSGGRALYGYASLGYLDLEFICGLLWFHS-TTAHILGLLFFFTPLFSAFPQERKMLIKERTSGMYRLSSYFFARTLGDLFVLPILFIIIVTLLGFYQFRV
>lcl|Mp6g05910.1 [MapolyID=Mapoly0097s0053.1]
ILHNIVGVKPGEMLAMMGPSGSGKTTLLNILGGRGQGGNILYNDRRT-GFVTQDDVLYAHTVKETLVYAAPKAEDVITELGLNTIGRGVSGGEKKRVSIGHEMLIDPSLLLLDEPTSGLDSTIALIIQTLQDLAGRTVITTIHQSIIFHMFDKLLLLSDGHILYGYASVGYLDLELVCGLLWWQS-SADNIAGLLFFVTPIFSSFPTERQMLAKERASGMYRLTAYFFARTVGDLLVLPTLSITMIAQLGYFQYRI
>tr|A0A2K1KJY7|A0A2K1KJY7_PHYPA ABC transporter domain-containing protein OS=Physcomitrium patens OX=3218 GN=PHYPA_007749 PE=4 SV=1
ILHGISGVRPGEMLVMLGPSGSGKTTLLKVLGGRLKSGTVLYNNRRT-GFVTQDDVLFPNTVKETLVYAAPKAESIINELGLDTIGRGVSGGERKRVSIGHEMLVDPSLLFLDEPTSGLDSTTALIIKTLKDLAGKTIITTIHQSTVYYMFDKMILLSEGDLLYGYESIQFLDLEIISGLLWWKS-STSQVVGLLFFFTPVFSAFPQERAMLIKERASGMYRLSAYFMARVVGDLLVLPTVFITIVALLGYYQYRI
>tr|A0A2K1KEW6|A0A2K1KEW6_PHYPA ABC transporter domain-containing protein OS=Physcomitrium patens OX=3218 GN=PHYPA_008696 PE=4 SV=1
ILHGVSGVRAGEMLVMLGPSGSGKTTLLNVLGGRLKSGTILYNDRRT-GFVTQDDVLFPNTVKETLVYAAPKAESIITELGLDTIGRGVSGGERKRVSIGHEMLVDPSLLFLDEPTSGLDSTTALIIKTLQDMAGKTIITTIHQSTVYHMFDKMILLSEGHLLYGYASIHFLDLEIICGLLWYDS-PESQVVGLLFFFTPVFSAFPQERAMLIKERASGMYRLSAYFMARVIGDMLVLPTIFITIVALLGYYQYRI
>AT4G27420.1 | ABC-2 type transporter family protein | Chr4:13712434-13714797 REVERSE LENGTH=638 | 201606
ILKGLTGVKPGEILAMLGPSGSGKTSLLTALGGRVGEGNISYNNRTT-GFVTQDDALYPNTVTETLVFTAPKAKAVMTELGLDTIGRGVSGGERKRVSIGQEILINPSLLFLDEPTSGLDSTTAQIVSILWELAGRTVVTTIHQSRLFYMFDKLLLLSEGNPVYGYASVGFLDIDFLCGLLWWQT-KISRLIGLLFFISPLFQQFPQERAMLQKERSSGMYRLSPYFLSRVVGDLLILPTCFLVITNLLGYYQYHV
>AT1G31770.1 | ATP-binding cassette 14 | Chr1:11375252-11377644 REVERSE LENGTH=648 | 201606
ILNGITGVCPGEFLAMLGPSGSGKTTLLSALGGRLS-GKVMYNGRRT-GFVAQDDVLYPHTVWETLFFTAPKVDRVIAELGLNSIGRGISGGEKKRVSIGQEMLINPSLLLLDEPTSGLDSTTAHIVTTIKRLAGRTVVTTIHQSRIYHMFDKVVLLSEGSPIYGYSSLGLLDLEFLGGLLWWHT-PKSHITALLFFFVPLYNAFPQEKRMLIKERSSGMYRLSSYFMARNVGDLLALPTAFVFIITLIGYYQYRV
>LOC_Os08g07010.1 protein
IISGMSGVRPGEMLAMLGPSGSGKTTLLTALGGRHGGGKITYNGRRT-GFVTQHDVLYPHTVAETLWYTAPKAEEVMLELGLHSIGRGLSGGERKRVSIGLEMLVDPSLLLLDEPTSGLDSTTAAIVGTLRRMAGRTVVVTIHQSRLYHMFDKVLLLSDGCPIYGYASVGLLDLESLAGLLWWRT-PAAHLTALIFFFVPLYNAFPLERPMLVKERSSGMYRLSSYFAARTAADLLALPTAFVVILPLIGYYQFLV
>AT3G25620.1 | ABC-2 type transporter family protein | Chr3:9317513-9319505 REVERSE LENGTH=467 | 201606
VLKCVSGVKPGELLAMLGPSGSGKTTLVTALAGRLQGGTVSYNGRKT-GFVTQDDVLYPHTVMETLTYTAPKVEMVVSDLGLNSIGRGISGGERKRVSIGQEMLVNPSLLLLDEPTSGLDSTTAAIVATLRSLAGRTVVTTIHQSRLYRMFDKVLVLSEGCPIYGYGSIGFLDLELLSGLLWWHS-RVAHLVK---------------------------------------------------------------
>kfl00050_0290_v1.1
ILHGISGVLPGEMLAMLGPSGSGKTTLLNVLGGRLRQGGILYNDRQM-GFVTQDDVLYATTVRETLQYAAPKATEIMEELGIDTIGRGISGGERKRVSIGHELLINPSLMLLDEPTSGLDSTTALILTTLDQLAGRTVITTIHQSKMFLMFDKLLLLADGNTLYGYAQRGYLDLEVVCGCLWFNSKTEADITGILFFETPLFTAFPQERQMLNKERAVGMYRLTAYFFARTVGDMLIMPFVFTIIVALLGYFQYLI
>lcl|Mp6g05900.1 [MapolyID=Mapoly0097s0054.1]
ILHGISGVHPGEMLGMLGPSGSGKTSLLQILAGRCSKGTITHNDRRT-GLVTQDDILYAHTVRETLVCAAPKAQDVITELGLNTVGRGVSGGERKRVSIGCEMLTDPSLLLLDEPTSGLDSTAALMVRTMRNLAGKTIISTIHQSVIFHMFDKVLLLSEGQPMFGYESIGFLDLDVISGLIWWDS--SDKIVGLLFFSTPLFNSFPQERDMLRKERSSGMYRLSAYFLAQSTVDVLVLPFIYMVIVALLGFYQFRV
>AT1G71960.1 | ATP-binding casette family G25 | Chr1:27082587-27088163 REVERSE LENGTH=662 | 201606
ILSGVTGISPGEFMAVLGPSGSGKSTLLNAVAGRLHGGKILINDKRT-GFVAQDDLLYPHTVRETLVFVAPKAESVISELGLNTVGRGISGGERKRVSIAHELLINPSLLVLDEPTSGLDATAALLVQTLAGLAGKTVVTSIHQSRVFQMFDTVLLLSEGKCLFGYESVGFLDLEILCGLMWWHS-DYRDVLGLLFFIIPSFNAFPQERAIFTRERASGMYTLSSYFMAHVLGSLLVLPASFLTFTPVLGYYQYRF
>LOC_Os11g07600.1 protein
ILKGITGARPGEVLAVLGPSGSGKSTLLSILGGRLAGGTVLAGGRRT-GFVAQDDVLHPHTVRETLLFCAPKAEAVIAELGLDTVGRGVSGGERKRVSIGHELLVNPSLLVLDEPTSGLDSTAAALVATLSSLAGRTVVMSVHQTRVYRMFDSVLLLAEGTCLYGYAAVGFLDLELVAGAMWWRS-SPAAVMGLLFFVIASFNAFPQERPVLARERASGMYALSSYFMSRMAGDLLALPAAFTVIVALLGFYQY--
>tr|A0A2K3CRX0|A0A2K3CRX0_CHLRE ABC transporter domain-containing protein OS=Chlamydomonas reinhardtii OX=3055 GN=CHLRE_17g743547v5 PE=4 SV=1
VLFNISGVTPGEVLALMGPSGGGKTSLLTLLGGR--SGTIAFNGRKM-GYVSQDDLLYAETVYETLYFAAPKVEMVVEGLGLDTIGRGVSGGERKRVSIGHELLINPSILLLDEPTSGLDSTTALLMHTLRTLAGRTIVTSIHQSRLYRQMDKLMLLSEGRCMYGWKLLGHLDLQLLAGMFWWQIGHSSQAGGLLFFILSLFAAFPSEFQMLVKERQSGMYRLSAFYVARTVSDLCFLPSLFTWIVAMLGYYEFAL
>kfl00003_0100_v1.1
IMHDLTGCRPGEVLALMGPSGSSKTSLLSVLGGRTPSGEVLYNGRNI-GYVLQDDVLYESTVHETLYYAAPKVDKTITALGLNTIGKGISGGERKRVSVGHELLMNPSCLLLDEPTSGLDSTTAMLVVTLRQLAGRAVVTTIHQSRLYQQLDKLLLLSEGHCMYGWEKLGFLDLELLAGLFWLQKGTVADARGLLFFEMSMIGAFSSVFKMVVKERASGMYHLSAFFFARMASDLSTLPTIFIAIISVLGFFQFRL
>lcl|Mp2g00740.1 [MapolyID=Mapoly0028s0077.1]
ILHGLSGMLPGKITALLGPSGSGKTTLLRLLGGRDLNGSITYNGKRRMGFVTQEDILYPYTVHETLLFAAPKVQEVITELDLGTVGKSISGGEKKRVCIGEEMLTKPSILLLDEPTSGLDSTTALVIRMLKRFAGHTVVTSIHQSIQFYHFDQILLFSTGQLIYGYASLGLDL-EFVVSVLWWDSN---QRQGLIFVILPLSTAFCQERTMLIKEKNSNMYRLSAYFMSRSIGDLCFLATVFLIVVSILGYYQY--
>CMN295C
LLHGISGVRPGEFCAILGGSGAGKTTLLNALAGRSAVGSILFNGRRLIGYVMQDDIFFSNTVGQTLQFTAPKVDEVLQFLNLDTIGKGISGGERKRTNIAETLLTNPSLLLLDEPTSGLDSTTALVVRLLKDLAGRTVIATIHQSIMWAEFDKVLLLAEGSVVYGYEKQGLDLLVVLVMLIWINSPGIHQRFGLAFFSIALFNSFPSERAVLAKDRSSGSYMLSAYFLAKTSVESLIYPYLYILIVAMLGFYEFVY
>tr|A0A2K3DJM4|A0A2K3DJM4_CHLRE ABC transporter domain-containing protein OS=Chlamydomonas reinhardtii OX=3055 GN=CHLRE_07g327800v5 PE=4 SV=1
LLSNVAGITDG-FYAIMGPSGSGKSTLLNALACRLDHGELKLNGKKVSGYVMQDDLLNAHTVEETLRYTAPRVQTVMEQVGLNVVGKGISGGERKRLCVAMELLTRPKLLFLDEPTSGLDSVTALLCRLLRRLATCTVVTTIHQAKIFHLFDQLLLLNRGTIVYGFDRSGFDVIRVLVGTVFLQIGSAVRRQPVLFFCVGALIVFPAERMLSLRERAAGTYHVSAYFLAKITAEALPAPILFSCIVKRLGFYELQT
>tr|A8IVZ2|A8IVZ2_CHLRE Predicted protein OS=Chlamydomonas reinhardtii OX=3055 GN=CHLRE_12g530900v5 PE=4 SV=1
LLNDVTGITDG-FYAIMGPSGSGKSTLLNTLACRLDRGELKLNGKKLSGYVMQDDLLNAHTVEETLRYTAPRVETVMTNVGLDVVGKGISGGERKRLCVAMELLTKPKLLFLDEPTSGLDSVTALLCRLLRRLALCTVVTTIHQAKIFALFDQLLLLNRGSIVYGFDRSGFDVIRVLIGTVFLQIGSVVRRQPVLFFCIGALIVFPSERMLALRERAAGTYHVSAYFLAKITAETLPAPIIFACIVKRLGFFELQT
>lcl|Mp4g22510.1 [MapolyID=Mapoly0020s0021.1]
LLDNLNGVHAG-FTAIMGPSGSGKSTLLNTLACRMDKGQIRLNGKKMSGYVMQDDLLNAHTVEETLLYTVELVSEVIKQMGLKTIGRGISGGERKRVAVGMELLTRPQLLFLDEPTSGLDSVTALLCSLLRKIAQCTVVCTIHQAKIFNLFQSLIILKAGKLIYGFEDSGLDVIKILIGGVFFQIGSTVRRQPVLFFCIGALTVFPSERVLILRERAAGMYYSSAYYVAKITAELVLSPIVFSCVVKRLGFFELQT
>tr|A0A2K1JE91|A0A2K1JE91_PHYPA ABC transporter domain-containing protein OS=Physcomitrium patens OX=3218 GN=PHYPA_020114 PE=4 SV=1
LLNNLNGIICG-FTAIMGPSGSGKSTLLNTLACRMRQGRILLNGKKISGYVMQDDLLHAHTVEETLKYTTEVVDEIITQMGLNTIGRGISGGERRRVSVGMELVTHPQLLFLDEPTSGLDSVTALLCEQLQKLANCTIVCTIHQAKIFNLFHYLIILKAGQVIYGLEDSGFDVIKLLIGGVFFQIGSTVRRQPVLFFCIGALTVFPGERALTLRERAAGMYYCSSYFTAKVTAEMIVSPIIFSFIVKRLGFFELQT
>kfl00129_0270_v1.1
ILKNLSGVRAGTFVAIMGPTGSGKTSLLNALAGRLQRGEILVNGKRITAYVMQDDVLYSSTVQETLTTAAPKVDSIVSELGLNTIGRGVSGGERKRANIAVEMLSNPSMIFLDEPTSGLDSFQALVMSSLGALAGRTIISTIHQSSIYALFEDLLLLSEGEMIYGYDSKGFDKIRCIVGALFSTVGALQNRTGVIFFTIGVFQMFPVERAVIARERAANAYRVSAFYPAKVIAEWVIATIIFVTVVKMLGFYELKY
>CMS467C
ILKGITGVRPGQMLAIMGGSGAGKSTLLAMLGGRVP-GELRVNGRRYTGFVEQDDRMFADTVREQIEFSAPKVEQVITELGLDTIGRGVSGGERKRVNIGIELVTNPPLLLLDEPTTGLDSFQAQVMLTMLRLAGRTIIATIHQSQIFQMFDYLLLLSEGHQIYGYAALKADLIKVVLGLIWLNTGDFNAVPGVLFFLIASFGVFPLERGIVLRERTSRFYRVSAYFLAKSVAELVVLAVLFSCITSLLGFFEFPL
>CMR291C
ILKGITGARPGQVLAIMGGSGAGKTALLSMLGGRIP-GELRINGRRYTGFVEQDARVFADTVREQIEFSAPKVEQVITELGLNTIGRGVSGGERKRVNIGIELVTNPPLLLLDEPTTGLDSFQAQVMLTMLRLAGRTIIATIHQSQIFQMFDYLLLLSEGHQIYGYAALKADLIKVVLGLIWLNTGDLNAVPGVLFFLIASFGVFPLERGIVLRERLSRFYRVSAYFLAKSVAELVVLAILFACITSLLGFFEFPL
>AagrOXF_evm.model.utg000041l.57.1 EVM AagrOXF_evm.TU.utg000041l.57   utg000041l:286797-294174(-)
LLDGVTGAEPGRITAIMGPSGSGKSTLLDTLAGRLAKGHICLNGYGVAAYVTQDDNLLGTTVFETIMYSAPKINNTIQEMGLHTIGRGVSGGERRRITIALELLTKPRLLFLDEPTSGLDSAAAFVTTTLKNLAGRTVITSIHQSEVFELFDDLVLLSGGRTIYGHVDSGFRAI-LAMGTIFYKVGAIQARLTFVVSFTGF---FVEEMKVFSRERLNGHYGVGAFVISSTLSSLLLIAFISGASMHMLGFFDFVV
>AagrOXF_evm.model.utg000113l.205.1 . AagrOXF_evm.TU.utg000113l.205   utg000113l:781418-784270(+)
LLEGLTGAEPGSITAIMGPSGSGKSTLLDTLAGRLSKGDIFLNGYGVAAYVTQDDNLLGTTVQETVTFSAAKVHSTIREMGLHTVGKGLSGGERRRLSIAVELLTKPRLLFLDEPTSGLDSAAAFVMTTLKNLAGRTIISSIHQSEVYELFDNLILLSGGRTIYGHVNAGFRAI-ISVGSVFFQLGAIQARMVFIVSFAGF---FIEEMKVFSRERLNGHYGVGAFLISNTLASLVIISFVSGALLHIMGFFDFIL
>AagrOXF_evm.model.utg000081l.238.3 . AagrOXF_evm.TU.utg000081l.238   utg000081l:878727-881366(-)
-------------------------ELLLLLLLLL----LLLQ-----AYVTQEDSLIGTTVRETIFFSAPKVDSTILEMGLHTVGRGLSGGEKRRVSIALEILTRPRLLFLDEPTSGLDSASAFVTTTLLNLAGRTVIASIHQSEVFQLFDNLTLLSGGKLIYGHAAAGFRAI-LCIGTIYYKLGAIMARMSYVTGFTGF---FVEDMKVYHRERLNGHYGVVAFVVGNTLSSLFLISAVSASICYMLGFFELIL
>AagrOXF_evm.model.utg000081l.238.1 . AagrOXF_evm.TU.utg000081l.238   utg000081l:878727-881908(-)
VLHGLTGAEPGSIMAIMGPSGSGKSTLLDALAGRLARGDILINGYGTAAYVTQEDSLIGTTVRETIFFSAPKVDSTILEMGLHTVGRGLSGGEKRRVSIALEILTRPRLLFLDEPTSGLDSASAFVTTTLLNLAGRTVIASIHQSEVFQLFDNLTLLSGGKLIYGHAAAGFRAI-LCIGTIYYKLGAIMARMSYVTGFTGF---FVEDMKVYHRERLNGHYGVVAFVVGNTLSSLFLISAVSASICYMLGFFELIL
>AagrOXF_evm.model.utg000081l.238.2 . AagrOXF_evm.TU.utg000081l.238   utg000081l:879648-881908(-)
VLHGLTGAEPGSIMAIMGPSGSGKSTLLDALAGRLARGDILINGYGTAAYVTQEDSLIGTTVRETIFFSAPKVDSTILEMGLHTVGRGLSGGEKRRVSIALEILTRPRLLFLDEPTSGLDSASAFVTTTLLNLAGRTVIASIHQSEVFQLFDNLTLLSGGKLIYGHAAAGFRAI-LCIGTIYYKLGAIMARMSYVTGFTGF---FVEDMKV-----------------------------------------AL--
>tr|A0A2K1KMF0|A0A2K1KMF0_PHYPA ABC transporter domain-containing protein OS=Physcomitrium patens OX=3218 GN=PHYPA_005839 PE=4 SV=1
ILQGLTGAEPGSIMAIMGPSGSGKSTVLDTLAGRLAKGDILLNGYGTAAYVTQTDELIGTTVRETMYYSAPKVDSTIQEMGLHTVGRGLSGGEKRRLSIALEILTRPRLLFLDEPTSGLDSAAAFVVTTLRNLAGRTVIASIHQSEVFELFDNLTLLSGGKLIFGHTTAGFRAI-LCLGSIFLHLDSIM-------------------LKV---------------------------------------------
>tr|A0A2K1KX34|A0A2K1KX34_PHYPA ABC transporter domain-containing protein OS=Physcomitrium patens OX=3218 GN=PHYPA_005326 PE=4 SV=1
ILQGITGAEPGSFMAIMGPSGSGKSTLLDTLAGRLAKGQVLLNGYGTAAYVTQTDELIGTTVKETIYYSAPKVDSTIREMGLNTVGRGLSGGEKRRLSIALEILTRPRLLFLDEPTSGLDSAAAFVVTALRNLAGRTIIASIHQSEVFELFDNLTLLSGGKLIYGHTSAGFRAI-LCLGSIFYDLNGILGRIAYVGGFTGF---FVEDMKVFNRERLNGHYGVLAFVIGNTLSSLFLISLVSSLIVHMLGFFEFVI
>lcl|Mp2g16700.1 [MapolyID=Mapoly0109s0011.1]
LLHGLTGAEPGAIMAIMGPSGSGKSTLLDSLAGRLAKGDILINGYGSAAYVTQQDDLIGTTVRESVHYSAPRVESTIVEMGLDTVGRGLSGGEKRRVSIALEILTRPRVLFLDEPTSGLDSASAFVVTTLRNLAGRTVIASIHQSEVFELFDNLCLLSNGKTVYGFCSAGFRAI-LCIGTIFLNVGSIMGRMSYVAGFTGF---FVEDMKVFCRERLNGHYGVAAFVIGNTLSSIFLISIISASIVHMLGFFDFIL
>lcl|Mp4g01480.1 [MapolyID=Mapoly0098s0052.1]
LLHSLTGAEPGAMLAIMGPSGSGKSTLLDSLAGRLAKGDIKLNGYGIAAYVTQVDELIGTTVRETVEYSAPRVKSTIVEMGLNTIGRGLSGGEKRRLSIGLEILTRPRLLFLDEPTSGLDSAAAFVVTTLKQLAGRTVIASIHQSETFEIFDNLCLLSNGHQIYGLEQAGFRCV-VCIGTMYFNIGAILGRMSYVGGFTGF---FVEDMKVFYRERLNGHYGVTAFVVGNSLSSMFLISLVSGSIVHMLGYFDFIV
>tr|A0A2K1JDG5|A0A2K1JDG5_PHYPA ABC transporter domain-containing protein OS=Physcomitrium patens OX=3218 GN=PHYPA_019842 PE=4 SV=1
VLHGVSGAEPGEMLAIMGPSGSGKSTLLDSLAGRLSPGDILVNGYGMAAYVTQSDDLIGTTVRETIYYSASRVDSTIREMGLDTIGRGLSGGEKRRVSIGLEILTRPRILFLDEPTSGLDSASAYVMTTLKNLSGRTVIASIHQSEVFDLFDNLFLLSSGQTIFGHAASGFRTV-VCIGSIYFNIGAIMGRMSYVAGFTGF---FVEDMKVFSRERLNGHYGVAAFVIGNSLSSLFLISAVSGVIVHMLGFFDFVV
>tr|D8RSS6|D8RSS6_SELML ABC transporter domain-containing protein (Fragment) OS=Selaginella moellendorffii OX=88036 GN=SELMODRAFT_10835 PE=4 SV=1
LLHRLSGAEPGNITAIMGPSGSGKSTLLDTLAGRLAKGEIFLNGYGVAAYVTQDDTLIGTTVRETIAFSAPKVESTIVEMGLDTIGRGLSGGEKRRVSIALEILTRPRLLFLDEPTSGLDSASAFVTQTLKNLAGRTVIASIHQSEVFELFDNLCLLSQGKLIYGFADAGYRAV-IGIGTLYFRIGSISARMSYVGGFTGF---FVEDIKVRKR------------------------------------------
>tr|D8RCY5|D8RCY5_SELML ATP-binding cassette transporter OS=Selaginella moellendorffii OX=88036 GN=SmABCG42 PE=4 SV=1
LLHRLSGAEPGNITAIMGPSGSGKSTLLDTLAGRLAKGEIFLNGYGVAAYVTQDDTLIGTTVRETIAFSAPKVESTIVEMGLDTIGRGLSGGEKRRVSIALEILTRPRLLFLDEPTSGLDSASAFVTQTLKNLAGRTVIASIHQSEVFELFDNLCLLSQGKLIYGFADAGYRAV-IGIGTLYFRIGSISARMSYVGGFTGF---FVEDIKVFSRERLNGHYGVAAFIIGNTLSSLLLIALVSGGISHLLGFFDFVL
>tr|D8RHS6|D8RHS6_SELML ATP-binding cassette transporter OS=Selaginella moellendorffii OX=88036 GN=SmABCG44 PE=4 SV=1
LLHGLNGAEPGYLMAVMGPSGSGKSTLLDALAGRLAKGEVLLNGYGIVAFVTQDDALIGTTVKETITYSAPKVESTIMEMGLNTVGRGLSGGEKRRLSIGLEILTRPRLLFLDEPTSGLDSASAFVTQTLKNLAGRTVIASIHQSEVFELFDRLYLLSHGKTIYGFASAGYRAI-IGIGTLYYDIGSIMARMSFVGGFIGF---FIEDMKVFSRERLNGHYGVVAFVVGNTLSSLFLIALVSGAITRLLGFFDFIL
>tr|D8S4Y7|D8S4Y7_SELML ABC transporter domain-containing protein OS=Selaginella moellendorffii OX=88036 GN=SELMODRAFT_443862 PE=4 SV=1
LLHGLNGAEPGYLMAVMGPSGSGKSTLLDALAGRLAKGEVLLNGYGIVAFVTQDDALIGTTVKETITYSAPKVESTIMEMGLNTVGRGLSGGEKRRLSIGLEILTRPRLLFLDEPTSGLDSASAFVTQTLKNLAGRTVIASIHQSEVFELFDRLYLLSHGKTIYGFASAGYRAI-IGIGTLYYDIGSIMARMSFVGGFIGF---FIEDMKVFSRERLNGHYGVVAFVVGNTLSSLFLIALVSGAITRLLGFFDFIL
>tr|D8SWD0|D8SWD0_SELML ABC transporter domain-containing protein OS=Selaginella moellendorffii OX=88036 GN=SELMODRAFT_183315 PE=4 SV=1
LLEPMTGSEPGYITAIMGPSGSGKSTLLDALAGRLAKGQILLNGYGIVAYVTQEDTLIGTTVRETITYSAPRVECTIVEMGLDTVGRGLSGGEKRRLSIGLEILTRPRLLFLDEPTSGLDSASAFVMQTLRNLAGRTVVASIHQSQVFELFDNLVLLSHGKTIYGFASAGYRAI-IGIGTLYYRIGAILGRMSYVGGFVGF---FVEDMKVFSRERLNGHYGVVAFVIGNTLSSLFLISLISELIVHLLGFFDFIL
>tr|D8SIP9|D8SIP9_SELML ATP-binding cassette transporter OS=Selaginella moellendorffii OX=88036 GN=SmABCG43 PE=4 SV=1
LLEPMTGSEPGYITAIMGPSGSGKSTLLDALAGRLAKGQILLNGYGIVAYVTQEDTLIGTTVRETITYSAPRVECTIVEMGLDTVGRGLSGGEKRRLSIGLEILTRPRLLFLDEPTSGLDSASAFVMQTLRNLAGRTVVASIHQSQVFELFDNLVLLSHGKTIYGFASAGYRAI-IGIGTLYYRIGAILGRMSYVGGFVGF---FVEDMKVFSRERLNGHYGVVAFVIGNTLSSLFLISLISELIVHLLGFFDFIL
>tr|A0A2K1K032|A0A2K1K032_PHYPA ABC transporter domain-containing protein OS=Physcomitrium patens OX=3218 GN=PHYPA_014254 PE=4 SV=1
ILQGITGAEPGSISAIMGPSGSGKSTLLDTLAGRLATGQVRLNGHGTAGYVTQTDVLIGTTVKETIDYSAPKVYSTIQELGLNTVGRGLSGGEKRRLSIALEILARLRLLFLDEPTTGLDSAAAFVITTLRNLSGRTIIASIHQGEVFEMFDSLTLLSGGKLMYGHKAAGFRAI-FCVGSVFFNLDDIL---------------------VFNRERQNGHYGVVAFVVGNTVSSIFLIALVSSVLVHMLGFFEFAI
>AagrOXF_evm.model.utg000091l.323.1 . AagrOXF_evm.TU.utg000091l.323   utg000091l:1372889-1376079(-)
LLRKLTGAEPGSFTAIMGPSGSGKSTLLDTLAGRLSPGDIYLNGIGASAYVTQDDTLLGTTVLELISYSAPKVHTTIDEMGLHTIGRGLSGGEKRRVSIALEILTRPRLLFLDEPTSGLDSASAFVVTTLRNLAGRTVIASIHQSEVFELFDNLFLLSGGQTVYGHADAGFRAI-ICIGTIYYKVGSIQARMSFIAGFTGF---FVEDMKVFSRERLNGHYGVAAFVIANSLSSMFLISLASGSIVHLLGFFDFVL
>tr|D8R908|D8R908_SELML ATP-binding cassette transporter OS=Selaginella moellendorffii OX=88036 GN=SmABCG39 PE=4 SV=1
VLHGLTGAEPGRLLAVMGPSGSGKSTLLDSLAGRLARGSVWINGFGTAAYVTQEDVLIGTTVRETIFYSAPKVETAILEMGLDTIGRGLSGGEKRRVSIALELLLRPHLLFLDEPTSGLDSASAFVTKTLQKLAGRTVLASIHQSEVFALFDDLFLLANGRTVYGYSAAGFRAI-LCIGTIYFKVGSIAARMAYVAGFTGF---FVEDMKVFARERLNGHYGVAAFVIANTLSSLFLICFVSGFICHMLGFFDFIL
>tr|D8QYN0|D8QYN0_SELML ATP-binding cassette transporter OS=Selaginella moellendorffii OX=88036 GN=SmABCG40 PE=4 SV=1
VLHGLTGAEPGRLLAVMGPSGSGKSTLLDSLAGRLARGSVWINGFGTA------------ERRSSTQRSCPRANAPTLSLGI-----GLAA-----------LLLRPHLLFLDEPTSGLDSASAFVTKTLQKLAGRTVLASIHQSEVFALFDDLFLLANGRTVYGYSAAGFRAI-LCIGTIYFKVGSIAARMAYVAGFTGF---FVEDMKVFARERLNGHYGVAAFVIANTLSSLFLICFVSGFICHMLGFFDFIL
>AT1G17840.1 | white-brown complex-like protein | Chr1:6142870-6145894 FORWARD LENGTH=703 | 201606
VLEGLTGAEPGSLTALMGPSGSGKSTMLDALASRLAAGTVLLNGFGTAAYVTQDDNLIGTTVRETIWYSAPKVERTIIEMGLDTIGRGISGGEKRRVSIALEILMRPRLLFLDEPTSGLDSASAFVTQTLRALSGRTVIASIHQSEVFELFDRLYLLSGGKTVYGFAQAGFRCI-VCIGTIYLNVGAILARASFVFGFTGF---FVEDMKVFQRERLNGHYGVAAFVIANTLSATIMITFISGTICHMLGFFDLVL
>LOC_Os10g35180.1 protein
VLQGLTGAEPGTITALMGPSGSGKSTLLDALAGRLAAGTVLLNGFGAAAYVTQDDNLIGTTVRETISYSAPKVEGTIVEMGLDTVGRGISGGEKRRVSIALEILMRPRLLFLDEPTSGLDSASAFVTQTLRGLAGRTVIASIHQSEVFELFDRLYLLSGGKTVYGFAQAGFRCI-VCIGTIYLNVGSILARASFVFGFTGF---FVEDMKVFQRERLNGHYGVLAFVISNTISAMILITFISGTMCHMLGYFDLIL
>LOC_Os04g44610.1 protein
VLDELTGAEPGSLTALMGPSGSGKSTLLDALAGRLAAGNVLLNGFGAAAYVTQDDNLIGTTVRETIGYSAPKVEGTIVEMGLDTIGRGVSGGEKRRVSIALELLMRPRLLFLDEPTSGLDSSSAFVTQTLRGLAGRTVIASIHQSEVFELFDMLFLLSSGKTVYGFAQTGFRCV-VCIGTIYYDVGSILARTAFVFGFTGF---FVEEMKVFQRERLNGHYGVAAFVISNTISALVLICFLSGTICHMLGYFDMIL
>tr|D8SPK5|D8SPK5_SELML ABC transporter domain-containing protein OS=Selaginella moellendorffii OX=88036 GN=SELMODRAFT_122027 PE=4 SV=1
VLDSLTGAEPGSLTVVMGPSGCGKSTLLDALAGRLAKGDILLNGYGIAAYVTQDDTLISTTVRETIFYTSPKVERVIIEMGLNTVGRGLSGGEKRRLSIAVEILTRPRLLFLDEPTSGLDSASAFVTRTLRRLAKRTVICSVHQSEVFQLFDNLLLLSNGRTVYGHASVGFKAI-ICVGTIFYRVGSIFARMGYLWGFTGF---FVEDMKVFHRERLNGHYGVVAFVVGNTLSSILLMSLTSGAITHMLGFFDFIL
>tr|D8RG54|D8RG54_SELML ATP-binding cassette transporter OS=Selaginella moellendorffii OX=88036 GN=SmABCG41 PE=4 SV=1
VLDSLTGAEPGSLTVVMGPSGCGKSTLLDALAGRLAKGDILLNGYGIAAYVTQDDTLISTTVRETIFYTSPKVERVIIEMGLNTVGRGLSGGEKRRLSIAVEILTRPRLLFLDEPTSGLDSASAFVTRTLRRLAKRTVICSVHQSEVFQLFDNLLLLSNGRTVYGHASVGFKAI-ICVGTIFYRVGSIFARMGYLWGFTGF---FVEDMKVFHRERLNGHYGVVAFVVGNTLSSILLMSLTSGAITHMLGFFDFIL
>AT1G51460.1 | ABC-2 type transporter family protein | Chr1:19077132-19081335 REVERSE LENGTH=678 | 201606
LLNGVNGGEPNRILAIMGPSGSGKSTLLDALAGRLAGGKVLVNGFGAAAYVTQEDVLLGTTVRESISYSAPIVEATITDMGLDRIGRGISGGEKKRLSIALEVLTKPSLLFLDEPTSGLDSASAFVVQILRNIAGKTVVSSIHQGEVFALFDDLLLLSGGETVYGFGEAGFRCV-ICVGSIFFNVGNVMSTGGFMAGFTGF---FIEEMKVFSRERLNGHYGVAVYTVSNLLSSLILMCLSTSSITHVLGFFEMIL
>AT1G51500.1 | ABC-2 type transporter family protein | Chr1:19097967-19100972 REVERSE LENGTH=687 | 201606
LLDGLNGAEPGRIMAIMGPSGSGKSTLLDSLAGRLARGNLLLNGYGLVAYVTQEDILMGTTVRETITYSASVVEGTIIELGLDRIGRGVSGGERKRVSVALEILTRPQILFLDEPTSGLDSASAFVIQALRNIAGRTVVSSIHQSEVFALFDDLFLLSSGETVYGFAEAGFRCI-FCVGTIFYDVGSILARGGFITGFTGF---FIEEMKVFYKERLSGYYGVSVYIISNYVSSFVAIALITGSITHMMGFFDFVI
>AT3G21090.1 | ABC-2 type transporter family protein | Chr3:7391497-7394933 REVERSE LENGTH=691 | 201606
LLQRLNGAEPGRIMAIMGPSGSGKSTLLDSLAGRLARGNLLLNGYGLVAYVTQEDVLLGTTVRETITYSAPVVEGTIMELGLDRIGRGVSGGERKRVSIALEILTRPQILFLDEPTSGLDSASAFVIQALRNIAGRTVISSVHQSEVFALFDDLFLLSSGESVYGFAESGFRCI-ISVGTIFYDVGSILARGGFITGFTGF---FLEEMKVFYKERLSGYYGVSVYILSNYISSFVAISVITGTITHMMGFFDFVI
>LOC_Os05g13520.1 protein
LVQGLYGAVPGRVVAIMGPSGSGKSTLLDALSGRLARGKVLLNGYGVLAYVTQENVLLGTTVRETVTYSAPVVDDTLDEMGLDRIGRGISGGEKKRLSIALEILTRPRLLFLDEPTSGLDSASAFVIETLRQLAGRTIVSSVHQSEVFALFDDLCLLSSGECVYGFAETGFRCV-VCLGTIYYDVGAIQARGGFVSGFTGF---FIEEMKMFTLERQNGHYGVAAYIISNFLSSMLAVSWASASITYMLGFFDLII
>lcl|Mp2g14870.1 [MapolyID=Mapoly0042s0109.1]
VLQGVSGADDQKLVAIMGPSGSGKSTLLDTLAGRLTKGEIMLNGFGTAAYVAQDDVLLGTTVLEILHYSAHRIKAAATDVGLHTIGRGLSGGEKRRVSIAIELLKRPRLLFLDEPTSGLDSASAYVVQTLKNLTRRTVVCSIHQSDVFELFDALCLLSGGKQVFGFANAGYRTI-ICIGTIYYKVGSIMARISYVAGFTGF---FVEDMKVFGRERMNGHYGVAAFAIGNTLSSLFLISVASTMIVHLLGFFDFIL
>lcl|Mp4g11430.1 [MapolyID=Mapoly0011s0127.1]
ILHELSGVEPGRICAIMGPSGSGKSTLLDSLAGRTSKGDIRLNGYGTAAYLAQECDLLGTTVRETIYYSAPLVKSTIEEVGLDTIGRGLSGGEKRRVSIAIALLTRPRLLFLDEPTSGLDSASSFVVSTLRNLAGRTVLCSIHQSQVFQLFDVLCLLSSGKQIYGFEEAGYLCV-LAIGTIYFKAGAIAARVSFVVAFTGF---FIEDMKVFTMERLNGHYGVAAFVMGNTLSSALLISLVSTIIVQILGFYDFIL
>lcl|Mp8g12130.1 [MapolyID=Mapoly0008s0003.1]
ILHDLSGVEPGRICAIMGPSGSGKSTLLDSLAGRISKGDIRLNGYGTAAYLAQECDLLGTTVKETIYYSAPMVKSTIEEVGLNTIGRGLSGGEKRRVSIAIALLTRPRLLFLDEPTSGLDSASSFVVSTLRNLAGRTVLCSIHQSQVFQLFDILCLLSGGKQIYGFKEAGYLCV-LAIGTIFFKAGAIAARVSFVVAFTGF---FIEDMKVFTMERLNGHYGVAAFVLGNTLSSVLLISLISTVIVYILGFYDFIL
>lcl|Mp8g12130.3 [MapolyID=Mapoly0008s0003.3]
ILHDLSGVEPGRICAIMGPSGSGKSTLLDSLAGRISKGDIRLNGYGTAAYLAQECDLLGTTVKETIYYSAPMVKSTIEEVGLNTIGRGLSGGEKRRVSIAIALLTRPRLLFLDEPTSGLDSASSFVVSTLRNLAGRTVLCSIHQSQVFQLFDILCLLSGGKQIYGFKEAGYLCV-LAIGTIFFKAGAIAARVSFVVAFTGF---FIEDMKVFTMERLNGHYGVAAFVLGNTLSSVLLISLISTVIVY---------
>lcl|Mp8g12130.2 [MapolyID=Mapoly0008s0003.2]
-----------------------------------------------------------------------MVKSTIEEVGLNTIGRGLSGGEKRRVSIAIALLTRPRLLFLDEPTSGLDSASSFVVSTLRNLAGRTVLCSIHQSQVFQLFDILCLLSGGKQIYGFKEAGYLCV-LAIGTIFFKAGAIAARVSFVVAFTGF---FIEDMKVFTMERLNGHYGVAAFVLGNTLSSVLLISLISTVIVYILGFYDFIL
>tr|A0A2K1K0F4|A0A2K1K0F4_PHYPA ABC transporter domain-containing protein OS=Physcomitrium patens OX=3218 GN=PHYPA_014373 PE=4 SV=1
----------------MGPSGSGKSTLLDALAGRLAPGDILLNGYGVAAYVTQEDVLIGTTVFESIMYSAPKVDRTIREMGLNSVGRGLSGGEKRRLSIALQILTRPPLLLLDEPTSGLDSAAAYVVSTLKNLAGCTVVSSIHQSEVFALFDNLTLLSNGHTIYGFAASNYQII-LCLGTIFWKVGSILGRLFFVAAFTGF---FVEDMKVFYHERLSGHYGVGAFVVGNTLASLFLIALTSGTLTHMLGYFDFVL
>tr|A0A2K1K3T8|A0A2K1K3T8_PHYPA ABC transporter domain-containing protein OS=Physcomitrium patens OX=3218 GN=PHYPA_012913 PE=4 SV=1
ILVGATGAEPGSILAIMGPSGSGKSTLLDALAGRLPPGNILLNGYGTAAYVTQEDVLIKTTVKETLMYSAPKVDSTIQDMGLHIVGRGLSGGEKRRLSIALQILNRPQLLFLDEPTSGLDSAAAYVVQTLKNLAGRTVISSIHQSEVFAQFDNLTLLSGGRTIFGFAASGYQII-ICLGTICWRVGSIFARMFSVAAFTGF---FVEDMKVFQHERLSGHYGGAAFVVANTFASICLISLTSGTLVHMLGFFDFIL
>tr|D8SYI2|D8SYI2_SELML ABC transporter domain-containing protein OS=Selaginella moellendorffii OX=88036 GN=SELMODRAFT_128045 PE=4 SV=1
LLESMCGAQSGQITAIMGPSGSGKSTLLDALAGRLAKGSIFVNGHGTAAYVKQEDVLLGTTVLETITYSAPKVESVITEMGLHTVGRGLSGGEKRRVSIALEILTQPSLLFMDEPTSGLDSASAFVIKTIKNLAKRTVIMSIHQSEVFEQFDNLCLLSQGALIYGFECAGYRVI-IVIGSIYFNVGSIAARMAFIGKFTGF---FIEEIKVFNHEKQNGYYGPIMFTLANTLSSILLISLISTSVFHMLGFFDFIL
>tr|D8S926|D8S926_SELML ATP-binding cassette transporter OS=Selaginella moellendorffii OX=88036 GN=SmABCG46 PE=4 SV=1
LLESMCGAQSGQITAIMGPSGSGKSTLLDALAGRLAKGSIFVNGHGTAPYVKQEDVLLGTTVLETITYSAPKVESVITEMGLYTVGRGLSGGEKRRVSIALEILTQPSLLFMDEPTSGLDSASAFVIKTIKNLAKRTVIMSIHQSEVFEQFDNLCLLSQGALIYGFECAGYRVI-IVIGSIYFNVGSIAARMAFIGKFTGF---FIEEIKVFNHEKQNGYYGPIMFTLANTLSSILLISLISTSVFHMLGFFDFIL
>tr|D8S930|D8S930_SELML ATP-binding cassette transporter OS=Selaginella moellendorffii OX=88036 GN=SmABCG49 PE=4 SV=1
LLESMCGAQSGQITAIMGPSGSGKSTLLDALAGRLAKGSIFVNGHGTAAYVKQEDVLLGTTVLETITYSAPKVESVITEMGLHTVGHGLSGGEKRRVSIALEILTQPSLLFMDEPTSGLDSASAFVIKTIKNLAKRTVIMSIHQSEVFEQFDNLCLLSQGALVYGFESAGYRVI-IVIGSIYFNVGSIAARMAFIGKFTGF---FIEEIKVFNHEKQNGYYGPIVFTLANTLSSILLISLISTSVFHMLGFFDFIL
>tr|D8SYJ3|D8SYJ3_SELML ATP-binding cassette transporter OS=Selaginella moellendorffii OX=88036 GN=SmABCG51 PE=4 SV=1
LLETMCGAQSGQITAIMGPSGSGKSTLLDALAGRLAKGSIFVNGHGTAAYVKQEDVLLGTTVLETITYSAPKVESVITEMGLHTVGHGLSGGEKRRVSIALEILTQPSLLFMDEPTSGLDSASAFVIKTIKNLAKRTVIMSIHQSEVFEQFDNLCLLSQGALVYGFESAGYRVI-IVIGSIYFNVGSIAARMAFIGKFTGF---FIEEIKVFNHEKQNGYYGPIVFTLANTLSSILLISLISTSVFHMLGFFDFIL
>tr|D8SYI5|D8SYI5_SELML ATP-binding cassette transporter OS=Selaginella moellendorffii OX=88036 GN=SmABCG50 PE=4 SV=1
LLETMCGAQSGQITAIMGPSGSGKSTLLDALAGRLAKGSIFVNGHGTAAYVKQEDVLLGTTVLETITYSAPKVESVITEMGLHTVGHGLSGGEKRRVSIALEILTQPSLLFMDEPTSGLDSASAFVIKTIKNLAKRTVIMSIHQSEVFEQFDNLCLLSQGALVYGFESAGYRVI-IVIGSIYFNVGSIAARMAFIGKFTGF---FIEEIKVFNHEKQNGYYGPIVFTLTNTLSSILLISLISTSVFHMLGFFDFIL
>tr|D8S940|D8S940_SELML ATP-binding cassette transporter OS=Selaginella moellendorffii OX=88036 GN=SmABCG48 PE=4 SV=1
LLESMCGAQSGQVTAIMGPSGSGKSTLLDAVAGRLAKGSIFVNGHGTAAYVKQEDVLLGTTVLETITYSAPKVESVITEMGLHTVGPGLSGGEKRRVSIALEILTQPSLLFMDEPTSGLDSASAFVIKTIKNLAKRTVIMSIHQSEVFEQFDNLCLLSQGALVYGFESAGYRVI-IVIGSIYFNVGSIAARMAFIGKFTGF---FIEEIKVFNHEKQNGYYGPIVFTLANTLSSILLISLISTSVFHMLGFFDFIL
>tr|D8SYJ7|D8SYJ7_SELML ATP-binding cassette transporter OS=Selaginella moellendorffii OX=88036 GN=SmABCG47 PE=4 SV=1
LLESMCGAQSGQITAIMGPSGSGKSTLLDALAGRLAKGSIFVNGHGTAAYVKQEDVLLGTTVLETITYSAPKVESVITEMGLHTVGRGLSGGEKRRVSIALEILTQPSLLFMDEPTSGLDSASAFVIKTIKNLAKRTVIMSIHQSEVFEQFDNLCLLSQGALVYGFDSAGYRVT-IVIGSIYFNVGSIAARMAFIGKFTGF---FIEEIKVFNHEKQNGYYGPIVFTLANTLSSMLLISLISTSVFHMLGFFDFVL
>tr|D8S924|D8S924_SELML ATP-binding cassette transporter (Fragment) OS=Selaginella moellendorffii OX=88036 GN=SmABCG45 PE=4 SV=1
LLESMCGAQSGQITAIMGPSGSGKSTLLDALTGRLAKGSIF-------PYVKQEDVLLGTTVLETITYSAPKVESVITEMGLYTVGRGLSGGEKRRVSIALEILTQPSLLFMDEPTSGLDSASAFVIKTIKNLAKRTVIMSIHQSEVFEQFDNLCLLSQGALVYG-------------------------------------------------------------------------------------------
>tr|D8S928|D8S928_SELML AAA domain-containing protein OS=Selaginella moellendorffii OX=88036 GN=SELMODRAFT_419476 PE=4 SV=1
LLESMCGAQSSQITAIMGPSGSGKSTLLDALTGRLAKGSIFVNGHGTAPYVKQEDVLLGTTVLETITYSAPKVESVITEMGL--------------------------------------NASAFVIKTIKNLAKRTVIMSIHQSE-------------GALVYGFESAGYRVI-IVIGSIYFNVGSIAARMAFIGKFTGF---FIEEIKVFNHEKQNGYYGPIVFTLANTLSSILLISLISTSVFHMLGFFDFIL
>tr|D8SYI9|D8SYI9_SELML Uncharacterized protein OS=Selaginella moellendorffii OX=88036 GN=SELMODRAFT_427106 PE=4 SV=1
------------------------------------------------------------------------VESVITEMGLHTVGCGLSGGEKRRVSIALEILTQPSLLFMDEPTSGLDSAS--------------VIMSIHQSEVFEQFDNLCLLSQGALVYGFDSAGYRVI-IVIGSIYFNVGSIAARMAFIGKFTGF---FIEEIKVFNHEKQNGYYGLIVFTLSNTLSSILHISLI---------------
>tr|D8S938|D8S938_SELML Uncharacterized protein OS=Selaginella moellendorffii OX=88036 GN=SELMODRAFT_419486 PE=4 SV=1
------------------------------------------------------------------------VENVITEMGLHTVGCGLSGGEKQRVRIALEILTQPSLLFIDEPTSGLDSASAFVIKTIKNLAKCTVIMSIHQSELFEQFDNLCLLSQGAL---FECAGYRVI-IIIGSIYFNVGSIA---------------------VFNHEKQNGYYGPIMFTLANTLSSILLISLISTSVFHCLGFFIF--
>tr|A9TTR9|A9TTR9_PHYPA ATP-binding cassette transporter, subfamily G, member 8, group WBC protein PpABCG8 OS=Physcomitrium patens OX=3218 GN=ppabcg8 PE=4 SV=1
VLFNATGAEPGKLMAIMGPSGSGKTTLLDALAGRWARGEILLNGYGTAAYVTQDDILTGTTVRETIQYAAPMVEQTILEMGLDTVGKGLSGGERRRLSIAVEVLTRPRLMYLDEPTSGLDSAAAFVTTKLRNLAGKTIIASIHQSEVFNCFDTLFLLSEGRTIYGYESVGFRAI-VSIGSVFRNVGSIRSRITFMTGFTGF---FVEDLKVFSRERLNGHYGVGAFVLANSISSAFFISLPTSLVTHFLGFADFVL
>kfl00574_0100_v1.1
ILKDASGVEPGSLLAIMGASGGGKSTLLDALAGRLAKGNVLVIGYGNSAYVTQDDALIGTT-----------------KMGLDTIGRGISGGQKRRVSIAMELITKPSLMFLDEPTSGLDSAAAFVTASIRKLANRTILAVIHQSEVFALFDKLCLLSGGKTLFGMEAAGFRAI-VCIGTIYYDIGSIQARLFFVVAFTGF---FIEDMKVFTRERLNGYYGVTAFVLSNSLSSLFLISLLSALIGRMLGFFEFAL
>tr|A0A2K3E1Y0|A0A2K3E1Y0_CHLRE ABC transporter domain-containing protein OS=Chlamydomonas reinhardtii OX=3055 GN=CHLRE_02g096000v5 PE=4 SV=1
ILKDVRGVAPRDMLAIMGPSGCGKTTLLDGLAGRLPNGDVLLNGYGLSAYVTQDEVLVGTSVRETLVYAAPKVDDVISELGLHTIGKGVSGGQKRRVSIGCELITHPSLLFLDEPTSGLDAAAAFVMANIRRLANRTVVTVIHQSEVYELFDKLCLLS-GE--WGMEEAGFHVI-ICIGTIYFNLDGTYSRMFFVVAFTGF---FVEDMQVFIRERLNGYYSVATFALANTLASAFGIAVISSAVVRMLGFFEFIL
>tr|A0A2K3E204|A0A2K3E204_CHLRE ABC transporter domain-containing protein OS=Chlamydomonas reinhardtii OX=3055 GN=CHLRE_02g096000v5 PE=4 SV=1
ILKDVRGVAPRDMLAIMGPSGCGKTTLLDGLAGRLPNGDVLLNGYGLSAYVTQDEVLVGTSVRETLVYAAPKVDDVISELGLHTIGKGVSGGQKRRVSIGCELITHPSLLFLDEPTSGLDAAAAFVMANIRRLANRTVVTVIHQSEVYELFDKLCLLSAGEVVYGMEEAGFHVI-ICIGTIYFNLDGTYSRMFFVVAFTGF---FVEDMQVFIRERLNGYYSVATFALANTLASAFGIAVISSAVVRMLGFFEFIL
>LOC_Os09g29670.1 protein
ILCGLNGARPGEVLAIMGPSGCGKSTLLDSLAGRLGSGDILINGFGTSAYVTQDDVLMNTTVREAVRYSAPKAEETLREMGLDTIGKGISGGQRRRVSICMEILTRPALLFLDEPTSGLDSAASYVVSRIARMAGMTVVAAVHQTEVFGLFHGLCLLAYGKTVFGFALSGFRTI-LCVGTIYYDVGSIQARLMFVAAFTGF---FVEDMKIFGRERLNGHYGVASFVIANTLSSTALISVVPGAIAHMLGFFEFIL
>LOC_Os09g29660.1 protein
ILCGLNGARPGEVLAIMGPSGCGKSTLLDALAGRLGSGDILINGFGTSAYVTQDDVLMNTTVREAVRYSAPKAEETLREMGLDTIGKGISGGQRRRVSICMEILTRPALLFLDEPTSGLDSAASYVVSRIARMAGMTVVAAVHQTEVFGLFHGLCLLAYGKTVFGFALSGFRTI-LCVGTIYYNIGSIQARLMFVAAFTGF---FVEDMKIFGRERLNGHYGVGSFVIANTLSATALISVAPGAIGHMLGFFEFIL
>LOC_Os09g07670.1 protein
------------------------------------------------------------TVREAIYYSAPKAEDTVREMGLDTIGKGISGGQQKRLSICLEILTRPRLLFLDEPTSGLDSAASFVMSRITDLAGMTVIAVVHQSEVFELFHGLCLLAAGSTIFGFASNGFRTV-LSLGMIFYNVGSARSRLMFIGTLTGF---FVEDMKIFGRERLNGHYGVVTFVISNTLSSTLLIAVVPGAIAHMLGFFEFVI
>LOC_Os09g03939.1 protein
ILNGVSGARPGEVLAIMGPSGCGKTTLLDTLAGRLDSGQILVNGFGTSAYVTQENVLMATTVREAIYYSAPKADETVREMGLDTIGKGISGGQQKRLSICLDILTRPRLLFLDEPTSGLDSAASFVMSRIIGLAGMTVVAVVHQSEVFELFHVLCLLAAGNTIFGFASNGFRTV-ACLGTIFYNMGSIRARLMFISTMTGF---FVEDMKIFSRERLNGHYGVTTFVISNTLSSTLLIAIIPGAIAHMLGFFEFVI
>LOC_Os09g03939.2 protein
ILNGVSGARPGEVLAIMGPSGCGKTTLLDTLAGRLDSGQILVNGFGTS-------------------------------------------------------------------------------------------------------------------------------ACLGTIFYNMGSIRARLMFISTMTGF---FVEDMKIFSRERLNGHYGVTTFVISNTLSSTLLIAIIPGAIAHMLGFFEFVI
>LOC_Os10g08014.1 protein
-----------------------------------------------------------------------KGDDTVREMGLDIIGKGISGGQQKRLSICLDILTCPRLLFLDEPTSGLDSAASFVMSRITSLAGMTIVAVVHQSEVFELFHGLCLLASGSTIFGFASNGFRTV-VCLGTIFYHVGSIQARLMFIATLTGF---FVEDMKIF-RKRLNGHYGVAAFVISNTLSSILLNAVVPGAIAHMLGFFEFVI
>LOC_Os07g18874.1 protein
ILDGLSGARPGEVLALMGPSGCGKTTLLDALAGRLSPGDILINGFGTSAYVTQENVLMATTVTEAVHYSAPKADRAIRQMGLGVIGKGISGGQRKRVSICVELLASPALLFLDEPTSGLDSAASYVMSRIAGLAGMTVVAAVHQTEMFELFHGLCLLATGRTVYGFESNGFRMI-LSIGTIFFNVGSIQARLMFTSTLTGF---FVEDMKIFRKERMSGHYGATEFVISNTLSSIGLISIIPGAIAHMLGFFELIL
>LOC_Os12g22284.1 protein
-LDGITGARPGEVLAIMGPSGCGKTTLLDTLAGRLGQGVILINGFGTSAYVTQDNVLMSTSVREAVYYSAPKAERVIREMGLDTIGKGISGGQRKRMSICIEMLTRPRLLFLDEPTSGLDSAASYVMSHITRVAGMTVIAAVHQGDVFDLFHGLLLLAYGRMVFGFTQSGFRTI-ICLGTIFYQVGSIQSRIMYTTALTGF---FVEDIKLFRRERLSGHYGVMEFVISNTLSATAVIAVIPGAMMHMLGFFEFVL
>LOC_Os12g22110.1 protein
----------------------------------------------TKAYVTQDNVLMSTSVREAIYYSAPKAEHVIQEMGLDTIGKGISGGQRKRVSICVEMLTRPRLLFLDEPTSGLDSAASYVMSHITSVAGMTVVAAVHQGEVFELFHSLCLLAHGRTVFGFNLNGFGTI-TCVGTVFHHIDSIQTRIMYMTIFTGF---FAEDIKVFRRERLSGHYGVTEFVISNTLSATAVMIIIPGAILNMTGFFEFVL
>lcl|Mp2g16720.1 [MapolyID=Mapoly0109s0013.1]
VIDSVSGAEPTKILGIMGPRESGKTSLLDTLAGRLTKGEILLNGYGTAAYVSNDD-LVGTTVRETVYLSAPKAECTIEEMGLAVVGSGLNDGEKRRLSIALELLMRPHLVYLDDPISGLDSASALLMARLKCLAGRTIIATFRQTDSFELIDDLILLGKGRMVYGQARSGFRTLLILIGTIFSGLGSNSNIVSCLFVVEAVLGGFYQDVKLLLRERLNPHYGAATFVVGSTLASLLVMSTVSGCVVPILGFFEFLI
>AagrOXF_evm.model.utg000003l.208.3 . AagrOXF_evm.TU.utg000003l.208   utg000003l:805229-807740(+)
LLNDVTAAKHGEILAICGPSGSSKTTFLDALAGRIQRGSLLVNGMKKSQYVMQDDALYPMTTRETLLFSAPKVETTMQQLGLNTVGKGVSGGERRRISIGVELIHDPAVLFLDEPTSGLDSTSALVMEILSMLANRTVALTIHQYRILDLINSMLVLARGNVVYGYKDIGYLDTKLLLGTIFLNVGSEKGSRQSFIAFLTSTEAFLEERQIFIREVSRGAYRASSYTLAQSIVFIFFLAALYTCIASFLGFF----
>AagrOXF_evm.model.utg000003l.208.1 . AagrOXF_evm.TU.utg000003l.208   utg000003l:805229-808059(+)
LLNDVTAAKHGEILAICGPSGSSKTTFLDALAGRIQRGSLLVNGMKKSQYVMQDDALYPMTTRETLLFSAPKVETTMQQLGLNTVGKGVSGGERRRISIGVELIHDPAVLFLDEPTSGLDSTSALVMEILSMLANRTVALTIHQYRILDLINSMLVLARGNVVYGYKDIGYLDTKLLLGTIFLNVGSEKGSRQSFIAFLTSTEAFLEERQIFIREVSRGAYRASSYTLAQSIVFIFFLAALYTCIASFLGFFEYIL
>AagrOXF_evm.model.utg000003l.208.5 . AagrOXF_evm.TU.utg000003l.208   utg000003l:805229-808059(+)
LLNDVTAAKHGEILAICGPSGSSKTTFLDALAGRIQRGSLLVNGMKKSQYVMQDDALYPMTTRETLLFSAPKVETTMQQLGLNTVGKGVSGGERRRISIGVELIHDPAVLFLDEPTSGLDSTSALVMEILSMLANRTVALTIHQYRILDLINSMLVLARGNVVYGYKDIGYLDTKLLLGTIFLNVGSEKGSRQSFIAFLTSTEAFLEERQIFIREVSRGAYRASSYTLAQSIVFIFFLAALYTCIASFLGFFEYIL
>AagrOXF_evm.model.utg000003l.208.2 . AagrOXF_evm.TU.utg000003l.208   utg000003l:805229-807102(+)
LLNDVTAAKHGEILAICGPSGSSKTTFLDALAGRIQRGSLLVNGMKKSQYVMQDDALYPMTTRETLLFSAPKVETTMQQLGLNTVGKGVSGGERRRISIGVELIHDPAVLFLDEPTSGLDSTSALVMEILSMLANRTVALTIHQYRILDLINSMLVLARGNVVYGYKDIGYLDTK----------------------------------------------RLSSTPLCLSVVLV--------C------------
>AagrOXF_evm.model.utg000003l.208.4 . AagrOXF_evm.TU.utg000003l.208   utg000003l:805229-807102(+)
LLNDVTAAKHGEILAICGPSGSSKTTFLDALAGRIQRGSLLVNGMKKSQYVMQDDALYPMTTRETLLFSAPKVETTMQQLGLNTVGKGVSGGERRRISIGVELIHDPAVLFLDEPTSGLDSTSALVMEILSMLANRTVALTIHQYRILDLINSMLVLARGNVVYGYKDIGYLDTK----------------------------------------------RLSSTPLCLSVVLV--------C------------
>lcl|Mp5g04860.2 [MapolyID=Mapoly0027s0141.2]
LLNNICAAFHGQILAVVGPSGSGKTTFLDALAGRISLGAVYANGKRISGYVMQDDALLPMTVRETLMYSAPKVENMINQLGLDTVGRGVSGGERRRVSIGADLIHDPPVLFLDEPTSGLDSTSALVMQNLQNMARRTVVLTIHQYRILETINRVLVLGRGNVIFGHETMGYLDTPLTMGTLFLQARSEKGARVSFISFLTSVEAFLEERQIFIRETSRGAYRAATYVISGAIVIIMILAIVFSTISPFLGFFEFIL
>lcl|Mp5g04860.1 [MapolyID=Mapoly0027s0141.1]
LLNNICAAFHGQILAVVGPSGSGKTTFLDALAGRISLGAVYANGKRISGYVMQDDALLPMTVRETLMYSAPKVENMINQLGLDTVGRGVSGGERRRVSIGADLIHDPPVLFLDEPTSGLDSTSALVMQNLQNMARRTVVLTIHQYRILETINRVLVLGRGNVIFGHETMGYLDTPLTMGTLFLQARSEKGARVSFISFLTSVEAFLEERQIFIRETSRGAYRAATYVISGAIVIIMILAIVFSTISPFLGFFEFIL
>lcl|Mp1g25240.1 [MapolyID=Mapoly0061s0001.1]
LLNDICVAFAGELLAIVGPSGSGKTTFLDALAGRIVRGEILVNGRRISGYVMQDDALFPMTVRETLLISAPKVDNMIAQLGLNTVGRGVSGGERRRVSIGSDLIHDPAVIFLDEPTSGLDSTSALVMQVLSRMAKRTVILTIHQFRILETIDRVVVLGRGSVLYGYGPLGFLDTPITLGTLFLNSKSERGIRTGFISFLWSMEAFIEERQIFIRETSRGAYRVGAFVVAKDVTMILLLGTIFSVISEFLGFFEFVL
>tr|A0A2K1INL9|A0A2K1INL9_PHYPA ABC transporter domain-containing protein OS=Physcomitrium patens OX=3218 GN=PHYPA_027195 PE=4 SV=1
LLNRVSAASPSEVLAIAGPSGSSKTTFLDALAGRIDRGQILVNGKRISGYAMQDDALHPYTTRETLMFSAPKVKALIEMLGLDTVGRGLSGGERRRVSIGVDLVHDPAVLFLDEPTSGLDSSSALVMQILSQMANRTVILTIHQHRILQTINKFLVMAKGNVVYGYNCIEYLDVPAILGTLFLHAKDYRGIRQGFVSFLTAIDSFLKEKQVFIRETSRGAYRTSSYVLAKPIVMLALLALIYTGISAYLGLYEFVL
>tr|A0A2K1J073|A0A2K1J073_PHYPA ABC transporter domain-containing protein OS=Physcomitrium patens OX=3218 GN=PHYPA_022824 PE=4 SV=1
LLNNVTAANHSEVLAIAGPSGSSKTTFLDALAGRIDRGQILVNGKRVSGYVMQDDALYPHTTRETLMFSAPKVKSLIVMLGLDTVGRGLSGGERRRVSIGVDLIHDPAVLFLDEPTSGLDSSSALVMSILSQMAQRTVLLTIHQYRILTTINKFLVLAKGNVVYGYNCIEYLDLPSILGTLFLHAKDRKGVRQGFVSFLTAIDSFLKERQVFIRETSRGAYRTSSYVLAKPIVMLLLVAVIYTSTSAYLGLYEFVL
>tr|A0A2K1J070|A0A2K1J070_PHYPA ABC transporter domain-containing protein OS=Physcomitrium patens OX=3218 GN=PHYPA_022825 PE=4 SV=1
LLNNVSAANHSELLAIAGPSGSSKTTFLDALAGQIKRGQILVNGRRVSGYVTQDDAMYATTTRETLMFSAPKVESLIEMLGLDTVGRGVSGGERRRVSIGVDLIHDPAVLFLDEPTSGLDSTSALVMQILSQMANRTVLLTIHQYRILDTINKFLVLSRGNVIYGYSGLGYLDIKLIMGSLFFHSQNYKGIRAGFFNFLSSNEAFLAERQIYIRESSRGAYRTLTFVIAQAVVMILIIALVFSSISAYLGFFEYVL
>tr|A0A2K1INN6|A0A2K1INN6_PHYPA ABC transporter domain-containing protein OS=Physcomitrium patens OX=3218 GN=PHYPA_027196 PE=4 SV=1
LLNNVSAANHSEVLAIAGPSGSSKTTFLDALAGQIQRGQILVNGRRVSAYVTQDDALYPTTTRETLMFSAPKTEFLIEMLGLDTVGRGVSGGERRRVSIGVDLVHDPAVLFLDEPTSGLDSTSALVMQILSQMANRTVIVTIHQYRILDTINNFLVMSRGNVIYGYNNLGYLDIRLIMGSLFFNSGDYTGIRTGFFNFLSSNEGFLRERHIYIRESSRGAYRTFSFVLAQAIVMLLLIAVIFSSISAYLGFFEYVL
>tr|A0A2K1L8H1|A0A2K1L8H1_PHYPA ABC transporter domain-containing protein OS=Physcomitrium patens OX=3218 GN=PHYPA_000760 PE=4 SV=1
LLNNVTAANHSEVLAIAGPSGSSKTTFLDALAGRIERGNILVNGKRISGYVMQDDNLFPLTTRETLMFSASKVNSLIQQLGLDTVGRGVSGGERRRVSIGVDLIHDPAVLFLDEPTSGLDSTSALVMQILSHMAQRTVVLTIHQYRILETTNRFLVMAKGNVIFGHHGLGFLDLPLTLGTLFLRAGSAKGVRQGFFGFLTSTEAFLNERQIFIRETSRGAYRVSAYVLSQALVILFVLAMIFSCVSAFLGFFEFIK
>kfl00033_0400_v1.1
LLNKVSAARHGEMMAVMGPSGAGKSTFLDAIAGRIDSGGILVNNKRLSGYVMQDDQLFPMSVRETLMFSAPKVEEMITELGLDTIGRGVSGGEKRRVSIGVDLIHDPPVLFLDEPTSGLDSTSALVVQILHNIANRTIILTIHQFRILELIDNFLILARGNPVYGHKEFGYLDTPFVLGSLFFSIGTPYGIRASYIAFLTSTEAFLAEKQIFIRETSRGAYRTSAYSISSAIIFLFVLALIFSCVSSFLGFFEFVL
>kfl00263_0070_v1.1
LLNNIDAARAGEILAVVGPSGAGKSTFLDAIAGRINPGQILANQKRISGYVMQDDQLFPRTVRETLMFSAPKVEEMIQVLGLETIGRGISGGEKRRTSIGVDLIHDPPVLFLDEPTSGLDSTSALVVQILHNIALRTIVLTIHQFRVLELIHSFLVLARGNVIYGYEEFGYLDAPLTLGSLFFNVGTPKGVRASTFAFLTATEAFLKERQIFIRETSRGAYRTSSYVIANFLVSLMLQVLLFQIIAGFLGFFEYVL
>kfl00521_0030_v1.1
LLNDVSTARHGEILAVVGPSGAGKSTFLDAISGRIDGGGFLVNGRRLSGYVMQDDQLYPLSVRETLMFSAPKVEKTIAELGLDTIGRGISGGEKRRVSIGVDLIHDPSVLFLDEPTSGLDSTAALVVQTLHTMAGRTIVLTIHQFRLLALIDRLLLLARGSPVYGHRRFGFLDVKFILGSLFFRIGTPFGVRVSYIIFITSTQTFLEERLIFVRETSRGAYRTSAFVVAQQLVYALLLAVAFCAISPWLGFFEFIL
>lcl|Mp5g05620.2 [MapolyID=Mapoly0027s0063.2]
LLNQVTAARHGEVLGIFGPSGSGKTTLLDALAGRIDRGTVLVNGKRISGYVMQDDSLFPLTVRETLLFSARKVELVIQQLGLNTIGRGLSGGERRRVSIGVDVIHDPSVLMLDEPTSGLDSASALVMEHLSTIAGRTVLLTLHQYSILELIHNTLVLVQGNVIYGFSDMGYLESKFVMGSLFIRCKNEIGVRQSFFAFLGANQAFLAERKIFIRETDRGAYHTSAYVLSGCLIILFVFAIIFTGISAFLGFFEFIL
>lcl|Mp5g05620.1 [MapolyID=Mapoly0027s0063.1]
LLNQVTAARHGEVLGIFGPSGSGKTTLLDALAGRIDRGTVLVNGKRISGYVMQDDSLFPLTVRETLLFSARKVELVIQQLGLNTIGRGLSGGERRRVSIGVDVIHDPSVLMLDEPTSGLDSASALVMEHLSTIAGRTVLLTLHQYSILELIHNTLVLVQGNVIYGFSDMGYLESKFVMGSLFIRCKNEIGVRQSFFAFLGANQAFLAERKIFIRETDRGAYHTSAYVLSGCLIILFVFAIIFTGISAFLGFFEFIL
>AagrOXF_evm.model.utg000006l.856.1 EVM AagrOXF_evm.TU.utg000006l.856   utg000006l:3585902-3588626(-)
LLNDVTFAKHGELLAVVGPSGSSKTTLLDAMAGRIRWGVMFVNGHKISQYVTQDDALFPTTTFETLMFSAPKVEAIIRQLRLDTVGKGVSGGERRRISIGVELIHDPAVIFMDEPTSGLDSTSAFLMQILYSLTKRTIVLTIHQYRILGLIHQVLVLARGHVVYGYSGIAYIDHKIILGSIFFHVQDMAGARQGFFSFLSSNMALLSERQIFERETSKGAYRKSSYALAHSLVFIFLLSLLFTAISPLLGYFEFVM
>lcl|Mp5g15770.2 [MapolyID=Mapoly0071s0033.2]
LLHNVTAASNSEILAIIGRSGSSKTTLLDALAGHINSGSMLVNGKSISGYVMQEDALFPMTTEETLMFSAPKVQALIEELGLQTVGRGLSGGERRRLSIGVDVIHDPPVLLLDEPTSGLDSTSALVMETLCKLARHTIVLTVHQFRILDLIHNTLVLARGHVVYGHNALDFLDTHLILVSLFFKSPAEKGIRQTFIIFVTSTEAFLLERQIFIRENSRGAYRTSSYAVAHSLVVLLFLAILCTCLSAFLGFFELIM
>lcl|Mp5g15770.1 [MapolyID=Mapoly0071s0033.1]
LLHNVTAASNSEILAIIGRSGSSKTTLLDALAGHINSGSMLVNGKSISGYVMQEDALFPMTTEETLMFSAPKVQALIEELGLQTVGRGLSGGERRRLSIGVDVIHDPPVLLLDEPTSGLDSTSALVMETLCKLARHTIVLTVHQFRILDLIHNTLVLARGHVVYGHNALDFLDTHLILVSLFFKSPAEKGIRQTFIIFVTSTEAFLLERQIFIRENSRGAYRTSSYAVAHSLVVLLFLAILCTCLSAFLGFFELIM
>lcl|Mp5g17950.2 [MapolyID=Mapoly0084s0042.2]
LLNNISAANHGEVLAIAGPSGSSKSTLLDALAGRIDRGSILVNGRRVSGYVMQDDALYPVTVRETLMFSAPRVEIILAELGLDLIGRGVSRGEKRRVSIAVDLMHDPAVLFLDKPTTGLDSFSAFVMQKLHTLANRTVIITIHQHSILELIHNTLLLIQGNVIFGYSDIGYLDTRLVTSTFFRTLSDMEGVRLSMTAFLTSTQVFLQERSIFIREASRGAYRPVSFVLCQILAHLFVQALAFSILTAMLGFFEFVL
>lcl|Mp5g17950.1 [MapolyID=Mapoly0084s0042.1]
LLNNISAANHGEVLAIAGPSGSSKSTLLDALAGRIDRGSILVNGRRVSGYVMQDDALYPVTVRETLMFSAPRVEIILAELGLDLIGRGVSRGEKRRVSIAVDLMHDPAVLFLDKPTTGLDSFSAFVMQKLHTLANRTVIITIHQHSILELIHNTLLLIQGNVIFGYSDIGYLDTRLVTSTFFRTLSDMEGVRLSMTAFLTSTQVFLQERSIFIREASRGAYRPVSFVLCQILAHLFVQALAFSILTAMLGFFEFVL
>AT1G53270.1 | ABC-2 type transporter family protein | Chr1:19862878-19864650 FORWARD LENGTH=590 | 201606
ILKDVSCARSAEITAIAGPSGAGKTTLLEILAGKVSHGQVLVNGRRVSGFVPQEDALFPFTVQETLTYSAKAVKRLIQELGLDSIGSGISGGERRRVSIGVELVHDPNVILIDEPTSGLDSASALVVTLLKDMTGKTIVLTIHQFRILEQIDRIVLLSNGMVVQGKKFSGYIDIKLILGSIYLNVGQKKEARTGFFAFLSTTEGFLQDRRILMRETSRRAYRVLSYVLADTLIFILIISMLFATPVGFLGYFEYFL
>LOC_Os01g42900.1 protein
LLRGVTCAPPGEVVAIVGPSGAGKTTLLSVLAGSADPGEVLVNGRRVSGHVPQDDALFPMTVEESLVYSARAARELMAELGLGSVG--VSGGERRRVSIGVDLVHDPAVLLLDEPTSGLDSGSALIVKMLRDMAGKTVVLTIHQFRILELLDRVVLLADGAVRHGRAASGYMECPAFLGTVFLGAGLQS--RLGFFAFLSTTEGFLQERRILERETSRGAHRVASYVASNAAVFLLASALLYAAPVRFLGYFEYLL
>AT2G13610.1 | ABC-2 type transporter family protein | Chr2:5673827-5675776 REVERSE LENGTH=649 | 201606
VLKGVTCAKPWEILAIVGPSGAGKSSLLEILAARLIPGSVYVNKKKISGYVTQKDTLFPLTVEETLLFSAKLVKSLVHELGLTAVGRGISGGERRRVSIGVEVIHDPKVLILDEPTSGLDSTSALIIDMLKHMAGRTIILTIHQFRIVKQFNSVLLLANGSTLKGYRSNGFIESKIVLGLIFHNLKDLKGARVGLFAFLSTIEAFLQEREILMKETSSGSYRVSSYAVANGLVYLLILAILFSTPVAFLGYFEFLL
>lcl|Mp2g07990.1 [MapolyID=Mapoly0015s0086.1]
ILRNINFAKPGELLAVAGPSGAGKSTLLEVLAGRVKPGCILVNNQRVSGYVMQDDALFPCTVMETLLFSAPKVKTIMAELGLNTIGRGVSGGERRRVSIGVDLIHNPAVLFLDEPTSGLDSAAAVIVEMLRLMASRTVILSIHQVRLLQLMHSVLLLADGMVVHGREAQGYMDAKVCLGTIFLKVEDKAGARLGFLAFLGTTEGFLQERHILMRETSRGAYRVSSYVLSNQIIFALAMGLMYSIPAAFLGFFEYVL
>tr|A0A2K1IBR1|A0A2K1IBR1_PHYPA ABC transporter domain-containing protein OS=Physcomitrium patens OX=3218 GN=PHYPA_030188 PE=4 SV=1
VLKHINCAKPGEVMAVAGPSGAGKSTLLEVLAGRIKPGSILVNGRRISGYVMQDDALFPMTVRETLIYSAPKVEALMAELGLSTVGHGLSGGERRRVSIGVDVIHDPAVLILDEPTSGLDSAAALVCSMLRSMAKRTIILSIHQYRLLQLFHSILLLAHGAVVHGRQATGYIDSKCGLGTIYLHMGGTPGLRVGFLAFLSSIEVFLEERLILKRETGRGAYRVSSYVVSSTLVFLFLIALMYAGPVAFLGYFEYVL
>tr|A0A2K1JQD6|A0A2K1JQD6_PHYPA ABC transporter domain-containing protein OS=Physcomitrium patens OX=3218 GN=PHYPA_016123 PE=4 SV=1
ILKHVTCAKPGELLAVAGPSGAGKSTLLEVLGGKIPPTSILVNGRRISGYVMQDDALFPMTVRETLLYSAPKVEGLMSELGLGSIGRGLSGGERRRVSIGVDVIHDPAVLILDEPTSGLDSAAALVCIMLRGMANRTIILSIHQYQILQQFHAVLILAQGSVVHGRIAAGYIDSRCGLGTIYLHMGGSPGMRVGFLAFLSSIEVFLEERTILTRETSRGAYRVSSYVLSSTLIFLFFVALLYAGPVAFLGYFEYVL
>tr|A0A2K1KX83|A0A2K1KX83_PHYPA ABC transporter domain-containing protein OS=Physcomitrium patens OX=3218 GN=PHYPA_005376 PE=4 SV=1
ILKHITFARPGEVMAVAGPSGAGKSTLLEVLAGKIRPTSILVNGRRISGYVMQDDALFPMTVRETLIYSAPKVEALMAELGLGSIGRGVSGGERRRVSIGVDLIHDPAVLILDEPTSGLDSAAALVCSMLRAMANRTIILSIHQYRILQLFHAVLIMAQGSVVHGRKAAGYIDSKCGLGTIYLHMGGTPGMRVGFLAFLSSIEVFLEERNILTRETSRGAYRVSSYVLSSTLVFLLFIALLYAGPVAFLGYFEYVL
>tr|D8RGW5|D8RGW5_SELML ATP-binding cassette transporter OS=Selaginella moellendorffii OX=88036 GN=SmABCG33 PE=4 SV=1
ILRNVSCARPGEILAVAGPSGAGKSTLLEVLAGRIHPSSILVNNRRVSGYVMQHDALFPLTVHETLLFSAPKVEALMGELGLGSIGRGVSGGERRRVSIGVDVIHDPAVLLLDEPTSGLDSAGALVIGMLNNMAGRTIILSIHQFRILQLIHNILLLANGAVIHGRQEAGYIDTRLGLGSIFLRLSNKGGIRYGFFAFLSTTEAYLQEKQILMRETSRGAYRVSSYVISNTLVFLLVCSLLYSAPTSFLGYFEYVL
>tr|D8S5H7|D8S5H7_SELML ABC transporter domain-containing protein OS=Selaginella moellendorffii OX=88036 GN=SELMODRAFT_109153 PE=4 SV=1
ILRNVSCARPGEILAVAGPSGAGKSTLLEVLAGRIHPSSILVNNRRVSGYVMQHDALFPLTVHETLLFSAPKVEALMGELGLGSIGRGVSGGERRRVSIGVDVIHDPAVLLLDEPTSGLDSAGALVIGMLNNMAGRTIILSIHQFRILQLIHNILLLANGAVIHGRQEAGYIDTRLGLGSIFLRLSNKGGIRYGFFAFLSTTEAYLQEKQILMRETSRGAYRVSSYVISNTLVFLLVCSLLYSAPTSFLGYFEYVL
>tr|D8R9A2|D8R9A2_SELML ATP-binding cassette transporter OS=Selaginella moellendorffii OX=88036 GN=SmABCG32 PE=4 SV=1
ILRNVNCAKPGELLAIAGPSGAGKSTLLEILAGRITPSSILVNKRRISGYVMQHDLLFPMTVAETLMCSAPKVELLMAELGLSSIGRGVSGGERRRVSIGVDVIHDPAVLLLDEPTSGLDSAAALVVAMLHNMAERTIILSIHQFRILELIHSIVLLGPGRMIHGKFAAGYIETKFALGSVFTHLGNVVGVRYGFFAFLSTSESFLAERQIFERETSRGTYRVSSYVIANTLMFLFVFSLLYTVPAAFLGYFEYVL
>tr|D8TAM5|D8TAM5_SELML ABC transporter domain-containing protein OS=Selaginella moellendorffii OX=88036 GN=SELMODRAFT_135648 PE=4 SV=1
ILRNVNCAKPGELLAIAGPSGAGKSTLLEILAGRITPSSILVNKRRISGYVMQHDLLFPMTVAETLMCSAPKVELLMAELGLSSIGRGVSGGERRRVSIGVDVIHDPAVLLLDEPTSGLDSAAALVVAMLHNMAERTIILSIHQFRILELIHSIVLLGPGRMIHGKFAAGYIETKFALGSVFTHLGNVVGVRYGFFAFLSTSESFLAERQIFERETSRGTYRVSSYVIANTLMFLFVFSLLYTVPAAFLGYFEYVL
>tr|A0A2K1K5Q8|A0A2K1K5Q8_PHYPA ABC transporter domain-containing protein OS=Physcomitrium patens OX=3218 GN=PHYPA_011010 PE=4 SV=1
ILKHITFARPGEVMAVAGPSGVGKSTLLEVLAGKIRPTSIHVNGRRISGYVMQDDALFPMTVQETLLYSAPKVEALMTELGLGSIGRGVSGGERRRVSIGVDVIQDPAVLILDEPTSGLDSTAALVCIMLKTMANRTIILSIHQYRILQQFHAELILAQGCVMHGRCAAGYVDSK-----IYLHMGGTRGMRVEFLAFLHHGE--------YNRYGCHGS---------------LVLRLLHALPLQ---------
>tr|A0A2K1KJY9|A0A2K1KJY9_PHYPA ABC transporter domain-containing protein OS=Physcomitrium patens OX=3218 GN=PHYPA_007765 PE=4 SV=1
VLNRINMARPGEILGVAGPSGAGKSTLLEVLACELRPSSMLVNQRRISGYVMQDDALFPMTVEETLMYSASKVQSTMEELGLKSVGRGLSGGERRRVSIGVDVIHDPAVLILDEPTSGLDSGSALVVSMLSRMANRTIILSIHQYRILELLNSILLLAGGKVIHGRAASGYIDIKICLGSVYANMGGTRGMRYGLLAFVSSIEVFLEECRIMSRETSRGAYRMMSYIVANTLIFLLFNAVLFSAPLAFLGFFEYVL
>AT5G19410.1 | ABC-2 type transporter family protein | Chr5:6545237-6547111 REVERSE LENGTH=624 | 201606
ILNSVSLAESSKILAVVGPSGTGKSTLLKIISGRVN-SAVLMNNRRLCGFVPQDDDLLPLTVKETLMYSARRVESLLSDLGLDSVGRGVSGGERKRVSIAVEMIRDPPILLLDEPTSGLDSRNSLVVELLATMAQRTVLFSIHQYRILDYISDYLILSRGSVIHGSAKLGFMEIKLGLGSVYTRLKDEEGVRLGLFAFLSTVEAYLRERRVLMKESSRGSYRISSYMIANTIAFVFVVSLLFSIPVAFLGYFEYVL
>LOC_Os05g31910.2 protein
LLNNVSFASSSQILAVVGPSGAGKSTLLRILSGRGTGAVVSVNGRRMCGFVTQDDNLLPLTVRETILFAARRVEALMQELRLDSVARGVSGGERKRVSIAVDIVHDPPVLLLDEPTSGLDSRSAMVLSLLRDVARQVVVLSIHQYRMLAYISSMLLLSRGAVAHGSSRLGLMEVKLGLGSVYFRIRDPEGVRLGLFAFLSTVEALLHERRVLMREASRRAYRLSSYVVANALVFALAVSLLFSAPVAFLGYFEYVL
>LOC_Os05g31910.1 protein
LLNNVSFASSSQILAVVGPSGAGKSTLLRILSGRGTGAVVSVNGRRMCGFVTQDDNLLPLTVRETILFAARRVEALMQELRLDSVARGVSGGERKRVSIAVDIVHDPPVLLLDEPTSGLDSRSAMVLSLLRDVARQVVVLSIHQYRMLAYISSMLLLSRGAVAHGSSRLGLMEVKLGLGSVYFRIRDPEGVRLGLFAFLSTVEALLHERRVLMREASRRAYRLSSYVVANALVFALAVSLLFSAPVAFLGYFEYVL
>AagrOXF_evm.model.utg000063l.464.1 . AagrOXF_evm.TU.utg000063l.464   utg000063l:2263605-2266526(+)
LLKEVSGARDGEILAVMGPSGSGKSTLIDALAQRIARGSITLNGRSISAYVMQDDLLFPMTVHETLMFSAPKVAHLLEQLGLNTIGRGVSGGERRRVSIGIDIIHDPLLLFLDEPTSGLDSTSAYVIRTLQRIAGSIVILSIHQYRILGLLDRLILLAHGQKIYGFKDFGFLDLPFLLATIFWGLDSPKGVRLGFFAFMTCADAFLQERYIFMRETTHNAYRKSSYVLANAIIYVALLSMAFALVIGLLGFFEFIL
>tr|D8R4G7|D8R4G7_SELML ATP-binding cassette transporter OS=Selaginella moellendorffii OX=88036 GN=SmABCG34 PE=4 SV=1
LLENVSGAREGEILAVMGPSGSGKSTLIDALALRIAKGSITLNGRSISAYVMQDDLLFPMTVQETLMFSAPKVKMLLEQLGLNTIGRGVSGGERRRVSIGIDIIHDPLLLFLDEPTSGLDSTSAYVVRTLQKIAGSVVILSIHQYRIMGLVDRLIFLAHGQTVYGYTAYGFLDLPGLLATIFWNLDSPKGVRLGFLAFITCADAFLQERYIFMRETAHSAYRKSSYVLANAIIYVGLLSIAFAATIGLLGFFEFVL
>tr|D8RK98|D8RK98_SELML ABC transporter domain-containing protein OS=Selaginella moellendorffii OX=88036 GN=SELMODRAFT_95523 PE=4 SV=1
LLENVSGAREGEILAVMGPSGSGKSTLIDALALRIAKGSITLNGRSISAYVMQDDLLFPMTVQETLMFSAPKVKMLLEQLGLNTIGRGVSGGERRRVSIGIDIIHDPLLLFLDEPTSGLDSTSAYVVRTLQKIAGSVVILSIHQYRIMGLVDRLIFLAHGQTVYGYTAYGFLDLPGLLATIFWNLDSPKGVRLGFLAFITCADAFLQERYIFMRETAHSAYRKSSYVLANAIIYVGLLSIAFAATIGLLGFFEFVL
>lcl|Mp3g16700.1 [MapolyID=Mapoly0004s0001.1]
LLDQISGARDGEILAIMGPSGSGKSTLIDALAQRIVPGTITLNGKSISAYVMQDDLLFPMTVEETLMFAAPKVGQLLLQLGLHTIGRGVSGGERRRVSIGIDIIHDPLLLFLDEPTSGLDSTSAFVIKTLQKIAGSIVILTIHQYRILGLLDRLIILAFGQKIYGFAAFGHLDLPFLIATVYWGLDSPLGVRIGFFALMACADAFIMERNIFMRETAHNAYRKSSYVLAHALIYIGTMALAFSISVGLLGYFEFIL
>lcl|Mp2g17910.1 [MapolyID=Mapoly0094s0060.1]
LLDQISGARDGEILAVMGPSGSGKSTLIDALAQRIVPGTITLNGKSISAYVMQDDLLFPMTVEETLMFAAPKVGQLLLQLGLHTIGRGVSGGERRRVSIGIDIIHDPLLLFLDEPTSGLDSTSAYVIKTLQKIAGSIVILSIHQYRILGLLDRLIILAFGQKIYGFAAFGHLDLPFLLATVFWGLDSPKGVRLGFFAFMTCADAFLQERYIFMRETAHNAYRKSSYVLAHALIYIAILSLAFSITIGLLGFFEFIL
>tr|A0A2K1IUC7|A0A2K1IUC7_PHYPA ABC transporter domain-containing protein OS=Physcomitrium patens OX=3218 GN=PHYPA_024826 PE=4 SV=1
LLNDISGARDGELLAVMGPSGSGKSTLIDALAHRI--GTMTLNGRNISAYVMQDDLLYPMTVRETLMFSAPKVSNLLNQLGLNTIGRGVSGGERRRVSIGIDIVHDPLILFLDEPTSGLDSTSAYVVRTLRKIAGSLVVLSIHQYRILGLFDRMIILAFGQKVYGFEEFGHLDLPFVLATIFWHLDTPMGVRFGFFAFMTCADAFLQERYIFMRETATNAYRKSSYVLAHAIIYIAILAIGFCVVVGLLGFFEFIL
>tr|A0A2K1K7M8|A0A2K1K7M8_PHYPA ABC transporter domain-containing protein OS=Physcomitrium patens OX=3218 GN=PHYPA_011675 PE=4 SV=1
LLDGISGAKGGEILAVMGPSGSGKSTLIDALAQRI--GSMTLNGRNISAYVMQDDLLYPMTVKETLLFAAPKVSNLLNQLGLNTIGRGVSGGERRRVSIGIDIIHDPLILFLDEPTSGLDSTSAYVVRTLQSIAGSLVVLSIHQYRIMGLFDRLIILAFGQKIFGYEQFGHLDLPFILATIFWHLDSPLGV-------------FLQ-------------------------------------------------
>tr|A0A2K1K3R6|A0A2K1K3R6_PHYPA ABC transporter domain-containing protein OS=Physcomitrium patens OX=3218 GN=PHYPA_012897 PE=4 SV=1
LLQGISGAKDGEILAVMGPSGSGKSTLIDALAQRIDRGSITLNGRNISAYVMQDDLLFPMTVKETLMFAAPKVNSMIRQLGLDTIGRGVSGGERRRVSIGIDIVHGPLLLFLDEPTSGLDSSSAFVVETLRHIAGSIVIFSVHQDRILGLIDNLLILANGQMIYGYTAFGFIDLPLLLATIFWQLDTPKGLRLGFFTFMSCVDTFLQERYIFIRETAHNAYRKSSYVLANALIYIGLLSFAFAVTTGLLGFFELVL
>AT2G37360.1 | ABC-2 type transporter family protein | Chr2:15673555-15675822 REVERSE LENGTH=755 | 201606
LLNGISGAREGEMMAVLGASGSGKSTLIDALANRIAKGSITLNGKVISAYVMQDDLLFPMTVEETLMFSAPKVQALIDQLGLKTIGRGVSGGERRRVSIGNDIIHDPIILFLDEPTSGLDSTSAYVIKVLQRIAGSIVIMSIHQYRIMGLLDQLIFLSKGNTVYGFSEFKFLDLPIILATMFTNLDSPKGARLGFFAFMTCAEAFLQERYIFMRETAYNAYRRSSYVLSQSIISIIVLSASFAATTGLLGFFEFIL
>AT3G53510.1 | ABC-2 type transporter family protein | Chr3:19837302-19839521 REVERSE LENGTH=739 | 201606
LLNGISGAREGEMMAVLGASGSGKSTLIDALANRISKGDITLNGKVISAYVMQDDLLFPMTVEETLMFSAPKVQALIDQLGLKTIGRGVSGGERRRVSIGTDIIHDPIILFLDEPTSGLDSTSAYVVKVLQRIAGSIVIMSIHQYRILGLLDKLIFLSRGNTVYGFSEFGFLDLPMILATIFWKLDSPRGIRLGFFAFMTCAEAFLQERYIFMRETAYNAYRRSSYVLAHTIISIIILSAAFAASTGLLGFFEFIL
>AT2G39350.1 | ABC-2 type transporter family protein | Chr2:16430174-16432396 REVERSE LENGTH=740 | 201606
LLNNISGTRDGEIMAVLGASGSGKSTLIDALANRIAKGTVKLNGKVISAYVMQDDLLFPMTVEETLMFAAPKVQALIDQLGIKTIGRGISGGERRRVSIGIDIIHDPILLFLDEPTSGLDSTSAFVVKVLKRIAGSIVIMSIHQHRVLGLLDRLIFLSRGHTVYGFTEFGFLDLPFILATVFWRLDSPKGVRLGFFAFMTCADAFLQERYIFMRETAYNAYRRSSYVLSHAIVSFIFLSVAFAATTGLLGFFEFIL
>AT3G55090.1 | ABC-2 type transporter family protein | Chr3:20416342-20418552 REVERSE LENGTH=736 | 201606
LLDNISGTRDGEILAVLGASGSGKSTLIDALANRIAKGTVTLNGKVISAYVMQDDLLFPMTVEETLMFAAPKVQALIDQLGIKTIGRGISGGERRRVSIGIDIIHDPIVLFLDEPTSGLDSTSAFVVKVLKRIAGSIIIMSIHQHRVLSLLDRLIFLSRGHTVFGFAGFGFLDLPFILATVFWRLDSPKGVRLGFFAFMTCADAFLQERYIFMRETAYNAYRRSSYVLSHAIVTFIFLSLAFAVTTGLLGFFEFVL
>AT5G13580.1 | ABC-2 type transporter family protein | Chr5:4370879-4373062 FORWARD LENGTH=727 | 201606
LLNGITGARDGEILAVLGASGSGKSTLIDALANRIAKGNVTLNGKAISAYVMQDDLLFPMTVEETLMFAAPKVQALIDQLGLNTIGRGISGGERRRVSIGIDIIHDPILLFLDEPTSGLDSTSALVIKVLKRIAGSMVIMTLHQYRLLRLLDRLLFLSRGQTVFGFAEFGFLDLPFILATMFWQLDSPKGVRLGCFAFMTCADAFLQERFIFMRETAYNAYRRSSYVLSHSLVALIILSLAFAAITGLLGFFEFIL
>LOC_Os03g17350.1 protein
LLDGISGARDGEIMAVLGASGSGKSTLIDALANRIAKGSVTINGKVISAYVRQEDLLYPMTVEETLMFAAPKVKELIDQLGLNTIGRGVSGGERRRVSIGVDIIHNPIMLFLDEPTSGLDSTSAFVVTVLKAIAGSVVVMSIHQYRILGLLDRLLFLSRGKTVYGFLDFGFLDLPFILATIFWRLDSPKGVRLGFFAIMTCSDAFLSERYIFLRETAYNAYRRSSYVLSHTIVGFVVLSFAFALTTGLLGFFEFFL
>LOC_Os03g17370.1 protein
LLDGVSGAREGEIMAVLGASGAGKTTLIDALADRIQRGAVTLNGKVISAYVMQDDLLYPMTVAETLMYSAPKVQELIDQLGLNTIGRGVSGGERRRVSIGIDIIHDPIILFLDEPTSGLDSTSAFVVKVLQGIAGSVVIMSIHQYRIIGLIDRLMFLSRGRTVYGFSEFGFLDHPFILATVFWRLDTPKGVRFGFFAIVTSADAFLVERYIYLRETAHNAYRRSSYTVSNAIVAFVALSLAFTAITGLLGFFEFIL
>LOC_Os01g61940.1 protein
LLDGITGAREGEILAVMGASGSGKSTLIDALANRISRGSVTLNGKSISAYVMQDDLLFPMTVAETLSFAAPKVLELIEQLGLDTIGRGVSGGERRRVSIGTDIIHDPILLFLDEPTSGLDSTSAFVVQVLRNIAGSIVITSIHQQRILGLLDRLILLSGGRTVFGYAEFGFLDLPAILATVFYKLDSPKGARLGFFAFMTCADAFLHERYIFLRETAYGAYRRTSYVLSNAIVSFVVLSLAFAFTTGLLGFFEFVL
>LOC_Os05g02890.1 protein
LLDGISGARDGELFAVMGASGSGKSTLVDALAGRIARGAVELNGRAISAYVMQDDLLYPMTVRETLLFAAPKVDALIDQLGLDTIGRGVSGGERRRVSIGTDIVHDPILLFLDEPTSGLDSASAFVVQVLRRIAGSVVIMTIHQARILNILDRLLLLSRGRTVYGFSEFGFLDTPFILATIFWRLDTPKGVRLGFFAMMVCADAFVQERHIYLRETAHNAYRRLSYVFANAVVAFVFLSLAFAVTTSLLGFFEFVL
>LOC_Os05g02870.1 protein
LLDGISGARDGEVLAVMGASGSGKSTLLDALAGRIARGRVELNGRAISAYVMQDDVLYPMTVRETLMFAAPKVDALIGQLGLDTVGRGVSGGERRRVSIGTDIVHDPILLFLDEPTSGLDSASAFVVQVLRRIAGSVIVMTIHQARILNILDRLLLLSRGRTVYGFSVFGFLDTPFILATIFWRLDTPKGVRLGFFAMMVCADAFVQERHIYLRETAHNAYRRLSYVVANTAVAFVVLSLAFAVTTSLLGFFEFVL
>AT3G55100.1 | ABC-2 type transporter family protein | Chr3:20420352-20422340 REVERSE LENGTH=662 | 201606
LLNGITGAKEGEILAILGASGAGKSTLIDALAGQIAEGTVTLNGRVISAYVMQEDLLFPMTVEETLMFAAPKVETLIDQLGLNTIGRGVSGGERRRVSIGTDIIHDPIVLFLDEPTSGLDSTSAFVVQVLKKIAGSIVIMSIHQGRIMEFLDRVIVLSSGQIVFDFSEFGFLDLPFLLATVYWKVDSPRGVRLSFFSFMSCADGFIQERYIFLRETAHNAYRRSSYVISHSLVTLFALSIGFAATTGLLGFYEFLL
>AT3G55110.1 | ABC-2 type transporter family protein | Chr3:20424766-20426892 REVERSE LENGTH=708 | 201606
LLDDITGARDGEILAVLGGSGAGKSTLIDALAGRVAEGTVTLNGKVISAYVMQDDLLFPMTVKETLMFASPKVETLIDQLGLDTIGRGVSGGERRRVSIGIDIIHDPILLFLDEPTSGLDSTNAFVVQVLKRIAGSVVIMSIHQARIIGLLDRLIILSHGKSVFGFSSFGFLDVPLLLATVYWRLDTPRGARMGFFAFMCCADNFIQERYIFLRETTHNAYRTSSYVISHALVSLLALSIAFAATTSLLGFYEFLL
>AT3G55130.1 | white-brown complex homolog 19 | Chr3:20434111-20436288 REVERSE LENGTH=725 | 201606
LLDDVSGASDGDILAVLGASGAGKSTLIDALAGRVAEGSVTLNGKVISAYVMQDDLLFPMTVKETLMFASPKVEALIDQLGLNTIGRGVSGGERRRVSIGIDIIHDPIVLFLDEPTSGLDSTNAFVVQVLKRIAGSIVIMSIHQARIVELLDRLIILSRGKSVFGFSDFGFLDLPCLLATVYWKLDTPRGARLTLFAFVCCLDNFIQERYIFLRETTHNAYRTSSYVISHSLVSLLAPSLVFSAITGLLGFYEFLL
>lcl|Mp7g03860.1 [MapolyID=Mapoly0526s0002.1]
LLHNISGVRGGEILAVMGSSGSGKSTLIDALAQRIANGSITLNGRSISAYVMQDDLLFPMTVKETLRFAAPKVREVIKQLNLDTIGRGVSGGERRRVSIGKEIVHDPLLLFLDEPTSGLDSANAYVVETLLEIAGSIVMLSVHQMRILKLVTTLLLIADGRTIYGFGTIGSLDLPVFLATIFWRLDSPQGLRLGFFAFITCVDTFLQERYIFMRETAHDSYRISSYVFAIGLINILLLSFTFSIATGLLGFFEFVL
>AagrOXF_evm.model.utg000111l.259.1 . AagrOXF_evm.TU.utg000111l.259   utg000111l:979512-982337(+)
LLSSITGAPKGQVTAVMGPSGAGKSTFLDALAGRIASGLITVEGKRISAYVMQDDQLFPMTVYETFLFAAPKVTQLIDQLGLNTIGRGVSGGERRRVSIGVDIIHGPSLLFLDEPTSGLDSSSAYVVEKVHDIAGSTIVMTIHQYKIQMLLNRLIILARGKLIYGYQALGYLDVPIMMATLFRRTPSLQGVLLSFVIFVSSNDAFIQERFIFIRETSHNAYRASSYTIAGVITYLALQALTYTLIT-FLGYFQFLL
>tr|D8RSW4|D8RSW4_SELML ABC transporter domain-containing protein OS=Selaginella moellendorffii OX=88036 GN=SELMODRAFT_100089 PE=4 SV=1
LLQHITGAPKGHITAVMGPSGAGKSTFLDALAGRIASGIVTLDGKRWSAYVMQDDQLFPMTVWETLRFAAPKVEKLIVQLGLNTIGRGVSGGERRRVSIGVDIVHGPNLLFLDEPTSGLDSTSAYVIERVHDIAGSSVVLTIHQSRIQHLLHHLIILARGKLIYGHTGLGYLDIPVMMATMFLNPGSLQGVLMSFFIFVSSNDAFIMERFIFIRETAHNAYRCSSYVMAGVITYLAFQALSYTLITGFLGYFQFVL
>tr|D8RCU9|D8RCU9_SELML ATP-binding cassette transporter OS=Selaginella moellendorffii OX=88036 GN=SmABCG36 PE=4 SV=1
LLQHITGAPKGHITAVMGPSGAGKSTFLDALAGRIASGIVTLDGKRWSAYVMQDDQLFPMTVWETLRFAAPKVEKLIVQLGLNTIGRGVSGGERRRVSIGVDIVHGPNLLFLDEPTSGLDSTSAYVIERVHDIAGSSVVLTIHQSRIQHLLHHLIILARGKLIYGHGGLGYLDIPVMMATMFLNPGSLQGVLMSFFIFVSSNDAFIMERFIFIRETAHNAYRCSSYVIAGVITYLAFQALSYTLITGFLGYFQFVL
>AagrOXF_evm.model.utg000150l.17.1 . AagrOXF_evm.TU.utg000150l.17   utg000150l:108709-112221(+)
LLHGITGAAQGEVTAIMGPSGAGKSTFLDALAGRISSGSVMVDGKILSAYVMQDDQLFPMTVFETLMFAAPKVVHLIDQLGLNTIGRGVSGGERRRVSIGVDIIHGPQLLFLDEPTSGLDSTSAFVVEKLKAIAGSTVLLTIHQFRIQQLLSKIIILARGRLIYGHQAFGYLDVPFMLATLFKRPPTVSGAILSFYIFVSSNDAFIQERFIFIRETSHNAYRSSTYVIANFLVYLAIQALTFVLITGFLGFFQFIL
>tr|D8T8A3|D8T8A3_SELML ATP-binding cassette transporter OS=Selaginella moellendorffii OX=88036 GN=SmABCG35 PE=4 SV=1
LLHNISGALKGHVTAVLGPSGAGKSTFLDALAGRICKGRVTVDGKRISSYVMQDDQLFPMTVYETFLFAAPKVEELITQLGLDTIGRGVSGGERRRVSIGVDIIHGPSLLFLDEPTSGLDSTSAFVVERLRDIAGSTVILTIHQYRIQQLLNRLIVLARGKLIYGHAGLGNLDVPAMLATLFKRPKTLDGVLMNFYIFVSSNDAFIQERFIFIREASHNAYRASSYVIANLIVNLAIQALTFVVITSFLGYFQFVL
>tr|D8TBL2|D8TBL2_SELML ABC transporter domain-containing protein OS=Selaginella moellendorffii OX=88036 GN=SELMODRAFT_448960 PE=3 SV=1
LLHNISGALKGHVTAVLGPSGAGKSTFLDALAGRICKGRVTVDGKRISSYVMQDDQLFPMTVYETFLFAAPKVEELITQLGLDTIGRGVSGGERRRVSIGVDIIHGPSLLFLDEPTSGLDSTSAFVVERLRDIAGSTVILTIHQYRIQQLLNRLIVLARGKLIYGHADLGNLDVPAMLATLFKRPKTLDGVLMNFYIFVSSNDAFIQERFIFIREASHNAYRASSYVIANLIVNLAIQALTFVVITSFLGYFQFVL
>LOC_Os09g23640.1 protein
LLNDISGAPRGQVTAILGPSGAGKSTFLDALAGRIAKGSVRIDGKQISSYVMQDDQLFPMTVLETLTFAAPKVWELIDQLGLHTIGRGVSGGERRRVSIGIDIIHKPSLLFLDEPTSGLDSTSAHVVEKVKDIAGSIVLMTIHQFRIQMLLDRLVILARGRLIYGHAGFGYLDVPVILSTMFRRLGDVPTVLLNFYIFVSSNDAFIQERFIFIRERSHNAYRASSYVVASLVVYLAVQGLTFAVITSFLGFFEFVL
>AT4G25750.1 | ABC-2 type transporter family protein | Chr4:13110627-13112360 REVERSE LENGTH=577 | 201606
ILRNITLSHPSQILAIIGPSGAGKSTLLDILAARTSPGSILLNSRKISSYVPQHDTFFPLTVSETFTFSAPVVASLLKELNLHTL-QGLSGGERRRVSIGLSLLHDPEVLLLDEPTSGLDSKSAFVVQILKSIAERIVILSIHQFKILSLIDRVLLLSKGTIVYGFLSKGYMEIRLVLGTIYLNIGGKEGIRFGLFAFLSTTQTFIDERPILLRETSSGLYRLSSHILANTLVFLLLIAIIYSVSLAFLGYFEYVL
>AT5G52860.1 | ABC-2 type transporter family protein | Chr5:21419776-21421545 REVERSE LENGTH=589 | 201606
ILRNITLAHPTEILAVVGPSGAGKSTLLDILASKTSPGSILLNSRKISSYVPQHDSFFPLTVSETFSFAAPVVTSLLSELNLHTL-QGLSGGERRRVSIGLSLLHDPCFLLLDEPTSGLDSKSAFVIHILKSIAQRTVILSIHQFKILSIIDRLLLLSKGTVVYGFLFKGYMEIRLVLGTIYINIGGKAGIRFGMFAFLSTTETFINERPILLRETSSGIYRLSSHILANTLVFLFVISIIYSVSVAFLGYFEYVL
>LOC_Os06g30730.1 protein
ILRDVSLARPGEILAVVGPSGAGKSTLLDILAARTAPGRLLLNARRLSAHVPQMDVALPLTVAETFAFAAPAVAALLADLRLHTV-TRLSGGERRRVSIGLALLRDPGVLLLDEPTSGLDSSSAHVVGCLRAVAGTTVVLSIHQSRLLSAVDSLLLLSRGAVVHGALSHGFLEVKTLLGSIYINAGGEGGARLGLFAFLSTTETFVSERPIVLAETASGLYRLSSHAAAATLVFLLAVALLYSACVAFLGYFEYVL
>tr|A0A2K3DWY9|A0A2K3DWY9_CHLRE ABC transporter domain-containing protein OS=Chlamydomonas reinhardtii OX=3055 GN=CHLRE_03g169300v5 PE=4 SV=1
ILKDVSGFEPARLTAVMGASGSGKTTLLNVLAGFYKAGDVLVNGRRISGFVHQEDVILHTTVREALEFAAPKAMEVAQLLNLDSVGKGISGGEKRRLSLGMEMVTEPAVLFLDESSSGLDSFTAFVVHILRSVAGRTVVCSIHQSEVFHLFDDLVVLAAGQIIYGYGALGLMEVPLVVGLIYLQVSDLAGVQGSLFFLVSVMGIFGSEKPVFQREFGTRLYGLPAYFISRWLVELIILPVLFSCICHMVGFFEFVL
>tr|A0A2K3DWY8|A0A2K3DWY8_CHLRE ABC transporter domain-containing protein OS=Chlamydomonas reinhardtii OX=3055 GN=CHLRE_03g169300v5 PE=4 SV=1
ILKDVSGFEPARLTAVMGASGSGKTTLLNVLAGFYKAGDVLVNGRRISGFVHQEDVILHTTVREALEFAAPKAMEVAQLLNLDSVGKGISGGEKRRLSLGMEMVTEPAVLFLDESSSGLDSFTAFVVHILRSVAGRTVVCSIHQSEVFHLFDDLVVLAAGQIIYGYGALGLMEVPLVVGLIYLQVSDLAGVQGSLFFLVSVMGIFGSEKPVFQREFGTRLYGLPAYFISRWLVELIILPVLFSCICHMVGFFEFVL
>kfl00425_0010_v1.1
IVSDVSFARPGEVLGVFGPSGGGKTTLLSVVGDRLGRGTVLLDGRLLTSLLPQDDLLYGTTAQESIAYSAPKVESTVALLGLHSIGRGLSGGERRRVRIGMELVTDCDVLLMDEPTSGLDSHRALLLQQLHAIAGKTVILSVHQQEAFEQLDQILLLASGHQMYGYEAIGHLSIPLLVGGVYYQVSNLAGFAGAFYFTVST-SAFISERAIFVSEGAGRFYSPLAFFVPKSLDWLILPSLIYGTILRLCGFLELFL
>kfl00078_0370_v1.1
IVSNVSLLESGSMLAIMGPTGSGKTTLLNVLGGRTAGGRITVDGRYLAAYLPQEDFLYSVTVQETIRYAAPKVDEIIDYLGLHNVGPGLSGGERRRVRIAMELVSDPRIVLLDEPTSGLDAHTAALVRLLHDTAGSIVVLSVHQQATFEEFDQVLLMKRGRVIYGYDRLGHLQV--------------------------------------------------------ALTQL---------------------
>tr|A0A2K3CSF0|A0A2K3CSF0_CHLRE Uncharacterized protein OS=Chlamydomonas reinhardtii OX=3055 GN=CHLRE_16g693203v5 PE=4 SV=1
ILRGISGARSGGMQAVMGPSGAGKTTLLDVLSGRRTGGQIRINGRALSGYVLQDDVLPGTSVFEYLAFNAPRVWGLVRRLGLHNIGRGLSGGEKRRVSIAVELLTRPGLLLLDEPTTGLDSTNAAVVEVLGGLAGVNVLLSIHQPDVLRAMDRLLLLGDGRVVYGHAALGWLDVPLGVGAIYWHTGDTGGIFGALFFMLSL-SSWRDEALLFMRERASGVYGTAAYFTSVLWDVLVLPPGLFTAVSATLGFLEFVL
>tr|A0A2K3DU87|A0A2K3DU87_CHLRE ABC transporter domain-containing protein OS=Chlamydomonas reinhardtii OX=3055 GN=CHLRE_04g220850v5 PE=4 SV=1
IISNMYGAQPGRLLAIMGPSGAGKSTLLDVLACNTSSGRITVDGAGISCYVQQKDVLLSSTVREVVHTAAPKVEATLKELDLDTIGKGISGGQKRRVSVGIELVKDPRVLFLDEPSSGLDSEMAAVMNSLVRLAGRTVVCTIHQSDITDCFHDFLLLAGGRTMYGFAA-GYMSVPLFIGLMYYKFNDVLGEQACIWFSAPSYTAWTSERLLLKRELDQRLYGINTYYLARYAVLLMAQCALFLCVMNLSGFLEFVL
>AagrOXF_evm.model.utg000081l.239.1 EVM AagrOXF_evm.TU.utg000081l.239   utg000081l:882874-886362(-)
VVQGLTGALPGKLLAVMGPPQCGKSTLLRALAGTLPSGEIILNGPGSYVYVQKEEEMIETTIREALHYSAPKVEAAIAETSLTSIA-ALSTGEKKRLSIAVQLLTKPRLVFLDEPNYNLDSVAGLFMATLKNLTGRTVLISLQHSEAFTILDNLLLLSHGRTIYGHALAGFRSIFISIGTVFYKIDKPNNVASAIFLCSAS-GGLVKDLKVYWQERSHMQTGPVMFSLGNLLSSIFLLSSICSGIVLLLGYFEFVL
>tr|D8T6C7|D8T6C7_SELML ABC transporter domain-containing protein OS=Selaginella moellendorffii OX=88036 GN=SELMODRAFT_132960 PE=4 SV=1
VIQSLTGATPGTLTAIMGPSCCGKNHLLKALAGRFPSGEVLLNGYGTYAYVSKGEQLIETTVRETLYNAAPKVDSAISSMELSIVGKGLTPGERKRLTIAMELLTRPTLIFCDEPIDNLDSVSAFLVASLKKLAGCTVVITTERTEVFHLLTTICLLSKGKAIFGLASAGFRALFVCIATIFYGLGSPQLVASAIFAMSAI-AGLAKDIKVYRRERKNDHTSAGVFVLANFVSSSLLVSAVCSSVT-MLGHFEYFL
>tr|D8RIJ5|D8RIJ5_SELML ATP-binding cassette transporter OS=Selaginella moellendorffii OX=88036 GN=SmABCG38 PE=4 SV=1
VIQSLTGATPGTLTAIMGPSCCGKNHLLKALAGRFPSGEVLLNGYGTYAYVSKGEQLIETTVRETLYNAAPKVDSAISSMELSIVGKGLTPGERKRLTIAMELLTRPTLIFCDEPIDNLDSVSAFLVASLKKLAGCTVVITTERTEVFHLLTTICLLSKGKAIFGLASAGFRALFVCIATIFYGLGSPQLVASAIFAMSAI-AGLAKDIKVYRRERKNDHTSAGVFVLANFVSSSLLVSAVCSSVCRMLGHFEYFL
>AT2G28070.1 | ABC-2 type transporter family protein | Chr2:11956432-11959782 FORWARD LENGTH=730 | 201606
VVKSSNGAFPGTMTVIMGPAKSGKSTLLRALAGRLPPGEVFVNGYGSYGFVERETQLIGSTVREFLYYSAPKVEDAIQAMSLNKIGKGLRSGERRRVSIARELVMRPHILFIDEPLYHLDSVSALMMVTLKKLAGCTLVFTIYQTEVFGLFDRICLLSNGNTLFGHSNAGFRAIWLSIGTLYSGLGSLSSVVAAVFVFSGI-AGLLKEIKIYRSEASNQHSGAFVFLLGQFLGSIFLMSISSSLVFLMLGHFEYAI
>LOC_Os03g64200.1 protein
VVKSSTGALPGTLTVIMGPARSGKSTLLRAIAGRLRPGQVLLNAYGSYGFVDRHDVLIDSTVREMLYYSAPKVEDAIAAMSLDNIGNSLPAGERRRLSIARELVMRPHVLFIDEPLYHLDSVSALLMVTLKKLAGCTVIFTMYQTEVFGLFDRICLLSNGNTLFGHSNAGFRAIRLSVGTIFNNAGSLSSVVSAIFVYSSV-SGHIDEIKIYSHEEANQHSSTMVFLLGHFLSSIFLVTISSSLVFLMLGYFEYAV
>LOC_Os03g64200.2 protein
VVKSSTGALPGTLTVIMGPARSGKSTLLRAIAGRLRPGQVLLNAYGSYGFVDRHDVLIDSTVREMLYYSAPKVEDAIAAMSLDNIGNSLPAGERRRLSIARELVMRPHVLFIDEPLYHLDSVSALLMVTLKKLAGCTVIFTMYQTEVFGLFDRICLLSNGNTLFGHSNAGFRAIRLSVGTIFNNAGSLSSVVSAIFVYSSV-SGHIDEIKIYSHEEANQHSSTMVFLLGHFLSSIFLVTISSSLVFLMLGYFEYAV
>lcl|Mp2g16690.1 [MapolyID=Mapoly0109s0010.1]
AVQGVTGARPGSMLALMGSPESGVSTLLQALAGKLPTGEILLNGNRTYAYVKKQDELIETTIRETLFYAAPKVDYLISEMDLGAIGGALTRGKRRRVSIALQLLTKPWLVFVDHPVDYLDSVSAFVMGVLKKLTGCTVITSIEQSEVFNLLDKVCLLSSGKTIFGHASAGLRAIFICIGSLASKIGSYNSVIAAIFSVSAI-SGILKDIKVHMHEREIGYTGVLMYTIGNLLSSAFLIAVTSTSVGPIVGYYEYAI
>AagrOXF_evm.model.utg000077l.425.6 . AagrOXF_evm.TU.utg000077l.425   utg000077l:1598627-1602902(+)
ILSNVTGLSPGRITAVMGPSGAGKTTFLNALAGK-ATGLVLINGKKIIGFVPQDDIVHGTTVEENLWFSAPKVERVISGLGLDSVGRGISGGQRKRVNVGLEMVMEPSLLILDEPTSGLDSTSSRVLQALRREAGVNVGVVLHQYGLFKMFDDVMFLKGGRTAYGYASLGHMDTSGCLGFL-----QNMGA-GGYTYTI---------------------------------------------------------
>AagrOXF_evm.model.utg000077l.425.3 . AagrOXF_evm.TU.utg000077l.425   utg000077l:1598627-1602902(+)
ILSNVTGLSPGRITAVMGPSGAGKTTFLNALAGK-ATGLVLINGKKIIGFVPQDDIVHGTTVEENLWFSAPKVERVISGLGLDSVGRGISGGQRKRVNVGLEMVMEPSLLILDEPTSGLDSTSSRVLQALRREAGVNVGVVLHQYGLFKMFDDVMFLKGGRTAYGYASLGHMDTSGCLGFL-----QNMGA-GGYTYTI---------------------------------------------------------
>AagrOXF_evm.model.utg000077l.425.5 . AagrOXF_evm.TU.utg000077l.425   utg000077l:1598627-1602902(+)
ILSNVTGLSPGRITAVMGPSGAGKTTFLNALAGK-ATGLVLINGKKIIGFVPQDDIVHGTTVEENLWFSAPKVERVISGLGLDSVGRGISGGQRKRVNVGLEMVMEPSLLILDEPTSGLDSTSSRVLQALRREAGVNVGVVLHQYGLFKMFDDVMFLKGGRTAYGYASLGHMDTSGCLGFL-----QNMGA-GGYTYTI---------------------------------------------------------
>AagrOXF_evm.model.utg000077l.425.2 . AagrOXF_evm.TU.utg000077l.425   utg000077l:1598627-1603663(+)
ILSNVTGLSPGRITAVMGPSGAGKTTFLNALAGK-ATGLVLINGKKIIGFVPQDDIVHGTTVEENLWFSAPKVERVISGLGLDSVGRGISGGQRKRVNVGLEMVMEPSLLILDEPTSGLDSTSSRVLQALRREAGVNVGVVLHQYGLFKMFDDVMFLKGGRTAYGYASLGHMDTSGCLGFL-----QNMGA-GGYTYTICMIAAFSNDKLTYYRESASGI-NRLAYFLAKDTVDHVVKPLVYLSMFT--SSNVCQL
>AagrOXF_evm.model.utg000077l.425.1 . AagrOXF_evm.TU.utg000077l.425   utg000077l:1598627-1603763(+)
ILSNVTGLSPGRITAVMGPSGAGKTTFLNALAGK-ATGLVLINGKKIIGFVPQDDIVHGTTVEENLWFSAPKVERVISGLGLDSVGRGISGGQRKRVNVGLEMVMEPSLLILDEPTSGLDSTSSRVLQALRREAGVNVGVVLHQYGLFKMFDDVMFLKGGRTAYGYASLGHMDTSGCLGFL-----QNMGA-GGYTYTICMIAAFSNDKLTYYRESASGI-NRLAYFLAKDTVDHVVKPLVYLSMFTTLTKNLALK
>AagrOXF_evm.model.utg000077l.425.7 . AagrOXF_evm.TU.utg000077l.425   utg000077l:1598627-1602720(+)
ILSNVTGLSPGRITAVMGPSGAGKTTFLNALAGK-ATGLVLINGKKIIGFVPQDDIVHGTTVEENLWFSAPKVERVISGLGLDSVGRGISGGQRKRVNVGLEMVMEPSLLILDEPTSGLDSTSSRVLQALRREAGVNVGVVLHQYGLFKMFDDVMFLKGGRTAYGYASLGHMDT-----------------------------------------------------------SHV--------------------
>AagrOXF_evm.model.utg000077l.425.4 . AagrOXF_evm.TU.utg000077l.425   utg000077l:1598627-1602720(+)
ILSNVTGLSPGRITAVMGPSGAGKTTFLNALAGK-ATGLVLINGKKIIGFVPQDDIVHGTTVEENLWFSAPKVERVISGLGLDSVGRGISGGQRKRVNVGLEMVMEPSLLILDEPTSGLDSTSSRVLQALRREAGVNVGVVLHQYGLFKMFDDVMFLKGGRTAYGYASLGHMDT-----------------------------------------------------------SHV--------------------
>tr|A0A2K1KE16|A0A2K1KE16_PHYPA ABC transporter domain-containing protein OS=Physcomitrium patens OX=3218 GN=PHYPA_008399 PE=4 SV=1
ILSNVTGLSPGRVTAVMGPSGAGKTTFLNALAGK-ATGVVLINGKSIIGFVPQDDIVHGNTVEENLLFSAPKVERIISALGLDSVGRGISGGQRKRVNVGLEMVMEPSLLILDEPTSGLDSTSSRVLQALRREAGVNVGVVLHQYGLFRMFDDVMFLKGGRTVYGYESLDHIDAATCLGYL-----TSLGS-KGYFYTIVMIASFSNDKLTFWRESASGI-NRVAYFVAKDVVDLTIKPFIYLSMFSTLTVKNALK
>tr|A0A2K1J9X8|A0A2K1J9X8_PHYPA ABC transporter domain-containing protein OS=Physcomitrium patens OX=3218 GN=PHYPA_021451 PE=4 SV=1
ILSNVTGLSPGRVTAVMGPSGAGKTTFLNALAGK-ATGAVFINDKSIIGFVPQDDIVHGNTVEENLWFSAPRVERIIAALGLDSVGRGISGGQRKRVNVGLEMVMEPSLLILDEPTSGLDSTSSRVLQALRREAGVNVGVVLHQYGLFKMFDDVMFLKGGRTVYGYAGIGHMDAAACLGPL-----TTLGT-GGYFYTIVMIASFSNDKLTFWRESASGI-NRGAYFLAKDVVDLVIKPVIYLSMFTTLSVKNALQ
>AagrOXF_evm.model.utg000083l.36.9 . AagrOXF_evm.TU.utg000083l.36   utg000083l:117353-120791(+)
ILSNVTGLSPGRITAVMGPSGAGKTVFLNAIAGK-ANGHVRINGRRIIGFVPQDDIVHGSTVEENLWFSAPKVERIINALALDSVGRGISGGQRKRVNVGLEMVMEPSLLILDEPTSGLDSTSSRVLQALRREAGVNVAVVLHQYGLFRMFDDVMFLKGGRTVYGYADLGHLDI-------------------GVT--------------QHWM------------------------------------------
>AagrOXF_evm.model.utg000083l.36.11 . AagrOXF_evm.TU.utg000083l.36   utg000083l:117353-121206(+)
ILSNVTGLSPGRITAVMGPSGAGKTVFLNAIAGK-ANGHVRINGRRIIGFVPQDDIVHGSTVEENLWFSAPKVERIINALALDSVGRGISGGQRKRVNVGLEMVMEPSLLILDEPTSGLDSTSSRVLQALRREAGVNVAVVLHQYGLFRMFDDVMFLKGGRTVYGYADLGHLDI----------------------------------------------------------------------------------
>AagrOXF_evm.model.utg000083l.36.5 . AagrOXF_evm.TU.utg000083l.36   utg000083l:117353-121206(+)
ILSNVTGLSPGRITAVMGPSGAGKTVFLNAIAGK-ANGHVRINGRRIIGFVPQDDIVHGSTVEENLWFSAPKVERIINALALDSVGRGISGGQRKRVNVGLEMVMEPSLLILDEPTSGLDSTSSRVLQALRREAGVNVAVVLHQYGLFRMFDDVMFLKGGRTVYGYADLGHLDI----------------------------------------------------------------------------------
>AagrOXF_evm.model.utg000083l.36.6 . AagrOXF_evm.TU.utg000083l.36   utg000083l:117353-121206(+)
ILSNVTGLSPGRITAVMGPSGAGKTVFLNAIAGK-ANGHVRINGRRIIGFVPQDDIVHGSTVEENLWFSAPKVERIINALALDSVGRGISGGQRKRVNVGLEMVMEPSLLILDEPTSGLDSTSSRVLQALRREAGVNVAVVLHQYGLFRMFDDVMFLKGGRTVYGYADLGHLDI----------------------------------------------------------------------------------
>AagrOXF_evm.model.utg000083l.36.12 . AagrOXF_evm.TU.utg000083l.36   utg000083l:117353-122318(+)
ILSNVTGLSPGRITAVMGPSGAGKTVFLNAIAGK-ANGHVRINGRRIIGFVPQDDIVHGSTVEENLWFSAPKVERIINALALDSVGRGISGGQRKRVNVGLEMVMEPSLLILDEPTSGLDSTSSRVLQALRREAGVNVAVVLHQYGLFRMFDDVMFLKGGRTVYGYADLGHLDIAASLGFL-----TNLGS-TGYTYTICMIASFSNDKLQYWRESASGI-NRYAFFLAKDAVDLVIKPLVYLALFTTLTKTNALF
>AagrOXF_evm.model.utg000083l.36.1 . AagrOXF_evm.TU.utg000083l.36   utg000083l:118347-122318(+)
ILSNVTGLSPGRITAVMGPSGAGKTVFLNAIAGK-ANGHVRINGRRIIGFVPQDDIVHGSTVEENLWFSAPKVERIINALALDSVGRGISGGQRKRVNVGLEMVMEPSLLILDEPTSGLDSTSSRVLQALRREAGVNVAVVLHQYGLFRMFDDVMFLKGGRTVYGYADLGHLDIAASLGFL-----TNLGS-TGYTYTICMIASFSNDKLQYWRESASGI-NRYAFFLAKDAVDLVIKPLVYLALFTTLTKTNALF
>AagrOXF_evm.model.utg000083l.36.3 . AagrOXF_evm.TU.utg000083l.36   utg000083l:118347-122318(+)
ILSNVTGLSPGRITAVMGPSGAGKTVFLNAIAGK-ANGHVRINGRRIIGFVPQDDIVHGSTVEENLWFSAPKVERIINALALDSVGRGISGGQRKRVNVGLEMVMEPSLLILDEPTSGLDSTSSRVLQALRREAGVNVAVVLHQYGLFRMFDDVMFLKGGRTVYGYADLGHLDIAASLGFL-----TNLGS-TGYTYTICMIASFSNDKLQYWRESASGI-NRYAFFLAKDAVDLVIKPLVYLALFTTLTKTNALF
>AagrOXF_evm.model.utg000083l.36.4 . AagrOXF_evm.TU.utg000083l.36   utg000083l:118347-122236(+)
ILSNVTGLSPGRITAVMGPSGAGKTVFLNAIAGK-ANGHVRINGRRIIGFVPQDDIVHGSTVEENLWFSAPKVERIINALALDSVGRGISGGQRKRVNVGLEMVMEPSLLILDEPTSGLDSTSSRVLQALRREAGVNVAVVLHQYGLFRMFDDVMFLKGGRTVYGYADLGHLDIAASLGFL-----TNLGS-TGYTYTICMIASFSNDKLQYWRESASGI-NRYAFFLAKDAVDLVIKPLVYLALFTTLTKTNAEF
>AagrOXF_evm.model.utg000083l.36.13 . AagrOXF_evm.TU.utg000083l.36   utg000083l:117353-122236(+)
ILSNVTGLSPGRITAVMGPSGAGKTVFLNAIAGK-ANGHVRINGRRIIGFVPQDDIVHGSTVEENLWFSAPKVERIINALALDSVGRGISGGQRKRVNVGLEMVMEPSLLILDEPTSGLDSTSSRVLQALRREAGVNVAVVLHQYGLFRMFDDVMFLKGGRTVYGYADLGHLDIAASLGFL-----TNLGS-TGYTYTICMIASFSNDKLQYWRESASGI-NRYAFFLAKDAVDLVIKPLVYLALFTTLTKTNAEF
>AagrOXF_evm.model.utg000083l.36.8 . AagrOXF_evm.TU.utg000083l.36   utg000083l:117353-121522(+)
ILSNVTGLSPGRITAVMGPSGAGKTVFLNAIAGK-ANGHVRINGRRIIGFVPQDDIVHGSTVEENLWFSAPKVERIINALALDSVGRGISGGQRKRVNVGLEMVMEPSLLILDEPTSGLDSTSSRVLQALRREAGVNVAVVLHQYGLFRMFDDVMFLKGGRTVYGYADLGHLDIAASLGFL-----TNLGS-TGYTYTICGI--------------------------------------------Q---------
>AagrOXF_evm.model.utg000083l.36.2 . AagrOXF_evm.TU.utg000083l.36   utg000083l:117353-121522(+)
ILSNVTGLSPGRITAVMGPSGAGKTVFLNAIAGK-ANGHVRINGRRIIGFVPQDDIVHGSTVEENLWFSAPKVERIINALALDSVGRGISGGQRKRVNVGLEMVMEPSLLILDEPTSGLDSTSSRVLQALRREAGVNVAVVLHQYGLFRMFDDVMFLKGGRTVYGYADLGHLDIAASLGFL-----TNLGS-TGYTYTICGI--------------------------------------------Q---------
>AagrOXF_evm.model.utg000083l.36.7 . AagrOXF_evm.TU.utg000083l.36   utg000083l:117353-121522(+)
ILSNVTGLSPGRITAVMGPSGAGKTVFLNAIAGK-ANGHVRINGRRIIGFVPQDDIVHGSTVEENLWFSAPKVERIINALALDSVGRGISGGQRKRVNVGLEMVMEPSLLILDEPTSGLDSTSSRVLQALRREAGVNVAVVLHQYGLFRMFDDVMFLKGGRTVYGYADLGHLDIAASLGFL-----TNLGS-TGYTYTICGI--------------------------------------------Q---------
>AagrOXF_evm.model.utg000083l.36.10 . AagrOXF_evm.TU.utg000083l.36   utg000083l:117353-121522(+)
ILSNVTGLSPGRITAVMGPSGAGKTVFLNAIAGK-ANGHVRINGRRIIGFVPQDDIVHGSTVEENLWFSAPKVERIINALALDSVGRGISGGQRKRVNVGLEMVMEPSLLILDEPTSGLDSTSSRVLQALRREAGVNVAVVLHQYGLFRMFDDVMFLKGGRTVYGYADLGHLDIAASLGFL-----TNLGS-TGYTYTICGI--------------------------------------------Q---------
>tr|A0A2K1IS37|A0A2K1IS37_PHYPA ABC transporter domain-containing protein OS=Physcomitrium patens OX=3218 GN=PHYPA_026210 PE=4 SV=1
ILCNVAGLSPGRITAIMGPSGAGKTTFLNGLAGK-STGQVFVNGKRIIGFVPQDDIVHGSTVEENLWFSAPRVERIIQELGLDSVGRGVSGGQRKRVNVGLELAIEPSLLILDEPTSGLDSTSSRVLQALRREAGVNVILVVHQYGLFKMFDDVMFLKGGYTVYGYSGLGYMDAVGCLGVL-----TNLGS-EGYHFTIIMIASFSADKIQFWRESASGV-NRLAFYLAKDMADIVMKPLIYLSMFSSLSSKNALA
>lcl|Mp3g18250.1 [MapolyID=Mapoly0140s0016.1]
ILSHVTGFSPCRVSAVMGPSGAGKTTFLNALAGK-ETGQVFINGKRIIGFVPQDDIVHGTTVEENLWFSAPRVERIINTLGLDSVGRGISGGQRKRVNVAMELVIEPSLLILDEPTSGLDSTSSRVLQALRREAGVNVCVVLHQYGLFRMFDDVMLLKGGFTVYGYQSLNYMDVAICMGVM-----SNLGA-KGYTYTIVMIASFSTDKLNFWRESASGI-NRLSFFLAKDTVDHVIKPVVYLSMFTTLTGSNAMR
>tr|D8S5J6|D8S5J6_SELML ABC transporter domain-containing protein OS=Selaginella moellendorffii OX=88036 GN=SELMODRAFT_443919 PE=4 SV=1
ILSNVTGLTPGDITAIMGPSGAGKTTFLNAVAGKAASGHMYINGRKIIGFVPQDDIVHGSTVEENLVFSSSRVERIISSLGLDSVGRGISGGQRKRVNVGLEMVMEPSLLILDEPTSGLDSTSSRVVQALRREAGVNVVVVLHQYGLFMMFDYVMFLKGGRTAYGYISLGHMDLAICVGLL-----QALGA-NGYPYSICMISAFSADKLQFWRESASGI-NRVAFFLAKDTVDHVVKPFVYLSMFTTLTRTNALA
>tr|D8RGY6|D8RGY6_SELML ATP-binding cassette transporter OS=Selaginella moellendorffii OX=88036 GN=SmABCG28 PE=4 SV=1
ILSNVTGLTPGDITAIMGPSGAGKTTFLNAVAGKAASGHMYINGRKIIGFVPQDDIVHGSTVEENLVFSSSRVERIIASLGLDSVGRGISGGQRKRVNVGLEMVMEPSLLILDEPTSGLDSTSSRVVQALRREAGVNVVVVLHQYGLFMMFDYVMFLKGGRTAYGYISLGHMDLAICVGLL-----QALGA-NGYPYSICMISAFSADKLQFWRESASGI-NRVAFFLAKDTVDHVVKPFVYLSMFTTLTRTNALA
>AT1G53390.1 | P-loop containing nucleoside triphosphate hydrolases superfamily protein | Chr1:19918197-19923579 FORWARD LENGTH=1109 | 201606
VLRCVTGMKPGRITAVMGPSGAGKTSLLSALAGK-AVGLILINGKKIIGFVPQDDVVHGNTVEENLWFHAPKVERIIDSLGLSSVGRGISGGQRKRVNVGLEMVMEPSVLFLDEPTSGLDSASSQLLRALRHEAGVNICMVVHQYTLFKTFNDLVLLKGGLTVYGYSGLGYIDVAACLGSL-----ESFGA-PGYIYTICKIAAFSLDKLHYWRESASGM-SSSACFLAKDTIDILVKPLVYLSMFTTLTQPNALM
>AT2G37010.1 | non-intrinsic ABC protein 12 | Chr2:15541720-15546159 FORWARD LENGTH=1082 | 201606
ILRSVTGIMPGRVSAVMGPSGAGKTTFLSALAGK-ATGLILINGKKITGFVPQDDVVHGNTVEENLRFSASKIERVIESLGLDSVGRGISGGQRKRVNVGVEMVMEPSLLILDEPTTGLDSASSQLLRALRREAGVNICMVVHQYTMYKMFDDMIILKGGLTVYGYADIGHIDIAACLGTL-----ETIDT-LGYTYTICKISAFSVDKLQYWRESAAGI-SSLAHFMAKDTMDHIMKPLVYLSMFSTLNQDNALS
>AT5G60740.1 | ABC transporter family protein | Chr5:24425824-24430269 REVERSE LENGTH=1109 | 201606
LMRCVTGLSPGRVSAVMGPSGAGKTTFLTALTGK-APGMILVNGKKIIGFVPQDDIVHGNTVEENLWFSAPKVERVIESLGLDSVGRGISGGQRKRVNVGLEMVMEPSLLILDEPTSGLDSSSSQLLRALRREAGVNICMVVHQYTLFRMFDDLILLKGGLICYGYSSLGYIDIAICLGTL-----ETFGA-MGYTYTICKITAFSLDKLHYWRESRAGM-SSLAYFLAKDTVDHIVKPLVYLSMFTTLTSTNALM
>LOC_Os06g51460.2 protein
LLRSVTGLMPGRVAAVMGPSGAGKTTFLSAIAGK-ATGMVLINGKKIIGFVPQDDIVHGNTVQENLWFNASKVERVIEALGLDSVGRGISGGQRKRVNVGLEMVMEPSVLILDEPTSGLDSSSSLLLRALRREAGVNISMVVHQYTLYKMFDDLILLKGGLTVYGYSGLGYIDIAICLGTL-----ETFGA-LGYTYTICKIGAFSLEKIHYWRERASGM-SSLAYFMSKDTIDHIIKPIVYLSMFS---------
>LOC_Os06g51460.1 protein
LLRSVTGLMPGRVAAVMGPSGAGKTTFLSAIAGK-ATGMVLINGKKIIGFVPQDDIVHGNTVQENLWFNASKVERVIEALGLDSVGRGISGGQRKRVNVGLEMVMEPSVLILDEPTSGLDSSSSLLLRALRREAGVNISMVVHQYTLYKMFDDLILLKGGLTVYGYSGLGYIDIAICLGTL-----ETFGA-LGYTYTICKIGAFSLEKIHYWRERASGM-SSLAYFMSKDTIDHIIKPIVYLSMFSTLTQQNALL
>LOC_Os11g22350.1 protein
LLRSVTGLRPGRVAAVMGPSGAGKTTFLSAIAGK-ATGMVLINGKRIIGFVPQDDIVHGNTVQENLWFNASKVERVIESLGLDSVGRGISGGQRKRVNVGLEMVMEPSVLILDEPTSGLDSASSLLLRALRREAGVNISMVVHQYTLYRMFDDLILLKGGMTVYGYTGLGYIDIAICLGTL-----ETFGA-LGYTYTICKIGAFALDKIYYWRERASGM-SSLAYFMSKDTIDHIVKPIVYLSMFSTLTQRNALV
>LOC_Os04g11820.1 protein
LLRSINGLRPGRVTAVMGPSGAGKTTFLNAVTGK-VAGSVLVNGKKIIGFVPQDDVVHGNTVEENLWFSASKVERVIDSLDLSSVGRGISGGQRKRVNVGIEMVMEPSLLILDEPTSGLDSSSSQLLRALRHEAGVNVCAVVHQYTLYNMFDDLILLKGGLIVYGYSTLGHIDIAICLGTI-----PNFGM-PGYIYTICKIAAFSLERLQYLRERESGM-SSLAYFLARDTIDHIVKPIVYLSMFTTLTQNNALF
>LOC_Os10g30610.2 protein
LLQCVTGLSPGRVTAIMGPSGAGKTTFLNAVLGK-TTGLVLINGKKIIGFVPQDDIVHGNTVEENLWFSASKLERVIGSLGLNSVGRGISGGQRKRVNVGIEMVMEPSLLILDEPTTGLDSASSQLLRALRHEAGVNVCAVIHQYTLFNMFDDFVLLRGGLIAYGYSSLGYIDIAICIGTI-----DTFGV-ASYGYTICQLAAFSPERLQYWRERESGM-STLAYFLARDTIDHLVKPVAFLSTFEVLTQPGALL
>LOC_Os10g30610.1 protein
LLQCVTGLSPGRVTAIMGPSGAGKTTFLNAVLGK-TTGLVLINGKKIIGFVPQDDIVHGNTVEENLWFSASKLERVIGSLGLNSVGRGISGGQRKRVNVGIEMVMEPSLLILDEPTTGLDSASSQLLRALRHEAGVNVCAVIHQYTLFNMFDDFVLLRGGLIAYGYSSLGYIDIAICIGTI-----DTFGV-ASYGYTICQLAAFSPERLQYWRERESGM-STLAYFLARDTIDHLVKPVAFLSTFEVLTQPGALL
>kfl00562_0030_v1.1
ILQDVTALRPGRVTAVMGPSGAGKTSFLTAVAGK-ETGTVLINGRKIVGFVPQDDIVHGNTVAENLSFSAPRVERAIWALGLDAVGRGISGGQRKRVNVGLEMVAEPSLLILDEPTSGLDSTSSRVVQALRREAGVNVGVVLHQYTLFRMFDDVMFLKGGRVCYGYDRLGHMDVPAALGFL-----DQMGGFSAHSNSLCMIAAFSQDQLNYFREAASGI-NKTSYFLAKDAVDLLLKPLFYLSLFTVLSRRNALA
>kfl00276_0130_v1.1
LLDNISGLKPGRVTAVMGPSGAGKSMFLTAVAGK-ETGEVLINGKRIIGFVPQDDIVHGNTVEENLWFSAPKVERTLISLGIHSVGRGISGGQRKRVNVGLEMVIDPSLLILDEPTSGLDSTSSFVLQALRQEAGVNIGVVLHQYKLFHMFHDVMFLPGGKVVYGYASLGHMDVMAALGLL-----SKLGGPTAYTNTIAMIAGFNLDTLNFYRESASGI-NKLAYFLAKDLSDWFLKPIFYMALFTSVGKGNALQ
>kfl00088_0270_v1.1
VMAGVSGMRSGRLTAIMGPSGAGKSLLLHALAGK-ETGTIEINGRKILGFVPQDDVVHGSTVEENIWFSAPRVEHVLRTLGLHSVGRGVSGGQRKRVSVGLEMVAQPSLLLLDEPTSGLDSVSSLMLHALKKEAGLNAAAVIHQYELLSLFDDVLLLKG--LVYGYDGLGHMNVSAFMGLI-----SFLGGSTLIQESLSKLGVFGADKLNFWRESASGV-SRPAYFLAKDASDHLGKSYVYMSIFTLLGRENAME
>tr|A0A2K3E332|A0A2K3E332_CHLRE Uncharacterized protein OS=Chlamydomonas reinhardtii OX=3055 GN=CHLRE_02g112550v5 PE=4 SV=1
VLSGVSGFAPRRMNAILGPSGCGKTTFLNVLCGKI--GQVKINGRKIMGFVPQDDIVHEDTVRENLNYSAARVRDALEMLGLHYVGRGISGGQRKRVNIGLELVAMPSLLFLDEPTSGLDATSSAILGSLVDMAGMNIIMVIHQFNSFCMFDQVLLLTGGRTVYGYDKLGIMDIFFI-------IGGLTSVPSNAVMCVSCVTHFSQSRVLLWREAASGM-SVLAYYLSQNIIDQFAAPALSLGVYPSLGAFEM--
>tr|A0A2K3DRQ7|A0A2K3DRQ7_CHLRE ABC transporter domain-containing protein OS=Chlamydomonas reinhardtii OX=3055 GN=CHLRE_05g234400v5 PE=4 SV=1
VLHGVTGFLAGHMSAILGPSGCGKTSLLALLAGRQ--GSGCTSGQRVTGFVPQDDVLCSDTVRENLEYSAPRVDAVLDMMALHDVGRGISGGQRKRVNIGLEVVARPALLFLDEPTSGLDASCCSVLRSLSDLAGVNVVAVVHQYSTFELFDEVHLLGSGRTVYGYASLGTLDIFLV-------VGGPTSVPGHTVMALAAVQHFTASRLVMLRERSAGL-STTAFFAARCMTDLLIAPAVFTLVHSALGAFELET
>tr|A0A2K3DKG8|A0A2K3DKG8_CHLRE ABC transporter domain-containing protein OS=Chlamydomonas reinhardtii OX=3055 GN=CHLRE_07g339104v5 PE=4 SV=1
LDHAVSGFKAGDFNVIMGPSGCGKSTLIGVLSGRLRAGGVSAAGRRLLGYMPQDDILHPDTVRENIEFSALRVSDTLRMLNMHVTGKYLSGGQRKRVSIGIEIVSKPPVMFMEEPTSGLDASRGAICGVLAKLAGINVVAVLHTYSTFKMFDHLVLLHSGCTVFGYRTLGTLDIFFI-------VGGLAAVPSNFIMALSAVTHFSANRTVQRYERMSGI-SVAASFAAANAADLCLAPAAFMALYPTLGAFEYFL
>tr|A0A2K3DKG7|A0A2K3DKG7_CHLRE ABC transporter domain-containing protein OS=Chlamydomonas reinhardtii OX=3055 GN=CHLRE_07g339104v5 PE=4 SV=1
LDHAVSGFKAGDFNVIMGPSGCGKSTLIGVLSGRLRAGGVSAAGRRLLGYMPQDDILHPDTVRENIEFSALRVSDTLRMLNMHVTGKYLSGGQRKRVSIGIEIVSKPPVMFMEEPTSGLDASRGAICGVLAKLAGINVVAVLHTYSTFKMFDHLVLLHSGCTVFGYRTLGTLDIFFI-------VGGLAAVPSNFIMALSAVTHFSANRTVQRYERMSGI-SVAASFAAANAADLCLAPAAFMALYPTLGAFEYFL
>tr|A0A2K3DT81|A0A2K3DT81_CHLRE ABC transporter domain-containing protein OS=Chlamydomonas reinhardtii OX=3055 GN=CHLRE_05g241350v5 PE=4 SV=1
QLEGITGFEAGKLSAIMGPSGCGKTTLILVLSGRMPA---VFNDRRKLGFVPQDDILHADTVRENLEYSAPRIDDTLRMLGMDRTGKVISGGERKRVSIGVEIVGKPPILFMDEPTSGLDAARSSLCTLMSNLAKTNIIAVIHQYSSFILFDKLMLLPGGKMLFGYR-LGTLDIFFIVGVI-----SKWGLPSNVVMALSTVTHFTTFRTVQLRERMSGVSVFATFFASN-ITDLFLSPAVYFAIY-TLGAFEFAL
>tr|A0A2K3D4J6|A0A2K3D4J6_CHLRE Uncharacterized protein OS=Chlamydomonas reinhardtii OX=3055 GN=CHLRE_12g527100v5 PE=4 SV=1
ILDHVSGFPHSHLHAIMGPSGSGKSSFITALIGK---GGV-ITGRYLTGFVPQDDVVHETTVRENLFYSAPRVRGALSMLGMHDVGKGLSGGQRKRLNIGLELVAKPSLLMLDEPTSGLDAAVSHVVLALKHMAGMNVMVVIHQYSIFEMFDSVLLLVGGRTVFGY-NLGFLDVEM---------GSITKVPETAILVLSLVTGFGQEQLILTREAQAGL-SVMSWM----LGRIGLYPALYLGFYPTLGGI--GA
>tr|A0A2K3D4J2|A0A2K3D4J2_CHLRE Uncharacterized protein OS=Chlamydomonas reinhardtii OX=3055 GN=CHLRE_12g527100v5 PE=4 SV=1
ILDHVSGFPHSHLHAIMGPSGSGKSSFITALIGK---GGV-ITGRYLTGFVPQDDVVHETTVRENLFYSAPRVRGALSMLGMHDVGKGLSGGQRKRLNIGLELVAKPSLLMLDEPTSGLDAAVSHVVLALKHMAGMNVMVVIHQYSIFEMFDSVLLLVGGRTVFGY-NLGFLDVEM---------GSITKVPETAILVLSLVTGFGQEQLILTREAQAGL-SVMSWM----LGRIGLYPALYLGFYPTLGGI--GA
>tr|D8R4E6|D8R4E6_SELML ATP-binding cassette transporter OS=Selaginella moellendorffii OX=88036 GN=SmABCG37 PE=4 SV=1
VLDGVAGAEPYRMLTIMGPSQSGKSTLLRALSGRLCRGDIRINGYGTSTFLTPDDELPDSTVKEHLILSAPKAEHVMSEMGLYRVR-GISGGERRLVNLAVELLIGPSLIYFDDAFKGLEGASVLLLIKLKGLAGATVIMCTEHSQVYELLDDLCLLSNGKMVFGHSTAGFYTILLSIGTIFLRLDSKSSIAACIFLAESV-GGMYNEVKMHVREMVNCHYGVANFVVANSIASLLLISLVPLCSMKMLGYVEFGA
>tr|D8RKB4|D8RKB4_SELML ABC transporter domain-containing protein OS=Selaginella moellendorffii OX=88036 GN=SELMODRAFT_95639 PE=4 SV=1
VLDGVAGAEPYRMLTIMGPSQSGKSTLLRALSGRLCRGDIRINGYGTSTFLTPDDELPDSTVKEHLILSAPKAEHVMSEMGLYRVR-GISGGERRLVNLAVELLIGPSLIYFDDAFKGLEGASVLLLIKLKGLAGATVIMCTEHSQVYELLDDLCLLSNGKMVFGHSTAGFYTILLSIGTIFLRLDSKSSIAACIFLAESV-GGMYNEVKMHVREMVNCHYGVANFVVANSIASLLLISLVPLCSMKMLGYVEFGA
>tr|A0A2K3CQ08|A0A2K3CQ08_CHLRE ABC transporter domain-containing protein OS=Chlamydomonas reinhardtii OX=3055 GN=CHLRE_17g717050v5 PE=4 SV=1
ILFDVSGVVPGEVLALMGPSGSGKTSLLSVLGGR---PAVTVAGRRQIGFVLQDDVLYESTVHETLLYAGPKVEGVMRGLGLDTIGRGISGGERKRVSVGHELLINPAVLMLDEPTSGLDSTTALLVQLLRQLAGRAVVTTIHQSRLYVRLDRVMLL-EGHVLYGW-GLGFLDCNW---------GMDPKSAQTVTTVMFLLVGFYVKQ-------------VPVW--------I----IKYISFV-KIGGA--AA
>tr|A0A2K3E549|A0A2K3E549_CHLRE ABC transporter domain-containing protein OS=Chlamydomonas reinhardtii OX=3055 GN=CHLRE_01g007000v5 PE=4 SV=1
LLKGVSGFKPNQMTAVMGPSGSGKTTFLDLLSGRKTQGTLLFGHRRYTGYVEQFDTLVDSTVYEMLLYTA-KVDRLIGRLALDVIGRGISGGQAKRTNVGIALITTPAVLFLDEPTSGLDSFTAQVMEVVRGLAGTTICATIHSSACFALFDRVMVLASGWTVYGYTHCGWMDFMLVIMSLYFGIGSENVPAALMYLCAAV-AYIMLERGLYVRERHDGLYRPLTYLLFKMLDELFAVGLGSTAIIELFGFLQFIL
>tr|A0A2K3CSN6|A0A2K3CSN6_CHLRE ABC transporter domain-containing protein OS=Chlamydomonas reinhardtii OX=3055 GN=CHLRE_16g648700v5 PE=4 SV=1
LVNKVSGFEPGQMSALMGPSGSGKTTLLDVLAGRKTSGELRFSGRKHTGYVEQFDTLLPITVREMLLYTA-KVDQLLDALALGVIGRGISGGQAKRTNIAIALITDPRVLFLDEPTTGLDSYTANVMLTVQALAGVTVVATIHSAFCFSLFDKLMMMASGRTVYGYQSLGFVDIPLLVMTLYLGIGSDNLISAVLFMWAAA-GYLVLERGLFVRERNDGLYLAPTYLTAKLLDEIAVASLGIAAFTNMFGFLQFVL
>tr|A0A2K3CSN3|A0A2K3CSN3_CHLRE ABC transporter domain-containing protein OS=Chlamydomonas reinhardtii OX=3055 GN=CHLRE_16g648700v5 PE=4 SV=1
LVNKVSGFEPGQMSALMGPSGSGKTTLLDVLAGRKTSGELRFSGRKHTGYVEQFDTLLPITVREMLLYTA-KVDQLLDALALGVIGRGISGGQAKRTNIAIALITDPRVLFLDEPTTGLDSYTANVMLTVQALAGVTVVATIHSAFCFSLFDKLMMMASGRTVYGYQSLGFVDIPLLVMTLYLGIGSDNLISAVLFMWAAA-GYLVLERGLFVRERNDGLYLAPTYLTAKLLDEIAVASLGIAAFTNMFGFLQFVL
>tr|A0A2K3DIH7|A0A2K3DIH7_CHLRE ABC transporter domain-containing protein OS=Chlamydomonas reinhardtii OX=3055 GN=CHLRE_07g313250v5 PE=4 SV=1
LLKKVSGFEAHQMAALMGPSGSGKTTLLDVLAGRKTEGTIAFAGRRYTGYVEQFDTLLGSSVYEMLLYTA-KVEELLTKLSLDVIGKGISGGQAKRTNIGIALITNPRVLFLDEPTSGLDSFTSNVMTMVKTLTGVTICATIHSSYCFSLFDSLIMMVKGRVVYGFQSCPYVDLGLLIMTLYLGVGDSNYIAAVLFMWTAA-AYLVLERNLFTRERNDGLYLVVTYLLSKMVDELGLASLGISAYVQLFGFLQFVL
>tr|A0A2K3E1V2|A0A2K3E1V2_CHLRE ABC transporter domain-containing protein OS=Chlamydomonas reinhardtii OX=3055 GN=CHLRE_02g095151v5 PE=4 SV=1
LLRDVSALEPGQMTALMGPSGSGKTTLLDLLAGRKTVGHLSFGGRRYTGYVEQFDTLLGDTVREMLLYTA-KVDVLLKRLALDVIGKGISGGQAKRTNIGIALISNPRVLFLDEPTSGLDSYTANVMKVVRGLTGTTICATIHSAATFALFDRVMLLVRGQVVYGFAAAGVVEAPLIILTLYLGIGPDNLIQSALFMWLAA-SYIVLERRLFVRERADGLYRVFTYLAAKLVEELIIITLIFSSYVALFGQLQFIL
>kfl00163_0100_v1.1
ILDGVSGLRGGELTAILGPSGAGKTTLFDALMGRAHGGKVFLDGRDLTAYVTQDDTLFPFTVRENLTFAAPKIEEVLEELSLNSIGRGVSGGERRRVSIGAGIVHRPSVILLDEPLSGLDSAHAFVASHLRTMAGAIVAMTVHQLRISSMFDHILVLAHGQVMFG-----IGDL-------FSFVATCLAV--------ESNNAVIEERVIVGKQKL--------YRVSSV--------IANIPMS---AF---LV
>kfl00140_0020_v1.1
VLTSLTGARAGKVLGVLGPSGSGKSTFLSLLAGQLGCGEVAIDGSDMLMYVPQEDCLQAHTVRELLTYSAPIVEATIDAVGLRSIGRGISGGERKRLAIAGALLSERPVLLLDEPTSGLDATTAAILALCSDIAACAVVLTVHQRSAFEQLDDVLLLSHGRTVYGYQHL-LLDLPLVVGTLFWHVPTLGGVAAAALLLLFTWHRAVQMITTFQAEHANGLYAPASLALARTVYD-LITAVAHPYLYATLGFLQYVL
>AagrOXF_evm.model.utg000002l.192.5 . AagrOXF_evm.TU.utg000002l.192   utg000002l:725813-731480(-)
ILQDVTGIKPARMTLLLGPPNAGKTTFLKALSGKLDDGVVTYNGQRTSAYISQHDLQIGETVRETLDFYGLTTDYILKILGLDTVGRGISGGQRKRVTT-GEMTVGPRAMFMDEISTGLDSSTTFIVKCLRQFVNGTMVVSLLQPETFELFDDLILLSEGYVVYGFEATGFQEVPLLFGSIFWDLG----------------------------------------------------------------------
>AagrOXF_evm.model.utg000002l.192.6 . AagrOXF_evm.TU.utg000002l.192   utg000002l:725813-730834(-)
ILQDVTGIKPARMTLLLGPPNAGKTTFLKALSGKLDDGVVTYNGQRTSAYISQHDLQIGETVRETLDFYGLTTDYILKILGLDTVGRGISGGQRKRVTT-GEMTVGPRAMFMDEISTGLDSSTTFIVKCLRQFVNGTMVVSLLQPETFELFDDLILLSEGYVVYGFEATGFQEVPLLFGSIFWDLG----------------------------------------------------------------------
>AagrOXF_evm.model.utg000002l.192.1 . AagrOXF_evm.TU.utg000002l.192   utg000002l:724790-731480(-)
ILQDVTGIKPARMTLLLGPPNAGKTTFLKALSGKLDDGVVTYNGQRTSAYISQHDLQIGETVRETLDFYGLTTDYILKILGLDTVGRGISGGQRKRVTT-GEMTVGPRAMFMDEISTGLDSSTTFIVKCLRQFVNGTMVVSLLQPETFELFDDLILLSEGYVVYGFEATGFQEVPLLFGSIFWDLGNFQDIMGAMYAAFNANSVVGVERTVFYRERAAGMYSALPYAFGQVVIELLAQTLLYSIIVKNLGFIQLFL
>AagrOXF_evm.model.utg000002l.192.3 . AagrOXF_evm.TU.utg000002l.192   utg000002l:725084-731480(-)
ILQDVTGIKPARMTLLLGPPNAGKTTFLKALSGKLDDGVVTYNGQRTSAYISQHDLQIGETVRETLDFYGLTTDYILKILGLDTVGRGISGGQRKRVTT-GEMTVGPRAMFMDEISTGLDSSTTFIVKCLRQFVNGTMVVSLLQPETFELFDDLILLSEGYVVYGFEATGFQEVPLLFGSIFWDLGNFQDIMGAMYAAFNANSVVGVERTVFYRERAAGMYSALPYAFGQVVIELLAQTLLYSIIVKNLGFI----
>AagrOXF_evm.model.utg000002l.192.2 . AagrOXF_evm.TU.utg000002l.192   utg000002l:725529-731480(-)
ILQDVTGIKPARMTLLLGPPNAGKTTFLKALSGKLDDGVVTYNGQRTSAYISQHDLQIGETVRETLDFYGLTTDYILKILGLDTVGRGISGGQRKRVTT-GEMTVGPRAMFMDEISTGLDSSTTFIVKCLRQFVNGTMVVSLLQPETFELFDDLILLSEGYVVYGFEATGFQEVPLLFGSIFWDLGNFQDIMGAMYAAFNANSVVGVERTVFYRERAAGMYSALPYAFGQV-------------------------
>AagrOXF_evm.model.utg000002l.192.8 . AagrOXF_evm.TU.utg000002l.192   utg000002l:725529-730834(-)
ILQDVTGIKPARMTLLLGPPNAGKTTFLKALSGKLDDGVVTYNGQRTSAYISQHDLQIGETVRETLDFYGLTTDYILKILGLDTVGRGISGGQRKRVTT-GEMTVGPRAMFMDEISTGLDSSTTFIVKCLRQFVNGTMVVSLLQPETFELFDDLILLSEGYVVYGFEATGFQEVPLLFGSIFWDLGNFQDIMGAMYAAFNANSVVGVERTVFYRERAAGMYSALPYAFGQV-------------------------
>AagrOXF_evm.model.utg000002l.192.4 . AagrOXF_evm.TU.utg000002l.192   utg000002l:726143-731480(-)
ILQDVTGIKPARMTLLLGPPNAGKTTFLKALSGKLDDGVVTYNGQRTSAYISQHDLQIGETVRETLDFYGLTTDYILKILGLDTVGRGISGGQRKRVTT-GEMTVGPRAMFMDEISTGLDSSTTFIVKCLRQFVNGTMVVSLLQPETFELFDDLILLSEGYVVYGFEATGFQEV----------------------------------------------------------------------------------
>AagrOXF_evm.model.utg000002l.192.7 . AagrOXF_evm.TU.utg000002l.192   utg000002l:726491-731480(-)
ILQDVTGIKPARMTLLLGPPNAGKTTFLKALSGKLDDGVVTYNGQRTSAYISQHDLQIGETVRETLDFYGLTTDYILKILGLDTVGRGISGGQRKRVTT-GEMTVGPRAMFMDEISTGLDSSTTFIVKCLRQFVNGTMVVSLLQPETFELFDDLILLSEGYVVYGFEATGFQEV----------------------------------------------------------------------------------
>AagrOXF_evm.model.utg000002l.191.1 . AagrOXF_evm.TU.utg000002l.191   utg000002l:714853-721714(-)
ILKDVSGIRPGRMTLLLGPPNAGKTTLLLALAGRLDPGRVTYNGRRTSAYISQYDLQDGETVRETFYFYGLGTDYMLKTLGLDTVGRGVSGGQRKRVTT-GEMLVGPKALFMDEISTGLDSSTTFIVRFLRNSTDGTMVISLLQPETFELFDDIILLSEGQIVYGFRDMGFQEVPVMFGSIFWDLGNFQDLMGAMYAALNAGSVVSVERSVFYRERAAGMYSALPYAFGQVVIELFVQTVVYCAVLKNLGFMQLFL
>AagrOXF_evm.model.utg000002l.191.5 . AagrOXF_evm.TU.utg000002l.191   utg000002l:714853-721714(-)
ILKDVSGIRPGRMTLLLGPPNAGKTTLLLALAGRLDPGRVTYNGRRTSAYISQYDLQDGETVRETFYFYGLGTDYMLKTLGLDTVGRGVSGGQRKRVTT-GEMLVGPKALFMDEISTGLDSSTTFIVRFLRNSTDGTMVISLLQPETFELFDDIILLSEGQIVYGFRDMGFQEVPVMFGSIFWDLGNFQDLMGAMYAALNAGSVVSVERSVFYRERAAGMYSALPYAFGQVVIELFVQTVVYCAVLKNLGFMQLFL
>AagrOXF_evm.model.utg000002l.191.7 . AagrOXF_evm.TU.utg000002l.191   utg000002l:715530-721714(-)
ILKDVSGIRPGRMTLLLGPPNAGKTTLLLALAGRLDPGRVTYNGRRTSAYISQYDLQDGETVRETFYFYGLGTDYMLKTLGLDTVGRGVSGGQRKRVTT-GEMLVGPKALFMDEISTGLDSSTTFIVRFLRNSTDGTMVISLLQPETFELFDDIILLSEGQIVYGFRDMGFQEVPVMFGSIFWDLGNFQDLMGAMYAALNAGSVVSVERSVFYRERAAGMYSALPYAFGQV-------------------------
>AagrOXF_evm.model.utg000002l.191.6 . AagrOXF_evm.TU.utg000002l.191   utg000002l:715530-721714(-)
ILKDVSGIRPGRMTLLLGPPNAGKTTLLLALAGRLDPGRVTYNGRRTSAYISQYDLQDGETVRETFYFYGLGTDYMLKTLGLDTVGRGVSGGQRKRVTT-GEMLVGPKALFMDEISTGLDSSTTFIVRFLRNSTDGTMVISLLQPETFELFDDIILLSEGQIVYGFRDMGFQEVPVMFGSIFWDLGNFQDLMGAMYAALNAGSVVSVERSVFYRERAAGMYSALPYAFGQV-------------------------
>AagrOXF_evm.model.utg000002l.191.3 . AagrOXF_evm.TU.utg000002l.191   utg000002l:715059-721714(-)
ILKDVSGIRPGRMTLLLGPPNAGKTTLLLALAGRLDPGRVTYNGRRTSAYISQYDLQDGETVRETFYFYGLGTDYMLKTLGLDTVGRGVSGGQRKRVTT-GEMLVGPKALFMDEISTGLDSSTTFIVRFLRNSTDGTMVISLLQPETFELFDDIILLSEGQIVYGFRDMGFQEVPVMFGSIFWDLGNFQDLMGAMYAALNAGSVVSVERSVFYRERAAGMYSALPYAFGQVVIELFVQTVVYCAVLKNLGFMP---
>AagrOXF_evm.model.utg000002l.191.2 . AagrOXF_evm.TU.utg000002l.191   utg000002l:715822-721714(-)
ILKDVSGIRPGRMTLLLGPPNAGKTTLLLALAGRLDPGRVTYNGRRTSAYISQYDLQDGETVRETFYFYGLGTDYMLKTLGLDTVGRGVSGGQRKRVTT-GEMLVGPKALFMDEISTGLDSSTTFIVRFLRNSTDGTMVISLLQPETFELFDDIILLSEGQIVYGFRDMGFQEVPVMFGSIFWDLG----------------------------------------------------------------------
>AagrOXF_evm.model.utg000002l.191.4 . AagrOXF_evm.TU.utg000002l.191   utg000002l:716147-721714(-)
ILKDVSGIRPGRMTLLLGPPNAGKTTLLLALAGRLDPGRVTYNGRRTSAYISQYDLQDGETVRETFYFYGLGTDYMLKTLGLDTVGRGVSGGQRKRVTT-GEMLVGPKALFMDEISTGLDSSTTFIVRFLRNSTDGTMVISLLQPETFELFDDIILLSEGQIVYGFRDMGFQEV----------------------------------------------------------------------------------
>tr|D8RL86|D8RL86_SELML ATP-binding cassette transporter OS=Selaginella moellendorffii OX=88036 GN=SmABCG26 PE=3 SV=1
ILRNVSGVKPSRMTLLLGPPNAGKTTLLLALSGKLDHGRVTYNGQRTSAYISQHDLHSGETVRETFDFASITTDYVLKILGLDIVGRGISGGQKKRVTT-GEMLVGPKSLFMDEISTGLDSSTTFIVKSLRQFVDATMVISLLQPETFELFDDLILLSEGQIVYGFETQGFQEVPIIFGTMFWDIGREQDLMGSIYAALNLSGVVAIERTVYYRERAAGMYSPLPYAFAQVLIEIFVQAFAYGLIVKNLGFIQLFL
>tr|D8S2P1|D8S2P1_SELML ATP-binding cassette transporter OS=Selaginella moellendorffii OX=88036 GN=SmABCG27 PE=3 SV=1
ILRN---------------------------------GRVTYNGQRTSAYISQHDLHSGETVRETFDFASITTDYVLKILGLDIVGRGISGGQKKRVTT-GEMLVGPKSLFMDEISTGLDSSTTFIVKSLRQFVDATMVISLLQPETFELFDDLILLSEGQIVYGFETQGFQEVPIIFGTMFWDIGREQDLMGSIYAALNLSGVVAIERTVYYRERAAGMYSPLPYAFAQVLIEIFVQAFAYGLIVKNLGFIQLFL
>tr|D8RL81|D8RL81_SELML ATP-binding cassette transporter OS=Selaginella moellendorffii OX=88036 GN=SmABCG24 PE=3 SV=1
ILRNVSGVKPSRMTLLLGPPNAGKTTLLLALSGKLDQGRVTYNGQRTSAYISQHDLHSGETVRETFDFASITTDYVLKILGLDIVGRGISGGQKKRVTT-GEMLVGPKSLFMDEISTGLDSSTTFIVKSLRQFVDATMVISLLQPETFELFDDLILLSEGQIVYGFETQGFQE-PIIFGTMFWDIGREQDLMGSIYAALNSSGVVAIERTVYYRERAAGMYSPLPYAFAQVLIEIFVQAFAYGLIVKNLGFIQLFL
>tr|D8RL77|D8RL77_SELML ATP-binding cassette transporter OS=Selaginella moellendorffii OX=88036 GN=SmABCG22 PE=3 SV=1
ILRNVSGVKPSRMTLLLGPPNAGKTTLLLALSGKLDQGRVTYNGQRTSAYISQHDLHSGETVRETFDFASITTDYVLKILGLDIVGRGISGGQKKRVTT-GEMLVGPKSLFMDEISTGLDSSTTFIVKSLRQFVDATMVISLLQPETFELFDDLILLSEGQIVYGFETQGFQEVPIIFGTMFWDIGREQDLMGSIYAALNSSGVVAIERTVYYRERAAGMYSPLPYAFAQVLIEIFVQAFSYGLVVKNLGFIQLFL
>tr|D8S2N3|D8S2N3_SELML ATP-binding cassette transporter OS=Selaginella moellendorffii OX=88036 GN=SmABCG21 PE=3 SV=1
ILRNVSGVKPSRMTLLLGPPNAGKTTLLLALSGKLDQGRVTYNGQRTSAYISQHDLHSGETVRETFDFASITTDYVLKILGLDIVGRGISGGQKKRVTT-GEMLVGPKSLFMDEISTGLDSSTTFIVKSLRQFVDATMVISLLQPETFELFDDLILLSEGQIVYGFETQGFQEVPIIFGTMFWDIGREQDLMGSIYAALNSSGVVAIERTVYYRERAAGMYSPLPYAFAQVLIEIFVQAFSYGLVVKNLGFIQLFL
>tr|D8RL93|D8RL93_SELML ATP-binding cassette transporter OS=Selaginella moellendorffii OX=88036 GN=SmABCG20 PE=3 SV=1
ILRNVSGVKPSRMTLLLGPPNAGKTTLLLALSGKLDQGRVTYNGQRTSAYISQHDLHSGETVRETFDFASITTDYVLKILGLDIVGRGISGGQKKRVTT-GEMLVGPKSLFMDEISTGLDSSTTFIVKSLRQFVDATMVISLLQPETFELFDDLILLSEGQIVYGFETQGFQEVPIIFGTMFWDIGREQDLMGSIYAALNSSGVVAIERTVYYRERAAGMYSPLPYAFAQVLIEIFVQAFAYGLIVKNLGFIQLFL
>tr|D8S2N6|D8S2N6_SELML ATP-binding cassette transporter OS=Selaginella moellendorffii OX=88036 GN=SmABCG25 PE=3 SV=1
ILHN---------------------------------GRVTYNGQRTSAYISQHDLHSGETVRETFDFASITTDYVLKILGLDIVGRGISGGQKKRVTT-GEMLVGPKSLFMDEISTGLDSSTTFIVKSLRQFVDATMVISLLQPETFELFDDLILLSEGQIVYGFETQGFQEVPIIFGTMFWDIGREQDLMGSIYAALNSSGVVAIERTVYYRERAAGMYSPLPYAFAQVLIEIFVQAFAYGLIVKNLGFIQLFL
>tr|D8RL97|D8RL97_SELML ATP-binding cassette transporter OS=Selaginella moellendorffii OX=88036 GN=SmABCG23 PE=3 SV=1
ILRN---------------------------------GRVTYNGQRTSAYISQHDLHSGETVRETFDFASITTDYVLKILGLDIVGRGISGGQKKRVTT-GEMLVGPKSLFMDEISTGLDSSTTFIVKSLRQFVDATMVISLLQPETFELFDDLILLSEGQIVYGFETQGFQEVPIIFGTMFWDIGREQDLMGSIYAALNSSGVVAIERTVYYRERAAGMYSPLPYAFAQVLIEIFVQAFAYGLIVKNLGFIQL--
>tr|D8S2N0|D8S2N0_SELML Uncharacterized protein OS=Selaginella moellendorffii OX=88036 GN=SELMODRAFT_443490 PE=3 SV=1
ILRN---------------------------------GRVTYNGQRTSAYISQHDLHSGETVRETFDFASITTDYVLKILGLDIVGRGISGGQKKRVTT-GEMLVGPKSLFMDEISTGLDSSTTFIVKSLRQFVDATMVISLLQPETFELFDDLILLSEGQIVYGFETKGFQEVPIMFGTMFWDIGREQDLMGSIYAALNASGVVAVERTVYYRERAAGMYSPLPYAFAQVLIEIFVQAFTYGLIVKNLGFIQLFL
>tr|D8RL73|D8RL73_SELML ATP-binding cassette transporter OS=Selaginella moellendorffii OX=88036 GN=SmABCG19 PE=3 SV=1
ILRN---------------------------------GRVTYNGQRTSAYISQHDLHSGETVRETFDFASI-TFW------------GISGGQKKRVTT-GEMLVGPKSLFMDEISTGLDSSTTFIVKSLRQFVDATMVISLLQPETFELFDDLILLSEGQIVYGFETKGFQEVPIMFGTMFWDIGREQDLMGSIYAALNASGVVAIERTVYYRERAAGMYSPLPYAFAQVLIEIFVQAFTYGLIVKNLGFIQLFL
>tr|D8RRL8|D8RRL8_SELML ATP-binding cassette transporter OS=Selaginella moellendorffii OX=88036 GN=SmABCG17 PE=3 SV=1
VLRNISGIKPSRMTLLLGPPSAGKTTLLLALAGKLDKGRITYNGQRTSAYISQHDLHMGETVRETFDFSSVTTDYILKILGLDTIGRGISGGQKKRVTT-GEMLVGPKSLFMDEISTGLDTSTTYIVKSLRQSVDATVIVSLLQPETYELFDDLILLAEGQIVYGFDSQGFQEVPLMFGTMFWDVGRQQDLMGSMYSAYNAAGIVSVERAVYYREKAAGMYSALPYAFAQVIIELLVQAVSYAGIVKNLGFLQLFL
>tr|D8RXH5|D8RXH5_SELML Uncharacterized protein OS=Selaginella moellendorffii OX=88036 GN=SELMODRAFT_103527 PE=3 SV=1
VLRNISGIKPSRMTLLLGPPSAGKTTLLLALAGKLDKGRITYNGQRTSAYISQHDLHMGETVRETFDFSSVTTDYILKILGLDTIGRGISGGQKKRVTT-GEMLVGPKSLFMDEISTGLDTSTTYIVKSLRQSVDATVIVSLLQPETYELFDDLILLAEGQIVYGFDSQGFQEVPLMFGTMFWDVGRQQDLMGSMYSAYNAAGIVSVERAVYYREKAAGMYSALPYAFAQVIIELLVQAVSYAGIVKNLGFLQLFL
>tr|D8RXH7|D8RXH7_SELML Uncharacterized protein OS=Selaginella moellendorffii OX=88036 GN=SELMODRAFT_103668 PE=3 SV=1
VLRDVRGIKPSRMTLLLGPPSAGKTTLLLALAGKLDKGRVTYNGQRTSAYISQHDLHMGETVRETFDFSSVTTDYILKILGLDTVGRGISGGQKKRVTT-GEMLVGPKSLFMDEISTGLDTSTTYIIKSLRHTVDATVVVSLLQPETYELFDDLILLAEGQIVYGFISQGFQEVPLMFGTMFWDIGRQQDLMGSMFSAYNAVGVVSVERAVYYREKAAGMYSALPYAFAQVIIELLVQAVSYAAIVKNLGFLQLFL
>tr|D8RRM0|D8RRM0_SELML ATP-binding cassette transporter OS=Selaginella moellendorffii OX=88036 GN=SmABCG18 PE=3 SV=1
VLRDVRGIKPSRMTLLLGPPSAGKTTLLLALAGKLDKGRITYNGQRTSAYISQHDLHMGETVRETFDFSSVTTDYILKILGLDTVGRGISGGQKKRVTT-GEMLVGPKSLFMDEISTGLDTSTTYIIKSLRHTVDATVVVSLLQPETYELFDDLILLAEGQIVYGFVSQGFQEVPLMFGTMFWDIGRQQDLMGSMFSAYNAVGVVSVERAVYYREKAAGMYSALPYAFAQVIIELLVQAVSYAAIVKNLGFLQLFL
>tr|D8S2P5|D8S2P5_SELML Uncharacterized protein OS=Selaginella moellendorffii OX=88036 GN=SELMODRAFT_106912 PE=3 SV=1
ILRDTSGIKPSRLTLLLGPPGSGKTTLLLALAGKLNKGNVTYNGQRTAAYISQSDLHSGQTVRETLDFSALTTDYVMKILDLDVVGRGISGGQKKRVTT-GEMLVGPKALFMDEISTGLDSSTAFVVQCLRQFVDATLLISLLQPETFGQFDDVILLSEGRIVYGFESQGFQEVPVLFGGIFWDLGKQQDLIGVLYSALNASTVVATERTAYYRERAAGMYSALPYAFAQVLVEVLVQTLLYGSITKNLGFIQLFM
>tr|D8RLA2|D8RLA2_SELML ATP-binding cassette transporter OS=Selaginella moellendorffii OX=88036 GN=SmABCG12 PE=3 SV=1
ILRDTSGIKPSRLTLLLGPPGSGKTTLLLALAGKLNKGNVTYNGQRTAAYISQSDLHSGQTVRETLDFSALTTDYVMKILDLDVVGRGISGGQKKRVTT-GEMLVGPKALFMDEISTGLDSSTAFVVQCLRQFVDATLLISLLQPETFGLFDDVILLSEGRIVYGFESQGFQEVPVLFGGIFWDLGKQQDLIGVLYSALNASTVVATERTAYYRERAAGMYSALPYAFAQVLVEVLVQTLLYGSITKNLGFIQLFM
>lcl|Mp2g07030.2 [MapolyID=Mapoly0021s0156.2]
ILTDVSGVKPTRMTLLLGPPSSGKTTLLLALAGKLPKGRVSYNGQRTSAYISQHDLHIGETVRETLDFSGLTTDYTLKLLGLDTVGRGVSGGQKKRLTT-GEMMVGPKALFMDEISTGLDSSTTYIVKCLRQFVDSTMLVSLLQPETYELFDDIILLSEGQIVYGFSTMGFQEVPFIFGSIFWGLGRYQDLMGSMYASLNSSSVVGIERTVFYRERAAGMYAPLPYAFAQFFVEWLVQSLWYATLVKNLGFLQLYL
>lcl|Mp2g07030.1 [MapolyID=Mapoly0021s0156.1]
ILTDVSGVKPTRMTLLLGPPSSGKTTLLLALAGKLPKGRVSYNGQRTSAYISQHDLHIGETVRETLDFSGLTTDYTLKLLGLDTVGRGVSGGQKKRLTT-GEMMVGPKALFMDEISTGLDSSTTYIVKCLRQFVDSTMLVSLLQPETYELFDDIILLSEGQIVYGFSTMGFQEVPFIFGSIFWGLGRYQDLMGSMYASLNSSSVVGIERTVFYRERAAGMYAPLPYAFAQFFVEWLVQSLWYATLVKNLGFLQLYL
>tr|A0A2K1J7X2|A0A2K1J7X2_PHYPA Uncharacterized protein OS=Physcomitrium patens OX=3218 GN=PHYPA_020727 PE=3 SV=1
ILHDVSGLKPSRMTLLLGPPGSGKTSLLLALAAKLDKGKVTYNGERTCAYISQRDLQMGETVRETLDFSGLTTDYILKILDLDTVGRGISGGQKKRVNT-GEMLVGPKALFMDEISTGLDSSTTYIVKCLRQSVDGTMLVSLLQPETFELFDDVILLSEGQIVYGFESMGFQEVPVILGSIFWGLGTQQDLMGAMYAALNCSGVVAVERIVFYRERAAGMYSTFPYSFAQVTIEWFVQSMIYGLIVKNLGFLQLYL
>AT1G15520.1 | pleiotropic drug resistance 12 | Chr1:5331993-5338175 REVERSE LENGTH=1423 | 201606
ILNDVSGVKPGRMALLLGPPSSGKTTLLLALAGKLDQGRVTYNGQRTAAYIGQNDVHIGETVRETFAYAALTTDYILKILGLDTVGRGISGGQKKRVTT-GEMLVGPRALFMDEISTGLDSSTTYIVNSLRNYVNGTALISLLQPETFNLFDDIILIAEGEIIYGFETMGFQEVPLMFGTMFWDLGTRQDLMGSMYTALNAASVVNVERTVFYREQAAGMYSAMPYAFAQVFIEILVQAIVYGLIVKNLGFLQFFI
>LOC_Os01g42350.1 protein
ILHDISGIKPKRMTLLLGPPGSGKTTFLLALAGRL-KGQVTYNGQRTAAYISQHDLHIGETVRETLSFSALSTDYILKILGLDTVGRGISGGQRKRVTT-GEMLVGPNAFFMDEISTGLDSSTTFIVKSLRQTIGGTAVISLLQPETYDLFDDIILLSDGHIVYGFELMGFQEVPLIFGTIFWDLGQSQDLMGSMYAALNGQSVVSVERTVFYRERAAGMYSALPYAFGQVAIEFLVQSVIYSIIVKNLGFVQYFV
>LOC_Os01g42370.1 protein
ILHDVSGVKPRRMTLLLGPPGSGKTTLLLALAGRLGKGQVTYNGQRTAAYISQHDLHIGETVRETLSFSALTTDYILKILGLDTVGRGISGGQRKRVTT-GEMLVGPNALFMDEISTGLDSSTTFIVKSLRQAIGGTAVISLLQPETYDLFDDIILLSDGQIVYGFELMGFQEVPLLFGTIFWDLGKSQDLMGSMYSALNSQSVVSVERTVFYRERAAGMYSAFPYAFGQVAIEFLVQSIIYGIIVKNLGFIQFFV
>LOC_Os01g42380.1 protein
VLHDVSGIKPRRMTLLLGPPGSGKTTLLLALAGRLGKGKVTYNGERTAAYISQHDLHIGETVRETLAFSALATDYILKILGLDTVGRGISGGQRKRVTT-GEMLVGPRALFMDEISTGLDSSTTFIVNSLRQTVGGTAVISLLQPETYNLFDDIILLSDGQIVYGFESMGFQEVPLLFGTIFWDLGKSQDLMGSMYAALNCTSVVAVERTVFYRERAAGMYSAFPYAFGQVVIEILVQATVYGIIVKNLGFVQFFV
>LOC_Os01g42410.1 protein
VLHDVSGIKPRRMTLLLGPPGSGKTTLLLALAGKLDKGKVTYNGERTAAYISQHDLHIGETVRETLAFSALSTDYILKILGLDTVGRGISGGQRKRVTT-GEMLVGPRALFMDEISTGLDSSTTYIVNSLRQTIGGTAVISLLQPETYNLFDDIILLSDGQVVYGFEFMGFQEVPLMFGTMFWNLGKQQDLMGSMYAALNSGSVVVVERTVFYRERAAGMYSAFPYAFGQVAIELMVQTLIYGVLVKNLGYLQFFV
>LOC_Os01g24010.1 protein
VLHDVSGIKPRRMTLLLGPPGSGKTTLLLALAGKLEDGKVTYNGQRTAAYISQHDLHIGETVRETLAFSALSTEYILKILGLDTVGRGVSGGQRKRVTT-GEMLVGPRALFMDEISTGLDSSTTYIVNSIGQTIGGTAVISLLQPETYNLFDDIILLSDGQIVYGFELMGFQEVPLLFGTMFWDLGKEQDLVGSMYAALNSGCVVVVERTVFYRERAAGMYSGFPYAFGQVAIELLVQTLVYGVLVKNLGYLQFFI
>LOC_Os02g11760.1 protein
ILHDISGIRPGRMSLLLGPPGSGKTSLLLALAGKLDSGRVTYNGQRTSAYIGQHDLHIGETVRETLAFSALSTDYILKILGLDTVGRGISGGQKKRVTT-GEMLVGPKALFMDEISTGLDSSTTYIVNSLRQSVGGTALIALLQPETYDLFDDIVLLSEGQIVYGFEAMGFQEVPLIFGTIFLNLGKRLDLLGSMYAALNGQTVVDVERTVFYREKAAGMYSALPYAFAQVLIEIFLQTVVYGLIVKNIGFLQYYI
>LOC_Os09g16380.1 protein
ILHNVSGVKPHRMTLLLGPPGSGKTSLLMALAGTLPSGTITYNGQRSAAYVSQHDLHMAETVRETVSFSAL-----LKILGLDTVGRGISGGQKKRLTT-AEMLVTPRALFMDEILTGLDSSTTFIVNSIRQTVGGTTIIALLQPETYELFDEIIILSDGQVVYGFQSIGFQEVPLLFGTMFWGIGNKQALMGSMYSTLNSASVVSIERTVFYRERASHMYSPLPYALGQVAIELFLQTIIYGMLVKNLGFLQFFV
>LOC_Os09g16330.2 protein
ILHNVSGIKPHRMTLLLGPPGAGKTTLLLALAGNVPSGQITYNGRRSAAYVSQHDLHMGETVRETVNFSALATNHILKVLGLDTVGRGISGGQKKRVTT-GNMIVTPRALFMDEISTGLDSSTTYIVDSIRQTIGGTAVIALLQPETYELFDDIILLSDGQVVYGFESVGFQEVPLLFGTMFWGVGNQQDLMGSMYASLNSSSVVSVERTVFYRERAAHMYSPLPYALGQVAIELLVQSLIYGVLVKNLGFIQFFV
>LOC_Os09g16458.1 protein
ILHNVSGIKPHRMTLLLGPPGSGKTSLLLALAGT---GTITYNGQRSAAYVSQHDVHMAETVRETVNFAALATNHILKILGLDTVGRGISGGQKKRLTT-AEMIVTPRALFMDEISTGLDSSTTFIVNTIRQTIGGTAVIALLQPETYELFDDIILLSDGQVVYGFKSVGFQEV----------------------------------------------------------------------------------
>LOC_Os09g16290.1 protein
VLHNASGIKPHRMTLLLGSPGSGKTSLLLALAGTLPSGMITYNGQRSAAYVSQHDLHMAETVRETINFSAFATNHILKILRLDTVGRGISGGQKRCLSA-AEMLVTLRALFMDEISNGLDSSTTFIVNTIQQTIGGTAVIALLQPETYELFDDIILLSDGQVVYGFKSLGFQEVPLLFGTMFWGVGSQQALMGSMYSTFNSSSVVNIERTVFYRERASHMYSPLPYALGQVVVELFLQTLIYGVIVKHLGFLQFFV
>tr|D8TE18|D8TE18_SELML Uncharacterized protein OS=Selaginella moellendorffii OX=88036 GN=SELMODRAFT_137645 PE=3 SV=1
ILKDVSGIKPGRMTLLLGPPSSGKTTLLLALAGKLDPGQVTYNGQKTSAYISQHDLHVGETVRETLEFSALNTDYTLKILGLDTVGRGISGGQKKRVTT-GEMIVGPKTLFMDEISTGLDSSTTFIVKCLQQFAEGTVFMSLLQPETFNLFDDIILLSEGQIVYGFESCGFQEVPLLFGSIFWNVGRQQDLAGAMYGAMNCSTVVATERTVFYRERAAGMYSALPYALAQVLIEIFLQTIFYAGITKNLGFMQYFV
>tr|D8T797|D8T797_SELML ATP-binding cassette transporter OS=Selaginella moellendorffii OX=88036 GN=SmABCG8 PE=3 SV=1
ILKDVSGIKPGRMTLLLGPPSSGKTTLLLALAGKLDPGQVTYNGQKTSAYISQHDLHVGETVRETLEFSALNTDYTLKILGLDTVGRGISGGQKKRVTT-GEMIVGPKTLFMDEISTGLDSSTTFIVKCLQQFAEGTVFMSLLQPETFNLFDDIILLSEGQIVYGFESCGFQEVPLLFGSIFWNVGRQQDLAGAMYGAMNCSTVVATERTVFYRERAAGMYSALPYALAQVLIEIFLQTIFYAGITKNLGFMQYFV
>tr|D8S2P7|D8S2P7_SELML Uncharacterized protein OS=Selaginella moellendorffii OX=88036 GN=SELMODRAFT_106775 PE=3 SV=1
ILQDVSGIKPGRMTLLLGPPSSGKTTLLLALAGRLDPGKITYNGQKTSAYISQHDLHNGETVRETLEFSALSTDYTLRILSLDTVGRGISGGQKKRVTT-GEMIVGPKTLFMDEISTGLDSSTTFIVKCMQQFVEGTLFMSLLQPETYNLFDDVLLLSEGQVVYGFEECGFQEVPLLYGSIFWKRGAQGDLMGAMYGAINCSTVVSTERTVFYRERAAGMYSALPYAMAQVLIEIAVQSLIYCPIIKNLGFLQYFL
>tr|D8RLA4|D8RLA4_SELML ATP-binding cassette transporter OS=Selaginella moellendorffii OX=88036 GN=SmABCG9 PE=3 SV=1
ILQDVSGIKPGRMTLLLGPPSSGKTTLLLALAGRLDPGKITYNGQKTSAYISQHDLHNGETVRETLEFSALSTDYTLRILSLDTVGRGISGGQKKRVTT-GEMIVGPKTLFMDEISTGLDSSTTFIVKCMQQFVEGTLFMSLLQPETYNLFDDVLLLSEGQVVYGFEECGFQEVPLLYGSIFWKRGAQGDLMGAMYGAINCSTVVSTERTVFYRERAAGMYSALPYAMAQVLIEIAVQSLIYCPIIKNLGFLQYFL
>tr|D8SFU8|D8SFU8_SELML ATP-binding cassette transporter OS=Selaginella moellendorffii OX=88036 GN=SmABCG7 PE=3 SV=1
ILHNVSGIKPGRMTLLLGPPGSGKTSLLLALAGKLDPGQISYNGQKTSAYISQHDFHLGETVRETLEFSSLSTEYSMKILGLDTVGRGISGGQKKRVTT-GEMIVGPRTLFMDEISTGLDSSTTFIVKCLQQFVESTVLMSLLQPETFELFDDIILLSEGQIVYGFEACGFQELPLLFGTIFWKFGNQSDLMGAMYGAINSATVVATERTVFYRERAAGMYSALPYALAQVIVEILFQTLMYGGITKNLGFLQYFL
>tr|D8TCU2|D8TCU2_SELML Uncharacterized protein OS=Selaginella moellendorffii OX=88036 GN=SELMODRAFT_137082 PE=3 SV=1
MLRNVSGIKPGRMTLLLGPPGSGKTSLLLALAGKLDPGQISYNGQKTSAYISQHDFHLGETVRETLEFSSLSTEYSMKILGLDTVGRGISGGQKKRVTT-GEMIVGPRTLFMDEISTGLDSSTTFIVKCLQQFVESTVLMSLLQPETFELFDDIILLSEGQIVYGFEACGFQELPLLFGTIFWKFGNQSDLMGAMYGAINSATVVATERTVFYRERAAGMYSALPYALAQVIVEILFQTLMYGGITKNLGFLQYFL
>lcl|Mp8g09300.1 [MapolyID=Mapoly0176s0013.1]
ILDDVSGIRPGRMTLLLGPPGSGKTTLLLALAGRLDKGKITYNGQKTAAYVSQHDLHIGETVRETLDFSALGTEYIMKILGLDTVGRGISGGQKKRVTT-GEMIVGPRTLFMDEISTGLDSSTTFIVKCLGDVADSTVMISLLQPETYNLFDDIVLLSEGKVVYGFESCGFQEVPLLFGTIFWRLGKQSNIMGSMLGALNASTVVATERTVFYRERAAGMYSAFPYAIAQVLIEIFAQVIVYSLITKNLGFLQFFV
>lcl|Mp2g21800.1 [MapolyID=Mapoly0040s0035.1]
ILHDVSGIKPSRITLLLGPPSSGKTSLLLALAGKLDKGDVTYNGQKTSAYISQHDLHIGETVRETLDFSALSTDYTLKLLGLDTVGRGISGGQKKRVTT-GEMIVGPKTLFMDEISTGLDSSTTYIVRCLRDICENTILISLLQPETYNLFDDIILLSEGQIVYGFEDCGFQEVPLLFGTIFWGLGEESTIMGALFGALNSSTVVATERTVFYRERAAGMYSAIPYAIAQVLIEIFLQVIIYGVLTKNLGFLQFFV
>lcl|Mp4g06670.1 [MapolyID=Mapoly0125s0012.1]
ILNDVSGINPGRMTLLLGPPGSGKTTFLLALAGKLDKGKITYNGEKTSAYISQNDLHIGETVRETLDFSALSTDYTLKILGLDVVGRGISGGQKKRVTT-GEMIVGPKTLFMDEISTGLDSSTTFVVKVLRDVTESTILMSLLQPETFDLFDDIILLSEGQVVYGFESCGFQEVPLLFGSIFWNMGKESNLLGAMYGALNASTVISTERTVFYRERAAGMYSAVPYAIGQILIELLLQTLLYSLITKNLGFLQFFI
>AT1G15210.1 | pleiotropic drug resistance 7 | Chr1:5231552-5236573 REVERSE LENGTH=1442 | 201606
ILKDVSGVKPSRMTLLLGPPSSGKTTLLLALAGKLDKGEVTYNGIKTSAYISQNDLHVGITVKETLDFSALSTDYTLKILGLDTVGRGISGGQKKRVTT-GEMIVGPKTLFMDEISTGLDSSTTFIVKCLQQIVEATVLISLLQPETFDLFDDIILLSEGQIVYGFESFGFQEVPLMIGSVFWQIGNVQDLIGAIYAAVNCSTVVAVERTVFYREKAAGMYSAIPYAISQVTCELLIQTTYYSLIIKNLGFFQYYI
>AT1G59870.1 | ABC-2 and Plant PDR ABC-type transporter family protein | Chr1:22034661-22039844 FORWARD LENGTH=1469 | 201606
ILKDISGIKPGRMTLLLGPPSSGKTTLLLALAGKLDKGDITYNGRKTSAYISQNDLHVGITVKETLDFSALNTDYTLKILGLDTVGRGISGGQKKRVTT-GEMIVGPKTLFMDEISTGLDSSTTFIVKCLQQIVEATVLMSLLQPETFDLFDDIILVSEGQIVYGFESFGFQEVPLLIGTVFWQIGNAGDLIGALYAAINCSTVVAVERTVFYRERAAGMYSAMPYAISQVTCELLIQTVYYSLIVKNLGFFQYYI
>AT3G16340.1 | pleiotropic drug resistance 1 | Chr3:5539897-5546263 FORWARD LENGTH=1416 | 201606
ILRDVSGIKPSRMTLLLGPPSSGKTTLLLALAGKLDQGRVTYNGQKTSAYISQNDVHVGVTVQETLDFSALSTDYTLRILGLDTVGRGISGGQKKRVTT-GEMIVGPKTLFMDEISTGLDSSTTYIVKCLQEIVDATVLMSLLQPETFELFDDIILLSEGQIVYGFETCGFQEVPVMLGSIFWKVGNANDLIGAMYAALNSSSVIAVERSVFYRERAAEMYSALPYALAQVVCEILIQTTYYTLIIKNLGFVQYYI
>LOC_Os06g36090.1 protein
-----------------------------------------------------------------------------MILGLDTVGRGISGGQKKRVTT-GEMIVGPKVLFMDEISTGLDSSTTFIVKCLQQIVEATILMSLLQPETFELFDDIILLSEGQIVYGFESCGFQEVPLLLGTIFWKIGNANSLIGAMYTAMNCATVVSIERTVFYRERAAGMYSAMPYAIAQVVMEIFVQTAYYTLIVKNLGFFQYYV
>LOC_Os06g36090.2 protein
-----------------------------------------------------------------------------MILGLDTVGRGISGGQKKRVTT-GEMIVGPKVLFMDEISTGLDSSTTFIVKCLQQIVEATILMSLLQPETFELFDDIILLSEGQIVYGFESCGFQEVPLLLGTIFWKIGNANSLIGAMYTAMNCATVVSIERTVFYRERAAGMYSAMPYAIAQVVMEIFVQTAYYTLIVKNLGFFQYYV
>LOC_Os01g52560.1 protein
----------------------------------------------------------------------------------DVVGRGISGGQKKRLTT-AEMLVGPKVLFMDEISTGLDSSTTFIIRCIQQIVEATVLVSLLQPEIFELFDDVMLLSEGQIVYGFERCGFQEVPLMLGTIFWRVGSSKDLIGSMYAALNSVTVVAVERTVFYRERAAGMYSAIPYALAQVVVEIFVETVIYTLIVKNLGFFQYFI
>tr|A0A2K1KI84|A0A2K1KI84_PHYPA Uncharacterized protein OS=Physcomitrium patens OX=3218 GN=PHYPA_007181 PE=3 SV=1
ILNNVNGVKPQRMTLLLGPPGSGKTTLLLALAGKLDKGTVTYNGQKTAVYISQTDLHVAQTVRETLDFSALSTDYTLKILGLDTVGRGISGGQKKRVTT-GEMIVGPRAMFMDEISTGLDSSTTFIVKSLRQFASSTVLMSLLQPETFELFDDVILLSEGQIVYGFESCGFQEVPILFGSIFWDLGTSQDLMGALYGALNCGTVVGIERTVFYRERAAGMYSAIPYALAQVAIEIMVQTLVYGLITKNLGFLQFFL
>tr|A0A2K1KEK5|A0A2K1KEK5_PHYPA Uncharacterized protein OS=Physcomitrium patens OX=3218 GN=PHYPA_008585 PE=3 SV=1
ILNGISGIKPARMTLLLGPPGSGKTTLLLALAGKLDPGKITYNGQKTAVYISQNDLHVGETVRETLDFSALHTDYIMKILGLNTVGRGISGGQKKRVTT-GEMIVGPDALFMDEISTGLDSSTTYIVKCLRQLCQSTIFLSLLQPETFELFDDVVLLSEGQVVYGFEGCGFQEVPILFGSIFWNMGSAVNLMGSIYGALNASGVVAIERTIFYRERAAGMYSAFPYAIAQVLIEIFIQTLLYAVITKNLGFVQFFL
>tr|A0A2K1KKT2|A0A2K1KKT2_PHYPA Uncharacterized protein OS=Physcomitrium patens OX=3218 GN=PHYPA_008067 PE=3 SV=1
ILHGISGIKPARMTLLLGPPGSGKTTLLLALAGKLNSGKIAYNGQKTAVYISQNDLHVGETVRETLDFSALHTDYIMKILGLNTVGRGISGGQRKRVTT-GEMLVGPDALFMDEISTGLDSSTTYIVKCIRQLCESTIFMSLLQPETFELFDDVVLLSEGLVVYGFEGCGFQEVEILFGTIFWNMGDAVSLMGSIYGALNASGVVAIERTIFYRERAAGMYSAFPYAIAQVLIETFVQTIMYALITKNLGFVQFFL
>tr|A0A2K1J8I3|A0A2K1J8I3_PHYPA Uncharacterized protein OS=Physcomitrium patens OX=3218 GN=PHYPA_020947 PE=3 SV=1
ILDNVNGIKPGRTTLLLGPPGSGKTTLLLALAGALDSGKVTFNGPKTAAYVSQHDLHIGETVRETLQFSSLDVEYILRSLGLDTVGRGISGGQKKRVTT-GEMIVGPKALFMDEISTGLDSSTTYIVKTLCRFTSATTLISLLQPETFNLFDDVLLLSEGQVIYGFEGCGFQEVPLICGSIFWQVGRSTDLLGALYGALNASTVVSIERTVHYREKAAGMYSSIPYALSQVLMEVLVQATIYCLITKNLGFLQFYL
>tr|A0A2K1KIB0|A0A2K1KIB0_PHYPA Uncharacterized protein OS=Physcomitrium patens OX=3218 GN=PHYPA_007186 PE=3 SV=1
ILDNVSGIKPGRMTLLLGPPGSGKTTLLLALAAKLDPGKVMFNGPKTAAYVSQHDLHVGETVRETFQFSSLAVEHIIRMLGLDTVGRGISGGQKKRVTT-GEMLVGPKTLFMDEISTGLDSSTTFIVRSLGRFTSATTLISLLQPETFNLFDDVILLSEGQVVYGFELCGFQEVPLICGSIFWQVGRSTDLLGALYGSLNASTVVSVERSVMYREKAAGMYSLIPYALSQVLMEVVVQGTLYALITKNLGFLQFYL
>tr|A0A2K1J8K2|A0A2K1J8K2_PHYPA Uncharacterized protein OS=Physcomitrium patens OX=3218 GN=PHYPA_020946 PE=3 SV=1
ILDNVSGLKPGRMTLLLGPPGSGKTTLLLALAGKLDRGKISYNGQKTAAYVSQNDLHVGETVRETLDFSALAVEYTLRMLGLDTLGRGVSGGQKKRVTT-GEMIVGPKVLFMDEISTGLDSSTTFIVKSLRRFTSATVLISLLQPETFNLFDDVLLLSEGQVVYGFEQCGFQEVPLICGSIFWGVGTSSDLLGALYGSLNAGTVVSIERTVHYREKAAGMYSAIPYALAQVLIEFLVQATMYGLITKNLGFLQFYL
>tr|A0A2K1JHE8|A0A2K1JHE8_PHYPA Uncharacterized protein OS=Physcomitrium patens OX=3218 GN=PHYPA_018385 PE=3 SV=1
ILDNVSGIKPGRMTLLLGPPSSGKTTLMLALAGKLDSGSVTFNGQKTAMYVSQNDLHNGQTVRETLDFSALGVEYVLNMLGLDTVGRGISGGEKKRVTT-GEMIVGPKVLFMDEISTGLDSSTTFIVKSLSRFTSGTVFISLLQPETFNLFDDVLLISEGQVVYGFESCGFQEVPLICGSIFWGVGTLEELIGALYGALNAQTVVSIERTVHYREKAAGMYSATSYALAQVLVEILVQAAMYSSITKNLGFLQYYL
>lcl|Mp4g05490.1 [MapolyID=Mapoly0087s0041.1]
ILREVNGIKPGRLTLLLGPPASGKTSLLLALSGKLDKGEVTYNGQKTSAYISQHDLHVAETVKETLEYSALSSQYTLKILGLDTVGRGISGGQKKRVTT-GEMIVGPKTLFMDEISTGLDSSTTFIVKCLRDICENTVVMSLLQPETFAHFDDIILLSEGQIAYGFEFCGFQEVPLAVGTMFWLIGTQVALMGGMYGSMNSSTVVATERTVFYRERAAGMYSAVPYAISQVLIEIIIQSVIFCLITKNLGFLQFFV
>lcl|Mp1g25350.1 [MapolyID=Mapoly0002s0337.1]
ILRDLSGVKPGRLTLLLGPPGSGKTSFLRALAGKLDDGRVTYNGQKTSAYISQHDFHVPETVRETFNYSAMTTEYTLKILSLDIIGRGISGGQKKRVTT-GEMIVGPRTLFMDEISTGLDSSTTYIVKCLRDICDSTIVMSLLQPETFENFDDIILLADGQIVYGFEACGFQEVPLAIGSIFWGVGTEIGLMGSMYGSVNARQIVATERTVFYRERAAGMYSAIPYGIGQVLIEMLFQSVLFGVLTKNLGFLQFLI
>tr|A0A2K1KLW7|A0A2K1KLW7_PHYPA Uncharacterized protein OS=Physcomitrium patens OX=3218 GN=PHYPA_005668 PE=3 SV=1
ILHNVSGVKPGRMTLLLGPPSSGKTTLLLTLSGKVDKGNVTYNGQKTSVYISQQDLHVAETVRETLDFSALSTDYIMKILGLNVVGRGISGGQKKRVTT-GEMIVGPKALFMDEISTGLDSSTTYIVKCLSQFCDATIMMSLLQPETFELFDDVVLLSEGQVVYGFQSCGFQEVPFIIGSMFWGVGDQVNLLGGLFAALNASNVVAVERTIFYRERAAGMYSAVPYAIGQMLIEILIQSIVFSLLTKNLGFMQFYV
>tr|A0A2K1L9N1|A0A2K1L9N1_PHYPA Uncharacterized protein OS=Physcomitrium patens OX=3218 GN=PHYPA_001148 PE=3 SV=1
ILENVNGVKPGRMTLLLGPPGSGKTTLLLALAGRLPKGKVTLNGQRTAAYISQSDLHVGETVRETLAFSALHVDYTLRMLGLDIVGRGISGGQKKRVTT-GEMIVGPTALFMDEISTGLDSSTTFIVRTLGQFTDSTVVISLLQPETFELFDDIILLSEGQCVYGFESCGFQEVPLILGSLFWQIGSASDVLGALYGSINCGAVVSIERTVFYREKAAGMYAAMPYALAQVIVEILMQVIIYASITKNLGFLQFYI
>tr|A0A2K1IYY4|A0A2K1IYY4_PHYPA Uncharacterized protein OS=Physcomitrium patens OX=3218 GN=PHYPA_024304 PE=3 SV=1
ILDNVSGVKPGRMTLLLGPPGSGKTTLLLALAGRLAKGKVTLNGQRTAAYISQRDLHVGETVRETLEFSALQTDYTLKILGLDIVGRGISGGQKKRVTT-GEMIVGPTALFMDDISTGLDSSTTFIVRTLGQFTDATVVVSLLQPETFNLFDDIILLSEGQCVYGFESCGFQEVPLIFGTLFYQVGNSTDLLGALYGTINCGAVVSIERTVFYREKAAGLYAAMPYAIGQVLVEILLQVILYAAITKNLGFLQFYI
>AT1G66950.1 | pleiotropic drug resistance 11 | Chr1:24978239-24984461 FORWARD LENGTH=1454 | 201606
ILKDISGVKPSRMTLLLGPPSSGKTTLLQALAGKLDDGRITYCGQKTCAYISQHDLHFGETVREILDFSGMTTDYVLKILGLDIAGRGISGGQKKRLTT-GEMLVGPRALFMDEISTGLDSSTTFICKFMRQLVDVTMIISLLQPETFELFDDIILLSEGQIVYGFEYFGFQEVPVLFGLIFWQIGNEQDLFGAMYAALNAATVIAIERTVFYREKAAGMYSAIPYAISQVAVEITIQTGVYTLILKNLGFLQVLL
>AT2G36380.1 | pleiotropic drug resistance 6 | Chr2:15257583-15263627 FORWARD LENGTH=1453 | 201606
ILKDISGIKPSRMTLLLGPPSSGKTTLLQALAGKLDDGRITYCGQKTCAYISQHDLHFGETVRESLDFSGLTTDYVLKLLGLDTVGRGISGGQRKRLTT-GEMLVGPTALFMDEISTGLDSSTTFICKFMRQLVDVTMVISLLQPETFELFDDIILLSEGQIVYGFEYMGFQEVPVLFGLLFWQTGKEQDLFGAMYAALNAATVVAIERTVFYREKAAGMYSAIPYAISQVAVEITIQTGVYTLILKNLGFLQVLL
>tr|D8SJZ1|D8SJZ1_SELML ATP-binding cassette transporter OS=Selaginella moellendorffii OX=88036 GN=SmABCG15 PE=3 SV=1
ILRDVSGIKPSRMTLLLGPPSSGKTSLLLALAGRLDPGKVTYNGHKTSAYISQHDLHTAETVRETLDFSGLTTDYVLKILALDAVGRGISGGQKKRLTT-GEMLVGPRALFMDEISTGLDSSTTFIVKCLRQTVDATMLVSLLQPETFELFDDVILLSEGRIVYGFAMMGFQEVPLLFGSMFWRLGNQQDILGFFYAGLNASTVVEIERVVYYREKAAGLYSAFSYVIAQVIIELFLQAVLHVAITKNLGMVQLFL
>tr|D8T4N4|D8T4N4_SELML Uncharacterized protein OS=Selaginella moellendorffii OX=88036 GN=SELMODRAFT_131727 PE=3 SV=1
ILRDVSGIKPSRMTLLLGPPSSGKTSLLLALAGRLDPGKVTYNGHKTSAYISQHDLHTAETVRETLDFSGLTTDYVLKILALDAVGRGISGGQKKRLTT-GEMLVGPRALFMDEISTGLDSSTTFIVKCLRQTVDATMLVSLLQPETFELFDDVILLSEGRIVYGFAMMGFQEVPLLFGSMFWRLGNQQDILGFFYAGLNASTVVEIERVVYYREKAAGLYSAFSYVIAQVIIELFLQAVLHVAITKNLGMVQLFL
>tr|D8TB72|D8TB72_SELML Uncharacterized protein OS=Selaginella moellendorffii OX=88036 GN=SELMODRAFT_136014 PE=4 SV=1
VLNNISGIKPSRITLLLGPPGSGRTTFLLALSGKLSDGSVTYNGQRTASYTSQNDVHLGETVRETFDFSSLTSDYVLKILGLDIVGRGISGGQKKRVTT-GEMLVGPKAFFMDEISTGLDSSTTYIVKCLKQSVSGTMVISLLQPETYDLFDDVILLSEGQIVYGFEAQGFQEV--------------------------------VRKTTY--------------------------------------------
>tr|D8SWM6|D8SWM6_SELML ATP-binding cassette transporter OS=Selaginella moellendorffii OX=88036 GN=SmABCG14 PE=3 SV=1
VLNNISGIKPSRITLLLGPPGSGRSTFLLALSGKLSDGSVTYNGQRTASYTSQNDVHLDETVRETFDFSSLTSDYVLKILGLDIVGRGISGGQKKRVTT-GEMLVGPKAFFMDEISTGLDSSTTYIVKCLKQSVSGTMVISLLQPETYDLFDDVILLSEGQIVYGFEAQGFQEVPLMFGVIFWGCGTQQDVIGVLYLVLNAASVVDIERTVYYRERAAGMYSPLPYAIAQVVIEVLTQTIIFGLVVKNLGFLQLFI
>tr|D8SW16|D8SW16_SELML ATP-binding cassette transporter OS=Selaginella moellendorffii OX=88036 GN=SmABCG13 PE=3 SV=1
VLNNISGIKPSRITLLLGPPGSGRTTFLLALSGKLRDGSVTYNGQRTASYTSQNDVHLGETVRETFDFSSLTSDYVLKILGLDIVGRGISGGQKKRVTT-GEMLVGPKAFFMDEISTGLDSSTTYIVKCLKQSVSGTMVISLLQPETYDLFDDVILLSEGQIVYGFEAQGFQEVPLMFGVIFWGCGTQQDVTGVLYLVLNAASVVDIERTVYYRERAAGMYSPLPYAIAQVVIEVLTQTVIFGLVVKNLGFLQLFI
>AagrOXF_evm.model.utg000022l.109.1 . AagrOXF_evm.TU.utg000022l.109   utg000022l:556027-563364(+)
ILHGVSGLKPGRMTLLLGPPGSGKSTLLMALTGKLDSGLITYNGQRTALYVSQTDNHVGETVRETLDFAAMHTDYIMKILGLDTVGRGISGGQKKRVTT-GEMVVGPHTLFMDEISTGLDSSTTFIVICTRNFVDATVLMALLQPETFDLFDDILLLAEGHVVYGFESLGFQEVPVMFGSMFWGLGTEQEVVGALYSALNASTVVAVERAVFYRERAAGMYSPFPYALAQGLIEIFLQTLVYTSITKNLGFLQLFV
>AagrOXF_evm.model.utg000022l.112.1 . AagrOXF_evm.TU.utg000022l.112   utg000022l:586764-593408(-)
ILHGVSGIKPGRMTLLLGPPSSGKSTLLLALAGKLDSGLITYNGQRTASYISQTDNHIGETVRETLDFAAMHTDYIMKVLGLDTVGRGISGGQKKRVTT-GEMVVGPKTLFMDEISTGLDSSTTFIVKCTRNFVDATVLMALLQPETFDLFDDILLLAEGHVVYGFESLGFQEVPLIFGSMFWGLGSEQEVMGALYAALNASTVVAVERGVFNRERAAGMYSPLPYALAQGLIEIVVQTVMYSIITKNLGFL--FF
>AagrOXF_evm.model.utg000022l.112.3 . AagrOXF_evm.TU.utg000022l.112   utg000022l:586485-593408(-)
ILHGVSGIKPGRMTLLLGPPSSGKSTLLLALAGKLDSGLITYNGQRTASYISQTDNHIGETVRETLDFAAMHTDYIMKVLGLDTVGRGISGGQKKRVTT-GEMVVGPKTLFMDEISTGLDSSTTFIVKCTRNFVDATVLMALLQPETFDLFDDILLLAEGHVVYGFESLGFQEVPLIFGSMFWGLGSEQEVMGALYAALNASTVVAVERGVFNRERAAGMYSPLPYALAQGLIEIVVQTVMYSIITKNLGFLQLFV
>AagrOXF_evm.model.utg000022l.112.4 . AagrOXF_evm.TU.utg000022l.112   utg000022l:587900-593408(-)
ILHGVSGIKPGRMTLLLGPPSSGKSTLLLALAGKLDSGLITYNGQRTASYISQTDNHIGETVRETLDFAAMHTDYIMKVLGLDTVGRGISGGQKKRVTT-GEMVVGPKTLFMDEISTGLDSSTTFIVKCTRNFVDATVLMALLQPETFDLFDDILLLAEGHVVYGFESLGFQEV-----------------------------------------------------------------------------L----
>AagrOXF_evm.model.utg000022l.112.2 . AagrOXF_evm.TU.utg000022l.112   utg000022l:587266-593408(-)
ILHGVSGIKPGRMTLLLGPPSSGKSTLLLALAGKLDSGLITYNGQRTASYISQTDNHIGETVRETLDFAAMHTDYIMKVLGLDTVGRGISGGQKKRVTT-GEMVVGPKTLFMDEISTGLDSSTTFIVKCTRNFVDATVLMALLQPETFDLFDDILLLAEGHVVYGFESLGFQEVPLIFGSMFWGLGSEQEVMGALYAALNASTVVAVERGVFNRERAAGMYSPLPYALAQNALAFV----------N---------
>AagrOXF_evm.model.utg000022l.108.1 . AagrOXF_evm.TU.utg000022l.108   utg000022l:540449-547646(+)
ILQDVSGIKPGRMTLLLGPPGSGKSTLLMALAGKLDSGLITYNGQSTASYISQTDNHIGETVRETLDFAAMHTDYITKILGLDTVGRGISGGQRKRVTT-GEMVVGSNTLFMDEISTGLDSSTTFIVKCTRNFVDATVLMALLQPETFDLFDDILLLAKGHVVYGVESLGFQEVPLMFGTIFWGLGTQQDVMGALYSALNASAVVAIERAVFNRERAAAMYSPFPYALAQGLIEILLQTVVYTIITKNLGFIQLFV
>AagrOXF_evm.model.utg000022l.103.1 . AagrOXF_evm.TU.utg000022l.103   utg000022l:505353-509505(+)
ILQDVGGIKPGRMTLLLGPPGCGKSTLLMALAGKLDSGLITYNGQSTASYISQTDNHMAETVRESLDFAAMHTDYIMKILGLDTVGRGISGGQKKRVTT-GEMVAGPNSLFMDEISTGLDSSTTFIVKCTRNFVDATVLMALLQPETFDLFDDILLLAKGQVVYGFESQGFQEV----------------------------------------------------------------------------------
>AagrOXF_evm.model.utg000022l.106.1 . AagrOXF_evm.TU.utg000022l.106   utg000022l:528950-534905(+)
ILQDVGGIKPGRMTLLLGPPGCGKSTLLMALAGKLDSGLITYNGQSTASYISQTDNHMAETVRESLDFAAMHTDYIMKILGLDTVGRGISGGQKKRVTT-GEMVAGPNSLFMDEISTGLDSSTTFIVKCTRNFVDATVLMALLQPETFDLFDDILLLAKGQVVYGFESQGFQEV---------ELG----------------------------------------------------------------------
>AagrOXF_evm.model.utg000022l.102.1 EVM AagrOXF_evm.TU.utg000022l.102   utg000022l:490940-493273(-)
ILQDVGGIKPGRMTLLLGPPGCGKSTLLMALAGKLDSGLITYNGQSTASYISQTDNHMAETVRESLDFAAMHTDYIMKILGLDTVGRGISGGQKKRVTT-GEMVAGPNSLFMDEISTGLDSSTTFIVKCTRNFVDATVLMALLQPETFDLFDDILLPAKGQVVYGF------------------------------------------------------------------------------------------
>tr|A0A2K1IMW6|A0A2K1IMW6_PHYPA Uncharacterized protein OS=Physcomitrium patens OX=3218 GN=PHYPA_026935 PE=3 SV=1
ILHDVSGIRPGRMTLLLGPPGAGKTTLLLALAGKLNKGRITYNGQRTSSYISQTDNHIGETVRETLDFAALHTDYIMKILGLDTVGRGISGGQKKRVTT-GEMVVGPKTLFMDEISTGLDSSTTFIVKCTRNFVDGTVLMALLQPETFELFDDICLLAEGHIVYGFESVGFQEVPLIFGSVFWSLGTQQDIMGALYAALNASSVVAVERSVFYRERAAGMYSPLPYAFAQGLIEILAQTLLYGLITKNLGFLQLYL
>tr|A0A2K1J0T5|A0A2K1J0T5_PHYPA Uncharacterized protein OS=Physcomitrium patens OX=3218 GN=PHYPA_023037 PE=3 SV=1
ILHALSGIRPCRMTLLLGPPGAGKSTLLLALAGKLDKGRITYNGQRTSSYISQTDNHIGETVRETLDFAVLHTDYIMKILGLDTVGRGISGGQKKRVTT-GEMVVGPKTLFMDEISTGLDSSTTYIVKCTRNFVDGTVFMALLQPETFELFDDICVLAEGHIVYGFEAVGFQEVPLIFGSVFWKLGTQQDIMGAMYAALNASGVVSVERSVFYRERAAGMYAALPYAFAQGLIEILVQTLIYGLIT-NLGFLQLYL
>tr|D8SQ66|D8SQ66_SELML ATP-binding cassette transporter OS=Selaginella moellendorffii OX=88036 GN=SmABCG5 PE=3 SV=1
ILKDVSGIKPGRMTLLLGPPGAGKSTLLVALAGKLEAGTITYNGLGTSAYIGQEDNHIGETVRETLDFSALHTDYMMKVLGLDTVGRGVSGGQKKRVTT-GEMVVGPKTLFMDEISTGLDSSTTFIVKCVRNFVEGTVLMALLQPETYDLFDDVLLLAEGYVVYGFESMGFQEVPLIFGSVFWDIGSQQDLMGALYAALNASSVVSVERTVFYRERAAGMYSPLPYAFAQGAIEIVLQTIIYGLVTKNLGFIQLFL
>tr|D8SUR7|D8SUR7_SELML Uncharacterized protein OS=Selaginella moellendorffii OX=88036 GN=SELMODRAFT_125227 PE=3 SV=1
ILKDVSGIKPGRMTLLLGPPGAGKSTLLVALAGKLEAGTITYNGLGTSAYIGQEDNHIGETVRETLDFSALHTDYMMKVLGLDTVGRGVSGGQKKRVTT-GEMVVGPKTLFMDEISTGLDSSTTFIVKCVRNFVEGTVLMALLQPETYDLFDDVLLLAEGYVVYGFELMGFQEVPLIFGSVFWDIGSQQDLMGALYAALNASSVVSVERTVFYRERAAGMYSPLPYAFAQGAIEIVLQTIIYGLVTKNLGFIQLFL
>tr|D8QSH4|D8QSH4_SELML Uncharacterized protein OS=Selaginella moellendorffii OX=88036 GN=SELMODRAFT_230050 PE=3 SV=1
ILKDVSGVKPGRMMLLLGPPGSGKSTLLRALAGKLDPGSITYNGRRTASYISQDDNHIGETVRETLDFAALHTNYIMKMLGLDTVGRGVSGGQKKRVTT-GEMIVGPKTLLMDEISTGLDSSTTFIVKCVRNFVEATVLMALLQPETFELFDDVLLLSEGHIVYGFESMGFQEVPLIFGSIFWGVGTQQDVMGVLFGAVNSSSVVAVERTVFYRERAAGMYSPLPYAFAQGAIELLVQTLLYGVITKNLGFFQLFL
>tr|D8R1P0|D8R1P0_SELML Uncharacterized protein OS=Selaginella moellendorffii OX=88036 GN=SELMODRAFT_82645 PE=3 SV=1
ILKDVSGVKPGRMMLLLGPPGSGKSTLLRALAGKLDPGSITYNGRRTASYISQDDNHIGETVRETLDFAALHTNYIMKMLGLDTVGRGVSGGQKKRVTT-GEMIVGPKTLLMDEISTGLDSSTTFIVKCVRNFVEATVLMALLQPETFELFDDVLLLSEGHIVYGFESMGFQEVPLIFGSIFWGVGTQQDVMGVLFGAVNSSSVVAVERTVFYRERAAGMYSPLPYAFAQGAIELLVQTLLYGVITKNLGFFQLFL
>tr|D8ST75|D8ST75_SELML Uncharacterized protein OS=Selaginella moellendorffii OX=88036 GN=SELMODRAFT_425473 PE=3 SV=1
ILKDVSGVKPGRTMLLLGPPGSGKSTLLRALAGKLDQGAVTYNGRRTSSYISQEDDHIGETVRETLDFAALHTNYVMKVLGLDTVGRGVSGGQKKRVTT-GEMIVGPKTLFMDEISTGLDSSTTFIVRCVRNFAEGTVLMALLQPETFELFDDVLLLAEGHIVYGFASLGFQEVPLIFGSIFWGVGTQQDVMGVLFAAVNASSVVSVERTVFYRERAAGMYSPLPYAFAQGAIELFVQTLLYGVVTKNLGFFQLFL
>tr|D8R2M2|D8R2M2_SELML ATP-binding cassette transporter OS=Selaginella moellendorffii OX=88036 GN=SmABCG6 PE=3 SV=1
ILKDVSGVKPGRTMLLLGPPGSGKSTLLRALAGKLDQGAVTYNGRRTSSYISQEDDHIGETVRETLDFAALHTNYVMKVLGLDTVGRGVSGGQKKRVTT-GEMIVGPKTLFMDEISTGLDSSTTFIVRCVRNFAEGTVLMALLQPETFELFDDVLLLAEGHIVYGFASLGFQEVPLIFGSIFWGVGTQQDVMGVLFAAVNASSVVSVERTVFYRERAAGMYSPLPYAFAQGAIELFVQTLLYGVVTKNLGFFQLFL
>AT2G29940.1 | pleiotropic drug resistance 3 | Chr2:12760139-12766455 FORWARD LENGTH=1426 | 201606
ILKDISGIKPGRMTLLLGPPGSGKSTLLLALAGKLDKGNITYNGKRTSAYISQTDNHIAETVRETLDFAAMHTDYVLKVLGLDTVGRGVSGGQRKRVTT-GEMTVGPKTLFMDEISTGLDSSTTFIVKCIRNFVDATVLMALLQPETFDLFDDLILLSEGYMVYGFESLGFQEVPFILGTVFWDIGSSQDLMGALYSALNASSVVSIERTVFYREKAAGMYAPIPYAAAQGLVEILTQTILYGVITKNLGFLQLFI
>lcl|Mp2g21340.1 [MapolyID=Mapoly0040s0080.1]
ILNGVSGVIPGRMTLLLGPPGSGKTTLLLALAGKLDSGEITYNGQRTSAYISQVDNHIGETVRETLDFAAMHTDYILKVLGLDIVGRGISGGQKKRVTS-GEMIVGPKTLFADEISTGLDSSTTFIVKCLRNFTQGTILMALLQPETFNLFDDILLLAEGHIVYGFESLGFQEVPLIFGSIYWGRGTQQDVMGALYAALNASSVVAVERTVFYRERAAGMYSSIPYAIAQGAVEILLQTIIYSLITKNLGFLQLYI
>tr|A9U4T1|A9U4T1_PHYPA ATP-binding cassette transporter, subfamily G, member 26, group PDR protein PpABCG26 OS=Physcomitrium patens OX=3218 GN=ppabcg26 PE=3 SV=1
ILREVSGLKPGRMTLLLGPPGGGKTTLLLALAGKLHKGLITYNGQRTAAYVGQNDDHIGETVRETLDFAALHTDYIIKVLGLDVVGRGISGGQKKRVTT-GEMVVGPKTLFMDEISTGLDSSTTFIVKSTREFVQGTVLMALLQPETFELFDDIILLAEGRIVYGFESQGFQEVPLMFGSIFWKRGKQQDVMGVLYASLNSSSVVSVERTVFYRERAAGMYGPIPYALGQGLIEIFVQTILYAVVTKNLGFLQLFI
>lcl|Mp2g03890.4 [MapolyID=Mapoly0031s0045.4]
ILNGVSGVKPGRMLLALGPPGCGKSTLLKALAGKHDKGSITYNGERTSAYVSQNDNHIGETVRETLDFAALSTDYILKLLGLDTVGRGISGGQKKRVTT-GEMIVGPRVMFMDEISTGLDSSTTFVVKCLRNITEATVMIALLQPETYELFDEVLLMSEGLVVYGFETLGFQEVPLIFGSIFYGIGSQTAIMGALYAALNAASVVSVERTVFYRERAAGMYGPLPYALAQAGIEIFVQTLIYGIITKNLGFLQLFL
>lcl|Mp2g03890.1 [MapolyID=Mapoly0031s0045.1]
ILNGVSGVKPGRMLLALGPPGCGKSTLLKALAGKHDKGSITYNGERTSAYVSQNDNHIGETVRETLDFAALSTDYILKLLGLDTVGRGISGGQKKRVTT-GEMIVGPRVMFMDEISTGLDSSTTFVVKCLRNITEATVMIALLQPETYELFDEVLLMSEGLVVYGFETLGFQEVPLIFGSIFYGIGSQTAIMGALYAALNAASVVSVERTVFYRERAAGMYGPLPYALAQAGIEIFVQTLIYGIITKNLGFLQLFL
>lcl|Mp2g03890.2 [MapolyID=Mapoly0031s0045.2]
ILNGVSGVKPGRMLLALGPPGCGKSTLLKALAGKHDKGSITYNGERTSAYVSQNDNHIGETVRETLDFAALSTDYILKLLGLDTVGRGISGGQKKRVTT-GEMIVGPRVMFMDEISTGLDSSTTFVVKCLRNITEATVMIALLQPETYELFDEVLLMSEGLVVYGFETLGFQEVPLIFGSIFYGIGSQTAIMGALYAALNAASVVSVERTVFYRERAAGMYGPLPYALAQAGIEIFVQTLIYGIITKNLGFLQL--
>lcl|Mp2g03890.3 [MapolyID=Mapoly0031s0045.3]
ILNGVSGVKPGRMLLALGPPGCGKSTLLKALAGKHDKGSITYNGERTSAYVSQNDNHIGETVRETLDFAALSTDYILKLLGLDTVGRGISGGQKKRVTT-GEMIVGPRVMFMDEISTGLDSSTTFVVKCLRNITEATVMIALLQPETYELFDEVLLMSEGLVVYGFETLGFQEVPLIFGSIFYGIGSQTAIMGALYAALNAASVVSVERTVFYRERAAGMYGPLPYALAQAGIEIFVQTLIYGIITKNLGFLQL--
>kfl00175_0190_v1.1
ILNNISGLKPGRLTLLLGPPSSGKSTLLLALAGKATSGDILYNGKRTAAYVPQNDKHIGETVRETLDFAALHTEYIQKILGLDTVGRGISGGQRKRVTT-GEMIVGSKILFMDEISTGLDSATTYIVRCIRNFVDATVLVSLLQPEAFEQFDDVILLSEGSLVYGFEMLGFQEVPLLFGTIFWNKGSQQDIMGALYATLNASTVVAVERSVFYREKAAGLYHPLPFAAAQGLVELLVQAAVYSIITKNLGFLQLYI
>kfl00018_0500_v1.1
VLKNVSGLKPERMTLLLGPPGSGKTTLMLALAGKLSRGKISYNGQRTAAYISQVDTHTPETVRETFDFAALQTEYILRTLGLDTVGRGISGGQKKRVTT-GEMIVGPQALFMDEISTGLDSSTTFIVKCMRNWAKGTCLMALLQPETFELFDDILLLSEGCVVYGFEAQGFQEVPIIFGTIFWDLGTTGDLCGGLYATLNASTVVAVERSVFYRERAAGMYSAIPYTLAQGAIEFIVQSIIYSLITKNLGFLQLFV
>kfl00616_0050_v1.1
ILRDVNGLKPGRMTLLLGPPGSGKTTLLLTLAGKAASGKITYNGRRVSAYISQSDVHTGETVRETFDFATIRTEYILRVLGLDTIGRGISGGQKKRVTT-GEMIVGPKALFMDEISTGLDSSTTFIVKAVRNWTEGTVLMALLQPEAFDLFDDVLLLSEGYVVFGFESLGFQEVPVIFGSIYWNLGNLGQVAGGLYAVLNASTVVAVERGVSYRERAAGMYSAIPYAIAQGLIEFMAQTIVYSAITKNLGFLQLFI
>lcl|Mp1g24380.1 [MapolyID=Mapoly0061s0083.1]
ILSEVSGIKPGRMTLVLGPPGSGKTTFLLSLSGQLDPGKITYNGRKTAAYISQEDLHVGETVRETLLYSALSTEYALKILGLDTVGRGISGGQKKRVTT-GEMMVGPKTFFMDEISTGLDSSTTRIVACLRNICESTIVMSLLQPETFALFDDVILLSEGQVLFGFEDCGFQEVPLIFGIAFWGLGSEKSVIGAMYGSFNASTVVSTERTVYYRERAAGMYSSIPYGLSQILIEIFLQSVIYCSITKNLGFLQFYI
>AagrOXF_evm.model.utg000002l.198.3 . AagrOXF_evm.TU.utg000002l.198   utg000002l:774694-781933(+)
ILKDVSGLEPGRIALLLGPPASGKSSFLLALAARLSPGNVTYNGQKTSAYIGQTDLHIADTVRETLDFSALSTDYTLKILGLDIIGRGISGGQKKRVTT-GEMIVGPKTLFMDEISTGLDSSTTFIVKCLAQFVNATVVISLLQPETYDLFDDIILLAEGLIVYGFEHCGFQEVPVLLGTIFLQVGTQQDLMGAIFGGTNALSVVSIERSVFYRERGAGLFSPMAYALSQVLIEIMYQSMSHTVIAKNLGFIQYFL
>AagrOXF_evm.model.utg000002l.198.1 . AagrOXF_evm.TU.utg000002l.198   utg000002l:774694-781643(+)
ILKDVSGLEPGRIALLLGPPASGKSSFLLALAARLSPGNVTYNGQKTSAYIGQTDLHIADTVRETLDFSALSTDYTLKILGLDIIGRGISGGQKKRVTT-GEMIVGPKTLFMDEISTGLDSSTTFIVKCLAQFVNATVVISLLQPETYDLFDDIILLAEGLIVYGFEHCGFQEVPVLLGTIFLQVGTQQDLMGAIFGGTNALSVVSIERSVFYRERGAGLFSPMAYALSQVLIEIMYQSMSHTVIAKNLGFIVH--
>AagrOXF_evm.model.utg000002l.198.2 . AagrOXF_evm.TU.utg000002l.198   utg000002l:774694-781393(+)
ILKDVSGLEPGRIALLLGPPASGKSSFLLALAARLSPGNVTYNGQKTSAYIGQTDLHIADTVRETLDFSALSTDYTLKILGLDIIGRGISGGQKKRVTT-GEMIVGPKTLFMDEISTGLDSSTTFIVKCLAQFVNATVVISLLQPETYDLFDDIILLAEGLIVYGFEHCGFQEVPVLLGTIFLQVGTQQDLMGAIFGGTNALSVVSIERSVFYRERGAGLFSPMAYALSQV-IHSL-SGIVH---------IAHSY
>AagrOXF_evm.model.utg000002l.197.2 . AagrOXF_evm.TU.utg000002l.197   utg000002l:763415-769578(+)
------------MTLLLGPPASGKTSLLLALAGRLTSGKVTYNGQKTSAYIGQTDLHTAETVRETLDFSALSTDYTLKILGLDIVGRGISGGQKKRVTT-GEMIVGPKTLFMDEISNGLDSSTTFIVKSLRHFVDSTIVISLLQPETYDLFDDIILLSEGQIVYGFEECGFQEVPLVLGSLFWRAGTQQDLMGSMYGGMNSISVVSVERTVFYRERGAGLYSPLAYALSQVIIEILFQTTVHVLIAKNLGFIQYFM
>AagrOXF_evm.model.utg000002l.197.1 . AagrOXF_evm.TU.utg000002l.197   utg000002l:762393-769578(+)
ILKDVSGVEPGRMTLLLGPPASGKTSLLLALAGRLTSGKVTYNGQKTSAYIGQTDLHTAETVRETLDFSALSTDYTLKILGLDIVGRGISGGQKKRVTT-GEMIVGPKTLFMDEISNGLDSSTTFIVKSLRHFVDSTIVISLLQPETYDLFDDIILLSEGQIVYGFEECGFQEVPLVLGSLFWRAGTQQDLMGSMYGGMNSISVVSVERTVFYRERGAGLYSPLAYALSQVIIEILFQTTVHVLIAKNLGFIQYFM
>AagrOXF_evm.model.utg000002l.197.3 . AagrOXF_evm.TU.utg000002l.197   utg000002l:763712-769578(+)
------------------------------------------------------------TVRETLDFSALSTDYTLKILGLDIVGRGISGGQKKRVTT-GEMIVGPKTLFMDEISNGLDSSTTFIVKSLRHFVDSTIVISLLQPETYDLFDDIILLSEGQIVYGFEECGFQEVPLVLGSLFWRAGTQQDLMGSMYGGMNSISVVSVERTVFYRERGAGLYSPLAYALSQVIIEILFQTTVHVLIAKNLGFIQYFM
>lcl|Mp8g13070.1 [MapolyID=Mapoly0083s0014.1]
ILENVSGLKPGRMTLLLGPPGSGKTTLLLALAGQLDTGTITYNGRKTAAYISQTDLHSPETVRETLQYSALYTEYIMKILGLDTVGRGISGGQKKRVTT-GEMLVGPKTLFMDEISTGLDSSTTYIIKCLGQFAESTIFISLLQPETYELFDDLVLISDGKLVYGFETCGFQEVPLFFGSMFWRVGSQASLMGSIYASLFSSSVVATERTVFYREKTAGMYSEIPYALAQMMIEVFATASMYALITKNLGFIQFFV
>kfl00056_0220_v1.1
VLKDVSGIRPGRMTLLLGPPGCGKTTLLTALSGRLKGGSITYNGQRTASYISQTDTHIGETVRETFDFSALNTDYILKLLGLDTVGRGISGGQKKRVTT-GEMLVGPNVHFMDEISTGLDSSTTFIVQSLQRYCETTVCIALLQPEVFELFDDICLLSEGHVVYGFELCGFQEVPLIIGTVFLGLGTQQDVMGALYLVLNANNVIAIERAVSYRERPAGMYAPLPYALAAGVVELLVQTILYSVVTKNLGFLQLFI
>kfl00361_0030_v1.1
VLKNVSGVKPGRMTLLLGPPGCGKTTLLLALSGRLAGGSVTYNGRRTASYVAQTDTHIGETVRETFDFSALHTDYILKMLGLDTVGRGISGGQKKRVTT-GEMLVGPNVHFMDEISTGLDSSTTFIVQSLQRYCETTVCMALLQPEVFELFDDICLLSEGHVVYGFELCGFQEVPLLIGTNFLNLGTQQDVMGALFISINAQNVIAIERAVSYRERPAGMYAPLPYALAAGVVEILAQTALYTLIVKCLGFLQLFC
>tr|D8SQJ7|D8SQJ7_SELML Uncharacterized protein OS=Selaginella moellendorffii OX=88036 GN=SELMODRAFT_181854 PE=3 SV=1
ILDNVTGIKPCRLTLLLGPPGSGKTTFLKALCGKLDHGNVTYNGHRTSGYISQTDLHTPETVRETLDFSCLRTDYVLKVLGLDTVGRGISGGQKKRLTT-GEVLVGPKALFMDEISTGLDSSTTYIVKHLRQTVDYTIIVSLLQPEVYNLFDDLILLAEGSIIYGFYSLGFQEVPLLFGTIFWREGTEQELMGSMYAALNCTAAVGVERTVFYRERAAGMYSAIPYALAQVAIELFIQTAIYLIIVKNLGFLQLYI
>tr|D8RT52|D8RT52_SELML ATP-binding cassette transporter OS=Selaginella moellendorffii OX=88036 GN=SmABCG11 PE=3 SV=1
ILDNVTGIKPCRLTLLLGPPGSGKTTFLKALCGKLDHGNVTYNGHRTSGYISQTDLHTPETVRETLDFSCLRTDYVLKVLGLDTVGRGISGGQKKRLTT-GEVLVGPKALFMDEISTGLDSSTTYIVKHLRQTVDYTIIVSLLQPEVYNLFDDLILLAEGRIIYGFYSLGFQEVPLLFGTIFWREGTEQELMGSMYAALNCTAAVGVERTVFYRERAAGMYSAIPYALAQVAIEIFIQTAIYLIIVKNLGFLQLYI
>tr|D8RT58|D8RT58_SELML ATP-binding cassette transporter OS=Selaginella moellendorffii OX=88036 GN=SmABCG10 PE=3 SV=1
ILDNVTGIKPCRLTLLLGPPGSGKTTLLKALCGKLDHGNVTYNGHRTSGYISQTDLHTPETVRETLDFSCLRTDYVFKVLGLDTVGRGISGGQKKRLTT-GEVLVGPKALFMDEISTGLDSSTTYIVKHLRQTVDYTIIVSLLQPEVYNLFDDLILLAEGRIIYGFYSLGFQEVPLLFGTIFWREGTEQELLGSMYAALNSTAAVGVERTVFYRERAAGMYSAIPYALAQVAIEIFIQTAIYLIIVKNLGFFQLYI
>tr|D8SQK4|D8SQK4_SELML ATP-binding cassette transporter OS=Selaginella moellendorffii OX=88036 GN=SmABCG52 PE=3 SV=1
ILDNVTGIKPCRLTLLLGPPGSGKTTFLKALCGKLDHGNVTYNGHRTSGYISQTDLHTPETARETLNFSCLRTDYVLKVLGLDTVGRGISGGQKKRLTT-GEVLVGPKALFMDEISTGLDSSTTYIVKHLRQTVDYTIIVSLLQPEVYNLFDDLILLVEGRIIFGFTLLGFQE-----------------------------------------------------------------------------------
>lcl|Mp2g14210.1 [MapolyID=Mapoly0042s0048.1]
ILDDVSGIKPGRMTLLLGPPTCGKSTLLLSLANRLDSGKVSYNGQKTSVYVSQMDLHQGETVRETLDFSALRTDYTLKILGLDTVGRGISGGQKKRVTT-GELIVGPRVLLMDQISDGLDSSTTFIIQCLGQLADYTIVISLLQPETYDLFDDILLLSEGQICYGFETMGFQELPLLMGTVFWRMGDQLSIMGSFYASLNAQTVIASERLAFYRERAAGMYSAYPYAIAQILNEVLLQATLYTCIVKNLGFLQYFT
>kfl00010_0550_v1.1
ILRDVSGLKPGRLTLLLGPPGCGKSTLLLALAQRLDSGSISYNGKRTVTYVPQVDLHMGETVRETLDFGAIETDYVMKILGLDTVGRGVSGGQRKRVTT-GELLVGLKVLLLDEISTGLDSSTTYIVNCLRNICDSTVMTSLLQPETFELFDDVVLLSEGHVIYGFETQGFQEVPLIFGSIFWDLGTQQNVMGALYASLNASSVFATERAVSYRERGAGMYSPTAWVLALCAIEILVQTIVYSVITKNLGFLQLFV
>kfl00855_0010_v1.1
ILRKVSGLKPGRLTLLLGPPGCGKSSLLLALANRLDSGSITYNGKRTVTYVPQVDLHIGETVRETLDFGAVETDYVMKILGLDTVGRGVSGGQRKRVTT-GELLVGSKVLLLDEISTGLDSSTTFIVNCLQNICKSTVFTSLLQPETFELFDDVVLLSEGHVIYGFEMQGFQEVPLIFGSIFWDLGTQQNVMGAIYASLNASSVFSKERAVSYRERGAGMYSPTAWVLALCAIEVLVQTVLYSCITKNLGFLQLFV
>AT2G37280.1 | pleiotropic drug resistance 5 | Chr2:15650400-15656417 FORWARD LENGTH=1413 | 201606
ILTDVSGISPGRLTLLLGPPGCGKTTLLKALSGNLENGEISYNGQKTSAYISQHDLHIAETTRETIDFSAMRTDYILKILGLETVGRGISGGQKKRLTT-AEMIVGPKALFMDEITNGLDSSTAFIIKSLQQVANATVFVSLLQPESYDLFDDIVLMAEGKIVYGFEECGFQEVPFIFGLLFWNQGTQQNLLGAIYGLLNCTSAFETERNVMYRERFAGMYSAFAYALAQVVTEIFIQSAEFVIVIKNIGFLQYFL
>AT3G53480.1 | pleiotropic drug resistance 9 | Chr3:19825366-19831644 FORWARD LENGTH=1450 | 201606
IINDVNGIKPGRLTLLLGPPSCGKTTLLKALSGNLENGEISYNGQKTSAYISQYDLHIAETVRETVDFSAMRTDYILKILGLEIIGRGISGGQKKRLTT-AEMIVGPKALFMDEITNGLDSSTAFIVKSLQQFASATVLVSLLQPESYDLFDDIMLMAKGRIVYGFEDCGFQEVPLIFGALFWKQGTQQSMFGAIYGLLNCASAFETERNVMYRERFAGMYSATAYALGQVVTEIFIQAAEFVIVTKNLGFLQYFL
>LOC_Os12g13720.1 protein
------------------------------------------------------------TVRETLDFSAM-----MKIMGLDVVGRGISGGEMKRLTTMGEMIVGPKVLLMDEISTGLDSSTTFIVSCLQQLAEYTILVSLLQPETYDLFDDIIIMGEGKVVYGFESCGFQEVPIIFGVLYWQQGDQQGLLGCMYGIINSQSAVAVERSVMYRERFAGMYSPWAYSFAQVAMEILMLALLFMLIAKHLGFVQFFV
>LOC_Os02g32690.1 protein
ILNDVTGLKPSRLTLLLGPPGCGKTTLLLALAGKLDKGEVEYNGEKTSAYISQYDLHVPETVRETLDFSAMRTDYIMKIMGLDIVGRGISGGEKKRLTT-GEMIVGPRALFMDEISTGLDSSTTFIVSCLQQVAESTILVSLLQPETYDLFDDIILMAEGKIVYGFESCGFQEVPIVFGVLFWQQGDQQGLLGCMYGTLNCQSVISIERSVVYRERFAGMYSPWAYSLAQVAMEILVQILLIMFIAKNLGFIQFFI
>AT4G15215.1 | pleiotropic drug resistance 13 | Chr4:8672070-8678874 FORWARD LENGTH=1390 | 201606
ILKGVSGVRPGRMTLLLGPPGCGKTTLLQALSGRLSHGKVSYNGEKTSSYISQNDLHIPESVRETLDFSAMNTDYILKILGLDTAGPGISGGQKRRLTT--------TTLLMDEISNGLDSSTTFIVSCLQQLAGATILISLLQPETFELFDDVILLGEGKIIYAFEGCGFQEVPLLCSLLFWQKANQQDLFGSMYTIINCATVIATERNVFYRERFARMYSSWAYSFSQVLVEVLLQSLLCTIIVKNLGFVQYFL
>AT4G15230.1 | pleiotropic drug resistance 2 | Chr4:8680295-8686880 FORWARD LENGTH=1400 | 201606
ILKGVSGVRPGRMTLLLGPPGCGKTTLLQALSGKFSDGEVCYNGEKTSSYISQNDLHIPESVRETLDFSAMNTDYILKILGLDTVGPGISGGEKRRLTT-GELVVGPTTLFMDEISNGLDSSTTFIVSCLQQLAEATILISLLQPETFELFDDVILMGEGKIIYAFEEFGFQEIPTLCGLLFWQKANQQDLFGSMYTLVNCAAVIAAERNVFYRERFARMYSSWAYSFSQVLIEVLLQSLLCTIIVKNLGFVQYFL
>AT4G15233.1 | ABC-2 and Plant PDR ABC-type transporter family protein | Chr4:8688322-8694432 FORWARD LENGTH=1392 | 201606
ILKGVSGIRPKRMTLLLGPPSCGKTTLLLALSGRLDPGDISYNGEKTSSYVSQNDLHIPESVRETLDFSGTTTDYILKILGLDTVGPGISGGQKRRLTT-GEMIVGPKTLFMDEISNGLDSSTTFILSCLQQFAEGTILVSLLQPETFELFDDLILMGEGKIIYGFEDCGFQEVPMLCGILFWQKANQQDLFGSMFTVLNCSTVVATERNVFYRERFSRMYNSWAYSLAQVLVEILFQSIVYVIIVKNLGYVQYFL
>AT4G15236.1 | ABC-2 and Plant PDR ABC-type transporter family protein | Chr4:8696677-8702727 FORWARD LENGTH=1390 | 201606
ILKGVSGIRPKRMTLLLGPPGCGKTTLLLALSGRLDPGEVSYNGEKTSSYVSQNDLHIPESVRETLDFSGMTTDYILKILGLDTVGPGISGGQKRRLTT-GEMIVGPKTLFMDEISNGLDSSTTFILSCLQQFAEGTILVSLLQPETFELFDDLILMGEGKIIYGFEDCGFQEVPMLCGILFLQKANQQDLFGSMFTVLNCSTVVATERNVFYRERFSRMYNPWAYSLAQVLVEILFQSIIYVIIVKNLGYVQYFL
>LOC_Os02g21340.1 protein
------------------------------------------------------------TVRETLDFSRLTTDLILKVLGLDTVGRGISGGQMKRVTT-GEMLTGPRALLMDEISTGLDSSSTFIVKFIRHLVNETVMISLLQPETYNLFDDIVLLSEGYIVYGFEASGFQEVPLFFGTVFWQKGSQQDLLGATYAAFNCMSVVSIERAVYYRESAAGMYSPLSYAFAQASVEFIIQGILYTVIIKNLGFLQFIL
>LOC_Os11g37700.1 protein
ILQDVSGIKPSRMTLLLGPPSSGKSTLMRALTGKLDKGDITYCGERTSAYVSQYDLHNAETVRETLDFSGLTTDVTLKALGLDIIGRGISGGQKKRVTT-GEMLTGPRALFMDEISTGLDSSSTFIVKYIGHLVNETVMISLLQPETYNLFDDIILLSEGYIVYGFENAGFQEVPLVFGTVFWQKGSQQDLLGATYAAFNCITVVSIERTVFYRERAAGMYSSLSYAFAQACVEVILQGILYTIIIKNLGFLQFFL
>AT2G26910.1 | pleiotropic drug resistance 4 | Chr2:11481623-11487874 FORWARD LENGTH=1420 | 201606
ILDGISGIRPSRLTLLLGPPSSGKTTLLLALAGRLGTGKITYNGPRTSAYVSQQDWHVAETVRQTLEFAGLTVEYVMKILGLDTVGKGISGGQKKRLTT-GELLVGPRVLFMDEISNGLDSSTTHIIMYMRHSTEGTTVISLLQPETYELFDDVILMSEGQIIYGFSSLGFQEVPLMLGTICWKFGTQQQLMGSMYAALNATAAVSIERFVSYRERAAGMYSALPFAFAQVFIEFLAQSTIYSTIFKNLGFMQYLL
>AT3G30842.1 | pleiotropic drug resistance 10 | Chr3:12593959-12600432 REVERSE LENGTH=1418 | 201606
ILNDVSGIKPGRLTLLLGPPGSGKSTLLKALSGKTETGKVTYNGERTAGYIDQYDVHLPDTVRETLKFSALETDYVLKVLGLDTVGRGISGGQKKRVTT-GEMLVGPGAFFMDNISDGLDSSTTFIVKSIKQMIDKTALISLLQPETFELFDDVIILGEGHIVYGFEFMGYQEIVIMYGIIFWSLGTRQDIVGAMSTVGSAATVVIAERTVFYREAGAGMYSALPYAFSQVIIEIMAQACIYGVIVKNVGFTQYFM
>tr|D8T803|D8T803_SELML Uncharacterized protein OS=Selaginella moellendorffii OX=88036 GN=SELMODRAFT_134002 PE=3 SV=1
ILHSVDGVRPSRLTLLLGPPASGKTSLLLALANKI--GEVTYNGRKEIAYISQQDLHLSETVRETLNFAVFPSEYMIQVLGMDTVGRGISGGQKRRLTA-GEVLAGPRILFMDEISTGLDSSTTYIISFLQQTVSKTMLISLLQPEVFELFDDLILLAEGHVVYGFEAQGYQEVPFLLGTMFWNSGTEQDILGAMYTSIDSISVVIMEREVFYREVAAGMYSPHAFALSQVIIEVLLQAASQSLLVKNIGIIQLFI
>tr|D8T613|D8T613_SELML ATP-binding cassette transporter OS=Selaginella moellendorffii OX=88036 GN=SmABCG4 PE=3 SV=1
ILHSVDGVRPSRLTLLLGPPASGKTSLLLALASKI--GEVTYNGRNEIAYISQRDLHLSETVRETLNFAVFPCEYMIQVLGMDTVGRGISGGQKRRLTA-GEVLAGPRILFMDEISTGLDSSTTYMISFLQQTVSKTMLISLLQPEVFELFDDLILLAEGHIVYGFEAQGYQEVPFLLGTMFWNSGTEQDILGAMYTSIDSISVVIMEREVFYREVAAGMYSPHAFALSQVIIEVLLQAASQSLLIKNIGIIQLFI
>LOC_Os08g43120.1 protein
IINEATGIRPSRMTLLLGAPGSGKTTLLKALAGKLDSGKVTYNGQYLHAYVSQYDLHHAETLSSLKKLI------CMQILGLDTVGRGISGGQKKRATI-GEMLVGLRCFFMDDISTGLDSSTTFIMKFLQQMADLTMVISLLQPETLELFDDIILLCEGQIVYGFETMGFQEVSIMFGIVFWKIGDEQDVLGVVYGSLNCSILVGMERVVLYREKAAGMYSTMAYAIAQVAVELFVQVFIFSAIVKNVGFIQLFL
>tr|A0A2K3CQF6|A0A2K3CQF6_CHLRE Uncharacterized protein OS=Chlamydomonas reinhardtii OX=3055 GN=CHLRE_17g723500v5 PE=3 SV=1
ILDAGSGLPPGRMCLLLGPPGGGRSTLLKALCGQLIPGTVSYNG-RVATYVSQIENHLPETVAETLTFAA-AAQHVARMLGIDTVGKGISGGQKRRVTF-GEMIVGMNVLMLDEVSNGLDAAAVLIVQGLRAAANVTIMATLLQPEVVACFHDVILLSQGVVAYGFTSVGFQEVMLLLGSLYWNRGTVLGVMGIMYAALNMLVVVHGERAVFYRERSSGMYAGWMFAAAQGIAELFVESILYVVVVKNLGFLQMYI
>tr|A0A2K3DD75|A0A2K3DD75_CHLRE Uncharacterized protein OS=Chlamydomonas reinhardtii OX=3055 GN=CHLRE_09g395750v5 PE=3 SV=1
ILDAGSGLRPGRMTLLLGPPGAGRSTLLKALAGQLIPGAIRYNG-RVATYVSQTENHLPETVAETLTFAA-PSQHTARMLEIDTVGKGISGGQKRRVTA-GEMVVGQQVLMLDEITNGLDAASALICKALRSTCNTTIVATLLQPEVVACFHDVILLSQGVIAYGFGSLGFQEVVWVLGSLYWDRGTLVGVLGVLFASLNMLLVVAADRAVYYREKASGMYGGAVFAAAQAIAELFMQSVLFVVIVKNLGFLQLYI
>tr|A0A2K3CT57|A0A2K3CT57_CHLRE Uncharacterized protein OS=Chlamydomonas reinhardtii OX=3055 GN=CHLRE_16g655450v5 PE=4 SV=1
LLNNVDGLRPGRMCLMLGPPGSGKTTLMKTLAAQL--GSVTYNG-RAATYVSQQDTHIAETVAETLSFAS-KVEMFAKLLGLDTVGKGISGGQKRRVTA-GEMAVGLSVMFLDEISTGLDSASTLITKALRNLANATMLVSLLQPEVYDCFDDIMVLSHGRIVFGFSRLGFQEVPIMFGTLYWDRGTMLGVMGALYSTVNCLTIINADRAVFYRERAAGMFHVLPYVLSQGLAEMAVQSILYSIIVKNLGFLQLFI
>tr|A0A2K3CT55|A0A2K3CT55_CHLRE Uncharacterized protein OS=Chlamydomonas reinhardtii OX=3055 GN=CHLRE_16g655450v5 PE=4 SV=1
LLNNVDGLRPGRMCLMLGPPGSGKTTLMKTLAAQL--GSVTYNG-RAATYVSQQDTHIAETVAETLSFAS-KVEMFAKLLGLDTVGKGISGGQKRRVTA-GEMAVGLSVMFLDEISTGLDSASTLITKALRNLANATMLVSLLQPEVYDCFDDIMVLSHGRIVFGFSRLGFQEVPIMFGTLYWDRGTMLGVMGALYSTVNCLTIINADRAVFYRERAAGMFHVLPYVLSQGLAEMAVQSILYSIIVKNLGFLQLFI
>tr|A0A2K3D6Y5|A0A2K3D6Y5_CHLRE Uncharacterized protein OS=Chlamydomonas reinhardtii OX=3055 GN=CHLRE_12g540650v5 PE=3 SV=1
VLDAGSGLAPGRLCLLLGPPGAGKTTLLKVLAGLALPGGLVYNG-RSSSYVSQADTHIGETVEETLMFAA-HVELFARLLGINTVGKGISGGQKRRVTA-GEMAVGFNVMMLDEITNGLDSSSALITRSLRNICNATMVVSLLQPEVFECFDDVMLISGGQLVFGFSRLGFQEVPLALGTLYWGRGTLLGVMGALYTTLNCLTVVASDRAVFYRERSSGMYGSLVFAAAQGFAEAFVQSVVYVCIVKNLGFLQLYV
>tr|A0A2K3DUH3|A0A2K3DUH3_CHLRE Uncharacterized protein OS=Chlamydomonas reinhardtii OX=3055 GN=CHLRE_04g224500v5 PE=3 SV=1
ILNDLQGLVPGRLTLLLGPPSCGKSSFMRALTGRLMPGDVRYNG-RTAGYVEQIDNHNPNTVRETLDFAHATVDIVMSLLGLETVGRGISGGERKRLTA-AELLVGGNVLMLDEMSTGLDSATLFVVRWLRQATQLTMLVSLLQPEVFGLFDDVILMTEGRILYGHRSLGFLEIPLVYLAIYWGEGTIANVMGIMFSSNNLMSVVGYERVVFYRERAASMYDAFAYGIAIALVEMLVQACTFVPIMANVGFMQLFL
>tr|A0A2K3DUG7|A0A2K3DUG7_CHLRE Uncharacterized protein OS=Chlamydomonas reinhardtii OX=3055 GN=CHLRE_04g224400v5 PE=3 SV=1
ILNDLQGLVPGRLTLLLGPPSCGKSSFMRALTGRLMPGEVRYNG-RTAAYVDQIDNHNPNTVRETLDFAHATVDIVMSLLGLETVGRGISGGERKRLTT-AEMLVGPNVIMLDEMSTGLDSATLFVVRWLSQAARLTVMISLLQPEVFGLFDDVILMTEGRVLYGHRSLGFLEIPFIYLAIYWGEGGIANVMGIMFSSNNLMSVVGYERVVFYRERGASMYDAFAYGIAIALVEMLVQACTFVPIMANVGFIQLFM
>tr|A0A2K3D7F0|A0A2K3D7F0_CHLRE ABC transporter domain-containing protein OS=Chlamydomonas reinhardtii OX=3055 GN=CHLRE_11g467597v5 PE=3 SV=1
ILDGLSGLRPGRPTLLLGPPSSGKSSLLKVLAGRYRNGDLRYNG-RTTSLVNQHDNHIPTTVMETLEFAH-STLGAMRAMGINTVGRGVSGGERKRVTT-AEMLVGPRVLLLDEISTGLDSATLYIADLLCKFCGTTVLVSLLQPEVYFLFDDVVLTSAGHITYGFQQLGFQEIPLVYGSVYWGEGSTGSVMGVLFSSSGMNSLLGFERVVYYREQAAAMYNPWVYGFVLMGVETLSQVVLFVGIMKNLGFVQLFL
>AagrOXF_evm.model.utg000005l.237.1 EVM AagrOXF_evm.TU.utg000005l.237   utg000005l:942686-951410(-)
----CIKLLEGSL------------------------PVAT-----------QEQSHIMGRWRTSI----S-MELLLHLLGLDTVGRGVSGGERHRVTT-AEMVAGTLAFFLDEISTGLDSSATYIVSAVRMLAQMTCLLSLLQPEVFGLIDRLIVLAEGRIIYGYSALGFQELVVLLGSAFWQIKHTPGMGGLVYISINANNVVNQERPVYYREQASNMYASFIYSISWVMAEICISTLVFCSICRNMGFMAFHV
>lcl|Mp1g11250.1 [MapolyID=Mapoly0014s0102.1]
-LQDCTGLMPGTLTLVCGPPGCGKSSLHKAIAGRLQVGRVTYNGRRVAAYIAQTDRHLPTSVRETVDFAYV-LELILHLLGLDSVGRGVSGGERHRVTT-AEMVVGTAVLLLDEISTGLDSSATFIVSALRTMAQITCLLSLLQPEVFDMFDRVIVLNEGCIIYGYAELGFQEIILLLGSAFWQIKTTPGMLGLIYLSVNANNVVNAERPVYYRERASNMYSLLLYNFSWTLAEICISTLIFCAICVNMGFMAFRV
>kfl00034_0085_v1.1
------------------------------------------------------------------------------------------------------MLCGTVVFLFDEISTGLDSSATYIVSAIRTLAQTTNLFSLLQPEVFDLFDRLVLLDEGRIVYGYAKLGFQEVVVLLGSIFWLVKTVAGVTGMIYISVNANNVVNAERPLFYREKAAQMYPSALYSISWGLAEIALSTLIFCAIADNIGFMAFRI
>kfl00008_0560_v1.1
MLDRITGLMPGSLTLVLGPPGCGKTALHQVLSGRAKLGEITYNGKRIAAYIAEQREHLANTVRETCEFARV-LEVVLQLLGLNTLGKGLATAERLRVTS-AEMLAGTAAYFFDDFTTGLDNGTLYIVAAIRTMAGTTNLFSLQQPEVFDLFDRLILLHEGRVVYGYQSLGFQEVVLILGSLCFKVGTTSGVVGVIYLALNAVFVWNREQPMYLRERHVSAYSALNYSLAWGFAELLVTSFIFTIIVTSLGYLAFRL
>kfl00149_0080_v1.1
ILKNVTGVMPGTMTLVLGGPGSGKSTLQSLLSGMPHKGEVRYNGRKLAALVKQSDVHFAASVRETLEFARF-LENVINILGLNMVGPTLTEDERRRVSA-AEMVAGTVLLFLDAFATGVDAATAYIASGLRVLAQLGIVANIVNPEVFGLFDRVILLDRGRVVYGHESLGFQEV----------------------------------------------------------------------------------
>AagrOXF_evm.model.utg000100l.243.1 . AagrOXF_evm.TU.utg000100l.243   utg000100l:1051796-1057947(-)
ILHDVDGIMPGSMTLLLGPPGSGKTSLLKVLAGRAETGWVKYNE-RLIAYIGQLNKHLPYTVRETLEFAGF-LEYILHVLGLNEVG-GITDNDRNRLTT-AEIAMGTAVMLYDQPCSGQESLATYLVSTLRAISQCSAVMSLVQQEVFDLFDRVILLGEGRILYGYEELGFQEIVLLLGSLYFQIGDSFAVSLFVYIQMTANNIIGTDRLAYFRERRARMYAAIFYPISWALAEILIATLVFVAIGNITGVVSFRF
>tr|D8R1T0|D8R1T0_SELML Uncharacterized protein OS=Selaginella moellendorffii OX=88036 GN=SELMODRAFT_406260 PE=4 SV=1
VLKDLDGIMPGSTTLLLGPPGSGKSSLLKVLAGRCESGIVSYND-RLIAYVGQVNRHLPFTVRETLEFAGF-LEYVLHVLGLDKV-DGLSETNRHRLTS-AELAIGTAVMIYDQPCYEQDSQATYLVFTLRAISRSSAVMSLVQPEVFELFDRVIVLGDGQILYGYSVLGFQDIVLLLGSVYYKIADTFSVSLFIYIQMIANNVLGTDRLVYHREQRAAMYAPIFYPVSWAIAEIFIATLVFVGISSVSGVISFRL
>tr|D8RD84|D8RD84_SELML ATP-binding cassette transporter OS=Selaginella moellendorffii OX=88036 GN=SmABCG2 PE=4 SV=1
VLDDVSGVMPGSMTLVIGPAGSGKTALLKVLAGHFHPGQVLYNDKRPIAYAGLHNVHLPVTIRETLEFAEF-LEYVLQTFGLHLV--LLKESAKARLTT-AEIAMRTSVFLYDQPATAEDSLRLYLHNLLDTVIECALVTCMAQPEVFELFDRIIILSEGQMIYGYFKLGFQDIVLVIGTLFLNIDRSTSMSLIMYIEITANNLLGTDRQVYVRESRARMYTSLLYPLSWLVSEILLGTFVFVGIAMISGVSSFRL
>lcl|Mp7g16260.1 [MapolyID=Mapoly0123s0008.1]
LMKNVTGVMPGTLTLILGPPGCGKSIMPQVLAGRHE-GMLTYNGHRLVTVVEPQDFHLPTTVKETLQFANM-LEAGLSMLGLDKIGPTLTANEVHRVSV-AEAMAGTAVYVYDHFNSGIDDPLAFLLTAIRIYTGTSVIATMVQSECVELFDRIILLNLGVVVYGYESLGFEEVVVLLGSVYFNIGTTLLMAGSLYIALNVNAVFLVQRQNYNREKASAQFNLAFYGMSWTFAEFGVATLVNSAIFDTGGVVSFRL
>tr|A0A2K1IA42|A0A2K1IA42_PHYPA Uncharacterized protein OS=Physcomitrium patens OX=3218 GN=PHYPA_030720 PE=4 SV=1
LLKDVTGLMPGTLTLVVGPPGSGKRTFLNIIGGRST-GTVTYNGRRLAAVVPSVDVHLPSTVRETLEFARM-LEMNLSILSLDRVGPSLTASEQHHLTT-AEMIAGIPVYVFDQLNAGVSEGMTFLVSSVRIFTQCSVLASTLQQEIFDLFDRIILLDGGQVMFGYESLGFSDVTLILGTIYFNINTTVNMSQSLFILINAQNVILRMTVTVEREQLTNQFNVLMYNAGWTLGEVAVSTMIVCFVFHTAGSVAFRL
>kfl00126_0120_v1.1
VLSGVTGLMPGSLTLCLGPLASGQTALTKILGGRSWVGCVTYNGSRLASYAGPYPNHHPATVRETLEFARLATDLIIKVLGLHVVG-ALTPDELRRLSI-GEMRAGTTVHLHDDVGVDFDPALAFIVSMLKATSQTVQWVACDNSEVYNQFDRVVVLNGGRIVYGYERLGYMEVLLIFGSVFWQMPTIVRSGGVIYISLSATVVLNKERPVYDRERSHRMYPALAWSLGWGLAEIAVSFLFHCAILSIAGYVAFRL
>jgi|Cyapar1|4225|g4105.t1
ILTKMRGAEPGRLTCILGPSGSGKTTLLNTLAQQVPRGRVNINGRHLLSYVRQEDMFYSQTVRETLRLAAAYVEELLNKLGLTKVGRGISGGERKRLNIGCELVSGPSLVLADEPTTGLDSFQARVMATMRRLAGHTVICTVHQPSIFRMIDDLLLLSEGEVVYHFEGAGFADLISIFGSIYFQLGQMAAVSTAMSALSKTLNLFVRERGIVQADRAKGAYGVAAYFFSKLVAELAVAPLTFASVLERLGYGESSL
>kfl00820_0010_v1.1
LLHNVSGVRPGQFMAIMGPEGAGKTLFLQVLAGR-VKGHITYNGTQKMGYVLEVAALQSKTVKEMLLYAAP-MEHVIDSMDLNVLGRALTNEKLR-LLIAVEMVMNPTLLLLDEPTSGLDGALALLTRTLAAYAGRTVIATMKQNRVFGMFDLVLLLAQGNPIYGYASIGYLDLSLLIGCYWYKRTDQAGLFT-IFYWLSTVLI-------LAREQAGGMYHISAWLCHHYVLETIGAPLIFCAITEILAFF--FL
>jgi|Cyapar1|7493|g7252.t1
LLKGISGVAPSELLAVMGPSGGGKTTLLNLLAGRLQGGSVLFNGKRRIGYVLQDDVFFANTVQETLEFTALRVQEVMGALGLLKIGRGVSGGERKRVNIACEMLVDPSLLLLDEPTSGLDSSTAQLMYTLRKLCGRTVVATLHQPSMFELYDKLLLVADGQTAYGFAAVGLVQVLLLCGVLWFRMPFFSCVFWGFFPLYNALSAFPPERGVLMRERASGAYYLSSYFMAKTTSEICVFPTLFAVILAMLGFLSYLC
>CMI088C
VLNNVGGVRPGEVLFVMGPSGSGKTTLLSALSDRIEPNDIPR----IHAFVEQEDALYGSTVRESLRYAATRVDQMLRTLGL-TVGPFFSGGQKRRLSIGVEILRLPSILFLDEPTSGLDSAAAFMVS----AM--VTIVATHQARVLALSDKLMLLSRGRTVYGYEKIPFSDFTGFGSFMANNF-SENVVGDTIQLNA---------KNIWMN---------------------IAMIAFYCSYV-VL-------
>AT1G65410.1 | non-intrinsic ABC protein 11 | Chr1:24295362-24297332 FORWARD LENGTH=345 | 201606
ILKGVSFIRHGEAVGVIGPSGTGKSTILKIMAGLLAPGEVYIRGEEISGLVFQSAALFDSSVRENVGFLLSQLTQTLAAVGLNRP----SGGMKKRVSLTTKEVIEPEVLLYDEPTAGLDPIASTVVEDLDAVGIASYLVVTHQ-TIQRAVDRLLFLYEGKIVWGETT-------------------------------------------IVQQFATGS------------------------------------
>LOC_Os03g46740.2 protein
VLNGISFIRHGEAVGIIGPSGTGKSTVLKVMAGLLAPGDVIICGEDISGVVFQSAALFDSTVRENVGFLLPRLTETLAAVGLDRP----SGGMKKRVSIDTKETIEPEVILYDEPTAGLDPIASTVVEDLDALGIASYVVVTHQ-TIKRAVDRLLFLHEGKVVWGETT-------------------------------------------IVKQFASGS------------------------------------
>LOC_Os03g46740.1 protein
VLNGISFIRHGEAVGIIGPSGTGKSTVLKVMAGLLAPGDVIICGEDISGVVFQSAALFDSTVRENVGFLLPRLTETLAAVGLDRP----SGGMKKRVSIDTKETIEPEVILYDEPTAGLDPIASTVVEDLDALGIASYVVVTHQ-TIKRAVDRLLFLHEGKVVWGETT-------------------------------------------IVKQFASGS------------------------------------
>Mp3g20590.1
ILRGASFIREGEAVGIIGPSGTGKSTILRIMAGLLAPGEVYIMGEALSGLVFQSAALFDSTVRENVGFMLPKLKDSLASVGLDRP----SGGMKKRVAIDRVEQSERELVMYDEPTAGLDPIASTVVEDLDARGISSYVVVTHQ-TIRRAVDRLLFLHDGKVVWGEET-------------------------------------------IVRQFANGS------------------------------------
>jgi|Cyapar1|17058|g16780.t1
ILRGVDLMRRGERVAIIGPSGTGKSTVLKIIAGLTDGGDLFVGGEQIS-MVFQHAALFDSTVGENVGFALTQVARNLAKVGLSEL----SGGMRKRVSIARAITADPDVILWDEPTAGLDPIASTRVEDLHALGNALFVVVTHQSTLRRTADRIVFLHAGRIQWSENG-------------------------------------------YVKQFREAS-----------------------------GP-----
>tr|A0A2K3CQT8|A0A2K3CQT8_CHLRE Uncharacterized protein OS=Chlamydomonas reinhardtii OX=3055 GN=CHLRE_17g728400v5 PE=4 SV=1
------------------PCGGG--SMLDALFGD---GGC----RGL------------------------EVEAVAELLGLHTVGAGLSGGERRRLTLGEAALSLAPVLMLDEITSGLDAAVALVVRTLRRVCNVTAVAALLQPEVVALFDNVLLL-AGRVAFGF-AVGFQEVLGVLGSLYWRRGGVLDLLGVIYTSLNTLMVVEAERVVYRERAAHMY-STAVF-----AAAQELPPLLLQSLLACTGGGPRAA
>AT2G41700.2 | ATP-binding cassette A1 | Chr2:17383239-17395932 REVERSE LENGTH=1846 | 201606
AVNSLQLLYENQILSLLGHNGAGKSTTISMLVGLLPPGDALILGRKELGVCPQHDILFPETVREHLEMFAELVVDMAEEVGLNTVR-ALSGGMKRKLSLGIALIGNSKVIILDEPTSGMDP-YSMLTWQLIKKIGRIILLTTHS-EAEELGDRIGIMANGSLKCGHG-VGMREIHIIVNIAFSFIPASFAV-------------IVKEREVKAKQLISGV-SVLSYWLSTVWDFIVLMLLEYASSTQRLGFC--IV
>AT2G41700.1 | ATP-binding cassette A1 | Chr2:17383239-17396110 REVERSE LENGTH=1882 | 201606
AVNSLQLLYENQILSLLGHNGAGKSTTISMLVGLLPPGDALILGRKELGVCPQHDILFPETVREHLEMFAELVVDMAEEVGLNTVR-ALSGGMKRKLSLGIALIGNSKVIILDEPTSGMDP-YSMLTWQLIKKIGRIILLTTHS-EAEELGDRIGIMANGSLKCGHG-VGMREIHIIVNIAFSFIPASFAV-------------IVKEREVKAKQLISGV-SVLSYWLSTVWDFIVLMLLEYASSTQRLGFC--IV
>kfl00032_0070_v1.1
AVAGVDLLYEGQITALLGHNGAGKSTTIAMLTGLVPPGDADVRGRRQLGVCPQHDILFPETVEEHLQLFADIVANMIQSVGLHAAA-SLSGGMKRKLSVAIALLGGSRVVILDEPSAGMDP-YSQAIWRLLKRSGRCILLTTHS-EADALGDRIAIMSHGMLRAARG-VGLHDLHIIVCVAFAFIPASFAV-------------VVKERETGAKQVLSGV-SLTSYWVSTLWDGVALLLLAYAALTQRLGFCHVIR
>kfl00041_0090_v1.1
AVDGLDLVYDGQITALLGHNGAGKSTTISMLTGLIRPGDAHIWGRRVIGVCPQHNVLFNKTVREHLELFSPIVSSVVEQLELDAAG-SLSGGMKRKLQVAIALIGGSKVVFLDEPTSGMDP-HSRAMWELLRKFDRAIVLTTHY-EADVLCDRIAILSDGRLRCGRG-VGLKELHLFVLIPFCYLAATFAV-------------VVRETAVKAKQLVSGA-SVYAYWLSTTWDLLWLLLVLFIPLSQRWPFNR-VL
>lcl|Mp3g20090.1 [MapolyID=Mapoly0049s0026.1]
AVDGLSLIYEDQITALLGHNGAGKSTTISMLTGLTRPGDAEIWGRRTIGVCPQQNVLFGVTVREHLELFAPIVEDMVERLGLDASA-SLSGGMKRKLQVAIAMIGGSKVVFLDEPTSGMDP-HARGMWDLLRTFGRAIVLTTHY-EADLLCDRIAIMSEGRLRCGKG-VGLFELSLFILIPFCYLAASFAV-------------VVRERVVKAKQMLSGA-NTYSYWTATCWDILFVLLISFLPLSQQLPYNN-VV
>AT5G61690.1 | ABC2 homolog 15 | Chr5:24789495-24793487 REVERSE LENGTH=952 | 201606
AVKGLWMIAKDQLFCLLGPNGAGKTTTISCLTGINPVGDALIYGRKMIGVCPQFDILWDASSEQHLHLASIVGR--LKNLKVAAVR--ASGGMKRRLSVAVALIGDPKLVFLDEPTTGMDPITRRIIQSKKG---RAIILTTHSMEEAILSDRIGIMAKGRLRCGSIRLGFATVP-------ARFV---------------------------------VEVYWQQ---------GSMCISGSEMRPALGIV---I
>AT5G61730.1 | ABC2 homolog 11 | Chr5:24803583-24807898 REVERSE LENGTH=940 | 201606
AVKGLWMIAKDQLFCLLGPNGAGKTTTISCLTGINPVGDAKIYGRKMIGVCPQFDILWDASSEEHLHLASIIAEKLLVDVKLSAIR--ASGGMKRRLSVAIALIGDPKLVFLDEPTTGMDPITRRIIQSKKG---RAIILTTHSMEEAILSDRIGIMAKGRLRCGSIRLGFATVP-------ARFV---------------------------------VEVYWQQ---------GSMCISGAEMRSVLGIV---I
>AT3G47730.1 | ATP-binding cassette A2 | Chr3:17594342-17598828 REVERSE LENGTH=983 | 201606
ALKGLWMIAKDQLFCLLGPNGAGKTTTINCLTGLFPVGDALIYGRKMIGVCPQFDILWDASGEEHLKLASIMVEKSLAEVKLAGIR--ASGGMKRRLSVAVSLIGDPKLVFLDEPTTGMDPITRRIIQTKKG---RAIILTTHSMEEAILSDRIGIMAKGRLRCGSIRLGFANIP-------ARFI---------------------------------VEVYWQQ---------GSLCISGTEMPPLLGIV---I
>LOC_Os08g30740.1 protein
SVKGLWVLEKDQLFCLLGPNGAGKTTTISCLTGITPIGDAMIYGRRMIGVCPQFDILWDATAKEHMELASIVAEQSLIQVKLAAVR--ASGGMKRRLSVAIALIGDPKLVFLDEPTTGMDPITRRIIEAKKG---RAIVLTTHSMEEAILSDRIAIMAKGKLRCGSIRLGYANVP-------ARFV---------------------------------VEVYWDQ---------GSLCISGDEIPQSVGYI---I
>lcl|Mp7g18500.1 [MapolyID=Mapoly0165s0010.1]
AVKDVWYIEKDKLFCLLGPNGAGKTTTINCLTGIIPTGDALIYGRGYMGVCPQFDILWEASGREHLHLGSIGTEQLLAQVKLAAVR--SSGGMKRRLSVAIALIGDPKIVFLDEPTTGMDPVTRRIIESKKG---RAIVLTTHSMEEAILGDRIAIMARGRLRCGSIHLGYVNVP-------APFV---------------------------------VEIYWQQ---------GSLCIAGDLMP-SFAEV---I
>AT5G61700.1 | ABC2 homolog 16 | Chr5:24793864-24797944 FORWARD LENGTH=917 | 201606
AVRGLYLVSSGECFGMLGPNGAGKTSFISMMTGLLKPGTALVQGYTSMGVCPQHDLLWETTGREHLLFGRLAVEESLKSVSLDGVGKPASGGMKRRLSVAISLIGNPKVVYLDEPSTGLDPASRKVIKAKQN---TAIILTTHSMEEAFLCDRLGIFVDGGLQCGSKELGYFTM----------------------------------------------------------------------------------
>AT5G61740.1 | ABC2 homolog 14 | Chr5:24808484-24812597 FORWARD LENGTH=909 | 201606
AVRGLYLVPSGECFGMLGPNGAGKTSFINMMTGLLKPGTALVQGYTSMGVCPQHDLLWGTTGREHLLFGRLAVEESLKSVSLDGVAKPASGGMKRRLSVAISLIGNPKVVYMDEPSTGLDPASRKVIQAKQN---TAIILTTHSMEEAFLCDRLGIFVDGGLQCGPKELGYFTM----------------------------------------------------------------------------------
>AT3G47780.1 | ABC2 homolog 6 | Chr3:17624500-17628972 FORWARD LENGTH=935 | 201606
AVRGLSLVPSGECFGMLGPNGAGKTSFINMMTGLLKPGTALVQGYTSMGVCPQHDLLWETTGREHLLFGRLAVEESLKSVNLHGVAKPASGGMKRRLSVAISLIGNPKVVYMDEPSTGLDPASRKVIKAKQN---TAIILTTHSMEEAFLCDRLGIFVDGGLQCGPKELGYFTM----------------------------------------------------------------------------------
>AT3G47740.1 | ABC2 homolog 2 | Chr3:17600651-17604965 FORWARD LENGTH=932 | 201606
AVRVLSLVPSGECFGMLGPNGAGKTSFINMMTGLVKPGAAFVQGYTSMGVCPQHDLLWETTGREHLLFGRLAVEESLRSVNLHGVAKPASGGMKRRLSVAISLIGNPKVVYMDEPSTGLDPASRKVIKAKRH---TAIILTTHSMEEAFLCDRLGIFVDGRLQCGPKELGYLTM----------------------------------------------------------------------------------
>AT3G47760.1 | ABC2 homolog 4 | Chr3:17611787-17616639 FORWARD LENGTH=896 | 201606
AVRGLSLVPSGECFGMLGPNGAGKTSFINMMTGLMKPGAAFVHGYTSIGVCPQHDLLWETTGREHLLFGRLAVEESLKSVNLRGVAKPASGGMKRRLSVAISLIGSPKVVYMDEPSTGLDPASRRAIKAKNH---TAIILTTHSMEEAFLCDRLGIFVDGRLQCGPKELGYLTM----------------------------------------------------------------------------------
>AT3G47750.1 | ATP binding cassette subfamily A4 | Chr3:17606427-17610889 FORWARD LENGTH=937 | 201606
AVGGLSIVPPGECFGMLGPNGAGKTSFINMMTGLVKPGTALVESYTSMGVCPQHDLLWETTGREHLLFGRLAIEESLKSVNLREVAKPASGGMKRRLSVAISLIGSPKVVYMDEPSTGLDPASRRAIKAKKH---TAIILTTHSMEEAFLCDRLGIFVDGRLQCGPKELGYLTM----------------------------------------------------------------------------------
>AT3G47770.1 | ABC2 homolog 5 | Chr3:17618055-17622678 FORWARD LENGTH=900 | 201606
AVCGLSLVPSGECFGMLGPNGAGKTSFINMMTGLVKPGSAFVQGYISMGVCPQHDLLWETTGKEHLLFGRLAVEESLKSVNLHGVAIPASGGMKRRLSVAISLIGSPKVVYMDEPSTGLDPASRIVIKAKKH---AAIILTTHSMEEAFLCDRLGIFVDGRLQCGPKELGYLTI----------------------------------------------------------------------------------
>AT3G47790.1 | ABC2 homolog 7 | Chr3:17629584-17633711 FORWARD LENGTH=901 | 201606
AVRGLSLLPQGECFGMLGPNGAGKTSFINMMTGIIKPGTAFVQGYTTIGVCPQHDLLWEKSGREHLLFGRLAVEESLRSVNLHGIGKQVSGGMKRRLSVAISLIGSPKVVYMDEPSTGLDPASRKVVKAKRK---GAIILTTHSMEEAILCDRIGIFVDGSLQCGPKELGYLTV----------------------------------------------------------------------------------
>LOC_Os08g30770.1 protein
AVRGLSLLPKGQCFGMLGPNGAGKTSFISMMIGLIPPGTALVHGYTNMGVCPQHDLLWETTGKEHLLFGRLAVDDSLKNVNLHGVGKQVSGGMKRRLSVAISLIGDPKVVFMDEPSTGLDPASRNVVKAKKN---RAIILTTHSMEEAVLCDRLGIFVDGGFQCGPKELGYFTM----------------------------------------------------------------------------------
>kfl00417_0130_v1.1
AVKSLALVPRGECFGMLGPNGAGKTTSINMMVGFLQPGTALIEGYSVMGVCPQHDLLWESSGREHLLFGRLAVERSLRSVNLAGVGKRASGGMKRRLSVAISLIGDPLVVYMDEPSTGLDPASRNVVKAKKD---RAIILTTHSMEEAVLCDRLGIFVDGQFQCGPKELGYFSV----------------------------------------------------------------------------------
>LOC_Os08g30780.1 protein
AVKGLSLLRKGQCFGMLGPNGAGKTSFINMMIGLVAPGTAYIHGYANIGVCPQHDLLWETTGREHLMFGRLAVNESLKSVNLHSFGKSVSGGMKRRLSVAIALIGNPKVVYMDEPSTGLDTTSRSVIKAKKN---CTIILTTHSMEEAELCDRVGIFVDGNFQCGPKELGRLTI----------------------------------------------------------------------------------
>lcl|Mp7g18420.1 [MapolyID=Mapoly0165s0002.1]
AVRGLSLVQRNECFGMLGPNGAGKTSTINMMIGFLTPGTAYIKGYTSMGVCPQHDLIWETSGREHLMFGRLAVDASLKSVNLNNVGKRSSGGMKRRLSVAISLIGNPQVVYMDEPSTGLDPASRFVVKAKKD---RAIILTTHSMEEAALCDRLGIFVNGQLQCGSKELGHLTI----------------------------------------------------------------------------------
>lcl|Mp5g00540.1 [MapolyID=Mapoly0078s0053.1]
AVRGLSLVETGECFGMLGPNGAGKSTTINMMIGLLTPGTAYIHGYTSMGVCPQHDLIWEQTGREHLLFGRLAVDASLKSVNLDRVGKKTSGGMKRRLSVAISLIGDPKVVYMDEPSTGLDPASRSIVKAKKD---RAIILTTHSMEEAALCDRLCIFVNGQLQCGSKELGYLTV----------------------------------------------------------------------------------
>LOC_Os02g11960.1 protein
AVRGLSLMPRGQCFGVLGPNGAGKTTLINMLTGFTKPGTAYIEGYAGIGVCPQHDLLWETTGREHLLFGRLAIEKSLKSVRLAGIAKLVSGGMKRRLSVAISLIGDPKVVYMDEPSSGLDPASRKAVKAKQD---RAIILTTHSMEEAFLCDRIGIIANGSLQCGSKELGYLTV----------------------------------------------------------------------------------
>LOC_Os06g38950.1 protein
AVRGLSLLPYGECLGILGPNGAGKSSFISMMIGLTRPGNAFVREYNSMGVCPQNDMLWEMTGREHLQFGRLAVNESLRSVNLHGAPKQVSGGMKRRLSVAISLIGDAKVVYMDEPSTGLDPASRKAVKAKRD---RAIVLTTHSMEEAVLCDRLCIMVDGSLQCGPKELGYLTM----------------------------------------------------------------------------------
>CMH235C
AVRGLSLLRRDETFAIIGQNGSGKSTTMNCLTGLLDIGDVRILGQLQMGVCPQFDVLWSDTGEEHLYFARLAVQDALESVRLAPVRRLASGGMRRRLSVAIALIGGSKLVILDEPSTGLDPQSRYCIQHRAG---RTILLTTHSMEETRLADRVGIMCMGQMRAGPNELGYLVL----------------------------------------------------------------------------------
>jgi|Cyapar1|93|g89.t1
AVKGTWLMEEGKLFCLLGHNGAGKTTTFNMLTGLFKPGDATIFGHSIMGVCPQHDILWDLSGRDHLRINRIEVEERLKDVELTSSGNAYSGGMRRRLSVAIALIGNPGIVFLDEPTTGMDPVSRRQVKVKRD---RVIVLTTHSMEEAILGDRIGIMKAGRVSVGSLSLRYVAAS-------GTFV---------------------------------VDLFWDQ---------GSLFVSGGVQLSGIANV---T
>jgi|Cyapar1|96|g92.t1
-----------------------------MLCGFHMPGTAVINGMDVMGVCPQHDLLWNLTGREHLRFGRLSITYRLGQVSLLEAQNAFSGGMKRRLSVAIALMGNPDVVLLDEPSTGLDPASRRSLEYKKS---CAMLLTTHS----EL-----------LSC--------------------FA---------------------------------------------------LALS---------------
>kfl00487_0040_v1.1
AVKGLTMLYEGQLFAFLGHTGSGKSSVAGMLMGLVRPGEAVYSHHSGSLLVPQSNIHSGFTAAEQLVYVA-VVQSLLAELGM---GRTLDESARRKLTVALALVGDPHVVVLDEPTRGLDAISRSVWEALRRRAGQCVVVTTDS-EADVLADRKAILSHGVVKCGRDSLGMMELHLVSGAV-----TTLSVLDAEYVFYVCLSTVVSEREIGLRLRVAGL-RSFPFWLGTCFGRTFVLNVLALLMVAALGYHHLAL
>lcl|Mp4g20650.1 [MapolyID=Mapoly0101s0011.1]
VIKGLNLLYEGQLFAFVGHSRSGKSALVSMLAGLSQRGEAFIYGRSLVGFCPQEDIILDLTVREQLKFASATTEDLLQELHLETM----TASAKRRLSLAIAMIGDPQVVIMDQPTANMDAESRKFWDMVKKHQGRVFIFTTDS-EADMVADRKAILCCGSSLFGLESIGTEEV-LGIGMAFGHVP-----LAIFFLFTALLSY-------FLTAQGAASLLYIYFILAANVVDPLISGLHFNSIVSGLGFWDVVL
>jgi|Cyapar1|2580|g2503.t1
ILRGCTGLQPGRLCGILGSSGAGKTTLLNLLAGQFAAGSVLLNGRRVSGFVFQDDVILETTVREALAMSAQRVDEILSVLHLDTVGKGISGGERKRAACGMEMIVNPGILFLDEPTSGLDTFTASIMETLKGLAGRTIAATLHQPSIFHMFDDLMIMAHGRILYGFAALGLRNKLILCGLIYLRVGSIQNRNGALFAIMGILSVFDAEKAVFRREHAQGMYGAGSFFLSRVAVDLIALPWLFATIMPLMGFYEALL
>jgi|Cyapar1|2545|g2469.t1
ILKGCNGFQPGRFCGILGASGAGKTTLLNLLAGQRSEGSILVNGRKVSGFVFQDDVILETTVREALTMSALKVTEIISVLHLDTVGKGISGGERKRAACGMEMIVNPGILFLDEPTSGLDTFTAAIVETLKGLAGRTVAATLHQPSIFHMFDDLCLMASGRIMYGFAALGFRNRLILCGLIYLRVGSIQNRNGAMFAAMGVLSVFGAEKIVFRREHSQGMYNTTAFFLSKIFVEAILLPWLYSLILPLMGFFEALV
>jgi|Cyapar1|12555|g12136.t1
ILKDCCGFQPARFTAILGASGAGKTTLLNILAGQVVEGQISVNGRRVSGFVFQDDMILETTVREALTMSALKVEDTIVTLHLNTVGKGISGGERKRLACGIEMIVNPGVLFLDEPTSGLDTFTASIVSTLKGLAGRTVAATLHQPSIFHMFDDLCLMAAGRILYGFAAEGFRNKMILGGLIYLRVGSIQNRNGAMFATMGVLSVFWAEKAVFRREQAQRMYSTAAFFLSKVMVELVVLPFIFSVIMPLMGFFEVLV
>tr|A0A2K3DUU4|A0A2K3DUU4_CHLRE Uncharacterized protein OS=Chlamydomonas reinhardtii OX=3055 GN=CHLRE_04g228650v5 PE=4 SV=1
--------KAGQLVAVVGSTGSGKSTLISAILGTAQQPYI--AG----AYVPQSPF---ITVRDNILFGLPYLAGACLGPDLMTMGRGVSGGQKQRLAIARALYADADVVLLDDPLSALDAAVGRVFEVVRGLLRKAVVMATNQLHFVRQADIVVVLEGGRVA-GAAAL-----LLFTGSIRANLSGALRRAGGLDTEALSAGQLALARALLNPEATANVDVETDALIQSLRSQFTLLTIAHTIIDEAGGAVRSSL
>tr|A0A2K3E2F8|A0A2K3E2F8_CHLRE Uncharacterized protein OS=Chlamydomonas reinhardtii OX=3055 GN=CHLRE_02g103250v5 PE=4 SV=1
LLAAVDGGRPGELVCVVGRVGSGKSSLLAAALGEMEPGDVGLGG----AYVAQTAW---VSLADNVTLGAPWVQACALGPDLDTIGKGVSGGQKQRLALARAMYQDADIYLLDDPLSAVDVHVGAIFKVVRRLVGAAVLLVTNAVQYLPSADQILVLDGGKVAIGEKAAGAVDVLLFSGSVRSNIDAALGVLGGLSAPAFSVGQVCVARALLRKEATASVDPETDGLIQRIRTHFTVLAIAHTILDE--GPV----
>AagrOXF_evm.model.utg000001l.35.1 EVM AagrOXF_evm.TU.utg000001l.35   utg000001l:208399-213603(-)
ILTGVELVGKGERVAVCGTVGSGKSSLLSAI------GEMV-GGSGQTGYVAQSAWIQSGKIQDNILFGRPKYEKVIRACALQTIGRGLSGGQKQRVQIARALYQDVDIYLLDDPFSAVDAHTGSLFKCILGAMTKTVIYVTHQVEFLPAADLILVMRDGEIVQGYENLGFNLLPLFEGDLRMNL-SDDVLWETLRKCLEAVQAICLGRALLKREATASVDTATDSLIQQTIRTETVITVAHLTVILVLGRLELLL
>AagrOXF_evm.model.utg000001l.34.1 EVM AagrOXF_evm.TU.utg000001l.34   utg000001l:201367-207041(-)
TLTGVELVRKGERVAVCGTVGSGKSSLLSAI------GEMV-SGSGQLAYVAQSAWIQSGKIQDNILFGSPKYEKVIRACALQTIGRGLSGGQKQRVQIARALYQDVDTYLLDDPFSAVDAHTGSLFKCILGAMSKTVIFVTHQVEFLPAADLILVMRDGEIVQGYEELGFDLLPLFEGDLRMNL-SDDVLWETLRKCLEAVQAICLGRALLKREATASVDTATDSLIQQTIRTETVITVAHPTVILVLGRVEFLL
>AT1G04120.1 | multidrug resistance-associated protein 5 | Chr1:1064848-1070396 REVERSE LENGTH=1514 | 201606
TLSGIQMVEKGMRVAVCGTVGSGKSSFISCI------GEIP-SGCGTTGYVSQSAWIQSGNIEENILFGSPKYKNVIQACSLQTIGRGISGGQKQRVQLARALYQDADIYLLDDPFSALDAHTGSLFRYILSALEKTVVFVTHQVEFLPAADLILVLKEGRIIQGYDDLGFKALPLFEGTIRANL-SDDKIWEALDKSLDVVRGVSLGRALLKQEATASVDTATDNLIQKIIRTETVCTIAHPTVILVLGRVEFLL
>LOC_Os03g04920.1 protein
TLSGINLVVRGMRVAVCGVIGSGKSSLLSSI------GEIP-CGSGSAAYVPQTAWIQSGNIEENILFGSPRYKRVIEACSLQTIGRGISGGQKQRVQLARALYQDADIYLLDDPFSAVDAHTGSLFRYILTALSKTVIYVTHQIEFLPAADLILVLKDGHITQGYDDLGFNALPLFEGTIRMNL-TDQEIWEALEKCLEVIRSIALGRALLKQEATASVDTATDNLIQKIIRSETVCTIAHPTVILVLGKIEFLL
>lcl|Mp4g11930.1 [MapolyID=Mapoly0011s0178.1]
TLRHINMISRGACVAICGTVGSGKSSLLSCI------GEIP-TGTGTTAYVAQSPWIQSGTIEDNIRFGSPRYKNVLRVCALQTIGRGISGGQKQRVQLARAVYQDADVYLLDDPFSAVDAHTGSLFKCVLMTLSKTVIYVTHQVDFLPAADIILVMRDGEIVQGYEDLGFSTLPLFEGTIRGNL-SDAEIWEALDKCLDVVRGLCMGRALLKREATASVDSATDGVIQRTIRSETVVTVAHPTVVYVLGLVEYLL
>tr|A0A2K1ISM9|A0A2K1ISM9_PHYPA Uncharacterized protein OS=Physcomitrium patens OX=3218 GN=PHYPA_026409 PE=4 SV=1
TLTGINLVKQGSRVAVCGIVGSGKSSLLLSV------GEIP-AG-----------------------------------------------------------------------------------VCILEELSKTVIYVTHQIEFLPAADFILVLDRGAIVQGYEDLDFQKLPLFEGTIRTNL-TNLQVWEALDKCLDVVRGVCLGRALLRREATASVDSATDNVIQRTLRTETVVTIAHPTVVKVLGRLEYLL
>tr|A0A2K1JML0|A0A2K1JML0_PHYPA Uncharacterized protein OS=Physcomitrium patens OX=3218 GN=PHYPA_017599 PE=4 SV=1
TLRGINLVKRGSRVAVCGTVGSGKSSLLLSI------GEIP-DGSGTTAYVPQSAWIQTGKVVDNIRFGKPRYESIIDACALQTIGRGISGGQKQRIQLARALYQDSDIYLLDDPFSAVDAHTGSLFQCILEILAKTVVYVTHQVEFLPAADLILVFDNGSIVQGYEDLGFQSLPLFEGTIRSNL-TDIEVWEALNKSLDVVHAVALGRAILKREATASVDSATDNVIQRTLRTETVVTIAHPTVVRVLGRIEFLL
>tr|A9U4I9|A9U4I9_PHYPA ATP-binding cassette transporter, subfamily C, member 15, group MRP protein PpABCC15 OS=Physcomitrium patens OX=3218 GN=ppabcc15 PE=4 SV=1
TLTNVNLVRAGSRVAICGMVGSGKTSLISCI------GEIP-SGAGSIAYVAQSAWIQSGTIEQNILFGSDKYEAVLLACALQTIGRGISGGQKQRVQLARALYQDADIYLLDDPFSAVDAHTGTLFNYVMRALNKTLIYVTHQMEFLPQADLILVMHNGEIVQGYEELGFSAMPLFEGSVRANL-SDAEVWQALDKCLDTVRGVCLGRALLKREATASVDTATDNLIQQTLRVETVVTIAHPTVIRVLGRVEYLL
>AagrOXF_evm.model.utg000005l.269.1 . AagrOXF_evm.TU.utg000005l.269   utg000005l:1070968-1076707(-)
TLRQVDLIKAGDRVAVCGIVGSGKSSLLSCF------GEIP-SGKGRTAYVAQTPWIQSGSVQDNILFGSLKYERVLEVCQLKTIGRGISGGQKQRIQLARAVYQDADIYILDDPFSALDAQTSSIFQCILQELPKTLVFITHQVDFLPVADHILVLRDGEIVEGYDELGFTSLPLFEGTVRSNL-SDAEIWEALDKCLGIVRALCLGRTLLKREATASVDTSTDSVMQRTIREETVITVAHPTVILVLGRVDFLL
>AagrOXF_evm.model.utg000005l.269.3 . AagrOXF_evm.TU.utg000005l.269   utg000005l:1070968-1076707(-)
TLRQVDLIKAGDRVAVCGIVGSGKSSLLSCF------GEIP-SGKGRTAYVAQTPWIQSGSVQDNILFGSLKYERVLEVCQLKTIGRGISGGQKQRIQLARAVYQDADIYILDDPFSALDAQTSSIFQCILQELPKTLVFITHQVDFLPVADHILVLRDGEIVEGYDELGFTSLPLFEGTVRSNL-SDAEIWEALDKCLGIVRALCLGRTLLKREATASVDTSTDSVMQRTIREETVITVAHPTVILVLGRVDFLL
>AT3G13080.3 | multidrug resistance-associated protein 3 | Chr3:4197606-4201250 REVERSE LENGTH=1120 | 201606
TLKDINFVFPGMKVAVCGTVGSGKSSLLSSL------GEVP-SGCGTKAYVAQSPWIQSGKIEDNILFGKPRYDKVLEACSLQTIGRGISGGQKQRIQIARALYQDADIYLFDDPFSAVDAHTGSLFKVLLGLLSKSVIYVTHQVEFLPAADLILVMKDGRISQGYNDIGFMEL------------------------------------------------------------H---------------------
>AT3G13080.1 | multidrug resistance-associated protein 3 | Chr3:4196019-4201250 REVERSE LENGTH=1514 | 201606
TLKDINFVFPGMKVAVCGTVGSGKSSLLSSL------GEVP-SGCGTKAYVAQSPWIQSGKIEDNILFGKPRYDKVLEACSLQTIGRGISGGQKQRIQIARALYQDADIYLFDDPFSAVDAHTGSLFKVLLGLLSKSVIYVTHQVEFLPAADLILVMKDGRISQGYNDIGFMELPMFEGTMRSNL-TDDQIWEALDKCLDEVRKVCLGRVLLKREATASVDTATDNLIQKTLREHTVITIAHSSVIMLLGIIEYLL
>AT3G13080.2 | multidrug resistance-associated protein 3 | Chr3:4196019-4201250 REVERSE LENGTH=1489 | 201606
TLKDINFVFPGMKVAVCGTVGSGKSSLLSSL------GEVP-SGCGTKAYVAQSPWIQSGKIEDNILFGKPRYDKVLEACSLQTIGRGISGGQKQRIQIARALYQDADIYLFDDPFSAVDAHTGSLFKVLLGLLSKSVIYVTHQVEFLPAADLILVMKDGRISQGYNDIGFMEL-------------NDQIWEALDKCLDEVRKVCLGRVLLKREATASVDTATDNLIQKTLREHTVITIAHSSVIMLLGIIEYLL
>AT3G13090.1 | multidrug resistance-associated protein 8 | Chr3:4203013-4208171 REVERSE LENGTH=1466 | 201606
TLRDMNFVSQGMNVAICGTVGSGKSSLLSSI------GEVP-SGCGRKAYIAQSPWIQSGKVEENILFGKPWYDRVLEACSLQTIGRGISGGQKQRIQIARALYQDADIYLFDDPFSAVDAHTGSLFKVLLGLLHKTVIYVTHQVEFLPEADLILVMKDGKITQGYHEIGFMELPMFEGTIRSNL-TDDQIWEALDNCLDEVRKVCLGRVLLKREATASIDTATDNLIQETLRHHTVITIAHSSVIMLLGLIEHLL
>AT3G13100.1 | multidrug resistance-associated protein 7 | Chr3:4208859-4214173 REVERSE LENGTH=1493 | 201606
TLKDIRFIPHGMNIAICGTVGSGKSSLLSSI------GEVP-SGCGRKAYIAQSPWIQSGKVEENILFGKPWYQRVLEACSLQTIGRGISGGQKQRIQIARALYQDADIYLFDDPFSAVDAHTGSLFKVLLGLLNKTVIYVTHQLEFLPEADLILVMKDGRITQGYNEIGFMELPMFEGTVRSNL-ADDQIWEALDKCLDEIRKVCLGRVLLKREATASVDTATDTLIQETLRQHTVITIAHSSVIMLLGLIEHLL
>LOC_Os01g07870.1 protein
TLKDLNFAQQGMRIAVCGTVGSGKSSLLSCI------GEIP-SGCGTMAYVSQSAWIQSGKIQDNILFGKQKYDRVLESCSLQTIGRGISGGQKQRIQIARALYQDADIYLFDDPFSAVDAHTGSLFKCLLGELSKTVVYVTHQIEFLPAADLILVMKGGRIAQGYDEIGFMELPMFEGTVRTNL-TDSQIWEALDRCLDEVRRVCLGRVILKREATASVDTATDNLIQKTLRQQTVITIAHTSVLMLLGVAERLL
>AT1G71330.1 | non-intrinsic ABC protein 5 | Chr1:26884014-26885169 REVERSE LENGTH=324 | 201606
-----------------------------------------------------------------------RYDKVIEACSLQTIGRGISGGQKQRIHIARALYQDADIYLFDDPFSAVDAHTGSLFKALRGLLSKSVIYVTHQVEFLPSADLTLVMKDGRISQGYNDIGFREL-------------------------------------------------------------SKTCI----------------
>LOC_Os02g18700.1 protein
TLRNLNFIRQGMRVAICGTVGSGKSSLLSCI------GEIP-SGCGRIAYVSQSPWIQSGTIEHNILFDTKRYEKVLEACCLQTIGRGISGGQKQRMQIARALYQDADIFLFDDPFSAVDAHTGLLFKCLLGLLSKTVVYVTHHVEFLPSANAIM-------------------PMFEGTLRNNI-SDEQIWEALDSCLDEVRKVCLGRVVLKKEATSSVDPITDNLIQKTLKQQTVITIAHTSVLKLMGKIEALL
>LOC_Os02g18670.1 protein
TLRNLNFIRQGMRVAICGTVGSGKSSLLSCI------GEIP-SGCGRIAYVSQSPWIQSGTIEHNILFGTKRYEKVLEACCLQTIGRGISGGQKQRIQIARALYQDADIFLFDDPFSAVDAHTGLLFKCLLGLLSKTVVYVTHHVEFLPSADAIMVMKDGQIIQGYAEIGFTKLPMFEGTLRNNI-SDEQIWEALNSCLDEVRKVCLGRVVLKKEATSSVDPITDNLIQKTLKQQTVITIAHASVLKLLGKIEDLL
>tr|D8QQ99|D8QQ99_SELML ATP-binding cassette transporter, subfamily C, member 7, SmABCC7 OS=Selaginella moellendorffii OX=88036 GN=SmABCC7 PE=4 SV=1
SLSGVNLVKKGMTVAVCGKVGSGKSSLLSCL------GEIP-SGTGRTSYVGQTAWIQSGKIEDNVLFGSPKYDRVLDMCQLQTIGRGISGGQKQRIQLARALYQDADIYLLDDPFSAVDVETGTIFKCVLNALSKTVILVTHQVEFLPVADLILVLNDGRITQGYTQLKFSVLPLFEGTIRYNL-SDPEIWEALDNCLDLVRCFCLGRVMLKQEATASVDSATDGVIQSTIATKTVITIAHPTVVYVLGRIEYLL
>tr|D8R8N1|D8R8N1_SELML ATP-binding cassette transporter, subfamily C, member 8, SmABCC8 OS=Selaginella moellendorffii OX=88036 GN=SmABCC8 PE=4 SV=1
SLSGVNLVKKGMTVAVCGKVGSGKSSLLSCL------GEIP-SGTGRTSYVGQTAWIQSGKIEDNVLFGSPKYDRVLDMCQLQTIGRGISGGQKQRIQLARALYQDADIYLLDDPFSAVDVETGTIFKCVLSALSKTVILVTHQVEFLPVADLILVLNDGRITQGYTQLKFSVLPLFEGTIRYNI-SDPEIWEALDNCLDLVRCFCLGRVMLKQEATASVDSATDGVIQSTIATKTVITIAHPTVVYVLGRIEYLL
>tr|D8R8N0|D8R8N0_SELML Uncharacterized protein OS=Selaginella moellendorffii OX=88036 GN=SELMODRAFT_169086 PE=4 SV=1
SLSRVNLVKTGMTVAVCGKVGSGKSSLLSCL------GEIP-SGTGRTSYVGQTAWIQSGKIEDNVLFGSLKYDRVLEMCQLQTIGRGISGGQKQRIQLARALYQDADIYLLDDPFSAVDVETGTIFKCVLNALSKTVILVTHQVEFLPVADLILVLNDGRITQGYTQLKFSVLPLFEGTIRYNL-SDPEIWEALDKCLDFVRCFCLGRVMLKQEATASVDSATDGVIQSTIATKTVITIAHPTVVYVLGRIEYLL
>tr|D8QQA9|D8QQA9_SELML ATP-binding cassette transporter, subfamily C, member 11, SmABCC11 OS=Selaginella moellendorffii OX=88036 GN=SmABCC11 PE=4 SV=1
SLSRVNLVKTGMTVAVCGKVGSGKSSLLSCL------GEIP-SGTGRTSYVGQTAWIQSGKIEDNVLFGSLKYDRVLEMCQLQTIGRGISGGQKQRIQLARALYQDADIYLLDDPFSAVDVETGTIFKCVLNALSKTVILVTHQVEFLPVADLILVLNDGRITQGYTQLKFSVLPLFEGTIRYNL-SDPEIWEALDNCLDLVRCFCLGRVMLKQEATASVDSATDGVIQSTIATKTVITIAHPTVVYVLGRIEYLM
>tr|D8QQA3|D8QQA3_SELML ATP-binding cassette transporter, subfamily C, member 13, SmABCC13 OS=Selaginella moellendorffii OX=88036 GN=SmABCC13 PE=4 SV=1
SLSRVNLVKTGMTVAVCGKVGSGKSSFLSCL------GEIP-SGTGKTSYVGQTAWIQSGKVEDNVLFGSLKYDRVLEMCQLQTIGRGISGGQKQRIQLARALYQDADIYLLDDPFSAVDVETGTIFKCVLNAMSKTVILVTHQVEFLPVADLILVLNDGRITQGYTQLKFSVLPLFEGTIRYNL-SDPEIWEALDNCLDLVRCFCLGRVMLKQEATASVDSATDGVIQSTIATKTVITIAHPTVVYVLGRIEYLL
>tr|D8S1Q5|D8S1Q5_SELML ATP-binding cassette transporter, subfamily C, member 14, SmABCC14 OS=Selaginella moellendorffii OX=88036 GN=SmABCC14 PE=4 SV=1
SLSNIHFVWEGATVAVCGMVGSGKSTLLSCL------GQVP-AGHGKVAYVGQTAWIQSGKVQDNVLFGSPRYDKVLEMCQLQTIGRGISGGQKQRIQIARALYQDADIYLLDDPFSAVDIETGTMFKIILKALSKTVVLVTHQVEFLAVADSILVLKDGCITQGYQELQFNTLPLFEGTVRYNL-SDAELWEALDKSLDLVRNLCLGRVMLKREATASVDTATAAVLQSTISKETVITIAHPTVILVLGRVEYLL
>tr|D8T997|D8T997_SELML Uncharacterized protein OS=Selaginella moellendorffii OX=88036 GN=SELMODRAFT_134840 PE=4 SV=1
SLSNIHFVWEGATVAVCGMVGSGKSTLLSCL------GQVP-AGHGKVAYVGQTAWIQSGKVQDNVLFGSPRYDKVLEMCQLQTIGRGISGGQKQRIQIARALYQDADIYLLDDPFSAVDIETGTMFKIILKALSKTVVLVTHQVEFLAVADSILVLKDGCITQGYQELQFNTLPLFEGTVRYNL-SDAELWEALDKSIDLVRNLCLGRVMLKREATASVDTATAAVLQSTISKETVITIAHPTVILVLGRVEYLL
>AT3G60160.1 | multidrug resistance-associated protein 9 | Chr3:22223829-22229195 REVERSE LENGTH=1506 | 201606
TLDDIELVKSGMKVAVCGAVGSGKSSLLSSI------GEIQ-KGSGKQAYVPQSPWILSGTIRDNILFGSMKYERTVKACALLTIGRGISGGQKQRIQIARAVYQNADIYLLDDPFSAVDAHTGRLFECLMGILDKTVLYVTHQVEFLPAADLILVMQNGRVMQGFEELNFEVLPLFDGTIRLNL-TDHEIWEAIDKCLDVIRAVCLGRVLLKKEATASVDSATDGVIQKIINQETVVTIAHHTVILVLGRIEFLL
>AT3G60970.1 | multidrug resistance-associated protein 15 | Chr3:22557535-22561575 FORWARD LENGTH=1053 | 201606
TLDDIELVKSGMKVAICGAVGSGKSSLPSSI------GEIQ-KGSGKQAYVPQSPWILSGTIRDNILFGSIKYERTVKACALLTIGRGISGGQKQRIQIARAVYQNADIYLLDDPFSAVDAHTGRLFECLMGILDKTVLYVTHQVEFLPAADLILVMQNGRVMQGFEELNFEVLNLFDGTIRLNL-TDREIWEALDKCLDVIRAVCLGRVLLKKEATASVDSATDGVIQKIINQETVVTIAHHTVILVLGRIEFLL
>LOC_Os04g49890.1 protein
TLKDVELVKRGMKVAICGMVGSGKSSLLSSI------GEMP-AGSGSKAYVPQSAWILSGNIRDNILFGNPKYDKIIQACALLTIGRGISGGQKQRIQIARSVYEDADIYLFDDPFSAVDAHTGSLFKCLMGILDKTILYVTHQVEFLPTADLILVMQDGNIVQGFDELNFEAIPMFEGTVRGNL-SDQRIWEILDKCLDIVRQFCLGRVLLKREATASVDSSTDAIIQETIRDETVLTIAHHTVILVFGRIEYLL
>LOC_Os04g49900.1 protein
TLQDIHVIHKGMKVAVCGAVGSGKSSLLSCV------GEMP-QGFGTKAYVPQSSWILSGTIRENILFGSPRYERTIEACALMTIGRGTSGGQKQRIQIARAVYKDADVYLFDDPFSAVDPQTGRLYKCLMGVLDKTVLYVTHQVEFLVDADLIMVMQNGRIAQGFQE-NFGVIPMFDGTIRGNL-PDSRIWEVVDKCLNVVRSFCLGRILLRKEATASVDSATDRIIQEIIRQETVLAIAHNTVILVLGSIEYLL
>AagrOXF_evm.model.utg000095l.59.1 EVM AagrOXF_evm.TU.utg000095l.59   utg000095l:307530-314688(+)
VLKDITVIQHGDRVAVVGEVGAGKSSLLSAI------GEIP-SGAGSTAYVPQTAWIQSGTVRDNILFGLPRYNACIKACALGTIGRGISGGQKQRIQLARAVYQDADIYLLDDPFSAVDAHTASLFTCVMGILQKTVILVTHQVEFLPVLDMILLMEDGEIRKGFDELSFGDLPMFRGTVRFNM-SDHLIWEALDKCLDVIREFCLGRVLLRHEATASIDNATDSLLQKTIRKETVITVAHPTVVMALGEVEFLL
>tr|A0A2K1L8W8|A0A2K1L8W8_PHYPA Uncharacterized protein OS=Physcomitrium patens OX=3218 GN=PHYPA_000897 PE=4 SV=1
TLRNLTAIKHGQRVAVCGAVGCGKSSFIQAI------GEMP-SGNGTVAYVAQSAWIRSGTFRDNILFGKPRYRKTLRACALLTIGRGMSGGQKQRMQLARAVYQNADIYLLDDPLSAVDAHTAALFNCIMDALGKTVILVTHQVEFLPAVDSILLLRDGEIWQGYNELGFEELPLFRGTVRFNL-SDAEIWEALDKCLDIIRTFCLGRALLKHEATASIDNNTDAILQRILRRETVVTVAHPTVIAALGKMEFLL
>tr|D8QW54|D8QW54_SELML ATP-binding cassette transporter, subfamily C, member 3, cluster II, SmABCC3 OS=Selaginella moellendorffii OX=88036 GN=SmABCC3 PE=4 SV=1
TLRNINLVKHGGRVAICGEVGSGKSTFICAI------GETP-AGCGTVAYVPQIAWIQSGTIRENILFGLPRYRRTLKACALLTIGRGISGGQKQRIQLARAVYQDADIYLLDDPFSAVDAHTCSLFKCITGLLKKTVVLVTHQVEFLPAFDTILLLKDGEICQGFNELGFEELPLFRGTVRFNL-TDLQIWEALDKCLESVREFCLGRVLLKNEATASIDNATDAVLQKLLREETVITVAHPTVVMALGILEFLL
>tr|D8SAR5|D8SAR5_SELML Uncharacterized protein OS=Selaginella moellendorffii OX=88036 GN=SELMODRAFT_268342 PE=4 SV=1
TLRNINLVKHGGRVAICGEVGSGKSTFICSI------GETP-AGCGTVAYVPQIAWIQSGTIRENILFGLPRYRRTLKACALLTIGRGISGGQKQRIQLARAVYQDADIYLLDDPFSAVDAHTCSLFKCIMGLLKKTVVLVTHQVEFLPAFDTILLLKDGEICQGFNELGFEELPLFRGTVRFNL-TDLQIWEALDKCLESVREFCLGRVLLKNEATASIDNATDAVLQKLLREETVITVAHPTVVMALGILEFLL
>lcl|Mp4g15590.2 [MapolyID=Mapoly0054s0024.2]
TLRNISMIKHGQHVAVCGTVGAGKSTLIYSI------GDIP-SGSGSIAYVAQTAWIQSGTIRDNILFGKPRYEETIRACALLTIGRGISGGQKQRIQLARAVYQDADIYLLDDPFSAVDAHTGSIFKCVRGVLSKTVILVTHQVEFLPAVDMILLLKDGQIIQGYSELGFAELPLFRGTVRFNM-TDEDVWMALEKCLDVIRNFCLGRVLLKHEATASIDNTTDAILQKVIREETVITVAHPTVIMALGLLEYLL
>lcl|Mp4g15590.1 [MapolyID=Mapoly0054s0024.1]
TLRNISMIKHGQHVAVCGTVGAGKSTLIYSI------GDIP-SGSGSIAYVAQTAWIQSGTIRDNILFGKPRYEETIRACALLTIGRGISGGQKQRIQLARAVYQDADIYLLDDPFSAVDAHTGSIFKCVRGVLSKTVILVTHQVEFLPAVDMILLLKDGQIIQGYSELGFAELPLFRGTVRFNM-TDEDVWMALEKCLDVIRNFCLGRVLLKHEATASIDNTTDAILQKVIREETVITVAHPTVIMALGLLEYLL
>AagrOXF_evm.model.utg000095l.62.1 . AagrOXF_evm.TU.utg000095l.62   utg000095l:320833-325644(+)
TLRNINLVQHGQLVAVCGQVGSGKSSLLMCI------GEMP-SGSGTVAYVAQTAWIESGTIQDNILFGKAKYQSVLQACALLTIGRGLSGGQKQRIQLARALYQDSDIYLLDDPFSAVDAHTVSLFSCVLQALGKTVILVTHQVEFLPAADVILLLQDGEIREGYNQIGFEKLPLFCGTVRFNL-KDVELWEALDLCLNTIRAFCLGRVLLRHEATASIDNNTDSILQKVIRKATVITVAHPTVVKALGQLEFLL
>AagrOXF_evm.model.utg000095l.62.2 . AagrOXF_evm.TU.utg000095l.62   utg000095l:320833-325506(+)
TLRNINLVQHGQLVAVCGQVGSGKSSLLMCI------GEMP-SGSGTVAYVAQTAWIESGTIQDNILFGKAKYQSVLQACALLTIGRGLSGGQKQRIQLARALYQDSDIYLLDDPFSAVDAHTVSLFSCVLQALGKTVILVTHQVEFLPAADVILLLQDGEIREGYNQIGFEKLPLFCGTVRFNL-KDVELWEALDLCLNTIRAFCLGRVLLRHEATASIDNNTDSILQKVIRKATVITVAHPTVVKALGKM--L-
>AagrOXF_evm.model.utg000095l.61.1 EVM AagrOXF_evm.TU.utg000095l.61   utg000095l:315378-320137(+)
TLRNIHLVRHGQIVAVCGQVGAGKSSLLMCV------GEIP-SGSGSVGYVSQTAWIESGTIQDNILFGKAKYQSVLHACALLTIGRGLSGGQKQRIQLARALYQDCDIYLLDDPFSAVDAHTVSLFKCVLRALGKTVILVTHQVEFLPAVDTILLLEDGEMRQGYNQIGFEKLPLFRGTVRFNL-QDAELWQALDACLDTIRAFCLGRVLLRHEATASIDNTTDAILQRVIRMATVITVAHPTVVKALGRLEILL
>tr|D8T505|D8T505_SELML Uncharacterized protein OS=Selaginella moellendorffii OX=88036 GN=SELMODRAFT_161068 PE=4 SV=1
TLKDINLVHNGSRVAVCGEVGSGKSTLLLSI------GEVP-HGSGSIAYVAQVAWVQSGTVRDNVLFGMDRYAMALKACELLTIGGGLSGGQKQRIQLARAVYQDASVYLLDDPFSAVDAQTGSLFKCILGVLQKTVILVTHQVEFLQKFDAILVMQNGEVLEGYDDLGFRDLPLFRGTVRFNL-TDQKIWEALDKCLESVREFCLARTLLKREATASIDNTTDAVLQKVLGDETTITVAHPTVIMALGLLEFLL
>tr|D8RCF5|D8RCF5_SELML ATP-binding cassette transporter, subfamily C, member 9, SmABCC9 OS=Selaginella moellendorffii OX=88036 GN=SmABCC9 PE=4 SV=1
TLKDITLVKRGEKLAVCGEVGSGKSTLLHAI------GELP-RGSGSVAYVSQSAWIQSGTIRDNILFGLPRYIMTLRACALLTIGRGLSGGQKQRIQLARAIYQDADVYLLDDPFSAVDAQTGALLKCILGALAKTIILVTHQVDFLPIFDSILLLHDGEIHSGYEDLSFQDLPLFRGTVRFNV-PDTLIWEVLEKCLESIKEFCLARALLKKEATASIDNATDAILQKLLREETVITVAHPTVIMALGKLNFLL
>tr|D8T4W5|D8T4W5_SELML Uncharacterized protein OS=Selaginella moellendorffii OX=88036 GN=SELMODRAFT_132012 PE=4 SV=1
TLKDITLVKRGEKLAVCGEVGSGKSTLLHAI------GELP-RGSGSVAYVAQSAWIQSGTIRDNILFGLPRYIMTLRACALLTIGRGLSGGQKQRIQLARAIYQDADVYLLDDPFSAVDAQTGALLKCILGALAKTIILVTHQVDFLPIFDSILLLHDGEIHSGYEDLSFQDLPLFRGTVRFNV-PDTLIWEVLEKCLESIKEFCLARALLKKEATASIDNATDAILQKLLREETVITVAHPTVIMALGKLNFLL
>tr|D8RAX3|D8RAX3_SELML ATP-binding cassette transporter, subfamily C, member 12, SmABCC12 OS=Selaginella moellendorffii OX=88036 GN=SmABCC12 PE=4 SV=1
SLKNANFIHRGDKVAICGAVGSGKTSLLSAL------GEIP-SGYGTVAYVSQSAWIQTGTIRDNVVFGKPKYQNVLKACALKTIGRGLSGGQKQRIQLARAVYYDSDIYFLDDPFSAVDAHTAALFHCVMKALGKTVLLVTHQVEFLPAVDKILVMQDGEVLQGYDELGFEKLPLFRGTVRSNL-SDQEIWETLDKCMDVIRSFCLGRVLLRREATASIDSTTDAVLQKVIREETVVTVAHPTVIRALGRLEYLL
>tr|D8RHB3|D8RHB3_SELML Uncharacterized protein OS=Selaginella moellendorffii OX=88036 GN=SELMODRAFT_171554 PE=4 SV=1
SLKNANFIHRGDKVAICGAVGSGKSSLLSAL------GEIP-SGYGTVAYVSQSAWIQTGTIRDNVVFGKPKYQNVLKACALKTIGRGLSGGQKQRIQLARAVYYDSDIYFLDDPFSAVDAHTAALFHCVMKALGKTVLLVTHQVEFLPAVDKILVMQDGEVLQGYDELGFEKLPLFRGTVRSNL-SDQEIWETLDKCMDVIRSFCLGRVLLRREATASIDSTTDAVLQKVIREETVVTVAHPTVIRALGRLEYLL
>tr|D8RH21|D8RH21_SELML ATP-binding cassette transporter, subfamily C, member 15, SmABCC15 OS=Selaginella moellendorffii OX=88036 GN=SmABCC15 PE=4 SV=1
SLSSVNLIRSGQKVAVCGAVGSGKSSLLCAM------GEIP-TGNGTVAYVSQVAWIQSGTIRDNILFGKTSYSKVIRACALLTIGRGLSGGQKQRIQLARAVYNDADIYLLDDPFSAVDAQTAALFHCVMKSLNKTVVLVTHQVEFLPALDVVVVMEGGTIEQGYEELGLEKLPLFRGTIRTNL-SDLDIWEALEKCMKEIHSFCLGRVLLKREATASIDSSTDAVLQRVIREETVVTVAHPTVIMTLGVLEFLL
>tr|D8RH19|D8RH19_SELML Uncharacterized protein OS=Selaginella moellendorffii OX=88036 GN=SELMODRAFT_171466 PE=4 SV=1
SLSGVNLIRSGQKVAVCGAVGSGKSSLLCAM------GEIP-TGNGTVAYVSQVAWIQSGTIRDNILFGKTSYSKVIRACALLTIGRGLSGGQKQRIQLARAVYNDADIYLLDDPFSAVDAQTAALFHCVMKSLNKTVVLVTHQVEFLPALDVVVVMEGGMIEQGYEELGLEKLPLFRGTIRTNL-SDLDIWEALEKCMKEIHSFCLGRVLLKREATASIDSSTDAVLQRVIREETVVTVAHPTVIMTLGVLEFLL
>tr|D8RAN1|D8RAN1_SELML ATP-binding cassette transporter, subfamily C, member 17, SmABCC17 OS=Selaginella moellendorffii OX=88036 GN=SmABCC17 PE=4 SV=1
SLSGVNLIRSGQKVAVCGAVGSGKSSLLCAM------GEIP-TGNGTVAYVSQVAWIQSGTIRDNILFGKISYSKVIRACALLTIGRGLSGGQKQRIQLARAVYNDADIYLLDDPFSAVDAQTAALFHCVMKSLNKTVVLVTHQVEFLPALDVVVVMEGGTIEQGYEELGLEKLPLFRGTIRTNL-SDLDIWEALEKCMKEIHSFCLGRVLLKREATASIDSSTDAVLQRVIREETVVTVAHPTVIMTLGVLEFLL
>tr|D8RAN3|D8RAN3_SELML ATP-binding cassette transporter, subfamily C, member 16, SmABCC16 OS=Selaginella moellendorffii OX=88036 GN=SmABCC16 PE=4 SV=1
SLSGVNLIRSGQKVAVCGAVGSGKSSLLCAM------GEIP-TGTGTVAYVSQVAWIQSGTIRDNILFGKTSYSKVIRACALLTIGRGLSGGQKQRIQLARAVYNDADIYLLDDPFSAVDAQTAALFHCVMKSLNKTVILVTHQVEFLPALDVVVVMEGGTIEQGYEELGLEKLPLFRGTIRTNL-SDLDIWEALEKCMKEIHSFCLGRVLLKREATASIDSSTDAVLQRVIREETVVTVAHPTVIMTLGVLEFLL
>LOC_Os06g36650.1 protein
TLKNAHLIRRGEKVAVCGPVGSGKSSLLCAL------GEIP-SG-------------MSGTVRDNILFGKP-----------LTIGRGISGGQKQRIQLARAVYSDADVYLLDDPFSAVDAHTAALF--YVRALEKTVVLVTHQVEFLTETDRILVMEDGYVKQGYAELGFEKLPLFRGTVRNNL-SDEEIWEALEKCLTAIRSFCLGRVLLRREATASIDSATDAIIQRVIRQQTVVTIAHPTVTKVLGKLEYLL
>LOC_Os05g10730.1 protein
TLKSISIAMQGEKIAVCGPVGAGKSSLLCAM------GEIP-SGSGSIAYVPQTPWIQSGTVRDNILFGKPEYDRAIRCCALLTIGRGLSGGQKQRIQLARAVYNGADVYLLDDPFSAVDAHTAALFNCVMAALNKTVILVTHQVEFLSKVDKILVMENGEITQGYSELGFEQLPLFRGSVRSNV-TDEDIWEALNKCLKTISAFCLARVLLRREATASIDSATDAVLQRVIKQETVITIAHPTVTMVLGKLEYLM
>LOC_Os05g10730.2 protein
TLKSISIAMQGEKIAVCGPVGAGKSSLLCAM------GEIP-SGSGSIAYVPQTPWIQSGTVRDNILFGKPEYDRAIRCCALLTIGRGLSGGQKQRIQLARAVYNGADVYLLDDPFSAVDAHTAALFNCVMAALNKTVILVTHQVEFLSKVDKILVMENGEITQGYSELGFEQLPLFRGSVRSNV-TDEDIWEALNKCLKTISAFCLARVLLRREATASIDSATDAVLQRVIKQETVITIAHPTVTMVLGKLEYLM
>LOC_Os05g10730.3 protein
TLKSISIAMQGEKIAVCGPVGAGKSSLLCAM------GEIP-SGSGSIAYVPQTPWIQSGTVRDNILFGKPEYDRAIRCCALLTIGRGLSGGQKQRIQLARAVYNGADVYLLDDPFSAVDAHTAALFNCVMAALNKTVILVTHQVEFLSKVDKILVMENGEITQGYSELGFEQL-------------------------------------------------------RVIK-----------------------
>AT3G21250.1 | multidrug resistance-associated protein 6 | Chr3:7457668-7463261 REVERSE LENGTH=1453 | 201606
TLRNIHLIKHGQKVAVCGPVGAGKSSLLHAV------GEIP-SGFGSIAYVSQTSWIQSGTIRDNILYGKPRYNAAIKACALLTIGRGISGGQKQRIQLARAVYADADVYLLDDPFSAVDAHTAGLFHCVEDSLEKTVILVTHQ-----------VMEEGTITQGYEELGFQQLPLFRGCIRTNL-SDDEIWKALEKCLTTISNFCLGRVLLKREATASIDSATDAIIQRIIREETVITVAHPTVIMVLGDLEYLM
>tr|A0A2K1JY03|A0A2K1JY03_PHYPA Uncharacterized protein OS=Physcomitrium patens OX=3218 GN=PHYPA_013508 PE=4 SV=1
TLRGINLVKKGGHVAVCGAVGSGKSTLLYSI------GEIP-SGSGKLAYVAQSPWIQGGTVRDNILFGLPRYDSILKSCALLTIGRGISGGQKQRIQLARAMYADADIYLLDDPFSALDAHTAALFKCVMGALEKTVILVTHQVEFLHSVDLILVMERGAIAQGYDALGFRDLPLFRGTVRSNL-EDKQIWEALEKCLDIVRFFCLGRALLKREATASIDSTTDATIQKLIRYDTVVTVAHPTVVMVLGLLEYLL
>tr|A0A2K1L9Z0|A0A2K1L9Z0_PHYPA Uncharacterized protein OS=Physcomitrium patens OX=3218 GN=PHYPA_001264 PE=4 SV=1
TLRHINFVKPGDHVAVCGTVGSGKSTLLYSI------GEIP-SGSGKIAYVSQSAWIHGGTIQENVLFGLPRYRSSLTACALQTIGKGISGGQKQRIQLARAVYADADIYLLDDPFSALDARTAALFKCLMGALKKTVILITHQVEFLHAVDLILVMEGGEITEGFDALGFKQLPLFHGTVRSNL-EDRDIWNVLEKCLDVIRFFCLGRALLKHEATASIDSNADGVIQKLIQYDTVVTVAHPTVVMVLGALEYLL
>AT3G59140.1 | multidrug resistance-associated protein 14 | Chr3:21863519-21868701 REVERSE LENGTH=1453 | 201606
NLRNVSLVKFGEKVAVCGEVGSGKSTLLAAI------GETP-SGYGTIAYVSQTAWIQTGTIRDNILFGGVRYRETIQKSSLQTIGRGVSGGQKQRIQLARALYQDADIYLLDDPFSAVDAHTASLFQYVMDALGKAVLLVTHQVDFLPAFDSVLLMSDGEITEDYQELSFQDLPLFNGTVRFNL-SDAEIWEVLGKCLEVVQEFCLGRAVLRREATASIDNATDLILQKTIRRETVITVAHPTVMMSIGRIEYLM
>LOC_Os06g06440.1 protein
TLRNINLVKSGEKVAICGEVGSGKSTLLASV------GEVP-EGCGKIAYVSQNAWIQTGTVQENILFGSLRYKETLEKCSLSTIGRGVSGGQKQRVQLARALYQNADIYLLDDPFSAVDAHTASLFNYVMGALDKTVLLVTHQVDFLPVFDSILLMSDGKIIRAYQDLCFQDLPLFQGTLRYNL-SDQQIWEVLDKCLETVQEFCLGRALLRREATASIDNATDAILQKTIRTETVITVAHPTVMMAMGKVEYLM
>LOC_Os12g37580.1 protein
NLRNINLVKSGTKVAICGEVGSGKSSLLAAI------GEVP-DGSGKIAYVSQNAWIQTGSVKDNILFGSTRYEETLKFCSLLTIGRGASGGQKQRIQLARALYHDADIYLLDDPFSSVDAHTATLFNYVMGALEKTVLLVTHQVEFLHAFDSVLLMSQGQIMHAYQELSFQNLPLFNGSIRYNL-SDKQIWEVLGKCLEVINELCLGRALLRREATASMDNATDAVIQKTVRTETIITIAHPTVMRVVGEMEYLM
>tr|D8RZY5|D8RZY5_SELML Uncharacterized protein OS=Selaginella moellendorffii OX=88036 GN=SELMODRAFT_175762 PE=4 SV=1
SLADLSLITSGELIAVCGAVGSGKSTLLHSI------GEVP-SGCGSIGYVSQTAWIRSGSVRENILFGEAFYERVIKACALLTIGRGLSGGQKQRLQLARALYANAEIYLLDDPFSAVDAQTAALFQCILQELNKTVILVTHQVEFLSSVDKILVMESGRIVQGYQELGFSRLALFRGTVRSNL-SDEQIWQSLRKCLKAVKEFCLARVLLKREATSSIDSTTDAVLQKVIRDETVITVAHSTVILGLGYMECLL
>tr|D8RPR3|D8RPR3_SELML ATP-binding cassette transporter, subfamily C, member 6, SmABCC6 OS=Selaginella moellendorffii OX=88036 GN=SmABCC6 PE=4 SV=1
SLADLSLITRGELIAVCGAVGSGKSTLLHSI------GEVP-SGCGSIGYVSQTAWIRSGSVRENILFGEAFYERVIKACALLTIGRGLSGGQKQRLQLARALYANAEIYLLDDPFSAVDAQTAALFQCILQQLNKTVILVTHQVEFLSSVDKILVMESGRIVQGYQELGFSRLALFRGTVRSNL-SDEQIWQSLRKCLKAVKEFCLARVLLKREATASIDSTTDAVLQKVIRDETVITVAHSTVILGLGYMECLL
>AagrOXF_evm.model.utg000017l.175.1 . AagrOXF_evm.TU.utg000017l.175   utg000017l:752829-758547(+)
TLSDIDIIRPGSLVAIVGMVGSGKSSLLSSF------GEMP-AGSGSMAYVPQTPWIQNGTIEDNILFGQPKYVQTLRVCALQTIGRGISGGQKQRIQLARAVYQESDVYLLDDIFSAVDAHTGSLFKCIGGVLGKTIVLVTHQVEFLHNADQILVMRDGRIVQGYNDLGFDALPLFEGTIRSNI-EDQQIWEALRKCLSIVRDFCLGRVLLKREATASVDSQTDGVIQKAVREETVISIAHPTVMNVLGKH----
>AagrOXF_evm.model.utg000017l.175.2 . AagrOXF_evm.TU.utg000017l.175   utg000017l:752829-758722(+)
TLSDIDIIRPGSLVAIVGMVGSGKSSLLSSF------GEMP-AGSGSMAYVPQTPWIQNGTIEDNILFGQPKYVQTLRVCALQTIGRGISGGQKQRIQLARAVYQESDVYLLDDIFSAVDAHTGSLFKCIGGVLGKTIVLVTHQVEFLHNADQILVMRDGRIVQGYNDLGFDALPLFEGTIRSNI-EDQQIWEALRKCLSIVRDFCLGRVLLKREATASVDSQTDGVIQKAVREETVISIAHPTVMNVLGKVEYLL
>lcl|Mp5g13190.1 [MapolyID=Mapoly0032s0013.1]
ALMDINVAARGSLVTIVGMVGSGKSSLLSSI------GEMP-SGSGSSAYVAQTSWIQGGTIEENILFGLPWYEETIRVCSLQTIGRGVSGGQKQRIQLARAVYQNCDVYLLDDIFSAVDAHTSSLFKCIRGVLSKTVLLVTHQVEFLHGADQILVMRDGKIVQGYDDLGFEALPLFEGTVRTNI-SDKEIWDTLEKCLTIVEDFCLGRAILKREATASVDSQTDAMIQKAVRVETVISIAHLSVLKVLGLVEYLK
>AagrOXF_evm.model.utg000103l.108.4 . AagrOXF_evm.TU.utg000103l.108   utg000103l:447592-452377(+)
SLRNVNLIRPGSLVAVVGKVGSGKSSLLSAL------GEMP-EGCGSTAYVSQSAWIQNGTIQDNILFGKPKYQETLRSCQLQTIGRGISGGQKQRIQLARALYQDCDIYFLDDIFSAVDAHTGALFKCIRGVLKKTVVLVTHQVEFLHGADQILVMREGTIVQGYGELGFEALPLFDGTIRSNL-SDEDIWESLAKCLSIVKEFCFGRALLKKEATASVDTETDSIIQRTVRHETVVSIAHPTVMKVLG--QSSV
>AagrOXF_evm.model.utg000103l.108.1 . AagrOXF_evm.TU.utg000103l.108   utg000103l:447592-452535(+)
SLRNVNLIRPGSLVAVVGKVGSGKSSLLSAL------GEMP-EGCGSTAYVSQSAWIQNGTIQDNILFGKPKYQETLRSCQLQTIGRGISGGQKQRIQLARALYQDCDIYFLDDIFSAVDAHTGALFKCIRGVLKKTVVLVTHQVEFLHGADQILVMREGTIVQGYGELGFEALPLFDGTIRSNL-SDEDIWESLAKCLSIVKEFCFGRALLKKEATASVDTETDSIIQRTVRHETVVSIAHPTVMKVLGLVEYLL
>AagrOXF_evm.model.utg000103l.108.3 . AagrOXF_evm.TU.utg000103l.108   utg000103l:447592-452535(+)
SLRNVNLIRPGSLVAVVGKVGSGKSSLLSAL------GEMP-EGCGSTAYVSQSAWIQNGTIQDNILFGKPKYQETLRSCQLQTIGRGISGGQKQRIQLARALYQDCDIYFLDDIFSAVDAHTGALFKCIRGVLKKTVVLVTHQVEFLHGADQILVMREGTIVQGYGELGFEALPLFDGTIRSNL-SDEDIWESLAKCLSIVKEFCFGRALLKKEATASVDTETDSIIQRTVRHETVVSIAHPTVMKVLGLVEYLL
>AagrOXF_evm.model.utg000103l.107.1 . AagrOXF_evm.TU.utg000103l.107   utg000103l:441121-446222(-)
ALTGVNLVPKGSFVAVVGKVGSGKSSLLAAL------GEMP-TGCGSAAYVPQSAWIQNGTIQDNILFGKPKYQETLRICQLQTIGRGISGGQKQRIQLARAIYQDCDIYLLDDIFSAVDAHTGALFKCIKGPLSKTVILVTHQVEFLHGADQILVLGDGAIVQGYVDLGFEALPLFCGTIRTNL-SDEELWESLAKCLSVVKAFCFGRALLKKEATASVDTETDAIIQRTVRHETVVSIAHPTVMKVLGIVEYLL
>AagrOXF_evm.model.utg000083l.284.1 EVM AagrOXF_evm.TU.utg000083l.284   utg000083l:1166652-1171298(-)
TLSDTNLIEQGSFVAVVGMVGSGKSALLMAL------GEVP-SGNGRTAYVAQSAWIQNATIQDNILFGKPKYQETVRVCSLQTIGRGISGGQKQRIQLARAVYQDADIYFLDDVFSAVDATTGSLFQCLRGALKKTVLLVTHQVEFLPEADLILVMRDGEIVQGYASLGFSALPLFEGTVRSNI-TDPEIWAALEKCLPLIRDFCLGRAILKHEATASVDSQTDAIIQRTIKEETVVSIAHPTVMKVLGHVEFLL
>lcl|Mp2g22040.1 [MapolyID=Mapoly0040s0011.1]
TLSGVSLAPPGSLVAIVGMVGSGKSSMLSAI------GEVP-SGSGTTAYVAQGAWIQNATIQDNILFGKPRYQETLRACALQTIGRGISGGQKQRIQLARAVYQDSDIYLLDDVFSAVDAHTGNLFECIKQALTKTVLLVTHQVEFLRGADMIVVMRDGEIVQGYAGLGFHALPLFQGTVRSNL-SDEEIWEALEKCLEVLRQFCLGRALLKREATASVDTHTDSIIQKIIRTETVISIAHPSVMKVLGYVEFLL
>lcl|Mp5g02230.2 [MapolyID=Mapoly0147s0016.2]
NLQDINLVPRGSLVAIVGKVGAGKTSILSAV------GEMP-SGSGSTAYVAQQAWIQNGTIEENILFGRSLYQRVIKKCALQTIGRGVSGGQKQRIQLARAVYQDCDIYLLDDVFSAVDAHTGSLFRCIVGALGKTVVLVTHQVEFLPVADQILVMRDGRIVQGYDDLGFELLPLFDGTVRSNL-TDEEIWEALEKCLATVRQFCLGRVLLKREATASVDSQTDAVMQKIIRKETVISIAHPTVMKVLGRVEYLL
>lcl|Mp5g02230.1 [MapolyID=Mapoly0147s0016.1]
NLQDINLVPRGSLVAIVGKVGAGKTSILSAV------GEMP-SGSGSTAYVAQQAWIQNGTIEENILFGRSLYQRVIKKCALQTIGRGVSGGQKQRIQLARAVYQDCDIYLLDDVFSAVDAHTGSLFRCIVGALGKTVVLVTHQVEFLPVADQILVMRDGRIVQGYDDLGFELLPLFDGTVRSNL-TDEEIWEALEKCLATVRQFCLGRVLLKREATASVDSQTDAVMQKIIRKETVISIAHPTVMKVLGRVEYLL
>tr|A0A2K1J3F4|A0A2K1J3F4_PHYPA Uncharacterized protein OS=Physcomitrium patens OX=3218 GN=PHYPA_021903 PE=4 SV=1
TLTNINLIPRGALVTVVGKVGSGKSSLLASL------GEMP-SGRGTTAYVAQSAWIQNGTIESNILFGRPKYMDILHKCALQTIGRGISGGQKQRIQLARALYQECDVYLLDDIFSAVDAHTGSIFRCILEGLGKTVILVTHQIEFLHAANTILVMREGSIVQGFQELGFESLPLFDGTIRTNL-SDLEIWEALRKCLDIIENFCLGRALLKREATASVDTRTDALIQQTVREETVISIAHPSVMKVLGIVEYLM
>lcl|Mp5g13220.4 [MapolyID=Mapoly0032s0016.4]
ILHNINVIDRGSLVFVVGKVGAGKSSFLSAL------GEMF-SGCGSTACVAQTAWIQNATIRENILFGRPRYELVLERCALQTIGRGLSGGQKQRIQLARALYQDCDIYLLDDVFSAVDAHTGSLFKCVLTALEKTVLLVTHQVEFLPKADLVLVLRDGQIVQGYEELGLEALPLFDGTVRNNL-SDDEIWQALEKCLTAVSQFCLGRILLRKEATSSVDTETDAVMQKILRQDTVISIAHPSVMKVLGIVEFLL
>lcl|Mp5g13220.3 [MapolyID=Mapoly0032s0016.3]
ILHNINVIDRGSLVFVVGKVGAGKSSFLSAL------GEMF-SGCGSTACVAQTAWIQNATIRENILFGRPRYELVLERCALQTIGRGLSGGQKQRIQLARALYQDCDIYLLDDVFSAVDAHTGSLFKCVLTALEKTVLLVTHQVEFLPKADLVLVLRDGQIVQGYEELGLEALPLFDGTVRNNL-SDDEIWQALEKCLTAVSQFCLGRILLRKEATSSVDTETDAVMQKILRQDTVISIAHPSVMKVLGIVEFLL
>lcl|Mp5g13220.2 [MapolyID=Mapoly0032s0016.2]
ILHNINVIDRGSLVFVVGKVGAGKSSFLSAL------GEMF-SGCGSTACVAQTAWIQNATIRENILFGRPRYELVLERCALQTIGRGLSGGQKQRIQLARALYQDCDIYLLDDVFSAVDAHTGSLFKCVLTALEKTVLLVTHQVEFLPKADLVLVLRDGQIVQGYEELGLEALPLFDGTVRNNL-SDDEIWQALEKCLTAVSQFCLGRILLRKEATSSVDTETDAVMQKILRQDTVISIAHPSVMKVLGIVEFLL
>lcl|Mp5g13220.1 [MapolyID=Mapoly0032s0016.1]
ILHNINVIDRGSLVFVVGKVGAGKSSFLSAL------GEMF-SGCGSTACVAQTAWIQNATIRENILFGRPRYELVLERCALQTIGRGLSGGQKQRIQLARALYQDCDIYLLDDVFSAVDAHTGSLFKCVLTALEKTVLLVTHQVEFLPKADLVLVLRDGQIVQGYEELGLEALPLFDGTVRNNL-SDDEIWQALEKCLTAVSQFCLGRILLRKEATSSVDTETDAVMQKILRQDTVISIAHPSVMKVLGIVEFLL
>tr|D8T7J9|D8T7J9_SELML Uncharacterized protein OS=Selaginella moellendorffii OX=88036 GN=SELMODRAFT_161756 PE=4 SV=1
TLKDINVVKKGQLVAIVGTVGSGKSSMLTAL------GEMR-SGSGSTAYVPQTAWIQNATIEDNILFGLPRYAAVVRSCALQTIGRGISGGQKQRIQLARAVYQDSDIYLLDDVFSAVDAHTGTLFQCILGYLKKTVLLVTHQVEFLHHADLVLVLRDGTIVQGYSELGLEVLPLFEGSIRSNV-SDDRIWEVLRKCLDAVQQFCLGRALLKDEATASVDAQTDAVIQKTIREQTVVSVAHPSVMKVMGEVEYLL
>tr|D8RKQ9|D8RKQ9_SELML ATP-binding cassette transporter, subfamily C, member 2, cluster II, SmABCC2 OS=Selaginella moellendorffii OX=88036 GN=SmABCC2 PE=4 SV=1
TLKDINVVKKGQLVAIVGTVGSGKSSMLTAL------GEMR-SGSGSTAYVPQTAWIQNATIEDNILFGLPRYAAVVRSCALQTIGRGISGGQKQRIQLARAVYQDSDIYLLDDVFSAVDAHTGTLFQCILGSLKKTVLLVTHQVEFLHHADLVLVLRDGTIVQGYSELGLEVLPLFEGSIRSNV-SDDRIWEVLRKCLDAVQQFCLGRALLKDEATASVDAQTDAVIQKTIREQTVVSVAHPSVMKVMGEVEYLL
>lcl|Mp5g13230.1 [MapolyID=Mapoly0032s0017.1]
TLKNIDIIKRGLLVAVVGKVGSGKSSLLAAF------GEIL-QGCGSTAYVAQSAWLQNATIQENILFGRERYDSTLRTCALQTIGKGLSGGQKQRIQLARAVYQNSDVYFLDDIFSAVDAHTGSLFKVILGALDKTVILVTHQIDFLTKADMILVMRDGAIVQGYEDLGFEALPMFDGTIRSNM-DDVEIWEALEKCLSSVRGFCLGRVLLKREATASVDAHTDGVIQKIVRQETVISIAHPSIMKVLGLVEFLL
>tr|A0A2K1K7W8|A0A2K1K7W8_PHYPA Uncharacterized protein OS=Physcomitrium patens OX=3218 GN=PHYPA_011769 PE=4 SV=1
ILADINLVKKGALVAVVGTVGSGKSSLLACL------GEMP-HGSGSVAYVPQSSWIQSGTIEENILFGQPRYNETLRICALKTIGRGISGGQKQRVQLARAVYQDCDIYLLDDIFSAVDAHTGSIFKCVKRALKKTIILVTHQIDFLHEADSVLVMRDGMIVQGYNDLGLATLPLFEGTIRANI-SDVEIWECLKACLDIVRRICLGRALLKQEATASVDAHTDWLIQKTVQEATVISIAHPTVMKVLGRVEYLL
>AT2G47800.1 | multidrug resistance-associated protein 4 | Chr2:19574944-19580383 FORWARD LENGTH=1516 | 201606
ALSDINFVKKGELTAIVGTVGSGKSSLLASV------GEMH-SGCGSTGYVAQTSWIENGTVQDNILFGLPKYNKVLNVCSLKTIGRGISGGQKQRIQLARAVYQECDVYLLDDVFSAVDAHTGSIFKCVRGALGKTVLLVTHQVDFLHNVDCILVMRDGKIVEGYDELGFGELPLFEGTVRSNI-SDEEIWKSLERCLDVVATLCLGRVMLKREATASVDSQTDAVIQKIIREDTIISIAHPTVMRVIGKAEFLL
>AT3G62700.1 | multidrug resistance-associated protein 10 | Chr3:23190428-23195727 REVERSE LENGTH=1539 | 201606
AIENINFVKKGELAAIVGTVGSGKSSLLASV------GEMH-SGCGTTAYVAQTSWIQNGTVQDNILFGLPKYNEVLKVCCLQTIGRGISGGQKQRIQLARAVYQESDVYLLDDVFSAVDAHTGSIFKCVRGALGKTILLVTHQVDFLHNVDRILVMRDGMIVQGYDELGFGELPLFEGTVRSNI-SDEEIWKSLERCLDVVASLCLGRVMLKREATASVDSQTDAMIQKIIREDTIISIAHPTVMRVIGKAEYLL
>LOC_Os04g13220.1 protein
VLKGIEVVRKGELAAVVGTVGSGKSSLLSCI------GEMH-SGCGSTACVAQTAWIQNGTIQENILFGQPRYREVIHACCLKTIGRGISGGQKQRIQLARAVYQDCDIYLLDDIFSAVDAHTGSIFKCLKGILKKTVLLVTHQVDFLKNVDTVFVMKDGVVIQGYNQLCFSVLPLFEGTIRSNI-SEDEIWQALERCLDIVATLCFGRVILKREATASVDSQTDATIQRIIREETIISIAHPTVMRVLGLVEFLM
>LOC_Os04g13210.1 protein
VLKGINIVRRGELAAVVGTVGSGKSSLLSCI------GEMD-SGCGSTAYVAQTAWIQNGTIQENILFGQPRYKEVLRSCSLQTIGRGISGGQKQRIQLARAVYQNCDIYLLDDVFSAVDAHTGSIFKCLRGMLGKTILLVTHQVDFLHNVDNIFVMRDGMIVQGYDELGFLALPLFEGTIRSNI-SDAEIWRALEGCLDVVASLCLGRVILKREATASVDSQTDATIQKITRQETIISIAHPTVMRVLGLVEFLI
>LOC_Os01g25386.1 protein
VLRGIDIVRAGTLAAVVGMVGSGKSSLLGCI------GEMR-SGRGSMAYVPQTAWIQNGTIEENILFGRGRYREAIRVCSLQTIGRGISGGQKQRIQLARAVYQDADVYLLDDVFSAVDAHTGSIFRCVRGALDKTVLLVTHQLDFLRNAHAIYVMRDGAVAQGYHDLGFAALPLFEGTIRSNI-SDDEIWQALERCLDAVTSLCLGRVMLKHEATASVDSRTDAVIQKIIREETIISIAHPTVMRVIGLAEFLI
>lcl|Mp1g25480.1 [MapolyID=Mapoly0002s0324.1]
TLSNINLVKRGSLVAVVGTVGSGKSALLSCM------GEME-SGSGKVAYVSQSAWIQNGTIKDNILFGKHLYNDTVRVCALDTIGRGISGGQKQRIQLARAVYQEADVYLLDDIFSAVDAHTGSLFQCVRGTLSKTLLLVTHQVEFLRGADLILVMRDGGIAQGYDYLGFSALPLFEGNVRSNL-TDAEIWDALEKSLDVVRDFCLGRALLRREATASVDTQTDVLLQKTINRETVLSIAHPSVMKVLGLVEFLL
>tr|D8RHJ5|D8RHJ5_SELML ATP-binding cassette transporter, subfamily C, member 4, SmABCC4 OS=Selaginella moellendorffii OX=88036 GN=SmABCC4 PE=4 SV=1
VLDKLDVVEAGSLVTVVGTVGSGKSSFLACI------GEMD-SGSGRAAYVSQCPWIQNGTIRDNILFGNARYRQTLQVCCLLTIGRGFSGGQKQRIQLARAVYQDADVYLLDDIFSAVDAHTGTLFMCVRGALSKTVILVTHQIEFLHGADLILVMKQGRVVQGFEELGFSDLPLFEGTVRSNI-QDEEIWEALEKCLETVKQFCLGRVLLKREATASIDTHTDWILQKIIKEETVISIAHPSVMKVLGTSEFLL
>tr|D8S4R5|D8S4R5_SELML Uncharacterized protein OS=Selaginella moellendorffii OX=88036 GN=SELMODRAFT_108621 PE=4 SV=1
VLDKLDVVEAGSLVTVVGTVGSGKSSFLACI------GEMD-SGSGRAAYVSQCPWIQNGTIRDNILFGNARYRQTLQVCCLLTIGRGFSGGQKQRIQLARAVYQDADVYLLDDIFSAVDAHTGTLFMCVRGALSKTVILVTHQIEFLHGADLILVMKQGRVVQGFEELGFSDLPLFEGTVRSNI-QDEEIWEALEKCLETVKQFCLGRVLLKREATASIDTHTDWILQKIIKEETVISIAHPSVMKVLGTSEFLL
>kfl00087_0010_v1.1
TLKDVNLITAGSLVAVVGSVGSGKSSLLSCI------GEVP-GGRGSIAYVSQTAWIQNASIKDNILFGRPRYETVVKVSALETIGRGISGGQKQRIQIARAVYHDADTYLLDDPFSAVDAHTGTLFTCIAGALQKTVVLVTHQVEFLPAADLIVVVKDGVIAEGYEALGLTELPLFAGTVRSNM-SDVRIWEALEKSLAPVREFCLGRALLKSEATASVDTATDALIQRTIWRETVLSVAHPTVIRVMGLVEFLL
>tr|A0A2K1JMC1|A0A2K1JMC1_PHYPA Uncharacterized protein OS=Physcomitrium patens OX=3218 GN=PHYPA_017531 PE=4 SV=1
TLREVNVVRKGAHVAVCGPVGSGKSSLLACM------GEIP-KGEGQTAYVSQTAWIQSGTFKENICFGKRLYERVLQACDLETIGRGISGGQKQRIQLARALYQEADVYYLDDPFSAVDAHTGSLLKVMRSMLSKTVIYVTHKMESLSDADHILVLRDGMIIQGFQDLGFSTLPLFEGNMRINL-SDAEIWEALDKCLNIIRAVCLGRALLKQEATASVDSATDGLIQQTLRSETVITIAHPTIIKVLGRVEHLL
>LOC_Os01g67580.1 protein
MLKDRKLISKGQKVAVCGPVGSGKSSLLYSI------GEIP-NGFGSRAYVAQSAWIQTGTIQDNVLFGKDFYEEVLHGCALMTVGRGMSGGQKQRIQLARALYSDSDVYLLDDPFSAVDAHTGALFKCLLRLMSKTVIYVTHQLEFLRDADLVLVMKDGRIVQGYDDLNLSMQPLFQGTVRTNL-LDTEIWEVLHKCLEIVREVCLARVLLMKEATASVDTATDNIIQKTIRQETVITIAHPTVILVLGKIEFLL
>lcl|Mp7g13400.1 [MapolyID=Mapoly0009s0026.1]
AVRDLNLIPKGSCIAVCGGVGSGKSSLLYCI------GELQ-TGCGRVAYVAQSAWIQTKSVRDNILFGRPLYAEAIRAAGLKTIGRGISGGQKQRIQLARAVYSDADVYLLDDPFSAVDAHTASLFQCVRGALNKTVVLVTHQVEFLQATDRILVMKDGAVVQGYEELGFGAFPIFEGSLRTNL-SDQEIWETLENCLESVRSLCLGRALLTKEATASVDITTDGIIQRTIREHTVISVAHPSVIRVLGYLENLL
>lcl|Mp7g13400.2 [MapolyID=Mapoly0009s0026.2]
AVRDLNLIPKGSCIAVCGGVGSGKSSLLYCI------GELQ-TGCGRVAYVAQSAWIQTKSVRDNILFGRPLYAEAIRAAGLKTIGRGISGGQKQRIQLARAVYSDADVYLLDDPFSAVDAHTASLFQCVRGALNKTVVLVTHQVEFLQATDRILVMKDGAVVQGYEELGFGAFPIFEGSLRTNL-SDQEIWETLENCLESVRSLCLGRALLTKEATASVDITTDGIIQRTIREHTVISVAHPSVIRVLGYLENLL
>lcl|Mp1g23430.1 [MapolyID=Mapoly0065s0035.1]
AISNLCLIRTGDCVAVCGAVGSGKSTLLYSM------GELP-AGFGRCAYVSQTAWIQNSSVRENIVFWRDRYGEALRVSGLATIGKGISGGQKQRIQLARAVYEDADLYFLDDPLSAVDAHTGALFRCILGALRKTVIIVTHQVEFLPSTDLIIVMKDGEIVQGYHELGFSTFPLFEGTIRSNL-TDQQLWEALEKCLTAVRALCLGRVLLKNEATASVDISTDAIIRTTIQQNTIISVAHPTVIRVVGYMENLL
>tr|A0A2K1KA18|A0A2K1KA18_PHYPA Uncharacterized protein OS=Physcomitrium patens OX=3218 GN=PHYPA_009804 PE=4 SV=1
TLKDVNVVKHGTFVAIVGMVGSGKSAVLSAV------GEMT-SGRGRTAYVGQSAWIENATIKDNILFGRERYEETIRTCSLETVVRGIPIDLKQRIQLARAVYQDADVYVLDDVFSSIDAHNSSLFKCIMGALKKTVLLVTHQMEFLRGADLILVLRNGEIVQGYNELGFQTLPLFEGTVRSNI-TDPEIWEVLEKCLETIKVLWLGRALLKKEPTTVLDTLTDSIMQDIIRAETVITIARPRVMKVFGVLEFLL
>AT1G30400.1 | multidrug resistance-associated protein 1 | Chr1:10728139-10737697 FORWARD LENGTH=1622 | 201606
TLSNINLIPLGSLVAVVGSTGEGKTSLISAM------GELP-DARGSVAYVPQVSWIFNATVRDNILFGAPKYERVIDVTALLTIGRGVSGGQKQRVSMARAVYSNSDVCILDDPLSALDAHVGQVFECIKRELQTTRVLVTNQLHFLSQVDKILLVHEGTVKEGYEELGFQRLPLFSGTVRFNL-NDADLWESLERALDTIRRLSLARALLRREATAAVDVRTDVLIQKTIREETMLIIAHNTIIKVLGKVEFLL
>AT1G30400.2 | multidrug resistance-associated protein 1 | Chr1:10728139-10737697 FORWARD LENGTH=1622 | 201606
TLSNINLIPLGSLVAVVGSTGEGKTSLISAM------GELP-DARGSVAYVPQVSWIFNATVRDNILFGAPKYERVIDVTALLTIGRGVSGGQKQRVSMARAVYSNSDVCILDDPLSALDAHVGQVFECIKRELQTTRVLVTNQLHFLSQVDKILLVHEGTVKEGYEELGFQRLPLFSGTVRFNL-NDADLWESLERALDTIRRLSLARALLRREATAAVDVRTDVLIQKTIREETMLIIAHNTIIKVLGKVEFLL
>AT2G34660.1 | multidrug resistance-associated protein 2 | Chr2:14603267-14612387 FORWARD LENGTH=1623 | 201606
TLSNINLVPLGSLVAVVGSTGEGKTSLISAI------GELP-DARGSVAYVPQVSWIFNATVRDNILFGSPKYERAIDVTSLLTIGRGVSGGQKQRVSMARAVYSNSDVYIFDDPLSALDAHVGQVFECIKRELQKTRVLVTNQLHFLSQVDRIVLVHEGTVKEGYEELGFQRLPLFSGTVRFNL-NDADLWESLERALDTIRRLSLSRALLRREATAAVDVRTDALIQKTIREETMLIIAHNTIIKVLGRVEFLL
>LOC_Os04g52900.1 protein
TLSNVNLVPMGSLVAIVGSTGEGKTSLISAM------GEIPPNTRGTVAYVPQVSWIFNATVRDNILFGSPRYEKAIDVTSLLTIGRGVSGGQKQRVSMARAVYSDSDVYIFDDPLSALDAHVGRVFDCIKEELHKTRVLVTNQLHFLPYVDKILVVHDGVIKEGFDELGFKKLPLFSGSVRFNL-NDADLWEALERALDVIRRLSLARALLRREATAAVDVRTDALIQKTIREETMLIIAHNTVIRILGKVEFLL
>LOC_Os04g52900.2 protein
TLSNVNLVPMGSLVAIVGSTGEGKTSLISAM------GEIPPNTRGTVAYVPQVSWIFNATVRDNILFGSPRYEKAIDVTSLLTIGRGVSGGQKQRVSMARAVYSDSDVYIFDDPLSALDAHVGRVFDCIKEELHKTRVLVTNQLHFLPYVDKILVVHDGVIKEGFDELGFKKLPLFSGSVRFNL-NDADLWEALERALDVIRR---------------------------------LFILYQTII----------
>AT1G30410.1 | multidrug resistance-associated protein 13 | Chr1:10739357-10747017 FORWARD LENGTH=1498 | 201606
TLSDINLIPVGTLVAIVGGTGEGKTSLISAM------GELS-TTRGSVAYVPQVSWIFNATVRENILFGSDRYWRAIDATALLTIGRGVSGGQKQRVSMARAVYSNSDVYIFDDPLSALDAHVAHVFDCMKDELGKTRVLVTNQLHFLPLMDKIILVSEGMIKEGFVELGFKKLPLFSGTVRFNI-NDAGLWEALHRAIDVISRLSLARALLRREATASVDVRTDSLIQRTIREETMLVIAHNTIIKVLGQVEYLL
>AT1G30420.1 | multidrug resistance-associated protein 12 | Chr1:10748816-10756316 FORWARD LENGTH=1495 | 201606
TLSDINLIPVGSLVAIVGGTGEGKTSLISAM------GELS-TSRGSVAYVPQVSWIFNATLRENILFGSDRYWRAIDVTALRTIGRGVSGGQKQRVSMARAVYSNSDIYIFDDPFSALDAHVAHVFDCVKHELGKTRVLVTNQLHFLPLMDRIILVSEGMIKEGFAELGFKKLPLFSGTVRFNI-NDADLWEALERAIDVIDRLSLARALLRREATASVDVRTDSLIQRTIREETMLIIAHNTIIKVLGQVEYLL
>lcl|Mp7g13860.1 [MapolyID=Mapoly0009s0071.1]
TLSNIDMVNIGELVAIVGSTGEGKTSLISAM------GDLP-ETRGQVAYAAQVSWIYNATVRDNVLFGAPRYNHAIHVSALLTIGRGVSGGQKQRVSIARAVYSNADVYLFDDPLSALDAHVARVFDCLREGLGKTRVLVTNQLHFLSQVDKIILVHEGEIKEGYEELGFQKLPLFSGTIRFNL-NDASLWEALDRALEVVRRLSLARALLRREATAAVDVGTDALIQKTIREETMLIIAHNTIIRVLGKVEMLL
>tr|D8SZP6|D8SZP6_SELML Uncharacterized protein OS=Selaginella moellendorffii OX=88036 GN=SELMODRAFT_128670 PE=4 SV=1
TLTNINFVPVGSFVAIVGGTGEGKTSLISAA------GELP-DTRGRVAYVSQVSWIFNATVRDNVLFGAPRYNRAIEVSALLTIGRGVSGGQKQRVSIARAVYSTADVYLFDDPLSALDAHVGRVFDCLRDELGKTRVLATNQLHFLPHVDYIFLVHDGMIKEGYEDLGFKQLPLFSGVIRFNL-KDVEIWESLERALDVVKRLSLARALLRREATAAVDVGTDAIIQKTIREETMLIIAHNTIIKVLGKVEMLL
>tr|D8R085|D8R085_SELML ATP-binding cassette transporter, subfamily C, member 1, cluster I, SmABCC1 OS=Selaginella moellendorffii OX=88036 GN=SmABCC1 PE=4 SV=1
TLTNINFVPVGSFVAIVGGTGEGKTSLISAA------GELP-DTRGRVAYVSQVSWIFNATVRDNVLFGAPRYNRAIEVSALLTIGRGVSGGQKQRVSIARAVYSTADVYLFDDPLSALDAHVGRVFDCLRDELGKTRVLATNQLHFLPHVDYIFLVHDGMIKEGYEDLGFKQLPLFSGVIRFNL-KDVEIWESLERALDVVKRLSLARALLRREATAAVDVGTDAIIQKTIREETMLIIAHNTIIKVLGKVEMLL
>tr|A0A2K1KMW6|A0A2K1KMW6_PHYPA Uncharacterized protein OS=Physcomitrium patens OX=3218 GN=PHYPA_006016 PE=4 SV=1
TLSNINFVEVGSLVAIVGSTGEGKTSLLSAV------GEM--TGRGTVAYVPQVSWIFNATVRDNILFGLPKYNRAIRVAGLHTIGRGVSGGQKQRVSIARAVYADADVYLFDDPLSALDAHVARVFDCLKDELNKTRVLVTNQLHFLSRVDKIILIHQGEIKEGFESMGFNQLPLFSGSIRFNL-SDADLWESLERALDVVRRLSLARALLRREATAAVDVGTDALIQKTIREETMLIIAHNTIIRVLGRVEMLI
>tr|A0A2K1JQH6|A0A2K1JQH6_PHYPA Uncharacterized protein OS=Physcomitrium patens OX=3218 GN=PHYPA_016171 PE=4 SV=1
TLSNINFVEVGSLVAIVGSTGEGKTSLLSAV------GEM--SGRGKVAYVPQVSWIFNATVRENILFGLPRYNRAIRVAGLQTIGRGVSGGQKQRVSIARAVYADADVYLFDDPLSALDAHVARVFDCLKDELNKTRVLVTNQLHFLSSVDKIVLIHQGEIKEGYEELGFQCLPLFSGTIRFNL-SDADLWESLERALDVVRRLSLARALLRREATAAVDVGTDALIQKTIREETMLIIAHNTIIRVLGRVEMLI
>tr|A0A2K1JDS7|A0A2K1JDS7_PHYPA Uncharacterized protein OS=Physcomitrium patens OX=3218 GN=PHYPA_019965 PE=4 SV=1
TLSHINLVAPGSLVAIVGSTGQGKTSLISAA------GELP-GGRGSVAYVPQISWIFNASIRDNILFGAPRYYRAVHASALQTIGRGVSGGQRQRVSIARAVYADADVYIMDDPLSALDAHVARVFDCLRDELKKTRVLVTNQLHFLSHVDRIILVHEGKIMEGYEELGFKQLPLFSGTIRFNL-NDADLWESLERALDAIRRLSLARALLRREATAAVDVGTDALIQKTIREETMLIIAHNTIIRVMGRLEILL
>kfl00001_0300_v1.1
TLHSVSLIPAGSLTAIVGGTGQGKSSLVAAL------GEMPTALNGRMAYVPQSSWIFNATIRDNILFGLPRYEEALRVSQLLTIGRGVSGGQKQRISIARAVYADADVYFFDDPLSALDAHVGKVFDCIRGALGRTRVMVTNQLHFLRHVDNVLLIKDGTIVEGFDELGFQHLPLFTGTIRFNL-PDGELWEALERALPVIAKVSLARALVRREATAAVDIATDSLIQKTIREETLLTIAHNTIIRVLGRAEFLL
>kfl00085_0340_v1.1
SLVDISLVKRGQLVAIVGPVGSGKSSLSSAL------GEMD-GARGSLAFCTQQAWIMNSTLRENVLFGRKRYQRVLSACALMTIGRGISGGQKQRVSLARAAYADADIYILDDPLSAVDAHVGALFQCITGLLNKTRVFVTNQLQYVPAVDLIVLLKDGHIAAGYDQLGFGALPLFSGT---------------------VSSLCLARVLLRNEATSSVDFETDRLIQATIRTHTMLIIAHNTVIRLLGHLEYLL
>lcl|Mp5g03360.1 [MapolyID=Mapoly0133s0051.1]
SLRNISLVNRGQLVAIVGPVGSGKSSLAAAF------GEMQ-GENGTLAYCAQQAWIMNASLKDNILFGLERYRAVLSACALQTIGRGISGGQKQRVSLARAVYADMDVYLLDDPLSAVDAHVGALFSCITGFLDKTRIFITNQLQYVPSVDHIMVLEEGAVAEGFEDLDFSRLPLFSGTVRTNI-SDDEIWKVLERSLDKVTELCLARVLLRSEATSSVDFETDKLIQGTIRTHTMLIIAHNTVIRVLGKVEYLL
>tr|A0A2K3DX98|A0A2K3DX98_CHLRE Uncharacterized protein OS=Chlamydomonas reinhardtii OX=3055 GN=CHLRE_03g174050v5 PE=4 SV=1
VLRDVTLVPRGQLVMVVGQVGSGKSSLLAAL------GEMN-GGMGSVAYTAQDPWIQNTTLRKNVLMGTDAYLATLQSCALQSIGKGISGGQKHRVALARATYAAADIYLLDDPLSAVDAHVGRLFECICGLLDRTRLLVTHQLQYLPAADLVVVMDAGRIQHGYDELGFHQFPIFSGSVRSNL-GDSDMWEALRRAMETVRSLCMARALLRAEATSNVDNGTDSLIQRTIRNATVLTIAHHTIVKVLGQLEYLL
>kfl00342_0130_v1.1
TLADVSLVRPGSLVMVVGEVGSGKSSLLAAL------GESR-AGNGRIAYTAQDPWIQNATVRDNIIVSQPRYQQTIAACALQAIGKGISGGQKHRVALARAVYAGADIFLLDDPLSAVDTHVGRLFDCICGHLGKTRVLVTHQLQFVPAADVIVVLKGGRIAEGYDELGFAQFPVFSGSIRSNL-SDADLWAALRQAMATVGALCMARALLRNEATSNVDSGTDGVVQDTIRRATVLTIAHHTIIRLLGTVELLL
>CMN251C
ALEDVNLIPPRALVAVVGRVGSGKSSLVSAI------GELQ-SGHGSVAYSAQAAWIYNGTVRDNILFGLPRYRRAIYVSALLTIGKGISGGQKQRVSLARLVYANADVNILDDPLSALDAHVGDVFQNEHGVLRKTRVLVTNHLQYASRCDWIVLMENGRIAGGLQHLSFVEMPLFSGSIRLNL-TDAELWSALRYALDAVHAICLARALLRHEATSSVDFQTDKVIQDVIRQQTLLAIAHFTLATVMGRVEYLL
>CMN251C_0
ALEDVNLIPPRALVAVVGRVGSGKSSLVSAI------GELQ-SGHGSVAYSAQAAWIYNGTVRDNILFGLPRYRRAIYVSALLTIGKGISGGQKQRVSLARLVYANADVNILDDPLSALDAHVGDVFQNEHGVLRKTRVLVTNHLQYASRCDWIVLMENGRIAGGLQHLSFVEMPLFSGSIRLNL-TDAELWSALRYALDAVHAICLARALLRHEATSSVDFQTDKVIQDVIRQQTLLAIAHFTLATVMGRVEYLL
>tr|D8S2V2|D8S2V2_SELML Eukaryotic translation initiation factor 3 subunit G OS=Selaginella moellendorffii OX=88036 GN=SmABCC19 PE=3 SV=1
TLKDINLVPKRCFVAITGAVGSAKSSLLSCI------GQMP-CGRGTTAYVSQSAWIQHATVKENILFGSEKYDKIISSCQLETIGRGVSGGQKQRLQLARAMYKDADIYLLDDPLSALDTQTSRILKCIQGILTKTVLLVTHHLQSIQMADKVIVMANGSL-------DEQSRPLFEGSIRYNL-SDDRIWEVLRKCLTAVASLCLGRVLLKQEATASIDSATERIIQTRIAENTVVTIAHATILLVLGKLEFLS
>tr|D8S8C9|D8S8C9_SELML Uncharacterized protein OS=Selaginella moellendorffii OX=88036 GN=SELMODRAFT_111113 PE=4 SV=1
TLKDINLVPKRCFVAITGAVGSAKSSLLSCI------GQMP-CGRGTTAYVSQWAWIQHATVKENILFGSEKYDKIISSCQLETIGRGVSGGQKQRLQLARAMYKDADIYLLDDPLSALDTQTSRILK----VSNSLSLLFTHEDRSTCDASSSVVMANGSL-------DEQSRPLFEGSIRYNL-SDDRIWEVLRKCLTAVASLCLGRVLLKQEATASIDSATERIIQTRIAENTVVTIAHATILLVLGKLEFLS
>tr|D8QS44|D8QS44_SELML ATP-binding cassette transporter, subfamily C, member 20, SmABCC20 OS=Selaginella moellendorffii OX=88036 GN=SmABCC20 PE=4 SV=1
TLDAVTLVVEGSFVVVSGGVGSGKSSLLSSI------GQIP-SGRGTTSYTCQSAWIQNATIKENILFDSARYERVIAACQLGTIGRGVSGGQKQRLQLARAVYKDADIYLLDDPLSALDVKTSNILKCILGLLNKTVLLVTHFQEAAKQADKTIVLQEGTV-------LLVDKPLFEGSFRYNL-LDHEIWEVLRKCLATITALCLARIMLKREATATIDGATERIIQEKISEHTVLTVSHSTIVRVLGEIEFLS
>AT2G07680.1 | multidrug resistance-associated protein 11 | Chr2:3514774-3522491 FORWARD LENGTH=1404 | 201606
TIKQVSLVPKGSFVAVIGEVGSGKTSLLNSL------GEMR-HGNGSVAYVPQVPWLLSGTVRENILFGKPRYFETLSACALMAIGKGLSGGQRARFALARAVYHGSDMYLLDDVLSAVDSQVGCILQALLGLLKKTRVMCTHNIQAISCADMIVVMDKGKVNWGVTDMS--PTPLFQGSLRDNL-EDWRIWEILDKCVAAVESLCLARALLKSECTANIDVHTASLLHNTISSETVITIAHSTVVSILGILEQLL
>LOC_Os06g08560.1 protein
ILRDVSLLQKGIFVAIIGEVGCGKSSLLNSI------GEIH-SGYGSIAYVPQVPWILSGSLRDNILLGEERYEEVIHACTLMSIGKGLSGGQRARLALARALYHDSDVYLFDDVLSSVDSQVASILEAIMGKMRKTRILSTHNLQAISAADMIVVMANGLVKWGLD------SPLFDGSLRENL-TDLRIWEALDKCMTEIESLCLARAILKSECTANVDNQTASLLQNTISAETVLTIAHSTVMSVLGKLEELV
>lcl|Mp4g11790.1 [MapolyID=Mapoly0011s0164.1]
IISQIFMVPCGSLVVVLGKVGSGKSSLLSAI------GEMR-QGRGRLAYVAQTPWIQCGTLCDNVLFGQPRYKRVLDACALLTIGRGLSGGQRARLALARALYQDCDTYLLDDPISAVDAHVAAILEAIAGLMGKTRILCTHHTQAVPLADVVVIMEEGRVRYG----SSLDLPLFEGTLRENL-SEADLWRMLEKCMDAIYALCLARALLSSECTANVDPETTTLLMETVTSETVVTIAHATILRILGSLEELL
>tr|D8R130|D8R130_SELML ATP-binding cassette transporter, subfamily C, member 10, SmABCC10 OS=Selaginella moellendorffii OX=88036 GN=SmABCC10 PE=4 SV=1
-LKRISLIPKGSLVVVLGQVGSGKSSLLHAI------NEMN-QDSGSTAFVSQTPWIRSGSLRENILFGRLRYDQVVRACSLLSIGRGCSGGQKARLALARAIYQDCDIYLLDDPLSAVDPHVAALMHAIQGLLDKTRVLCTHHHQAASLADIVVLVENGHA-------CSAPCPLFEGTVRENL-SDCVLWEMIAKCLPAVESLCLARSLLKRECTANVDPETTRLLKRAIAHETVVTIAHSTISRVLGRLEQLL
>tr|D8S194|D8S194_SELML Uncharacterized protein OS=Selaginella moellendorffii OX=88036 GN=SELMODRAFT_106549 PE=4 SV=1
-LKRISLIPKGSLVVVLGQVGSGKSSLLHAI------NEMN-RDSGSTAFVSQTPWIRSGSLRENILFGRLRYDQVVRACSLLSIGRGCSGGQKARLALARAIYQDCDIYLLDDPLSAVDPHVAALMHAIQGLLDKTRVLCTHHHQAASLADIVVLVENGHA-------CSTPCPLFEGTVRENL-SDCVLWEMIAKCLPAVESLCLARSLLKRECTANVDPETTRLLKRTIAHETVVTIAHSTISRVLGRLEQLL
>tr|A0A2K1IMZ0|A0A2K1IMZ0_PHYPA Uncharacterized protein OS=Physcomitrium patens OX=3218 GN=PHYPA_026959 PE=4 SV=1
-LTDLSLIPQGSLVVILGKVGAGKSSLLEAL------GEMR-KGTGSVAYVAQTPWIQSGTVRDIILFGSRRYNHVVMACALMAIAQGSSGGQKARLALARALYQDREIYILDDPLSAVDAHVGNLLHPIAGAKGKTCILCTYHPEAISVADLVIQLENGCLTYG----SLQSSSLFGGNIRENL-TDARLWEVLELCLEAVESLCLARSLLGTECTANVDPETNALLKKTVAKETVITIAHSTIIRIMGRMEALL
>AagrOXF_evm.model.utg000017l.205.1 . AagrOXF_evm.TU.utg000017l.205   utg000017l:899694-903830(+)
ILNNVNMVERGDLVAIVGPVGSGKSSLLLAL------GEMR-SGEGRVAYVPQQPWIFNGTVRDNIIFGNQRYKQVIFACALGTIGRGISGGQKARISLARACYSDVNVVFLDDPLAAVDVPTAKLMVVLGGVLGRTVILVTHNRTSLQYCNRVYLMENGQLRNTEDIL---KHPLFRGTVRINL-ADEDINEAIRKVLKKVQSLCLARALLRKEATAAVDGETDQLIQTTMREVTVLTIAHETVILVLGRVEFLL
>tr|A0A2K1J7S9|A0A2K1J7S9_PHYPA Uncharacterized protein OS=Physcomitrium patens OX=3218 GN=PHYPA_020692 PE=4 SV=1
-LKGVTFVQRGDLVAIVGAVGSGKSSLLLAL------GEME-AGDRPAAFAPQQPWILNDTIRSNVLFGNKRYKETVSACALDTIGRGVSGGQNARISLARACYSTSPLLLLDDPLAAVDVPTAKLMDVLCGILGRTVILVTHNKTSLSCCDKIYLLEHERLQESEALLGDHKTPLFRGTVRLNL-TDFEIIEAIANVLKKIESLCLARSLLRREATAAVDGETDQLIQTAMRSVTVLTIAHETIIRVLGRLEFLL
>lcl|Mp5g06790.1 [MapolyID=Mapoly0171s0004.1]
QLRNINLVKKGELIAVIGSVGSGKSSLLCAL------GEME-KGEKMVSYAPQQPWILNDTVRNNIVTSNFLYKKVVFACALDTIGRGVSGGQKARISLARACYSQSPVVLLDDPLAAVDVPTAKLMKVLNGILGRTVILVTHNISSLELVDRIFMMEEGRLIEERADV-----PLFQGTIRFNL-TDAELHEALSKVMAKIKSLCLARSLLRKEATAAVDGETDQLIQRTMRSVTVLTIAHDTIIRILGRIEFLL
>tr|D8RUJ9|D8RUJ9_SELML Uncharacterized protein (Fragment) OS=Selaginella moellendorffii OX=88036 GN=SELMODRAFT_82 PE=4 SV=1
VLRNINLARKGELVAIVGSTGSGKSSLLLGL------GELK-RGQQDAVYVPQQPWIINDTVRNNILFGSDRYQSVLSACALDSIGRGISGGQKARISLARACYNASPIVLLDDPFAAVDVPTTQLIQVLGGVLGRTVIIVTNNEMCLTMCNKVYRLEYSTLH-----------PLFRGSLRFNL-SDKDMYEALARVVEKVKSICLARTLLRKEATAAIDNKTDRLIQSTMREVTCLTVAHNTIIMVLGHIEYLL
>tr|D8QXT0|D8QXT0_SELML ATP-binding cassette transporter, subfamily C, member 21, cluster Ib, SmABCC21 (Fragment) OS=Selaginella moellendorffii OX=88036 GN=SmABCC21 PE=4 SV=1
VLRNINLARKGELVAIVGSTGSGKSSLLLGL------GELK-RGQQDAVYVPQQPWIINDTVRNNILFGSDRYQSVLSACALESIGRGISGGQKARISLARACYNASPIVLVDDPFAAVDVPTTQLIQVLGGVLGRTVIIVTNNEMCLTMCNKVYRLEYSTLH-----------PLFRGSLRFNL-SDKDMYEALARVVEKVKSICLARTLLRKEATAAIDNKTDRLIQSTMREVTCLTVAHNTIIMVLGHVEYLL
>tr|D8SUD3|D8SUD3_SELML ATP-binding cassette transporter, subfamily C, member 22, cluster Ib, SmABCC22 (Fragment) OS=Selaginella moellendorffii OX=88036 GN=SmABCC22 PE=4 SV=1
----IHMIQKGILAGLIGKVGSGKSSLLYGI------EELK-QGEGNIAYSPQQPWILNDTMRNNIVFGSIRYDNVVAACALDTIGRGVSGGQKARVSLARACYSTAPIILLDDPLSAVDASTAKIVDVLNGILGRTVIMATHSIISLQACDEIYLLD--------------TNPLFSGTLRFNM-DDREIHEALTRAFQSYKNLCLARSLLRKEATAAVDNDTDQIIQATIRASTVLTVAHQTIIRVMGRIEFLL
>tr|D8S3J3|D8S3J3_SELML ATP-binding cassette transporter, subfamily C, member 23, cluster Ib, SmABCC23 OS=Selaginella moellendorffii OX=88036 GN=SmABCC23 PE=4 SV=1
------MIQKGILAGLIGKVGSGKSSLLYGI------EELK-QGEGNIAYSPQQPWILNDTMRNNIVFGSIRYDNVVAACALDTIGRGVSGGQKARVSLARACYSTAPIILLDDPLSAVDASTAKIVDVLNGILGRTVIMATHSIISLQACDEIYLLD--------------TNPLFSGTLRFNM-DDREIHEALTRAFQSYKNLCLARSLLRKEATAAVDNDTDQIIQATIRASTVLTVAHQTIIRVMGRIEFLL
>tr|D8SUD2|D8SUD2_SELML Uncharacterized protein (Fragment) OS=Selaginella moellendorffii OX=88036 GN=SELMODRAFT_104 PE=4 SV=1
-------IQRGNLAGLIGKVGSGKSSLLYGI------EELK-QGEGNIAYSPQQPWILNDTMRNNIVFGSIRYDNVVAACALDTIGRGVSGGQKARVSLARACYSTAPIILLDDPLSAVDASTAKIVDVLNGILGRTVIMATHSIISLQACDEIYLLD--------------TNPLFSGTLRFNM-DDREIHEALTRVFQSYKNLCLARSLLRKEATAAVDNDTDQIIQATIRASTVLTVAHQTIIRVMGRIEFLL
>tr|A0A2K3E226|A0A2K3E226_CHLRE Uncharacterized protein OS=Chlamydomonas reinhardtii OX=3055 GN=CHLRE_02g097800v5 PE=4 SV=1
HLHVPKFVKPGQVVAVVGRIAAGKSSLVQAI------GNMV-HGGGRISYVPQNPWLQNLSLRDNVLFGEQKYTDVIESCALQSAGRGVSGGQRQRVNLARCAYADADLVLLDNALSAVDHHTAHIFDCIKGLFDKAVVLVTHQIEFMPRCDNVAIMDEGRCLYGWNEELITHLPMFTGTVRSNL-DDAILWEVLKKVLDQAQHVCLARAALRAEATAAMDPHTEAIVQQTIKKVTTITIAHDTIIKVMGSLEYLL
>tr|Q50JT7|Q50JT7_CHLRE Putative ABC transporter OS=Chlamydomonas reinhardtii OX=3055 GN=CrMRP2 PE=4 SV=2
RLSIPSFVKSGEVVAVVGRVGSGKSSIFQAV------NHMN-SGGGLMAYVPQTPWVQNLTLRDNITFGLPKYKKVVHACALQTAGRGISGGQRQRVCLARAAYHDCDLILLDNPLSAVDQHTARIFDCIKGIFDKAVIWITHQLELLPEVTNICITDGGKSLYGYNPEHVDHLPMFKGTVRSNL-PDGELWRALELVLEAVAEVCMARCVLKREATAAMDLQTDALIQKTIRKATTVTIAHDTIIRAMGQLEFLL
>kfl00493_0030_v1.1
VLEDVTLAKRGEFVAIVGPVGSGKSTLLSAI------NGGAVRGTGCLALVGEEPWVQNASLKDNVTFGAPRFADVIDACQLDSVGRGASGGQRARCALARACYRESELYVLDDCLRGLDVHVSQVFECLLGYLDKTRVVATHDEKLVRAADRIVLLEGGRCRETWEERGWQGSPLFSGSLRSNL-TDREIWDALEAVLETVAGLCVARALLQSEASSALDAESERAIYRALLWRTVLYIAHSTVLRVLGRIEMLL
>jgi|Cyapar1|8070|g7813.t1
ILKSVSLLPAGKLLTVTGVVGSGKTSAFAALLGSVTRGECA-LG-GRVAYVPQWAWIQNLSVRDNILFGRPKYARVVHACALEARGANLSGGQRQRISLARAVYSDADVFFLDAPLSAVDQHTANIFQCIRGLLGKTILMSTHKVHLLAQSDLCGVFSHGRVVRGYADIDTGRMPLFRGTVRSNLDSDAEIWEALRTSLGMRQLCCLCRVVLKREATASVDPKTESLIETVFQGATIIQIAHPSVLSGLAISEHLA
>AagrOXF_evm.model.utg000013l.185.1 . AagrOXF_evm.TU.utg000013l.185   utg000013l:904947-909214(+)
ILNGVSFVPAGKSLAIVGTSGSGKSTILRLL------GAVKVDGRQSMAVVPQDTVLFNDTIFYNIHYGR-RIHDVISK---QTVGRGLSGGEKQRVALARAFLKAPQILLCDEATSSLDTRTEAILKAVRSLANRTSIFVAHR--TAMQCDEIVVLEQGRVVEG--G-G-SQL----------------------------------------------------------------------------------
>tr|A0A2K1LAJ9|A0A2K1LAJ9_PHYPA Uncharacterized protein OS=Physcomitrium patens OX=3218 GN=PHYPA_001468 PE=4 SV=1
ILNGISFVPAGKSVAIVGTSGSGKSTILRLL------GSVKVDGRKCIGVVPQDTVLFNDTIFYNIHYGR-RIHDVIMR---ETVGRGLSGGEKQRVALARAFLKASPLLLCDEATSALDSSTEGILTALRSLADRTSIFIAHR--TAMQCDEIVVLEEGRVVEG--N-G-AQL----------------------------------------------------------------------------------
>tr|A0A2K1JHV2|A0A2K1JHV2_PHYPA Uncharacterized protein OS=Physcomitrium patens OX=3218 GN=PHYPA_018540 PE=4 SV=1
ILNGISFVPAGNSVAIVGTSGSGKSTILRLL------GSLKIDDRSCMGVVPQDTVLFNDTIFYNIQYGR-RIHDVIMR---ETVGRGLSGGEKQRVALARAFLKASPILLCDEATSALDSSTEGILASLRSLANRTAIFIAHR--TAMQCDEIVVLEEGRVVEG--N-G-AQL----------------------------------------------------------------------------------
>lcl|Mp3g20140.1 [MapolyID=Mapoly0049s0019.1]
ILGGVSFVPAGKSVAIVGTSGSGKSTILRLI------GSVRVDGRKCIAVVPQDTVLFNDTIYYNIHYGN-KIHDVIMG---RTVGRGLSGGEKQRVALARAFLKAPPILLCDEATSALDSTTEAILGALRSLANRTAVFIAHR--TAMNCDEIVVLENGHVVEG--G-G-AQL----------------------------------------------------------------------------------
>tr|D8RT17|D8RT17_SELML ATP-binding cassette transporter (Fragment) OS=Selaginella moellendorffii OX=88036 GN=SmABCB22 PE=4 SV=1
ILNGLSFVPGGKSLAIVGSSGSGKSTILRVL------GTVKIGDRSSIGVVPQDTVLFNDTIFYNIQYGR-KIHESILK---ETVGRGLSGGEKQRVALARAFLKSAPILLCDEATSSLDSTTEAILSSLKSLADRTAIFIAHR--TAMNCDEIIVLESGKVVEG--N-G-AQL----------------------------------------------------------------------------------
>tr|D8RVX8|D8RVX8_SELML Uncharacterized protein (Fragment) OS=Selaginella moellendorffii OX=88036 GN=SELMODRAFT_102671 PE=4 SV=1
ILNGLSFVPGGKSLAIVGSSGSGKSTILRVL------GTVKIGDRSSIGVVPQDTVLFNDTIFYNIQYGR-KIHESILK---ETVGRGLSGGEKQRVALARAFLKSAPILLCDEATSSLDSTTEAILSSLKSLADRTAIFIAHR--TAMNCDEIIVLESGKVVEG--N-G-AQL----------------------------------------------------------------------------------
>kfl00510_0010_v1.1
ILDHVSFVPAGKSLAIVGTSGSGKSTILRLL------GAVRIDGRRSIGVVPQDTVLFNDTIFYNIQYGR-RIHNAIMA---QTVGRGLSGGEKQRVALARAFLKSPKILLCDEATSALDSTTEAILSALRQLANRTSVFIAHR--TAMTCDEIVVLEQGRVIEG--D-G-AQM----------------------------------------------------------------------------------
>AT4G28620.1 | ABC transporter of the mitochondrion 2 | Chr4:14135526-14137953 REVERSE LENGTH=680 | 201606
ILDGISFVPAGKSVAIVGSSGSGKSTILRMI------GNVKIDGRSSIGVVPQDTVLFNDTIFHNIHYGN-RIHDTIMK---STVGRGLSGGEKQRVALARAFLKSPAILLCDEATSALDSKTEAIMKTLRSLANRTCIFIAHR--TAMQCDEILVMEKGKVVEG--S-G-AKL----------------------------------------------------------------------------------
>AT4G28630.1 | ABC transporter of the mitochondrion 1 | Chr4:14138535-14140895 REVERSE LENGTH=678 | 201606
ILDGISFVPAGKSVAIVGSSGSGKSTILRMI------GNVRIDGRSCIGVVPQDTVLFNDTIFHNIHYGN-RIHDTIMK---STVGRGLSGGEKQRVALARAFLKSPAILLCDEATNALDSKTEAIMKTFRSLANRTCIFIAHR--TAMQCDEIIVMEKGKVVEG--S-G-AKL----------------------------------------------------------------------------------
>AT5G58270.1 | ABC transporter of the mitochondrion 3 | Chr5:23562168-23567040 FORWARD LENGTH=728 | 201606
ILDGISFVPAGKSVAIVGTSGSGKSTILRML------GNIRIDGRSSIGVVPQDTVLFNDTIFHNIHYGR-RIHETISN---STVGRGLSGGEKQRVALARTFLKSPAILLCDEATSALDSTTEAILNALKALANRTSIFIAHR--TAMQCDEIVVLENGKVVEG--S-G-AQL----------------------------------------------------------------------------------
>LOC_Os06g03770.1 protein
ILKGATFVPAGKSVAIVGTSGSGKSTILRLL------GSIRIDGRKCIGVVPQDTVLFNDTIKHNIQYGR-RIHDTIMN---NTVGRGLSGGEKQRVSIARVFLKEPSILLCDEATSALDSTTEAILNSLKTLSDRTSIFIAHR--TAMQCDEIIVLENGEVVEG--G-G-AEL----------------------------------------------------------------------------------
>tr|A0A2K3CQU1|A0A2K3CQU1_CHLRE Uncharacterized protein OS=Chlamydomonas reinhardtii OX=3055 GN=CHLRE_17g727650v5 PE=4 SV=1
ILNGVSLVPAGTSAAIVGASGSGKSTVLRLL------GAVQVAGRAAIATVPQDMVLFNDSIYYNIAYGK-KVHAAIMD---NTVGRGLSGGEKQRVAIARAFLKAPHVLLFDEATSALDTKTEGILEALKLLAGRTSIFVAHR--TAAQCDQIVVLDEGRVVEG--G-G-SEL----------------------------------------------------------------------------------
>tr|Q6VTH1|Q6VTH1_CHLRE ATP-binding cassette half-transporter cadmium sensitive 1 OS=Chlamydomonas reinhardtii OX=3055 GN=Cds1 PE=2 SV=1
VLRNVSFVPGGQTIALVGATGSGKSTITRLI------GAVRVDGRRAIGMVPQDTVLFNDTIMHNIRYGN-RIHDTIVN---STVGRGLSGGEKQRVAFARALLKNPAMLVLDEATSALDTITEKIQGSLAELRNRTTVIVAHR--TIADADIIVVMATGRVVEG--G-G-AEM------------AGSAA-----------------------APSA------AAPLPPAATA------------P---------
>kfl00101_0190_v1.1
VLKGVSFIKPGQSVAIVGPSGSGKSTIVRLLLRMYDPGSMAIDGRSAVAVVPQDTVLFNDTIFYNIAYGRPSKDDIITAAKMETVGRGLSGGEKQRVAIARAFLKSPRMLCCDEATSALDSGTEAAILSLKELAGRTCLFVAHRLSTVAHCDHILVMDAGLIVEGHEELGYSKM------------------------------NGVER------------SLASRELKEEMQRSVGVVVEEKTGTD-------S-
>lcl|Mp1g19940.1 [MapolyID=Mapoly0001s0331.1]
VLGGVSFADPGQSIAIVGTSGSGKSTIVKLLLRLYDPGALYIDDRNTVAVVPQDTVLFNDTIYHNIAYGRPTEEEVYHASKQATVGRGLSGGEKQRVAIARAFLKSPRLLICDEATSALDSGTEAAILSLKELAGRTCVFIAHRLSTIKHCDRILVMDAGKIIEGHEKLGYSRM-------------------------------------------------STKILKMV-------------------------
>tr|A0A2K1JWF8|A0A2K1JWF8_PHYPA Uncharacterized protein OS=Physcomitrium patens OX=3218 GN=PHYPA_015627 PE=4 SV=1
VLLGVNLADPGESIALVGASGSGKSTIVKLLLRLYDPGSLFLDDRSAVAIVPQDTVLFNDTIMHNIAYGRPTQEQVIQAAKQSTVGRGLSGGEKQRVAIARAFLKAPRLLICDEATSALDSGTEAAILSLKELAGRTCVFVAHRLSTIMHCDRILVMDAGVVVEGHQELGYAHM-------------------------------------------------TTKMIKI--------------------------
>tr|D8SJ47|D8SJ47_SELML Uncharacterized protein (Fragment) OS=Selaginella moellendorffii OX=88036 GN=SELMODRAFT_117995 PE=4 SV=1
VLHGVSFVLPGQSLAIVGPSGSGKSTILKLLLRLYDPGRLSFDGRRAVAVVPQETVLFNDTISKNILYGRPKEEEVVNAAKQNSVGRGLSGGEKQRVAIARAFLKAPRLLVCDEATSALDSTTEAAILSLKELAGRTCVFVAHRLSTIMHCDKILVLDAGVIVEGHHKLGYSRM-------------------------------------------------QRKLVKQ--------------------------
>tr|D8QNX3|D8QNX3_SELML ATP-binding cassette transporter (Fragment) OS=Selaginella moellendorffii OX=88036 GN=SmABCB23 PE=4 SV=1
VLHGVSFVLPGQSLAIVGPSGSGKSTILKLLLRLYDPGRLSFDGRRAVAVVPQETVLFNDTISKNILYGRPKEEEVVNAAKQNSVGRGLSGGEKQRVAIARAFLKAPRLLVCDEATSALDSTTEAAILSLKELAGRTCVFVAHRLSTIMHCDKILVLDAGVIVEGHHKLGYSRM-------------------------------------------------QRKLVKQ--------------------------
>CMN105C
VLSDISFVPPGKKTAIVGGSGGGKSTILRLLYRLYDAGNILIDGRAAIGFIPQEAALFNDTIFYNIAYGNVSKTEVEEAARLDTVGRGISGGEKQRVAIARAILRNPRILCLDEATSALDSKTEREITALDELGNRTVLVVAHRLATIVNADEILVLHQGRIVEGHTALGYADM-------------------------------------------------AFAVDAEE---------------A---------
>CMQ176C
ILREISFVPHGKKVAIIGPSGCGKSTIIKLLFRFYDPGSIYIGGRRAISCIPQDIVLFNNTIEYNIRYGRITKEEIEAAAKAETVGRGISGGEKQRIAIARAILKNSPILVCDEMSSALDSSTELLIRAIQQVANRTSIFIAHRLSSISDADEILVMNDGCIIEGHQSLNYAQM-------------------------------------------------QDASLAEN-------------------------
>CMT066C
SVHNLSFIPPQRVVAVVGPSGAGKSTIVRLLLRLIDPGAVYIDGRHAIGVVAQDPVLFNETIAYNIAYGVDTPACIEAAARAQTVGRGVSGGEKQRVAIARAILKNPSILVLDEATSALDTATERAIQNLMEMRGRTTLVVAHRLSTVIDADEILVLNNGEIVEGHAELGYRAM------------SD---------------S-------------------------------TTA------------------
>AagrOXF_evm.model.utg000001l.298.4 . AagrOXF_evm.TU.utg000001l.298   utg000001l:1523825-1527333(+)
VFKDFSLIPSGKTVAIVGKSGSGKSTVISLIERFYDPGEILLDGRDQIGLVSQEPALFATSIRANILYGKETAQEVEQAAKADTVGRGSSGGQKQRVAISRAMLRNPAILLLDEATSALDASAEKDVQALDALMGRTTVIVAHRLSTVHKADTIAVVQNGSILEGHAELGYAAL----------------------------------------------------------------------------------
>AagrOXF_evm.model.utg000001l.298.3 . AagrOXF_evm.TU.utg000001l.298   utg000001l:1523825-1527333(+)
VFKDFSLIPSGKTVAIVGKSGSGKSTVISLIERFYDPGEILLDGRDQIGLVSQEPALFATSIRANILYGKETAQEVEQAAKADTVGRGSSGGQKQRVAISRAMLRNPAILLLDEATSALDASAEKDVQALDALMGRTTVIVAHRLSTVHKADTIAVVQNGSILEGHAELGYAAL----------------------------------------------------------------------------------
>AagrOXF_evm.model.utg000001l.298.2 . AagrOXF_evm.TU.utg000001l.298   utg000001l:1523825-1527652(+)
VFKDFSLIPSGKTVAIVGKSGSGKSTVISLIERFYDPGEILLDGRDQIGLVSQEPALFATSIRANILYGKETAQEVEQAAKADTVGRGSSGGQKQRVAISRAMLRNPAILLLDEATSALDASAEKDVQALDALMGRTTVIVAHRLSTVHKADTIAVVQNGSILEGHAELGYAAL-------------------------------------LAS------------------------------------------
>AagrOXF_evm.model.utg000001l.298.5 . AagrOXF_evm.TU.utg000001l.298   utg000001l:1524337-1528905(+)
VFKDFSLIPSGKTVAIVGKSGSGKSTVISLIERFYDPGEILLDGRDQIGLVSQEPALFATSIRANILYGKETAQEVEQAAKADTVGRGSSGGQKQRVAISRAMLRNPAILLLDEATSALDASAEKDVQALDALMGRTTVIVAHRLSTVHKADTIAVVQNGSILEGHAELGYAALPLFATTIRDNILSESEIMEAAKAAATFISGVAIARAVLKNEATSALDAESEKVVQEALDRLTTVVIAHSTVRMVVGIIEQLL
>AagrOXF_evm.model.utg000001l.298.1 . AagrOXF_evm.TU.utg000001l.298   utg000001l:1523825-1528905(+)
VFKDFSLIPSGKTVAIVGKSGSGKSTVISLIERFYDPGEILLDGRDQIGLVSQEPALFATSIRANILYGKETAQEVEQAAKADTVGRGSSGGQKQRVAISRAMLRNPAILLLDEATSALDASAEKDVQALDALMGRTTVIVAHRLSTVHKADTIAVVQNGSILEGHAELGYAALPLFATTIRDNILSESEIMEAAKAAATFISGVAIARAVLKNEATSALDAESEKVVQEALDRLTTVVIAHSTVRMVVGIIEQLL
>tr|A9S010|A9S010_PHYPA ATP-binding cassette transporter, subfamily B, member 26, group MDR/PGP protein PpABCB26 OS=Physcomitrium patens OX=3218 GN=ppabcb26 PE=4 SV=1
IFRDFSLIPAGSTVAIVGGSGSGKSTVISLIERFYEPGEVLLDGRSQIGLVNQEPALFATSIKENILYGNPTDQEVEDACRANTVGHGVSGGQKQRVAIARAIVKNPSILLLDEATSALDASSEQIVQALDNVMGRTTVVVAHRLSTIRNADAIAVVQNGVIVEGHETMGYAALPLFDTTIYENIATEQEVQAAAMAAANFITAIAIARAVLKNEATSALDAESEKIVQEALDRLTSVLVAHSTIRTVIGAVEELL
>tr|A9TKP2|A9TKP2_PHYPA ATP-binding cassette transporter, subfamily B, member 16, group MDR/PGP protein PpABCB16 OS=Physcomitrium patens OX=3218 GN=ppabcb16 PE=4 SV=1
IFRNFSLIPASKTVAIVGGSGSGKSTVVSLIERFYDPGEVLLDGRGQIGLVNQEPALFATSIKENILYGKPSDKEIEEACKSNTVGRGISGGQKQRIAIARAILKNPVILLLDEATSALDASSEQIVQALDTVMGRTTVVVAHRLSTIQQADTIAVVQEGVIVEGHATLGYTSLPLFATTIYENILTEQEVHAAAMAAANFISGVAIARAVLKDEATSALDAESEQIVQEALDRLTSVVVAHTTIRSVIGTVEELV
>lcl|Mp3g11830.1 Auxin transport [gene=MpABCB3] [MapolyID=Mapoly0037s0014.1]
IFQDFSLIPPGKTVAIVGSSGSGKSTVVSLIERFYDPGQVLLDGRGQIGLVNQEPALFATTIAANILYGKESEKEIEEAAKAMTVGRGVSGGQKQRVAIARAMLKNPTVLLLDEATSALDAGSEQIVQALDRLMGRTTVVVAHRLSTIRNADSIAVVQEGRIVEGHATLGYTALPLFATTIYENIVSEAEVIEAAKAAANYISGVAIARAVLKDEATSALDAESEKIVQEALDRLTTVMIAHSTIRSVIGTIEQLL
>lcl|Mp2g02920.1 Auxin transport [gene=MpABCB1] [MapolyID=Mapoly0075s0053.1]
IFQNFNLIPAGATVAIVGSSGSGKSTVIALIERFYDPGRIFLDGRDQLGLVNQEPALFATTILNNILYGKDTMQEVEDAAKAETVGRGVSGGQKQRIAIARAMLKHPSILLLDEATSALDAASEGVVQALDSLMGRTTIIVAHRLSTIRNADMIAVVREGKVIEGHDDLGFAMLPLFATTIYGNILGESEVIEAAKSAATFISGVAIARAVLKNEATSALDAQSEKVVQDALDRLTTVMIAHSTIKVVVGHIELLM
>lcl|Mp2g02910.1 Auxin transport [gene=MpABCB2] [MapolyID=Mapoly0075s0052.1]
IFQNFNLIPAGATVAIVGSSGSGKSTVIALIERFYDPGSIFLDGRDQLGLVNQEPALFATTILNNILYGKDTMQEVEDAAKADTVGRGVSGGQKQRIAIARAMLKHPSILLLDEATSALDAASEGVVQALDSLMGRTTIIVAHRLSTIRNADMIAVVREGKIVEGHDDLGFAMLPLFATTIYGNILGESEVIEASKSAATFISGVAIARAVLKNEATSALDAQSEKVVQDALDRLTTVMIAHSTIKVVVGHIELLM
>tr|A0A2K1LAZ2|A0A2K1LAZ2_PHYPA Uncharacterized protein OS=Physcomitrium patens OX=3218 GN=PHYPA_001608 PE=4 SV=1
IFQNLCLIPAGKSAALVGGSGSGKSTVIALIERFYDPGEVLLDGREQIGLVNQEPALFATSILENILYGKDTIQEIQDAAKADTVGKGVSGGQKQRVAIARAMLKNPSILLLDEATSALDSGSESIVQALDRLMGRTTVVVAHRLSTIKNADMIAVLQQGVVVEGHGELGYAQLPLFACSIYENILSESEVIEAAKTAASFISGVAIARAVLKDEATSALDSQSEKLVQEALDRMTTVVIAHSTIRAVIGKVEQLM
>tr|A0A2K1KTG5|A0A2K1KTG5_PHYPA Uncharacterized protein OS=Physcomitrium patens OX=3218 GN=PHYPA_004052 PE=4 SV=1
IFDKFNIIPAGTTVAIVGNSGSGKSTIISLIERFYDPGEVLVDGRGKIGLVNQEPVLFATSILENILYGKESAAEVTAMAKADTVGRGVSGGQKQRVAIARAMLKNPTILLLDEATSALDAGSEQLVQALDRLMGRTTVVIAHRLSTIRNANAIFVVQNGRVVEGHNELGYAKLPLFATTIHENILSDAEIVEAAQAAANFICCVAIARAVLKDEATSALDSHSEGIVQEALDKLTTVLIAHSTVRTVVGQIEKLM
>kfl00461_0020_v1.1
VFRDFSIIPAGQTVALVGSSGSGKSTIVGLLERFYDPGVVSLDGRAQLGLVSQEPALFATTIRGNILYGKPTNEEIEAAARAETVGRGVSGGQKQRIAIARAVIKNPRILLLDEATSALDSESEKVVQALDSLMGRTTVVVAHRLSTIRNADSIAVLQSGRIVEGHEELGYASLPLFATSIRANIASEAEIVEAARAAANFISGIAIARAVLKDEATSALDSESEKLVQAALDRLTTVVVAHSTIRQVLGKIEALI
>tr|D8RF00|D8RF00_SELML ATP-binding cassette transporter OS=Selaginella moellendorffii OX=88036 GN=SmABCB5 PE=4 SV=1
VFEGFSLIPAAKCVAIVGGSGSGKSTVVSLIERFYDPGRILVDGRSQIGLVNQEPALFATTIRNNILYGKPTREEIEDAAKAETAGRGVSGGQKQRIAIARAILKNPSILLFDEATSALDAESEHVVQALDKLMGHTTVIIAHRLSTIQNADTIAVVQEGKIVEGHDELGYATLPLFATSIQENIRTESEIIEAATAAANFISAVAIARAVLKNEATSALDAESEHIVQEALDRLTTIVVAHSTIRKVIGTIEQLV
>tr|D8SD68|D8SD68_SELML Uncharacterized protein PGP19B-2 OS=Selaginella moellendorffii OX=88036 GN=PGP19B-2 PE=4 SV=1
VFEGFSLIPAAKCVAIVGGSGSGKSTVVSLIERFYDPGRILVDGRSQIGLVNQEPALFATTIRNNILYGKPTREEIEDAAKAETAGRGVSGGQKQRIAIARAILKNPSILLFDEATSALDAESEHVVQALDKLMGHTTVIIAHRLSTVQNADTIAVVQEGKIVEGHDELGYATLPLFATSIQENIRTESEIIEAATAAANFISAVAIARAVLKNEATSALDAESEHIVQEALDRLTTIVVAHSTIRKVIGTIEQLV
>AT3G28860.1 | ATP binding cassette subfamily B19 | Chr3:10870287-10877286 REVERSE LENGTH=1252 | 201606
IFRNFNIFPSGKTVAVVGGSGSGKSTVVSLIERFYDPGQILLDGREQIGLVNQEPALFATTILENILYGKPTMVEVEAAASADTVGRGVSGGQKQRIAIARAMLKDPKILLLDEATSALDASSESIVQALDRVMGRTTVVVAHRLCTIRNVDSIAVIQQGQVVEGHEELGYASLPLFAATIFDNIATESEVIDAARAAAGFISGIAIARAVLKNEATSALDAESECVLQEALERLTTVVVAHSTIRCVIGRIEQLV
>LOC_Os04g38570.1 protein
IFRDFSLFPAGKTAAVVGGSGSGKSTVVALIERFYDPGQVLLDNRDQIGLVNQEPALFATTILENILYGKPTMAEVEAAATSNTVGRGLSGGQKQRIAIARAMLKNPKILLLDEATSALDAGSENIVQALDRLMGRTTVVVAHRLSTIRCVDMIAVIQQGQVVEGHDELGYAALPLFATSIFENIATEEEVIEAAKVAMGFVSAIAIARAVLKDEATSALDAESECVLQEALERITAVLVAHSTIRSVVGRVEQLV
>LOC_Os04g38570.2 protein
IFRDFSLFPAGKTAAVVGGSGSGKSTVVALIERFYDPGQVLLDNRDQIGLVNQEPALFATTILENILYGKPTMAEVEAAATSNTVGRGLSGGQKQRIAIARAMLKNPKILLLDEATSALDAGSENIVQALDRLMGRTTVVVAHRLSTIRCVDMIAVIQQGQVVEGHDELGYAALPLFATSIFENIATEEEVIEAAKVAMGFVSAIAIARAVLKDEATSALDAESECVLQEALERITAVLVAHSTIRSVVGRVEQLV
>LOC_Os04g54930.1 protein
IFRDFSLFPAAKTVAVVGGSGSGKSTVVALIERFYDPGQVLLDNRDQIGLVNQEPALFATTIHENILYGKPTMAEVEAAATANTVGRGISGGQKQRIAIARAMLKNPKILLLDEATSALDAGSENIVQALDRLMGRTTVVVAHRLSTIRNVNMIAVIQQGQVVEGHDELG--------------------------------------------------------------------------------------
>kfl00047_0060_v1.1
IFQRFSLIPAGRHVALVGSSGSGKSTVIQLLERFYDPGGIFLDGRQQYGLVSQEPALFATSIKENILYGKETQEEVENAARADTVGRGVSGGQKQRVAIARAILKQPKILLLDEATSALDSESEHVVQALDRLMGRTTVVIAHRLSTIRDADVIAVVQKGEIVEGHNDLGYASLPLFSGTIKSNILSEAEIVEAARAAANFISAIAIARAAIKSEATSALDTESERVVQEALDRLTTLVIAHSTVRVVVGAIEQLI
>lcl|Mp5g17400.1 Auxin transport [gene=MpABCB4] [MapolyID=Mapoly0182s0009.1]
VFQNFCLLPAGKTVALVGTSGCGKSTVVSLLERFYDPGEVLLDGRAQIGLVNQEPALFATSIRENLLYGKNTAEEIVEAAKADTVGRGISGGEKQRLAIARAMLRNPKILLLDEATSALDPDSEQVVQALDRLIGRSTIVIAHQLSTIRNADSISVIRQGKVIEGHNALGYALLPLFASSIYDNIVTEGEVVQASKTAANFISAVAIARAVIKNEATSALDAQSERLIQEALDRITTVVIAHSTIRVVMGQIEQLL
>AagrOXF_evm.model.utg000010l.332.1 EVM AagrOXF_evm.TU.utg000010l.332   utg000010l:1464905-1469605(-)
VLQGFSLVAAGMNVALVGSSGSGKSTAIALLERFYDPGEVLIDGRRQIGLVSQEPALFATTIKENILYGKESMEEVVQAAKSETVGRGVSGGQKQRIAIARALLKNPPILLLDEATSALDAESERVVQTLEVASGRTTLTVAHRLSTIRSADKIAVMQFGVVVEGHQELGYKSLPLFAASIRANIATEAEIIEAAIAAASFISSIAIARAVLKNEATSALDAESEAVVQNALDKITTVVVAHSTIRTVLGRIEQLI
>AagrOXF_evm.model.utg000063l.570.1 . AagrOXF_evm.TU.utg000063l.570   utg000063l:2685951-2689841(-)
VFQDMSLIPAGQTVALVGGSGSGKSTVVALLERLYDPGEVLLDGRLQIGLVSQEPALFATSIMENILLGKETEEEAMAAARANTVGRGVSGGQKQRIAIARALLRKPPILLLDEATSALDAESERVVQALDSAAGRTTVVVAHRLSTIRHAHKIAVVQAGRVVEGHDELGYAALPLFAGSIRENILTEAEVVEAAKAAADFISAIAIARAIIKNEATSALDAQSEKVVQDALDRITTIVVAHTTIQSVLGAIEQLM
>lcl|Mp1g26440.1 [MapolyID=Mapoly0002s0234.1]
IFKNFCLIPSGLTVALVGGSGSGKSTVIALLERFYDPGEVLIDGRTQIGLVSQEPALFATSIKENIMFGKESEDEVIKASKANTVGRGVSGGQKQRIAIARALLKNPPILLLDEATSALDSESEKIVQALDAASGRTTIVVAHRLSTIQNSDLIAVVSGGQVVEGHESLGYASLPLFAGTIRENILTEAEIIEAAKAAASFISSIAIARAILKNEATSALDAHSEKIVQDALDRITTIVVAHSTIQTVIGAIEKLL
>tr|A9TVR7|A9TVR7_PHYPA ATP-binding cassette transporter, subfamily B, member 12, group MDR/PGP protein PpABCB12 OS=Physcomitrium patens OX=3218 GN=ppabcb12 PE=4 SV=1
IFEDFNLIPAGKTVALVGSSGSGKSTVIALLERYYDPGSVLVDGRLQIGLVSQEPSLFATTIKDNIVFGKDSMEEITEAAKADTVGKGVSGGQKQRIAIARALLKNPPILLLDEATSALDSESERVVQALDQAAGRTTVVVAHRLSTIRNADLIAVVHAGRVVEGHEELGYSSFPLFAGTIRDNILTEAEVIEAAKSAASFISGIAIARAILKNEATSALDSQSEKVVQDALDRISTIVVAHSTIQSVIGTIEQLL
>tr|A0A2K1LAH6|A0A2K1LAH6_PHYPA Uncharacterized protein OS=Physcomitrium patens OX=3218 GN=PHYPA_001448 PE=4 SV=1
IFQNFSLIPAGKTVALVGQSGSGKSTVLALLERFYDPGEVLIDDRRQIGLVSQEPALFATSIKENILYGKDSEEEIVEAAKSDTVGRGVSGGQKQRIAIARALLKNPAILLLDEATSALDAESERV-----------------------------------------------------------------------------------------------------VQDALDRMTTVVVAHSTIATVMGIIEQLM
>AagrOXF_evm.model.utg000081l.154.1 EVM AagrOXF_evm.TU.utg000081l.154   utg000081l:592699-597941(+)
IFQNFSLIPAGKNVALVGASGSGKSTVIALLERFYDPGTILVDGRRQIGLVSQEPALFATTIKENILYGKETMDEIIAAAKADTVGRGASGGQKQRIAIARAMLKNPPILLLDEATSALDAESERIVQALEKASGRTTVTVAHRLSTIQNADIIAVVQAGKVVEGHTELGYANLPLFATTIKENISTEAEIIEAAKAAANFISGIAIARAMLKNEATSALDAESERVVQDALDKMTTVVVAHATIQTVIGAIEKLL
>lcl|Mp2g21430.1 [MapolyID=Mapoly0040s0071.1]
VLQRFSLVPAGKTVALVGESGSGKSTLISLLERFYDPGQVLVDGRTQIGLVSQEPALFATSIRENILFGKESMAEVVEAARTETVGHGVSGGQKQRIAIARAVIKNPAILLLDEATSALDAESEQVVQALDAAAGRTTLVVAHRLSTIRTADLIAVVRGGRVVEGHEELGYAALPLFAGTIRDNILSEAEVVEAAKAAAGFISAVAIARAIIKNEATSALDAQSEKTVQDALDRITTIVVAHSTVRSVLGCIEQLL
>AT3G28345.1 | ABC transporter family protein | Chr3:10593921-10598775 REVERSE LENGTH=1240 | 201606
IFDDFCLVPSGKTVALVGGSGSGKSTVISLLQRFYDPGEILIDGRSQMGLVSQEPALFATTIKENILFGKESMDDVVEAAKAETVGRGVSGGQKQRIAIARAIIKSPTILLLDEATSALDSESERVVQALENASGRTTILIAHRLSTIRNADVISVVKNGHIVEGHDELGYSTLPLFAGTIRENIIDEAEIIEAAKAAADFITSIAIARAVLKNEATSALDSQSERVVQDALERVTSVVIAHSTIQAVLGKLERLL
>AT3G28380.1 | P-glycoprotein 17 | Chr3:10623742-10628201 REVERSE LENGTH=1240 | 201606
IFDDLCLIPAGKTVALVGGSGSGKSTVISLLQRFYDPGEILIDGRSQMGLVSQEPVLFATSITENILFGKESLDEVVEAAKAKTVGRGVSGGQKQRIAIARAIIKSPKILLLDEATSALDSESERVVQSLDNASGRTTIVIAHRLSTIRNADVICVIHNGQIVEGHEELGYTSLPLFAGTIRENIMDESEIIEAAKAAADFITSIAIARAVLKNEATSALDSKSERVVQDALERVTSIMIAHSTIQMVLGKIESLL
>AT3G28390.1 | P-glycoprotein 18 | Chr3:10629425-10633967 REVERSE LENGTH=1225 | 201606
IFDDLCLVPSGKTVALVGGSGSGKSTVISLLQRFYDPGEILIDGRSQMGLVSQEPVLFATSIKENILFGKESMDEVVEAAKAQTVGRGVSGGQKQRIAIARAIIKSPIILLLDEATSALDSESERVVQALDNASGRTTIVIAHRLSTIRNADVICVVHNGRIIEGHEELGYTSLPLFAGTIRENIMDESEIIEAAKAAADFITSIAIARAVLKNEATSALDSQSESVVQDALERLTSVVIAHSTIQTVLGAVECLL
>AT3G28415.1 | ABC transporter family protein | Chr3:10647123-10651540 REVERSE LENGTH=1221 | 201606
IFDDLCLIPSGKSVALVGGSGSGKSTVISLLQRFYDPGEILIDGRSQMGLVSQEPALFATSIEENILFGKESFDEVVEAAKSKTVGRGVSGGQKQRISIARAIIKSPTLLLLDEATSALDSESERVVQALDNATGRTTIVIAHRLSTIRNVDVICVFKNGQIVEGHEELGYTSLPLFAGTIRENIMDESEIIEAAKAAADFIVTIAIARAVLKNEATSALDNQSERMVQDALGRLTSVVIAHSTIQTVLGKVECLL
>AT3G28360.1 | P-glycoprotein 16 | Chr3:10611071-10616301 REVERSE LENGTH=1228 | 201606
IFDDLCLIPSGKTVALVGGSGSGKSTVISLLQRFYDPGDILIDSRSQMGMVSQEPSLFATSIKENILFGKESFDEVVEAAKAQTVGRGVSGGQKQRIAIARALIKSPIILLLDEATSALDLESERVVQALDNASGRTTIVIAHRLSTIRNADIICVLHNGCIVEGHDKLGYTSLPLFAGTIRENIMDESEIIEAGKTAAEFITSIAIARTILKNEATSALDSQSERVVQDALEHVTSVVIAHSTIQTVLGKVESLL
>LOC_Os02g09720.1 protein
IFVSFNLVPAGRTVALVGGSGSGKSTVIALLERFYDPGEVMVDGRAQMGLVSQEPALFATSIRENILFGKETAEEVVAAAKADTVGRGVSGGQKQRIAIARAILKSPKILLLDEATSALDTESERVVQALDLASGRTTIVIAHRLSTIRNADIIAVMQSGEVKEGHDELGYSSLPLFAGTIRENIVSEAEIEDAARSAADFISNIAIARAILKNEATSALDSQSEKVVQEALDRVTSVVVAHSTIQLVLGTVEKLM
>AT1G10680.1 | P-glycoprotein 10 | Chr1:3538470-3543782 REVERSE LENGTH=1227 | 201606
IFDKLNFIPAGKVVALVGGSGSGKSTMISLIERFYEPGAVMLDGRGHIGLVNQEPVLFATTIRENIMYGKDTSEEITNAAKLETVGRGISGGQKQRISISRAIVKNPSILLLDEATSALDAESEKIVQALDRVMGRTTVVVAHRLSTVRNADIIAVVGGGKIIEGHDELGYSSLPLFATTIYENILSESEVMEAAKLAASFISSIAIARAVLKNEATSALDVESERVVQQALDRLTTVVVAHSTIKMVIGKIEQLV
>AT4G25960.1 | P-glycoprotein 2 | Chr4:13177438-13183425 FORWARD LENGTH=1273 | 201606
IFDRLNLIPAGKIVALVGGSGSGKSTVISLIERFYEPGAVLLDGRGQIGLVNQEPALFATTIRENILYGKDTAEEITRAAKLETVGRGISGGQKQRIAISRAIVKNPSILLLDEATSALDAESEKSVQALDRVMGRTTVVVAHRLSTVRNADIIAVVHEGKIVEGHENLGYSSLPLFATTIYENILSQSEVVESAMLAASFITSIAIARAILKNEATSALDVESERVVQQALDRLTTVVVAHSTIKTVLGKIEQLV
>LOC_Os02g46680.1 protein
ILDRFSLFPAGKIVALVGGSGSGKSTVVSLIERFYEPGAVLLDGRQQIGLVNQEPALFATSIRENILYGKGSMDEINHAAKLETVGRGISGGQKQRIAISRAILKNPSILLLDEATSALDAESEKSVQALDRVMGRTTVVIAHRLSTIRNADTIAVVDSGRIVEGHEQLSYASLPLFATTIYDNILTEAEVVDAAKLAASFISAIAIARAIVKDEATSALDVESERVVQQALDRVTTVMVAHSTIKVVLGKIEQLI
>tr|D8SIX3|D8SIX3_SELML Uncharacterized protein OS=Selaginella moellendorffii OX=88036 GN=SELMODRAFT_117838 PE=4 SV=1
VLKSFTLVPAKKTVALVGSSGSGKSTIISLIERFYDPGQVMLDNRRQMGLVNQEPGLFATSIRENILYGKESMEEITHAAKLDTVGRGVSGGQKQRIAIARALLKNPAILLLDEATSALDAESEEI-----------------------------------------------------------------------------------------------------VQQALETITTIVVAHSTIQSVVGSVEQLK
>tr|D8QP53|D8QP53_SELML ATP-binding cassette transporter OS=Selaginella moellendorffii OX=88036 GN=SmABCB17 PE=4 SV=1
VLKSFTLVPAKKTVALVGSSGSGKSTIISLIERFYDPGQVMLDNRRQMGLVNQEPGLFATSIRENILYGKESMEEITHAAKLDTVGRGVSGGQKQRIAIARALLKNPAILLLDEATSALDAESEEI-----------------------------------------------------------------------------------------------------VQQALETITTIVVAHSTIQSISGKV---K
>AT1G02520.1 | P-glycoprotein 11 | Chr1:524134-528745 FORWARD LENGTH=1278 | 201606
IFDGFSLIPSGATAALVGESGSGKSTVISLIERFYDPGAVLIDGRSKIGLVSQEPVLFSSSIMENIAYGKETVEEIKAATELDTVGHGTSGGQKQRIAIARAILKDPRILLLDEATSALDAESERVVQALDRVMNRTTVIVAHRLSTVRNADMIAVIHRGKMVEGHSELGYSQLPLFNDTIRANIATESEIIAAAELAAKFISSVAIARAIVKEEATSALDAESERVVQDALDRVTTIVVAHSTIKVVVGVIEKLI
>AT1G02530.1 | P-glycoprotein 12 | Chr1:529836-534542 FORWARD LENGTH=1273 | 201606
IFDGFSLIPSGATAALVGESGSGKSTVINLIERFYDPGEVLIDGRSKIGLVCQEPVLFSSSIMENIAYGKETLQEIKVATELDTVGHGTSGGQKQRIAIARAILKDPRVLLLDEATSALDTESERVVQALDRVMNRTTVVVAHRLSTVRNADMIAVIHSGKMVEGHSELGYSQLPLFNDTIRANIATESEIIAAAELAAKFISSVAIARAIVKEEATSALDAESERLVQDALDRVTTVVVAHSTIKVIVGVIENLI
>AT4G01820.1 | P-glycoprotein 3 | Chr4:780734-785329 REVERSE LENGTH=1229 | 201606
VFGGFSLIPSGATAALVGESGSGKSSVISLIERFYDPGSVLIDGRGKIGLVSQEPVLFSSSIMENIGYGKETVEEIQAAAKLETVGHGTSGGQKQRIAIARAILKDPRILLLDEATSALDAESERVVQALDRVMSRTTVIVAHRLSTVRNADMIAVIHRGKIVEGHSELGYAQLPLFNDTIRSNIASEAEIIAAAELAAGFISSVAIARAIVKEEATSALDAESERVVQDALDRVTTVVVAHSTIKVVVGVIEKLI
>AT4G01830.1 | P-glycoprotein 5 | Chr4:785683-790447 REVERSE LENGTH=1230 | 201606
VFGGFSLIPSGTTTALVGESGSGKSTVISLIERFYDPGQVLIDGRGKIGLVSQEPVLFSSSIMENIGYGKETVEEIQAASKLETVGHGTSGGQKQRIAIARAILKDPRILLLDEATSALDAESERVVQALDRIMNRTTVIVAHRLSTVRNADIIAVIHRGKIVEGHSELGYSQLPLFNDTIRANIATEAEIIAASELAARFISSVAIARAIVKEEATSALDAESERVVQDALDRVTTIVVAHSTIKVVVGVIEKLI
>AT2G47000.1 | ATP binding cassette subfamily B4 | Chr2:19310008-19314750 REVERSE LENGTH=1286 | 201606
IFRGFSLISSGTTVALVGQSGSGKSTVVSLIERFYDPGDVLIDGRSKIGLVSQEPVLFTASIKDNIAYGKETTEEIKAAAELDTVGHGTSGGQKQRIAVARAILKDPRILLLDEATSALDAESERVVQALDRIMNRTTVVVAHRLSTVRNADMIAVIHQGKIVEGHTELGYSQLPLFNETIRANIASESEIVSSAELSAGFISGVAIARAIVKDEATSALDAESERVVQDALDRVTTIVVAHSTIKVVVGVIEKLI
>AT3G62150.1 | P-glycoprotein 21 | Chr3:23008755-23013579 REVERSE LENGTH=1296 | 201606
IFRGFSLISSGSTVALVGQSGSGKSTVVSLIERFYDPGEVRIDGRSKIGLVSQEPVLFTSSIKENIAYGKETVEEIRKATELDTVGHGTSGGQKQRIAVARAILKDPRILLLDEATSALDAESERIVQALDRIMNRTTVVVAHRLSTVRNADMIAVIHQGKIVEGHSELGYSQLPLFNETIRANIATETEIVSAAELSAGFISGVAIARAIVKDEATSALDAESERVVQDALDRVTTVVVAHSTIKVVVGVIEKLI
>LOC_Os01g18670.1 protein
IFRGFSLIPSGTTVALVGQSGSGKSTVISLIERFYDPGDVLIDGRSKIGLVSQEPVLFAASIKENIAYGKDTDQEIRAAAELDTVGHGTSGGQKQRIAIARAILKDPRILLLDEATSALDAESERIVQALDRVMNRTTVIVAHRLSTVRNADTIAVIHQGTLVEGHHELGYSQLPLFNDTVRANIATESEIIEAAKLAAKFISSIAIARAIVKDEATSALDAESERVVQDALDRVTTVIVAHSTIQLVVGVIEKLM
>AT4G18050.1 | P-glycoprotein 9 | Chr4:10022205-10027280 FORWARD LENGTH=1236 | 201606
IFAGFSLVPNGKTVALVGQSGSGKSTVISLIERFYDPGQVLIDNRSKIGLVSQEPVLFATTIKENIAYGKETDQEIRTAIELDTVGHGTSGGQKQRLAIARAILKNPKILLLDEATSALDAESERIVQALVNLMNRTTVVVAHRLTTIRTADVIAVVHQGKIVEGHDEMGYSQLPLFNETIRSNIATEEEIIAAAKAAANFISSIAIARAILKDEATSALDAESERVVQDALDRVTTVVVAHTTIKVVVGVIEKLM
>AT5G46540.1 | P-glycoprotein 7 | Chr5:18877192-18882347 REVERSE LENGTH=1248 | 201606
IFVGFSLVPNGMTVALVGQSGSGKSTVISLIERFYDPGEVLIDGRSKIGLVSQEPILFATTIRENIVYGKKSDQEIRTALKLETVGHGTSGGQKQRIAIARAILKNPKILLLDEATSALDAESERIVQALVKLMSRTTVVVAHRLTTIRTADMIAVVQQGKVIEGHDEMGYSQLPLFNETIGSNIATEEEIITAAKAAVNFISSIAIARAILKDEATSALDAESERVVQDALDQVTTVVVAHTTIKMVVGVIESLM
>LOC_Os02g21750.1 protein
------------------------------------------------------------------------------------VGHGTSGGQKQRIAIARAILKDPRILLLDEATSALDAESEHVVQALNNIMNRTTIIVAHRLSTVRNADTISVLHRGQLVEGHAELGYYQLPLFNGTIRANIASEEEIVAVAEAAARFISSIAIARAILKDEATSALDSESERIVQEALDRVTTVIVAHSTITKVIGVVEELL
>LOC_Os01g50160.1 protein
IFDGFSLVSSGTTMAIVGESGSGKSTVISLVERFYDPGEVLIDGRGKIGLVSQEPLLFMTSIKDNITYGKETIEEIRRAAELDTVGRGASGGQKQRIAIARAILKNPKILLLDEATSALDVESERIVQALNRIMDRTTLVVAHRLTTVRNADCISVVQQGKIVEGHDELGYSQLPLFNDTIRANIATEEELIKAAKASAEFISSVAIARAILKDEATSALDAESERIVQDALDNVTTIIVAHSTIKIVLGAIEKLM
>LOC_Os05g47500.1 protein
IFDGFSMVSNGTTMAIVGESGSGKSTVINLVERFYDPGEVLIDGRGKIGLVNQEPILFMTSIKDNILYGKETLEEIKRAAELDTVGRGASGGQKQRIAIARAILKNPKILLLDEATSALDLESERIVQALNQIMGRTTLVVAHRLSTVRNAHCISVVHKGKIAEGHDELGYSQLPLFNDTIRANIATEEEIVAAAKAAAEFISSIAIARAIVKDEATSALDAESERIVQDALDHVTTVVVAHSTIQIVLGAIEKLM
>LOC_Os01g50100.1 protein
ILDGLSLVASGTTMAIVGESGSGKSTVISLVERFYDPGEVLIDGRGKIGLVSQEPLLFMASIKDNIIYGKKTLEEIKRAAELDTVGRGTSGGQKQRIAIARAILKDPKILLLDEATSALDVESERIVQALNRMMERTTLVVAHRLSTVRNVDCITVVRKGKIVEGHDALGYSQLPLFNDTIRANITTEEEITAVAKAAAEFVSSVAIARAILKDEATSALDAESERVVQDALDRVTTIVVAHSTIKMVLGKIEKLL
>LOC_Os01g50080.1 protein
ILDGLCLVPNGTTMAIVGQSGSGKSTIISLVERFYDPGEVLIDGRGKMSLVSQEPLLFMTSIKDNITYGKETDEEIKRAAELDTVGHGASGGQKQRIAIARAILKNPKVLLLDEATSALDVESERLVQALNRVMGRTTLIVAHRLSTIKNADCIAVVHQGKIVDGHDELGYSQLPLFNDTIHANIATEEEIIAVAKASAEFISSIAIARAILKDEATSALDAESERIVQDALDQVTTIVVAHSTIKVVIGSIEKLM
>LOC_Os05g47490.1 protein
IFDGFSLVLNGITMAIVGESGSGKSTVINLVERFYDPGEVLIDGREKIGLVSQEPLLFATSIRENIVYGRETTEEIMAATELDTVGHGASGGQKQRIAIARAILKNPKILLLDEATSALDMESERVVQALNRIMDKTTIVVAHRLSTIKDADIISVVQHGRVVEGHTELGYSQLPLFNDTVRANIATEEEIVAAARAAAQFISAVAIARAILKDEATSALDAESERAVQAALESVTTVVVAHSTIRVVLGEVATLM
>LOC_Os01g34970.1 protein
VFNGFSLIPSGRTMALVGESGSGKSTVISLVERFYDPGEVLIDGRGKISLVSQEPVLFSSTIRENIAYGKETLEEIKRAVELETVGRGISGGQKQRIAIARAIIKNPRILLLDEATSALDMESERVVQALNRVMERTTIIVAHRLSTVKNADVISVLQQGKMVEGHVELGYAQLP-----------------------------------------------ESHEQVQ---------------------------
>LOC_Os01g34970.2 protein
VFNGFSLIPSGRTMALVGESGSGKSTVISLVERFYDPGEVLIDGRGKISLVSQEPVLFSSTIRENIAYGKETLEEIKRAVELETVGRGISGGQKQRIAIARAIIKNPRILLLDEATSALDMESERVVQALNRVMERTTIIVAHRLSTVKNADVISVLQQGKMVEGHVELGYAQLP-----------------------------------------------ESHEQVQ---------------------------
>LOC_Os01g35030.1 protein
VFDGFSLVPSGTRMALVGESGSGKSTVISLVERFYDPGEVLIDGRRKIGLVSQEPVLFAGTIRENITYGKETLEEINRAIELETVGRGISGGQKQRIAIARVIIKNPRILLLDEATSALDMESERVVQALNKVMERTTIIVAHRLSTVKNADMISVLQHGKLVEGHEELGYCKLPLFNDTIRANIASEEEIIAAAEAAAQFISGVAIARAVIKDEATSALDSESERVVQEALDRETTVVVAHSTIKIVLGTIEKLM
>tr|D8SSG7|D8SSG7_SELML ATP-binding cassette transporter OS=Selaginella moellendorffii OX=88036 GN=PGP4C-1 PE=4 SV=1
VFDNFSLIPSGITAALVGESGSGKSTVVSLIERFYDPGAVLLDGREQIGLVSQEPVLFGASIKDNISYGKDTDEEIKRAAALSTVGHGTSGGQKQRIAIARAILKNPRILLLDEATSALDAESERVVQALDGIMHRTTVIVAHRLSTIKNANCIAVVQRGNVVEGHSELGYSQLPLFSGTIRSNIAAEEEIEAAATTAAKFISAVAIARAVAKEEATSALDAESESVVQEALDRITTIIVAHSTIVVVVGVIERLM
>tr|D8SZI3|D8SZI3_SELML Uncharacterized protein PGP4C-2 OS=Selaginella moellendorffii OX=88036 GN=PGP4C-2 PE=4 SV=1
VFDNFSLIPSGITAALVGESGSGKSTVVSLIERFYDPGAVLLDGREQIGLVSQEPVLFGASIKDNISYGKDTDEEIKRAAALSTVGHGTSGGQKQRIAIARAILKNPRILLLDEATSALDAESERVVQALDGIMHRTTVIVAHRLSTIKNANCIAVVQRGNVVEGHSELGYSQLPLFSGTIRSNIAAEEEIEAAATTAAKFISAVAIARAVAKEEATSALDAESESVVQEALDRITTLIVAHSTIVVVVGVIERLM
>tr|D8SSI0|D8SSI0_SELML ATP-binding cassette transporter OS=Selaginella moellendorffii OX=88036 GN=PGP4B-1 PE=4 SV=1
VFTSFNLIPSGTTVALVGESGSGKSTVISLIERFYDPGEVLIDGRQQIGLVSQEPVLFATSIRENIAYGRETEEEIMEAARLDTVGHGTSGGQKQRVAIARAILKNPRILLLDEATSALDAESERVVQALDRIMNRTTVIVAHRLSTIKNADCIAVVQRGSIVEGHSELGYEQLPLFSGSIRSNIASEEEITAAAKAAASFISAIAIARAVLKEEATSALDAESERLVQEALDRITSVVVAHSTIVMVVGGIEQLI
>tr|D8SZH1|D8SZH1_SELML Uncharacterized protein PGP4B-2 OS=Selaginella moellendorffii OX=88036 GN=PGP4B-2 PE=4 SV=1
VFTSFNLIPSGTTVALVGESGSGKSTVISLIERFYDPGEVLIDGRQQIGLVSQEPVLFATSIRENIAYGRETEEEIMEAARLDTVGHGTSGGQKQRVAIARAILKNPRILLLDEATSALDAESERVVQALDRIMNRTTVIVAHRLSTIKNADCIAVVQRGSIVEGHSELGYEQLPLFSGSIRSNIASEEEITAAAKAAASFISAIAIARAVLKEEATSALDAESERLVQEALDRITSVVVAHSTIVMVVGGIEQLI
>tr|D8R9G1|D8R9G1_SELML ATP-binding cassette transporter OS=Selaginella moellendorffii OX=88036 GN=PGP4A-1 PE=4 SV=1
IFSKFSLIPSGMTTALVGESGSGKSTVISLIERFYDPGEILLDGRHQIGLVSQEPVLFGTSIKENIGYGKETLDEIQNAAYLDTVGHGASGGQKQRVAIARAILKNPRILLLDEATSALDAESERLVQALDRVMDRTTVVIAHRLTTIRNAHCIAVVQHGAIVEGHFDLGYSQLPLFDGTIRWNIASDEEIQAAAEASAKFISGVAIARAIVKNEATSALDAESEHLVQEALDRITSIVIAHATIVVVVGAIERLI
>tr|D8SEH4|D8SEH4_SELML Uncharacterized protein PGP4A-2 OS=Selaginella moellendorffii OX=88036 GN=PGP4A-2 PE=4 SV=1
IFSKFSLIPSGMTTALVGESGSGKSTVISLIERFYDPGEILLDGRHQIGLVSQEPVLFGTSIKENIGYGKETLDEIQNAAYLDTVGHGASGGQKQRVAIARAILKNPRILLLDEATSALDAESERLVQALDRVMDRTTVVIAHRLTTIRNAHCIAVVQHGAIVEGHFDLGYSQLPLFDGTIRWNIASDEEIQAAAEASAKFISGVAIARAIVKNEATSALDAESEHLVQEALDRITSIVIAHATIVVVVGAIERLI
>lcl|Mp7g04390.1 [MapolyID=Mapoly0062s0086.1]
IFSNFNLIPSGKTVALVGESGSGKSTVIALVERFYDPGQVLIDGREHIGLVSQEPVLFGTSIKENISYGKETMEEIEHAAALDTVGRGISGGQKQRVAIARAILKNPQILLLDEATSALDAESERVVQALDRVMNRTTVVVAHRLTTIRNADMIAVVQRGVIVEGHNELGYSQLPLFNQSIAWNIRSEDEVVAAATSAARFISAVAIARAILKDEATSALDAESEHVVQEALDRITTVVVAHSTIRIVVGVIEQLI
>tr|A0A2K1JQC9|A0A2K1JQC9_PHYPA Uncharacterized protein OS=Physcomitrium patens OX=3218 GN=PHYPA_016125 PE=4 SV=1
IFKNFNLVAAGTTVALVGESGSGKSTVVSLVERFYDPGQVLVDGRRQVGLVSQEPVLFGTSIKENIAYAKDTDEEVQAAASLETVGRGISGGQKQRIAIARAILKDPKILLLDEATSALDAESECVVQALEKVMDRTTIVVAHRLTTIRNANLIAVIQRGVVVEGHDELGYTQLPLFNTSIKANIITETEIESAAKASCKFIVGVAIARAIVKDEATSALDAESEHVVQEALDRITTIVVAHSTIRVVVGSIEQLM
>tr|A0A2K1KMA0|A0A2K1KMA0_PHYPA Uncharacterized protein OS=Physcomitrium patens OX=3218 GN=PHYPA_005798 PE=4 SV=1
IFKNFNLIAAGTTVALVGESGSGKSTVVSLVERFYDPGQVLVDGRQQIGLVSQEPVLFATSIKENIAYAKDTDEEVQQAAALETVGRGISGGQKQRIAIARAILKNPRILLLDEATSALDAESEHIVQALEKVMGRTTIVVAHRLTTIRNANLIAVIQRGVVVEGHDELGYSQLPLFNTSIKANIVSETELVSATKASCKFIMGVAIARAIVKDEATSALDAESEHVVQEALDRITTIVVAHSTIRLVVGAIERLM
>AagrOXF_evm.model.utg000005l.41.1 EVM AagrOXF_evm.TU.utg000005l.41   utg000005l:210731-222030(-)
IFSDFCLIPSRCTAALVGESGSGKSTVVSLIERFYDPGAVLLDGRKQIGLVGQEPVLFATSISQNIAYGKEMIEEIQAAAELETVGHGTSGGQKQRVAIARAILKNPKILLLDEATSALDSRSEHVVQALDRLMDRTTVVVAHRLSTIRHADMIAVVHKGKIIEGHGELGYAKLPIFNDTIKANIQSEEEIEAAAVTAAKFISEVAIARAIIKREATSALDSESERVVQEALDRVTTVVIAHSTIQMVVGCIEQLI
>AagrOXF_evm.model.utg000005l.44.1 . AagrOXF_evm.TU.utg000005l.44   utg000005l:247694-252868(-)
IFSDFCLIPSRSTAALVGESGSGKSTVVSLIERFYDPGVVLLDGRQQIGLVGQEPVLFATSIAENIAYGKETMEEIQAAAELETVGHGTSGGQKQRVAIARAILKNPKILLLDEATSALDSRSEDVVQALDRLMNRTTVVVAHRLSTIRHADMIAVVHQGKIIEGHVELGYAKLPIFNDTIKANIQSQEEIEAAAESAAKFISAVAIARAVMKREATSALDSESERLVQEALDRVTTVVIAHSTIQLVMGRIEQLI
>AagrOXF_evm.model.utg000038l.143.1 EVM AagrOXF_evm.TU.utg000038l.143   utg000038l:748444-753923(-)
IFSNFSLIPSCSTVALVGESGSGKSTVVSLIERFYDPGEVLIDGRQQIGLVGQEPVLFAASIKENIAYGKPTMEEIQAAAERDTVGHGASGGQKQRVAIARAILKNPKILLLDEATSALDTKSETVVQALDRLMDRTTVVVAHRLSTIRNADLIAVVQHGAIVQGHAELGYFQL------------------------------------------------------------------------LVLTVREQ--
>tr|D8S3C1|D8S3C1_SELML ATP-binding cassette transporter OS=Selaginella moellendorffii OX=88036 GN=PGP4E-1 PE=4 SV=1
IFKKFCLVPAGTTAALVGESGSGKSTVISLLERFYDPGQILLDGRRQIGLVSQEPVLFGASIRTNIAYGKDTNEEILLAAQLDTVGQGTSGGQKQRIAIARAIIKNPRVLLLDEATSALDAESEHVVQALDRFMDRTTVVVAHRLSTVKNASLISVVQDGAIIEGHVELGYSQLPLFTGTIRSNISTDEEVVNAAVASAEFITSIAIARAIIKQEATSALDAESEHVVQAALDRITTIVVAHTTIVMVVGSIEKLV
>tr|D8S7W8|D8S7W8_SELML Uncharacterized protein PGP4E-2 OS=Selaginella moellendorffii OX=88036 GN=PGP4E-2 PE=4 SV=1
IFKKFCLVPAGTTAALVGESGSGKSTVISLLERFYDPGQILLDGRRQIGLVSQEPVLFGASIRTNIAYGKDTNEEILLAAQLDTVGQGTSGGQKQRIAIARAIIKNPRVLLLDEATSALDAESEHVVQALDRIMDRTTVVVAHRLSTVKNASLISVVQDGAIIEGHVELGYSQLPLFTGTIRSNISTDEEVVNAAVASAEFITSIAIARAIIKQEATSALDAESEHVVQAALDRITTIVVAHTTIVMVVGSIEKLV
>lcl|Mp7g16060.1 [MapolyID=Mapoly0111s0014.1]
IFKNFSLIPVGTTAALVGESGSGKSSVISLVERFYDPGHVLLDGREQIALVSQEPVLFSTSIGENILYGKETMEEVKAAAIADTVGRGTSGGQKQRIAIARAILKDPRILLLDEATSALDADSERVVQALDRVMGRTTVVVAHRLSTIKNADMIAVVRNGVILEGHAELGYSQLPLFDGSIRMNITTDEEVRAAAAAAAKFVADVAIARAIVKDEATSALDAESEQVVQEALDRITTVVVAHSTVRQVMGAIELLI
>tr|D8RX11|D8RX11_SELML Uncharacterized protein OS=Selaginella moellendorffii OX=88036 GN=SELMODRAFT_103646 PE=4 SV=1
VLQELNLIPPGKTIALVGGSGSGKSTVIALLERFYDPGQVLLDGRKQIGLVSQEPALFATSIKENILYGKEDFDEILEASNADTVGRGASGGQKQRIAIARALVKKPPILLLDEATSALDTESEATVQALDKASGRTTVIVAHRLSTIQTADLIAVLHSGKVIEGHDELGYSALPLLAASIRDNIASEQEIIEASSIAATFISAIAIARAILRNEATSALDAESERLVQDALSKTTTVTIAHSTIKSVIGRVEMLL
>tr|D8RR38|D8RR38_SELML ATP-binding cassette transporter OS=Selaginella moellendorffii OX=88036 GN=SmABCB16 PE=4 SV=1
VLQELNLIPPGKTIALVGGSGSGKSTVIALLERFYDPGQVLLDGRKQIGLVSQEPALFATSIKENILYGKEDFDEILEASNADTVGRGASGGQKQRIAIARALVKNPPILLLDEATSALDTESEATVQALDKASGRTTVIVAHRLSTIQTADLIAVLHSGKVIEGHDELGYSALPLLAASIRDNIASEQEIIHASSIAATFISSIAIARAILRNEATSALDAESERLVQDALSKTTTVTIAHSTIKSVIGRVEILL
>AT2G36910.1 | ATP binding cassette subfamily B1 | Chr2:15502162-15507050 FORWARD LENGTH=1286 | 201606
ILNNFCLVPAGKTIALVGSSGSGKSTVVSLIERFYDPGQVLLDGRQQIGLVSQEPALFATSIKENILLGRPDQVEIEEAARVDTVGRGLSGGQKQRIAIARAMLKNPAILLLDEATSALDSESEKLVQALDRFMGRTTLIIAHRLSTIRKADLVAVLQQGSVSEGHDELGYAKLPLFGTTIYENIATEAEIIQAATLAAKFISAIAIARALVRKEATSALDAESERSVQEALDQATSIVVAHSTIRVVIGKVEQLL
>LOC_Os08g45030.1 protein
ILRGLSLVPAGKTIALVGSSGSGKSTVVSLIERFYEPGTILLDGRRQIGLVSQEPALFATTIRENLLLGRDTQEELEEAARVNTVGRGLSGGQKQRIAIARAMLRNPAILLLDEATSALDSESEKLVQALDRFMGRTTLVIAHRLSTIRKADLVAVLQGGAISEGHDELGYARLPLFAATIHDNIATEAEVVEAATAAAKFISAIAIARALVKQEATSALDAESERSVQEALASSTTIVVAHATVRTVIGKVEQLL
>tr|A0A2K1J463|A0A2K1J463_PHYPA Uncharacterized protein OS=Physcomitrium patens OX=3218 GN=PHYPA_022176 PE=4 SV=1
VFQNFNLIQAAKSVAIVGSSGCGKSTLVSLIERFYDPGEVLLDGRRQIGLVNQEPALFATSIRENLLYGKETIDEIIAATTADTVGRGVSGGERQRLAIARAMLTDPKILILDEATSALDSCSEQIVCALDSLMGRTTVVIAHRLSTVRNADTIAVMQHGQIVEGHEMLGYAALPLFATSIYENIRTESEIIEAAKVAATFISAVAIARAVLRSEATSSLDAQSEMVVQDALDQVTTVVIAHSTIQSVLGMVEQLI
>tr|D8TB22|D8TB22_SELML Uncharacterized protein OS=Selaginella moellendorffii OX=88036 GN=SELMODRAFT_236608 PE=4 SV=1
VLKDFSLVPAGKTIAIIGSSGSGKSTVVSLIERFYDPGDVLLDGRKQIGLVSQEPILFATTIRENLLYSKETMEELIEVSKAETVGRGVSGGEKQRVALARAMLKNPKILLLDEATSALDTGSQQLVQALDRFRGRTTVVIAHQLSTIRHADSIAVVHHGRIVEGHEELGWSVFPLFSCSIYENILSEAEIVQAAKTAAGFISSVAIARAVLKCEATSALDAHSEKQVQEALDRVTTLIVAHSAIRIVVGTVEQLL
>tr|D8QVC0|D8QVC0_SELML ATP-binding cassette transporter OS=Selaginella moellendorffii OX=88036 GN=SmABCB1 PE=4 SV=1
VLKDFSLVPAGKTIAIIGSSGSGKSTVVSLIERFYDPGDVLLDGRKQIGLVSQEPILFATTIRENLLYSKETMEELIEVSKAETVGRGVSGGEKQRVALARAMLKNPKILLLDEATSALDTGSQQLVQALDRFRGRTTVVIAHQLSTIRHANSIAVVHHGRIVEGHEELGYAALPLFSCSIYENILSEAEIVQAAKTAAGFISSVAIARAVLKCEATSALDAHSEKQVQEALDRVTTLIVAHSAIRIVVGTVEQLL
>kfl00008_0360_v1.1
IFQGFDLIPSGRTVALVGESGSGKSTIISLVERFYDPGAVMLDGRQQIGLVSQEPALFTASILENVSYGKETKEEVVAACKANTVGRGISGGQKQRIAIARAILKNPRILLLDEATSALDTESERKVQALDQVMGRTTVVVAHRLSTVINADKIAVVQRGHIVEGHAQLGYAALPLFALSIRDNITTDEEIEAAARAAAGFISAVAIARAMLKDEATSALDAESERLVQEALNRITTIVIAHTTIRKVVGRIEQLE
>kfl00023_0200_v1.1
LFTNFSLIRAGQTVALVGESGSGKSTVVSLIERFYDVGCVTLDGRQQIGLVSQEPALFTASIKENIAYGKDTMDEIVIAAKADTVGHGISGGQKQRVAIARAVLRDPRILLLDEATSALDSESERKVQALNRVMGRTTVVVAHRLTTIMNADKIAVVQRGAIVEGHGELGYAALPLFSVSIRDNIATDEEIEAAARAAASFIERVAIARAILKNEATSALDAESEKLVQDALDKVTTVVIAHTTVRKVVGAIEQLL
>lcl|Mp4g07450.1 Auxin transport [gene=MpABCB5] [MapolyID=Mapoly0115s0036.1]
VLQDFNLIPPGRTVALVGSSGSGKSTIVGLIERFYEPGKVLLDGRQQMGLVNQEPALFATSIWENLLYGKGSKEEVLAATTADTVGRGVSGGQRQRIAIARAMLKDPKILLLDEATSALDPGSQQIVQAIDRLMGRTTVVVTHQLAAVRKADIIGVMHNGTLIEGHEELGYAGLPLFAASIHDNILSESEVVEAAKTAANFVSAVAIARAVIRSEATSALDAESEKLVQQALDRITTVIIAHSTIRRMMGHIELLM
>tr|D8SIF8|D8SIF8_SELML Uncharacterized protein OS=Selaginella moellendorffii OX=88036 GN=SELMODRAFT_117529 PE=4 SV=1
IFQKLCLIPQGKTVAIVGGSGSGKSTVIALIERFYDPGIILLDSRLHIGLVQQEPALFATSIYENVAYGRDTESEVVEAAKAQTVGRGTSGGQKQRV------------------------------------------------------------------------------------------------------------AIARAVLKNEATSALDAQSEKVVQEALDRLTTVLVAHSTIQVVVGRIEQLM
>tr|D8R3R8|D8R3R8_SELML ATP-binding cassette transporter OS=Selaginella moellendorffii OX=88036 GN=SmABCB2 PE=4 SV=1
IFQKLCLIPQGKTVAIVGGSGSGKSTVIALIERFYDPNLVRFSRRLHIGLVQQEPALFATSIYENVAYGRDTESEVVEAAKAQTVGRGTSGGQKQRV------------------------------------------------------------------------------------------------------------AIARAVLKNEATSALDAQSEKVVQEALDRLTTVLVAHSTIQVVVGRIEQLM
>tr|D8RQL9|D8RQL9_SELML ATP-binding cassette transporter OS=Selaginella moellendorffii OX=88036 GN=SmABCB3 PE=4 SV=1
IFQDLSLIPAGKTVAVVGSSGSGKSTIISLIERFYDPGRVLLDGRQHIGLVQQEPALFDTTIFENIRYGKPTESEVVEAAKAQTAGRGVSGGQKQRI------------------------------------------------------------------------------------------------------------AIARAVIKNEATSALDAQSEKVVQQALDRVSCLVVAHSTIQVLLGQIEQLV
>tr|D8S081|D8S081_SELML Uncharacterized protein OS=Selaginella moellendorffii OX=88036 GN=SELMODRAFT_105467 PE=4 SV=1
IFQDLSLIPAGKTVAVVGSSGSGKSTIISLIERFYDPGRVLLDGRQHIGLVQQEPALFDTTIFENIRYGKPTESEVVEAAKAQTAGRGVSGGQKQRI------------------------------------------------------------------------------------------------------------AIARAVIKNEATSALDAQSEKVVQQALDRVSCLVVAHSTIQVLLGQIEQLV
>tr|D8TFW5|D8TFW5_SELML Uncharacterized protein PGP19A-2 OS=Selaginella moellendorffii OX=88036 GN=PGP19A-2 PE=4 SV=1
------------------------STIISLIERFYDPGEILLDGRSQIGLVNQEPALFATTIAQNILYGKDNMEEIKLAARTETVGRGLSGGQKQRIAIARALVRNPAILLLDEATSALDAESENVVQAVDKIMARTTVIIAHRLCTLKGTDSIAVLQNGRLVEGHQQLSYSGLPLFGTSICENIASEAEIVAAAKAAAEFISSVAIARAVLKNEATSALDAESERTVQEALERLTTVVVAHSTICQVLGEIEQLV
>tr|D8REZ9|D8REZ9_SELML ATP-binding cassette transporter OS=Selaginella moellendorffii OX=88036 GN=PGP19A-1 PE=4 SV=1
ILHDLSLIPPGKSIGIVGPSGSGKSTIISLIERFYDPGEILLDGRLQIGLVNQEPALFATTIAQNILYGKDNMEEIKLAARTETVGRGLSGGQKQRIAIARALVRNPAILLLDEATSALDAESENVVQALDKIMARTTVIIAHRLCTVKGTDSIAVLQNGRLVEGHQQLSYSGLPLFGTSICENIASEAEIVAAAKAAAEFISSVAIARAVLKNEATSALDAESERTVQEALERLTTVVVAHSTICQVLGEIEQLV
>tr|D8R712|D8R712_SELML Uncharacterized protein OS=Selaginella moellendorffii OX=88036 GN=SELMODRAFT_86998 PE=4 SV=1
VFSNLSLIPEGKIVALVGSSGSGKSTVISLIERFYDPGEVKLDGRAQIGLVSQEPTLFATSIKKNILMGKPSHEELISAAKVNTVGKGISGGQRQRIAIARAILKKPSVMLLDEATSALDSESEVLVQALDRIMGRTTIVVAHRLSTIRNADCILVFDKGRIIEGHAELGYKSLPLFGVSIRENILTESEMVAAAKKAAEFISGIAIARAMLKNEATSALDAESERIVQQAIDRLTTVIVAHSTVQTVMGSVERLL
>tr|D8QN66|D8QN66_SELML ATP-binding cassette transporter OS=Selaginella moellendorffii OX=88036 GN=SmABCB12 PE=4 SV=1
VFSNLSLIPEGKIVALVGSSGSGKSTIISLIERFYDPGEVKLDGRAQIGLVSQEPTLFATSIKKNILMGKPSHEELISAAKVNTVGKGISGGQRQRIAIARAILKKPSVMLLDEATSALDSESEVLVQALDRIMGRTTVVIAHRLSTIRNADCILVFDKGHIIEGHAELGYKSLPLFGVSIRENILTESEMVAAAKKAAEFISGIAIARAMLKNEATSALDVESERIVQQAIDRLTTVIVAHSTVQTVMGSVERLL
>AagrOXF_evm.model.utg000077l.376.1 EVM AagrOXF_evm.TU.utg000077l.376   utg000077l:1434011-1437066(-)
LFKNLSLIPAGKTVALVGASGSGKSTVISLIERFYDPGVVKLDGRSQTGLVGQEPVLFAASIKENILHGKETDQDVISASQAETVGRGLSGGQKQRVAIARAVLKNPSILLLDEATSALDTESEQVVQALNNLMGRTTVVVAHRLSTIQHADLIAVFDRGQIAEGHSELGYYTL-------------------------------------LK-------------------------------------------
>tr|A0A2K3CQM8|A0A2K3CQM8_CHLRE Uncharacterized protein OS=Chlamydomonas reinhardtii OX=3055 GN=CHLRE_17g725200v5 PE=4 SV=1
LFDRFNLVPAGNTVALVGSSGSGKSTVVQLIERFYDPGTVTLDGRNQVGLVSQEPTLFATTIYENIAIGTKSAEEVEAAARAETVGRGVSGGQKQRIAIARAILKSPKVMLLDEATSALDTRSEALVQALDRLVGRTTVVVAHRLSTIKNADSIAVVQGGRIVEGHEELGYSVLPLFNGTVADNIRTQEELQAAAEAAATFIEAVAIARAVVKNEATSALDARSEAVVQAALDRITSIVIAHSTIRTVVGQVEKLM
>tr|A0A2K3CQJ6|A0A2K3CQJ6_CHLRE Uncharacterized protein OS=Chlamydomonas reinhardtii OX=3055 GN=CHLRE_17g725150v5 PE=4 SV=1
LFDRFNLVPAGKTVALVGSSGSGKSTVVQLIERFYDPGTVTLDGRNQVGLVSQEPTLFATTIYENIAIGTKSAEEVEAAARAETVGRGVSGGQKQRIAIARAILKSPKVMLLDEATSALDTRSEALVQALDRLVGRTTVVVAHRLSTIKNADSIAVVQGGRIVEGHEELGYSVLPLFNGTVADNIRTQAELQAAAEAAAAFIEAVAIARAVVKNEATSALDARSEAVVQAALDRITSIVIAHSTIRTVVGQVEKLM
>AagrOXF_evm.model.utg000058l.132.1 . AagrOXF_evm.TU.utg000058l.132   utg000058l:537320-542470(+)
VLNNLSLVPAGKVVALVGGSGSGKSTVISLIERFYDPGEILLDGRNQIGLVSQEPSLFATSIRDNIAYGKATDDAIEGAAKAQSVGRGFSGGQKQRLAIARAILRNPTILLLDEATSALDTESERVVQALDSLMGRTTLVVAHRLATIRNADMIAVMQLGQLVEGHKELGYKAMPLFQMSIRDNILAEAEVVAAAKMAAAFISAIAIARAVLKAEATSALDVESERLVQEALWQLTTVVVAHSTVRAVLGVLQILM
>AagrOXF_evm.model.utg000005l.366.2 . AagrOXF_evm.TU.utg000005l.366   utg000005l:1449028-1454568(+)
IFKNFSLVPAGKTVALVGPSGSGKSTAFALLERFYDPGSVLLDRRKQIGLVGQEPVLYATTIGDNISYGKESMKEIIKAAQADTVGRGVSGGQKQRIAIARAVLKNPKILLLDEATSALDTESEQIVQALDRMMKRTTMVIAHRLSTIRNVDLIAVVSNGEVVEGHEQLGYFSLPLFAGTIQENILTTQEVEQAARAAVSFICSIAIARAVLKDEATSALDTESEHKVQVALEKITTVIVAHSTVRKVVGEVEVLM
>AagrOXF_evm.model.utg000005l.366.1 . AagrOXF_evm.TU.utg000005l.366   utg000005l:1449028-1453686(+)
IFKNFSLVPAGKTVALVGPSGSGKSTAFALLERFYDPGSVLLDRRKQIGLVGQEPVLYATTIGDNISYGKESMKEIIKAAQADTVGRGVSGGQKQRIAIARAVLKNPKILLLDEATSALDTESEQIVQALDRMMKRTTMVIAHRLSTIRNVDLIAVVSNGEVVEGHEQLGYFSL--------------------------FNYS----------------------------------------------------
>AagrOXF_evm.model.utg000005l.366.3 . AagrOXF_evm.TU.utg000005l.366   utg000005l:1449028-1454208(+)
IFKNFSLVPAGKTVALVGPSGSGKSTAFALLERFYDPGSVLLDRRKQIGLVGQEPVLYATTIGDNISYGKESMKEIIKAAQADTVGRGVSGGQKQRIAIARAVLKNPKILLLDEATSALDTESEQIVQALDRMMKRTTMVIAHRLSTIRNVDLIAVVSNGEVVEGHEQLGYFSLPLFAGTIQENILTTQEVEQAARAAVSFICS-------------------------------VTRLLACGC-----G------
>AagrOXF_evm.model.utg000049l.383.1 . AagrOXF_evm.TU.utg000049l.383   utg000049l:1696917-1702309(+)
IFSKLSFIPAGRTAALVGGSGSGKSTVIQLIERFYDPGEVLLDGRQQIGLVSQEAVLFGTSIGENIAYGKDTGDEIKAAARLNTVGNGVSGGQKQRIAIARVILKNPRILLLDEATSALDAASEQVVQALERIMDRTTLIVAHRFTTIRTADHIAVMHQGAIVEGHAELGYSQLPLFNVSIRENIAADEEIEAAARAAVNFVASIAIARVILKNEATSALDSESEQLVQEALERISTIVVAHSTVRVVIGKIELLK
>AT1G27940.1 | P-glycoprotein 13 | Chr1:9733597-9738129 REVERSE LENGTH=1245 | 201606
VFENLSFIRSGKTFAFVGPSGSGKSTIISMVQRFYEPGEILLDGREQLGLVSQEPALFATTIASNILLGKENMDQIIEAAKANTVGGGTSGGQKQRIAIARAVLRNPKILLLDEATSALDAESEKIVQALDNVMKRTTIVVAHRLSTIRNVDKIVVLRDGQVREGHSELGYATLPLFSTTIYENIKSEAEIMEAAKAAAEFIIKVAIARAVLKDEATSALDTSSEKLVQEALDKLTTVLVAHSTIRTVLGRVEKLV
>AT1G28010.1 | P-glycoprotein 14 | Chr1:9763436-9767917 FORWARD LENGTH=1247 | 201606
VFENLSFIHSGKTFAFVGPSGSGKSTIISMVQRFYEPGEILLDGREQMGLVSQEPALFATTIASNILLGKENMDQIIEAAKANTVGGGTSGGQKQRIAIARAVLRNPKILLLDEATSALDAESEKIVQALDNVMKRTTIVIAHRLSTIRNVDKIVVLRDGQVREGHSELGYATLPLFSTSIHENIKSEAEIIEAAKAAAEFISRVAIARAVLKDEATSALDTSAEKQVQEALDKLTTILVAHSTIRTVLGKVEKLV
>LOC_Os01g52550.1 protein
VLKDFNLIPAGQTVALVGSSGSGKSTAIALVQRFYDAGTVKVDGRSKMGLVSQDHALFGTSIKENILFGKPTMDELYAAAMTETIGRGASGGQKQRIAIARAVIKNPAILLLDEATSALDSESEKLVQALDQASGRTTLVVAHKLSTVKNADQIAVVDGGTIAEGHDELGYSRLPIFSGSVRDNIADEDEIVEAAKAAAEFISSIAIARAIIRNEATSALDAQSEQVVQEALDRITTIVVAHNTIKSFLGKVERLM
>AagrOXF_evm.model.utg000053l.5.3 . AagrOXF_evm.TU.utg000053l.5   utg000053l:68674-72744(+)
IFSGLSFINAGEHVALVGGSGSGKSTVIALLERFYDTGQVKIDGRTRIGLVSQEPALFSTTIGENILYGNPRREEVETAAKAHTVGRGVSGGQKQRIAVARAVIKNPAILLLDEATSALDAESQIAVQGLDMLMNRTTVTVAHRLSTIKDADKILVLRNGQIVEGHRDLGYSSLPLFSTTIRDNILSEAEIVEAAKAAAAFISSVAIARAVLKNEATSALDSESERIVQKALDNITTIVIAHNTVRKVLGKVEELV
>AagrOXF_evm.model.utg000053l.5.2 . AagrOXF_evm.TU.utg000053l.5   utg000053l:67664-72744(+)
IFSGLSFINAGEHVALVGGSGSGKSTVIALLERFYDTGQVKIDGRTRIGLVSQEPALFSTTIGENILYGNPRREEVETAAKAHTVGRGVSGGQKQRIAVARAVIKNPAILLLDEATSALDAESQIAVQGLDMLMNRTTVTVAHRLSTIKDADKILVLRNGQIVEGHRDLGYSSLPLFSTTIRDNILSEAEIVEAAKAAAAFISSVAIARAVLKNEATSALDSESERIVQKALDNITTIVIAHNTVRKVLGKVEELV
>AagrOXF_evm.model.utg000053l.5.1 . AagrOXF_evm.TU.utg000053l.5   utg000053l:67664-71582(+)
IFSGLSFINAGEHVALVGGSGSGKSTVIALLERFYDTGQVKIDGRTRIGLVSQEPALFSTTIGENILYGNPRREEVETAAKAHTVGRGVSGGQKQRIAVARAVIKNPAILLLDEATSALDAESQIAVQGLDMLMNRTTVTVAHRLSTIKDADKILVLRNGQIVEGHRDLGYSSL----------------------------------------------------------------------------------
>lcl|Mp2g11920.1 [MapolyID=Mapoly0023s0157.1]
VFENLSFISAGETVAIVGSSGAGKSTVLSLIERFYTPGEVTLDGRKQISLVGQEPVLFAGTIRQNILHGKLTETEVETAAMAETVGRGLSGGQKQRLAIARAIVKKPAILLLDEATSALDVQSELLVQALDSVMGRTTVIVAHRLSSVKNADMILVLDRGKLVEGHADLGYANLPLFAMSIRENIQSEDEVVDAARKAAGFISGIAIARAIIRNEATSALDSQAEKVVQDTLDSITTVVIAHSSVRSFVGQIERLM
>tr|D8R468|D8R468_SELML ATP-binding cassette transporter OS=Selaginella moellendorffii OX=88036 GN=SmABCB11 PE=4 SV=1
IFQGLSLVPAGSSVALVGESGSGKSTVISLLQRFYNPGEIRLDGRKNIGVVAQEPVLFATSIKENIRLGKITDEEIEAAATAETVGSTASGGQKQRIALARMIVKNPTILLLDEATSALDIESEHKVKALDAVMNRTAITVAHRLSTIQNAKKIAVFSKGKVIEGHEQLGYATLPLFSTSIRSNITTEEETIAAARIAAGFISSIAIARAVIKDEATSALDSESERAVQQALDEITTLVIAHSTVRAVLGRIELLM
>tr|D8T0Z2|D8T0Z2_SELML Uncharacterized protein OS=Selaginella moellendorffii OX=88036 GN=SELMODRAFT_129540 PE=4 SV=1
IFQGLSLVPAGSSVALVGESGSGKSTVISLLQRFYNPGEIRLDGRKNIGVVAQEPVLFATSIKENIRLGKITDEEIEAAATAETVGSTASGGQKQRIALARMIVKNPTILLLDEATSALDIESEHKVKALDAVMNRTAITVAHRLSTIQNAKKIAVFSKGKVIEGHEQLGYATLPLFSTSIRSNITTEEETIAAARIAAGFISSIAIARAVIKDEATSALDSESERAVQQALDEITTLVIAHSTVRAVLGRIELLM
>tr|D8QQP9|D8QQP9_SELML ATP-binding cassette transporter OS=Selaginella moellendorffii OX=88036 GN=PGP4D-1 PE=4 SV=1
ILKGFCLIPSGMTAALIGQSGSGKSTVISLLERFYDPGVVSIDGRQQIGLVSQEPVLFGVSVLENVAYGKDTKEDVQAACELDTVGHGTSGGQKQRIAIARAILKNPRILLLDEATSALDAESERIVQSLERVMDRTTVIVAHRLSTIRDANSIFVFQQGKIVEGHSSLGYSQLPLFSGTLGSNIGSDDEIKDAAISAAKFIMDIAIARAIVKNEATSALDAESERLVQEALNLVTVVVVAHSTIVVVMGVVEQLL
>tr|D8R881|D8R881_SELML Uncharacterized protein PGP4D-2 OS=Selaginella moellendorffii OX=88036 GN=PGP4D-2 PE=4 SV=1
ILKGFCLIPSGMTAALVGQSGSGKSTVISLLERFYDPGVVSIDGRQQIGLVSQEPVLFGVSVWENVAYGKNTKEDVQAACELDTVGHGTSGGQKQRIAIARAILKNPRILLLDEATSALDAESERIVQSLERVMDRTTVIVAHRLSTIRDANSIFVFQQGKIVEGHSSLGYSQLPLFSGTLGSNIGSDDEIKDAAISAAKFIMDIAIARAIVKNEATSALDAESERLVQEALNLVTVVVVAHSTIVVVVGVVEQLL
>LOC_Os04g40570.1 protein
VLNGFNLISEGATVGLVGGSGSGKSTVISLLQRFYSPGEISMDDRSQIGLVSQEPVLFATSIRENILFGDESLKQVVAAAKMETVGFGTSGGQKQRIAIARALVRDPRILLLDEATSALDAESERTVQALDRASGRTTVIVAHRLSTLRKADTIAVLDAGRVVEGHDELGYARMPLFSGTIRDNIATEDEVARAAALAAGFISAIALARAVLKDEATSALDAASERLVQDAVDRMTCVVVAHSTVETVVGRVERLL
>tr|D8SEK1|D8SEK1_SELML Uncharacterized protein OS=Selaginella moellendorffii OX=88036 GN=SELMODRAFT_421121 PE=4 SV=1
VLDDFSLIAPGKTTALVGKSGSGKSTVISLLERFYDPGKVLLDGREQIGLVSQEPILFSSTIKENIFLGKETLEEVIAAARKETVGRGESGGQKQRIALARALVRNPAILLLDEATSALDNESERTVQAIQEACARTALVIAHKLRAIESADLVAVVEAGKVVEGKQDLGFAEMPLFAGSIGENIASESEIMEAARTAAGFISAIAIARAILKREATSALDSKSESEVQRALERATTIVVAHSTIKRVVGTVEQLL
>tr|D8R9V2|D8R9V2_SELML ATP-binding cassette transporter OS=Selaginella moellendorffii OX=88036 GN=SmABCB18 PE=4 SV=1
VLDDFSLIAPGKTTALVGKSGSGKSTVISLLERFYDPGKVLLDGREQIGLVSQEPILFSSTIKENIFLGKETLEEVIAAARKETVGRGESGGQKQRIALARALVRNPAILLLDEATSALDNESERTVQAIQEACARTALVIAHKLRAIESADLVAVVEAGKVVEGKQDLGYAEMPLFARSIGENIASESEIMEAARTAAGFISAIAIARAILKREATSALDSKSESEVQRALERATTIVVAHSTIKRVVGTVEQLL
>tr|A0A2K1IN55|A0A2K1IN55_PHYPA Uncharacterized protein OS=Physcomitrium patens OX=3218 GN=PHYPA_027014 PE=4 SV=1
-----------KTMALVGQSGSGKSTVIALLERFYDLGEILLDGRHQMGLVSQEPALFATSIKENIMYGKDTPDEVIEAVKSETVGRGVSGGQKQRIAIARALLRNPPVMLLDEATSALDAESEKVVQALERAAGRTTVVVAHRLSSISNADFI-------VMEGHEELGYASLPLLELCART----------AEKMLKLTISSIAIARAVLKNEATSALDAASERIVQDAFDRMITIVVAHSTIQTVLGAIKQLM
>tr|D8RIL0|D8RIL0_SELML ATP-binding cassette transporter OS=Selaginella moellendorffii OX=88036 GN=SmABCB19 PE=4 SV=1
ALEVLTLIPAGKVTALVGRSGSGKSTVIALLERFYHPGEITLDGRCRIGLVSQEPTLLSSSIRQNILYGNESMADIIAAAKLDTVGLGTSGGQKQRIAIARAIVRKPRIMLLDEATSALDNESERVVQALDNACDVTTVTISHRLKSIQNAHYVAVMDGGKVLEGQQQLGYAGIPLFAMSIRDNIATDAEIIEAASVAATFISAIAIARAVMKKEATSALDGESERTVQQALDKITIIVVAHSTIQLVMGGVEQLL
>tr|D8T6E2|D8T6E2_SELML Uncharacterized protein OS=Selaginella moellendorffii OX=88036 GN=SELMODRAFT_429505 PE=4 SV=1
ALEVLTLIPAGKVTALVGRSGSGKSTVIALLERFYHPGEITLDGRCRIGLVSQEPTLLSSSIRQNILYGNESMADIIAAAKLDTVGLGMSGGQKQRIAIARAIVRKPRIMLLDEATSALDNESERVVQALDNACDVTTVTISHRLKSIQNAHYVAVMDGGKVLEGQQELGYAGIPLFAMSIRDNIATDAEIIEAASVAATFISAIAIARAVIKKEATSALDGESERTVQQALDKITIIVVAHSTIQLVMGGVEQLL
>tr|D8S902|D8S902_SELML ATP-binding cassette transporter OS=Selaginella moellendorffii OX=88036 GN=SmABCB14 PE=4 SV=1
VLTSFTLIPAGKTTALVGRSGSGKSTVISLLERFYDPGRILFDGRHQIGL--------------------ESDDEVYRAAHADTVGRGLSGGEKQRIALARAIIKEPRILLLDEPTSALDMKSETAVLALEKARGRTTLIVAHRISTIRNADAVAVLESGRIVEGHDEL-YRAL-----------WT---------------------------------------------------------------------
>tr|D8S905|D8S905_SELML ATP-binding cassette transporter OS=Selaginella moellendorffii OX=88036 GN=SmABCB15 PE=4 SV=1
VLTSFTLIPAGKTTALVGRSGSGKSTVISLLERFYDPGRILFDGRHQIGLVSQEPALFATTIRENILYGKESDDEVYRAAHTDNVGRGLSGGEKQRIALARAIIKEPRILLLDEPTSALDMKSETAVLALEKARGRTTLIVAHRISTIRNADAVAVLESGRIVEGHEEL-YRALPLFSATIHENIATEAEVIQASRIAANFISAIAIARAVLKSEATSALDLESEHLVQDAL-ETTTLVIAHSTVRCVMGAVEQLM
>tr|D8SYG2|D8SYG2_SELML Uncharacterized protein OS=Selaginella moellendorffii OX=88036 GN=SELMODRAFT_235518 PE=4 SV=1
VLTSFTLIPAGKTTALVGRSGS-----VKIYCYF---GTVL---LTSIGIGTR-------LVLENILYGKESDDEVYRAAHADTVGQGLSGGEKQRIALARAIIKEPRILLLDEPTSALDMKSETAVLALEKARGRTTLIVAHRISTIRNADAVAVLESGRIVEGHEEL-YRALPLFSATIHENIATEAEVIQASRIAANFISTIAIARAVLKSEATSALDLESEHLVQDAL-KTTTLVIAHSTVRCVMGAVEQLM
>tr|A0A2K1ISG5|A0A2K1ISG5_PHYPA Uncharacterized protein OS=Physcomitrium patens OX=3218 GN=PHYPA_026347 PE=4 SV=1
-----------------------------------------------------------------------------TASRLD-VSRGVSGGQKQRIAIARAILRKPRILLLDEATSAVDASSERLVQALDKVVGRTTVSVAHRLSTVRNANIIAVVQEGTIVEGHQSLGYFSLPLFATTIFENILSEQEVYAAGKIAANFISAVAIARAILKNEATSALDAGSEMVVQDALDQLTTVLVAHSTIRSVIGEIEELI
>LOC_Os03g08380.1 protein
VLYNLNLIPAAKTLALVGVSGGGKSTMFALIERFYDPGSITLDGRSQIGLVGQEPVLFSTSIIENVMMGKETRHDAISACAMDTVGRGASGGQKQRIALARAIIRDPRILLLDEPTSALDTQSEAVVQSIDRLAGRTVVVIAHRLATVRNADTIAVLDRGAVVEGHADLGYSALPLFSGSIRDNIGSWAEIEEAAKEAIKFISAIAIARAIVKQEASSALDLESERHVQEALRRATAITVAHSTVRRVVGRVEFLL
>LOC_Os08g05710.1 protein
ILRSFSLIPAGKVVALVGSSGCGKSTVISLVQRFYDPGNILIDGRRSIGSVSQEPSLFSGTIMDNLRIGKMTDEEIIEIAKSSTVGRGVSGGQKQRIAIARAMLKDPPILLLDEATSALDSESEKLVQALDGAMGRTVILIAHRMSTIINSDKIVVVENGKVAQGHEELPYSSVPLFNLSIRENISSETEIVEAAMEAIEFISGIAIARTILKREATSALDGETEKVVMSSLAAKTSITIAHSTVTVVMGEVEMLV
>LOC_Os08g05690.1 protein
ILQGFSLIPAGKVVALVGSSGCGKSTVISLLQRFYDPGSILIDGRRNIASVSQEPSLFSGTIKDNLRIGKMNDDEITKAARTLTVGRGVSGGQKQRIAIARAMLKDPPILLLDEATSALDSESEKLVQALEKAMGRTVILIAHRMSTIVNADTIVVVENGKVAQGHQELTYSNVPLFNSSIRDNISSETEIIQAAMEAIEFISSIAIARTLLKREATSALDGESERVVMSSLGAKTSITVAHSTVITVMGKVELLI
>AagrOXF_evm.model.utg000100l.87.1 EVM AagrOXF_evm.TU.utg000100l.87   utg000100l:313422-317850(-)
ILTGLHLLPAKKTLALVGTHGSGKSSVISLIQRFYDPGEVLLDGRSQMGLVSQEPALFAGSIKENIQLGRTSMDDIEEAAKIDTVGDGLSPDKQLKVALARAVLKNPPILLLDEATSTLDVEAERVVQALDIIMNRSTVVIAHRLATIRNADIIAVLEEGTLVEGHEELGYADL----------------------------CS-------------------------------AS-------------------
>lcl|Mp2g06270.1 [MapolyID=Mapoly0021s0082.1]
ILSGLYLIPARKTVALVGSNGSGKSSVISLIERFYDPGEVLLDGRSQIGLVSQEAALLASSIRDNILYGRISIDEIEEAAKMDTVGGGLSEEKMLKLAIARAVLKNPPILLLDEATSNLDADAERSVQALDILMGRSTVVIAHRLASIRNADVIAVLQEGLLVEGHDELGYADLPLFSTTIRENIMTEAEMTEAARIAAHFICSIVIARVVLKNEASSAVEADSNRVVQEALDQLTTIVVAHALLRTLLGQIEELM
>tr|D8R8V1|D8R8V1_SELML Uncharacterized protein OS=Selaginella moellendorffii OX=88036 GN=SELMODRAFT_169170 PE=4 SV=1
ILSGLYLVAPKKTMALVGSNGAGKSSILSLILRFYDPGEVLLDGRSQIGLVSPEPALLASSIKDNILYGRSSMDDVEEAAKTNTLGGGISEEMKLKLAIARAVLKNPPILLLDEATSNLDPQAERNVQALDILIGRTTLVIAHRLANIRNVDVIAVIEEGQLVEGHDELGYAELPLFSTTIRENIITEAEMKEAARIAAQFISGIAIARVVLKNEASSAVESESSRVVQEALDTLTTIVIAHAMLKKVLGRIEELM
>tr|D8QQ27|D8QQ27_SELML ATP-binding cassette transporter OS=Selaginella moellendorffii OX=88036 GN=SmABCB13 PE=4 SV=1
ILSGLYLVAPKKTMALVGSNGAGKSSILSLILRFYDPGEVLLDGRSQIGLVSPEPALLASSIKDNILYGRSSMDDVEEAAKTNTLGGGISEEMKLKLAIARAVLKNPPILLLDEATSNLDPQAERNVQALDILIGRTTLVIAHRLANIRNVDVIAVIEEGQLVEGHDELGYAELPLFSTTIRENIITEAEMKEAARIAAQFISGIAIARVVLKNEASSAVESESSRVVQEALDTLTTIVIAHAMLKKVLGRIEELM
>AT2G39480.1 | P-glycoprotein 6 | Chr2:16478249-16484827 REVERSE LENGTH=1407 | 201606
ILSGFYLVPAKKAVALVGRNGSGKSSIIPLMERFYDPGEVLLDGRSQIGLVTQEPALLSLSIRENIAYGRDTLDQIEEAAKKETVGTGLTEEQKIKLSIARAVLLDPTILLLDEVTGGLDFEAERVVQALDLLMGRSTIIIARRLSLIRNADYIAVMEEGQLLEGHDELNYAELPIFSTTIRENIISEAEMKEAARIAAHFISSIAIARVVLKNEASSSIESESSRVVQEALDTLTTILIAHAMMRNVLGKIEELA
>AT3G55320.1 | P-glycoprotein 20 | Chr3:20507391-20513393 REVERSE LENGTH=1408 | 201606
ILSGFYLVPAKKAVALVGRNGSGKSSIIPLMERFYDPGEVLLDGRSQIGLVTQEPALLSLSIRENIAYGRDTLDQIEEAAKNETVGAGLTEEQKIKLSIARAVLLNPTILLLDEVTGGLDFEAERIVQALDLLMGRSTIIIARRLSLIKNADYIAVMEEGQLVEGHDELGYAELPIFSTTIRENIISEAEMKEAARIAAHFISSIAIARVVLKNEASSSIESESSRVVQEALDTLTTILIAHAMMRNVLGRIEELA
>LOC_Os01g74470.1 protein
ILSGFYLVPARKTVALVGRNGSGKSSIIPLMERFYDPGEVLLDGRSQIGLVTQEPALLSLSIRENIAYGRSTTDQIEEAAKTDTVGAGLTEEQKIKLSIARAVLSNPSILLLDEVTGALDFEAEKAVQALDILMGRSTIIIARRLSLIRNADYIAVMEEGQLVEGHDELGYAELPIFSTTIRENIITESEMKEAARIAAHFISSIAIARVVLKNEASSAIESESSRVVQEALDTLTTVLIAHAMMKNVLGKIEQLV
>LOC_Os03g17180.1 protein
ILSGFFLVPARKTVALVGRNGSGKSSIIPLMERFYDPGEVLLDGRSQIGLVTQEPALLSLSIRENIAYGRSTFDQIEEAAKTETVGAGMSDEQKIKISIARAVLSNPSILLLDEVTGGLDFEAEKAVQALDVLMGRSTIIIARRLSLIKNADYIAVMEEGHLVEGHDELGYAELPIFSTTIRENIITEAEMKEAARIAAHFISSIAIARVVLKNEASSAIESESSRVVQEALDTLTTILIAHAMMKNVLGRIEQLM
>tr|A0A2K1L1F9|A0A2K1L1F9_PHYPA Uncharacterized protein OS=Physcomitrium patens OX=3218 GN=PHYPA_002655 PE=4 SV=1
VLSGLYLLPARKTLALAGSNGSGKSSIIALIERFYDPGEVLLDGRSQIGLVSQEPALFKGTIKENICYGRESEDEIEEAAKIESVGSRVTEERKVKIAIARAVLKNPRILLLDEATGTLDAEAAQSVQALDILMGRSSIVIAHRLSSIRNADVIAVLDEGQLVEGHDELGYIDLPLFSTSIRNNIITEAEIKEASRMAAHFISSIAIARTVLKNEPTSSLEAESSKVVNEAIDQLTTVVIAHAMLRVMLGEVDQLM
>tr|A0A2K1K323|A0A2K1K323_PHYPA Uncharacterized protein OS=Physcomitrium patens OX=3218 GN=PHYPA_012652 PE=4 SV=1
VLSGLYLLPARKTLALAGSNGSGKSSVIALIERFYSPGEVLLDGRSQIGLVSQEPALFEGSVKDNILYGRNTTDEIEEAAKINSVGDSLTPEKKLRIAIARAVLKNPRILLLDEATSTLEMEAEQSVQALDILMGRSTIVIAHRLVSIRGADMIAVLEEGQLVEGHEELGYADLPLFSTSIRENIITDAEVIEASRIAAHFISSITIARAVLKNEPTSNLEAEAVRVVQEAVEHLTTLVVAHALLRLMLGQIAELM
>CMD148C
VLRGISLIPNGKTVAIVGGSGAGKSTIIQLLMRFYDPGGLLLDGRSQIGLVSQEPVLFSGTIRDNILYG--TDEEVIQALREDTVGRGLSGGQKQRIAIARAILKHPTLLCLDESTSALDAESEALVQALDRMMGVTSVVIAHRLSTVARADLILVMQDGVVVEGHSELGYYQL------------------SAA-------------------------------------------------------------
>tr|A0A2K3CUG6|A0A2K3CUG6_CHLRE ABC transporter domain-containing protein OS=Chlamydomonas reinhardtii OX=3055 GN=CHLRE_16g669525v5 PE=4 SV=1
---GLNLLPHGRTTALVGLSGAGKSTVAGLLSRFYEPGSILLDG-KAVSLVSQDPVLFSGTIADNIAYG--DQEEITAAATARTVGRGTSGGQRQRIALARAIIKDSPIILLDEATSALDVLSERLVQAINRLVGRTVLVIAHRLATVQAADQIVVMRNGQAVEGHDELSYTEL-------------------------------------------------------------ST-------------------
>AagrOXF_evm.model.utg000069l.62.4 . AagrOXF_evm.TU.utg000069l.62   utg000069l:346772-350138(-)
VLKGITLLKRGTVTAVVGSSGAGKSTVVQLLARFYEPGRITLAGARAISIVNQEPVLFAMSVAENIAYGLPSQDDIVKAAKADTVGRGSSGGQRQRIAIARALLKNAPILILDEATSALDTVSERLVQALDRLMGRTTLVIAHRLSTIQVADQIAVCADGKVVEGHSELGYSSL----------------------------------------------------------------------------------
>AagrOXF_evm.model.utg000069l.62.2 . AagrOXF_evm.TU.utg000069l.62   utg000069l:346772-350951(-)
VLKGITLLKRGTVTAVVGSSGAGKSTVVQLLARFYEPGRITLAGARAISIVNQEPVLFAMSVAENIAYGLPSQDDIVKAAKADTVGRGSSGGQRQRIAIARALLKNAPILILDEATSALDTVSERLVQALDRLMGRTTLVIAHRLSTIQVADQIAVCADGKVVEGHSELGYSSL----------------------------------------------------------------------------------
>AagrOXF_evm.model.utg000069l.62.1 . AagrOXF_evm.TU.utg000069l.62   utg000069l:346772-350378(-)
VLKGITLLKRGTVTAVVGSSGAGKSTVVQLLARFYEPGRITLAGARAISIVNQEPVLFAMSVAENIAYGLPSQDDIVKAAKADTVGRGSSGGQRQRIAIARALLKNAPILILDEATSALDTVSERLVQALDRLMGRTTLVIAHRLSTIQVADQIAVCADGKVVEGHSELGYSSL----------------------------------------------------------------------------------
>tr|A0A2K1J7J2|A0A2K1J7J2_PHYPA Uncharacterized protein OS=Physcomitrium patens OX=3218 GN=PHYPA_020596 PE=4 SV=1
ILKGINLLKRRTVTAVVGSSGAGKSTIVQLLARFYEPGRITLAGARAVSIVNQEPVLFAMTVAENIAYGLPSEAEIVAAAKADTVGRGSSGGQRQRIAIARALLKNAPILILDEATSALDSVSERLVQALDRLMGRTTLVIAHRLSTVQAADQIAVCADGNVIEGHAELGYASL----------------------------------------------------------------------------------
>AT4G25450.3 | non-intrinsic ABC protein 8 | Chr4:13009845-13013229 REVERSE LENGTH=545 | 201606
VLDGLSLLNSGTVTALVGSSGAGKSTIVQLLARFYEPGRITVGGAKVVSIVNQEPVLFSLSVAENIAYGLPSKDDIIKAAKADTVGRGGSGGQRQRVAIARSLLKNAPILILDEATSALDAVSERLVQALNRLMDRTTLVIAHRLSTVQSANQIAVCSDGKIIEGHSELGYASL----------------------------------------------------------------------------------
>AT4G25450.1 | non-intrinsic ABC protein 8 | Chr4:13009845-13013912 REVERSE LENGTH=714 | 201606
VLDGLSLLNSGTVTALVGSSGAGKSTIVQLLARFYEPGRITVGGAKVVSIVNQEPVLFSLSVAENIAYGLPSKDDIIKAAKADTVGRGGSGGQRQRVAIARSLLKNAPILILDEATSALDAVSERLVQALNRLMDRTTLVIAHRLSTVQSANQIAVCSDGKIIEGHSELGYASL----------------------------------------------------------------------------------
>tr|D8RNG4|D8RNG4_SELML Uncharacterized protein (Fragment) OS=Selaginella moellendorffii OX=88036 GN=SELMODRAFT_51390 PE=4 SV=1
VLRGISLLKQGTVTALVGSSGAGKSTIVQLLARFYEA-RITLAQASAVSIVNQEPVLFAVSVAENIAYGLPPEEQIVAAAKAETVGRGSSGGQRQRIAIARALLKNSPLLILDEATSALDSVSEKLVQALNRLMGRTTLVIAHRLSTVQAADQIAVCSNGSIVEGHAELGYANL----------------------------------------------------------------------------------
>tr|D8RLZ0|D8RLZ0_SELML ATP-binding cassette transporter (Fragment) OS=Selaginella moellendorffii OX=88036 GN=SmABCB21 PE=4 SV=1
VLRGISLLKQGTVTALVGSSGAGKSTIVQLLARFYEA-RITLAQASAVSIVNQEPVLFAVSVAENVAYGLPPEEQIVAAAKAETVGRGSSGGQRQRIAIARALLKNSPLLILDEATSALDSVSEKLVQALNRLMGRTTLVIAHRLSTVQAADQIAVCSNGSIVEGHAELGYANL----------------------------------------------------------------------------------
>LOC_Os07g28090.1 protein
ILNGLDLIECGKITALVGPSGAGKSTVVQLLARYYEPGRITVAGSRVVSLVNQDPVLFSVSVGENIAYGLPSKDEIIKAAKADTVGRGSSGGQRQRIAIARALLKNSPILILDEATSALDTTSERLVQALNHLMGRTSLVIAHRLSTVQNAHQIAVCSDGKIAEGHAELGYASL----------------------------------------------------------------------------------
>lcl|Mp6g21450.1 [MapolyID=Mapoly0091s0010.1]
VLKGINILKSGTVTALVGSSGSGKSTIVQLLARFYEPGRITLGGARAVSIVNQEPVLFAMSIGENIAYGAPSTDEIVKAAEANTVGRGSSGGQRQRVAIARALLKDAPILILDEATSSLDSVSERLVQALDILMGRTTLVIAHRLSTVQAAHQIVVCGEGRILEGHLDLGYANL----------------------------------------------------------------------------------
>kfl00277_0100_v1.1
VLKGVTLLVRGTVTALVGESGAGKSTVVQLLARFYEPGRITLAGAQAVSLVAQEPVLFAMSVAENIAYGAPPHDEIVRAAKADTVGRGSSGGQRQRVAIARALVKNSPILVLDEATSALDSVSERLVQAIDNLVGRTTLVIAHRLSTVQSADQIVVMADGEVAEGHAELGYARL----------------------------------------------------------------------------------
>AagrOXF_evm.model.utg000069l.62.3 . AagrOXF_evm.TU.utg000069l.62   utg000069l:346894-350951(-)
VLKGITLLKRGTVTAVVGSSGAGKSTVVQLLARFYEPGRITLAGARAISIVNQEPVLFAMSVAENIAYGLPSQDDIVKAAKADTVGRGSSGGQRQRIAIARALLKNAPILILDEATSALDTVSERLVQALDRLM----VTFLHWISSIQSRFPLKPCL-GHV---HAPVWFSSL----------------------------------------------------------------------------------
>AagrOXF_evm.model.utg000002l.179.1 . AagrOXF_evm.TU.utg000002l.179   utg000002l:677103-680705(+)
VLKGVSLLRPGEKVALVGPSGGGKTTIANLVERFYDPGAVLLNGHRKISIVSQEPVLFNCSIAENISYG-VSQADIERVSVMETVGRGVSGGQKQRIAIARALLMDPGVLLLDEATSALDAESEYLVQAMDRLMGRTVLVIAHRLSTVQGADTVAVVADGTIAEGHEELGYANL--------SSF-QDLKELATK--------------------------ATSSADLEQLAIKE-------SSSSSDEAR-----
>tr|A0A2K1L4G7|A0A2K1L4G7_PHYPA Uncharacterized protein OS=Physcomitrium patens OX=3218 GN=PHYPA_003722 PE=4 SV=1
VLKGVNLLKPGAKVALVGPSGGGKTTIANLVERFYDPGVITLNRHEKISIVSQEPTLFNCSIAENISYG-LKHEDIERVSRMETVGRGVSGGQKQRIAIARALLMDSRVLLLDEATSALDAESEFLVQAMDRLMGRTVLVIAHRLSTVQSADTVAVIADGKVAEGHFELGYAAL------------------------------------------------SSATDLNELA------------------------
>tr|D8RMN8|D8RMN8_SELML ATP-binding cassette transporter OS=Selaginella moellendorffii OX=88036 GN=SmABCB25 PE=4 SV=1
VLQGVNLLKPGAKVALVGPSGGGKTTIANLVERFYDPGKVLFNGHRKVSIVSQEPVLFNCTIAENICYG-LPSEEIQRVSMMDTVGRGVSGGQKQRIAIARALLMDPRVLLLDEATSALDAESEFLVQAMDRLMGRTVLVIAHRLSTVKSADTVAVVTDGKIVEGHDTLGYAAL------------------------------------------------ELSPDLGNGI------------------------
>tr|D8SLR9|D8SLR9_SELML Uncharacterized protein OS=Selaginella moellendorffii OX=88036 GN=SELMODRAFT_445846 PE=4 SV=1
VLQGVNLLKPGAKVALVGPSGGGKTTIANLVERFYDPGKVLFNGHRKVSIVSQEPVLFNCTIAENICYG-LPSEEIQRVSMMDTVGRGVSGGQKQRIAIARALLMDPRVLLLDEATSALDAESEFLVQAMDRLMGRTVLVIAHRLSTVKSADTVAVVTDGKIVEGHDTLGYAAL------------------------------------------------ELSPDLGNGI------------------------
>lcl|Mp2g03180.1 [MapolyID=Mapoly0075s0079.1]
VLKGITLLKPGAKVALVGPSGGGKTTIANLVERFYDPGTIRLNGHEKISIVSQEPTLFNCSVAENIAYG-VSPAEIERASKMNTVGRGVSGGQKQRIAIARALLMDPKVLLLDEATSALDAESEYLVQAMDRLMGRTVLVIAHRLSTVQSADIVAVVSDGQIAEGHDRLGYASL--------SR---------SG--------------------------GSSMGDLGEQ-------------------------
>AT5G39040.1 | transporter associated with antigen processing protein 2 | Chr5:15625660-15629621 FORWARD LENGTH=644 | 201606
ILKGISLLTPGSKVALVGPSGGGKTTIANLIERFYDPGKILLNGHKQISIVSQEPILFNCSVEENIAYG-FSFTDIENAAKMNTVGRGLSGGQKQRIAIARALLTNPSVLLLDEATSALDAESEYLVQAMDSLMGRTVLVIAHRLSTVKTADCVAVISDGEVAEGHDELGYTNL--------------------S--------------------------SSSVTTL----------------------------
>LOC_Os03g54790.1 protein
ILKGITLLTPGSKVALVGPSGGGKTTIANLIERFYDPGRILLNGHRKVSIVSQEPVLFNCSIEENIAYG-LSSADVENAAKMKTVGRGISGGQKQRVAIARALLMNPRVLLLDEATSALDAESEYLVQAMDSLMGRTVLVIAHRLSTVKSADTVAVISDGQIVEGHDELGYTAL------------------EGT--------------------------SNATAEIEPIS-----------------GQ-----
>kfl00544_0080_v1.1
ILKGVDLLKPGTRTALVGPSGGGKTTIANLVERYYDPGRILLDGHQKVSIVSQEPVLFNDSIAYNIAYG--PRSQVEQAAVSETVGRGVSGGQKQRIAIARALLMDPKILLLDEATSALDAESEHLVQALDRLMGRTVLVIAHRLSTVQGADVVAVVEEGVIREGHEELGYASL--------------------A--------------------------GKSDLTLSELT------------------------
>AagrOXF_evm.model.utg000010l.450.1 . AagrOXF_evm.TU.utg000010l.450   utg000010l:2005160-2007388(+)
VLRNVNFIYPGELVAVVGLSGSGKSTLIGLLLHHYEPGQILIDGRKQLGVVSQEPRLFSMDIANNITYGCDTQVDIERAAKQRTVD--VSGGQKQRIAIARALIREPTILILDEATSALDSESEHLVQALDVAMKRTVLVIAHRLSTIRAADRIIVMHQGQVVEGHDDLGYARL----------------------------------------------------------------------------------
>lcl|Mp1g18530.1 [MapolyID=Mapoly0001s0191.1]
VLRNVSFIFPGELVAVVGLSGSGKSTIVGLLLRLYEPGQILIDGRHQLGVVSQEPRLFSMDIASNISYGCSTQ-DIEKAAKQKTVD--VSGGQKQRIAIARALLRDPAILVLDEATSALDSESEHLVQALDRAMKRTVLVIAHRLSTIRAAHRIVVMHQGQIAEGHDELGYARL----------------------------------------------------------------------------------
>tr|A0A2K1IQ72|A0A2K1IQ72_PHYPA Uncharacterized protein OS=Physcomitrium patens OX=3218 GN=PHYPA_025544 PE=4 SV=1
VLKNVNLIKPGEIVAVVGLSGSGKSTLVSLLLRLYEPGQVVVDGRKQCGVVSQEPRLFSMNIASNIAYGSDSQVEIEKAAKLKTVD--SSGGQKQRIAIARALLRDPAILILDEATSALDAESEHLVQALDRAMKRTVLVIAHRLSTIRAADRIVVMTNGQVAEGHDELGYARL----------------------------------------------------------------------------------
>tr|A0A2K1IX63|A0A2K1IX63_PHYPA Uncharacterized protein OS=Physcomitrium patens OX=3218 GN=PHYPA_023683 PE=4 SV=1
----------------VGLSGSGKSTLVSLLLRLYEPGQVVVDGRKQLGVVSQEPRLFSMDIASNIAYGCDDQMEIERAAKLKTVD--TSGGQKQRIAIARALLRDPAILVLDEATSALDAESEHLVQALDRAMKRTVLVIAHRLSTIRAADRIVVMTNGQVSEGHEELGYARL----------------------------------------------------------------------------------
>AT1G70610.1 | transporter associated with antigen processing protein 1 | Chr1:26622086-26626331 FORWARD LENGTH=700 | 201606
VVQNVNIVHPGEVVAIVGLSGSGKSTLVNLLLQLYEPGQILLDGRQRIGYVGQEPKLFRTDISSNIKYGCDSQEDIISAAKQNTVD--DSGGQKQRIAIARAILRDPRILILDEATSALDAESEHNVKVL-RSIKRSVIVIAHRLSTIQAADRIVAMDSGRVVEGHKELGYARL----------------------------------------------------------------------------------
>LOC_Os01g68330.1 protein
ILGGLNLLHPNEVVAIVGLSGSGKSTVVNLLLRLYEPGQILVDGRERIGFVGQEPRLFRMDISSNIRYGCPSNEEVEWAAKQNTVD--ASGGQKQRVAIARALLRDPSILVLDEATSALDAESEHYVKVI-TKFRRTVIIIAHRLSTIQAADRIIVMENGNIVEGHSELGYSRL----------------------------------------------------------------------------------
>kfl00979_0020_v1.1
VLTDINLVQPGQLVAFVGLSGSGKSTLIHLLQRHYDPGRVLVDGRMQLGVVSQDPHLFSTSIAENIAYGAGSRSEIEAAARTDTVS--GSGGQRQRVAIARALVRNPTILILDEATSALDVDSERLVQALDAAMQRTVLVIAHRLTTVRNANLIVAMKHGRIVEGHDELGYARL----------------------------------------------------------------------------------
>AagrOXF_evm.model.utg000009l.455.1 EVM AagrOXF_evm.TU.utg000009l.455   utg000009l:1712966-1716657(-)
VLNGVSLVGKGEVCALVGRSGGGKSTIVHLLMRFYDPGRILLDGHKHIGLVAQDTQMFACSIFENMTYG-LTQEEVEEAARLATVGRGVSGGQRQRIAIARMLLRRPKVLLLDEATSALDTESEALVQALDRLMGRTIVLVAHRLSTVRNADVIAVMEKGAIVEGHEELGYERLPYGVAYCCAQMLDDEMLPNASWKAVTVGGSNAWWKFLLLGSTSQKSPRPLMRLIPQSP-----------------GV-----
>lcl|Mp5g19560.1 [MapolyID=Mapoly0134s0014.1]
VLTGVSLVGQGQVCALVGRSGGGKSTIVHLLMRFYDPGKILLDGHKHMGLVAQDTQMFACSIEENITYG-LTLEEMEEAARYATVGRGVSGGQRQRIAIARMLLRRPKVLLLDEATSSLDTESEALVQALDRLIGRTVVLVAHRLSTVRNADMIAVMEKGSVVEGHEELGYQRL-------------PTPISAAY--------------------------RDAATTLPQG-------------------------
>tr|A0A2K1K6B8|A0A2K1K6B8_PHYPA Uncharacterized protein OS=Physcomitrium patens OX=3218 GN=PHYPA_011219 PE=4 SV=1
VLQGVNLVSEGDVCALVGRSGGGKSTIVHLLMRFYDPGRILLDGHQHMGLVAQETQMFACSILENITYG-LRQEDLEEAARYATVGRGVSGGQRQRIAIARMLLRRPKILLLDEATSSLDTESEALVQALDRLIGRTIVLVAHRLSTVRNADNIAVLDKGSLVEGHEELGYEKL--------NRIMDSEELDAAA--------------------------DTIDGLIDETS-----------------EKP----
>tr|A0A2K1IG09|A0A2K1IG09_PHYPA Uncharacterized protein OS=Physcomitrium patens OX=3218 GN=PHYPA_028804 PE=4 SV=1
VLQGVDLVGKGDVCALVGRSGGGKSTIVHLLMRFYDPGRILLDGHQHMGLVAQETQMFACSILENITYG-LRQEDLEEAAKYATVGRGVSGGQRQRIAIARMLLRRPKVLLLDEATSSLDTESEALVQALDRLIGRTIVLVAHRLSTVRNADNIAVLDKGRLVEGHEELGYEKL--------NRIMDPEELDTAA--------------------------DTIDALIDETS-----------------GKL----
>kfl00016_0070_v1.1
VLDGINLVAPGQVCALVGRSGGGKSTIVHLLMRFYDPGRVLLDGHRHMGVVAQDTQMFATSIEENITYG-VTQDELHECARNATVGRGVSGGQRQRIAIARMLLRKPKVLLLDEATSALDSESEAQVQALDRLIGRTVVLVAHRLSTVKNADTIVVLDKGKVVEGHDDLGYGKL--------NKI-ENPDVDGAN----------------------QAS-DEIDSLLE---------------------------
>AagrOXF_evm.model.utg000038l.59.3 . AagrOXF_evm.TU.utg000038l.59   utg000038l:401686-404375(-)
AMTNVSFVAAGETIALVGPSGGGKTTLAKLLLRLYDPGHIEIDGRRQVAIVPQETTLFTGTVAENIAYGDNDMRRVEDAAALLTLGRASSGGQRQRLAIARAVYQDSSILILDEATSALDNHSEKLVRALHRLMHRTV----------------------RPLESLIHH-YSQV----------------------------------------------------------------------------------
>AagrOXF_evm.model.utg000038l.59.1 . AagrOXF_evm.TU.utg000038l.59   utg000038l:401461-404375(-)
AMTNVSFVAAGETIALVGPSGGGKTTLAKLLLRLYDPGHIEIDGRRQVAIVPQETTLFTGTVAENIAYGDNDMRRVEDAAALLTLGRASSGGQRQRLAIARAVYQDSSILILDEATSALDNHSEKLVRALHRLMHRTVLVIAHRLETVQKADRILFLDGGRLIEGHCSLGYASL------------------ERR--------------------------PLTPP---QTL-----------------GY-----
>AagrOXF_evm.model.utg000038l.59.4 . AagrOXF_evm.TU.utg000038l.59   utg000038l:401461-403341(-)
AMTNVSFVAAGETIALVGPSGGGKTTLAKLLLRLYDPGHIEIDGRRQVAIVPQETTLFTGTVAENIAYGDNDMRRVEDAAALLTLGRASSGGQRQRLAIARAVYQDSSILILDEATSALDNHSEKLVRALHRLMHRTVLVIAHRLETVQKADRILFLDGGRLIEGHCSLGYASL------------------ERR--------------------------PLTPP---QTL-----------------GY-----
>tr|D8RY31|D8RY31_SELML ABC transporter domain-containing protein OS=Selaginella moellendorffii OX=88036 GN=SELMODRAFT_232659 PE=4 SV=1
VLQNINFVCAGETVALVGPSGGGKTTLAKLLLRLYEPGNILIDGRQQVAIVPQETALFTGTVMENIAYGVMDMKRVERAATMETLGRGSSGGQRQRIAIARAIYHGPSILILDEATSALDNRSEKLVRALEQLMGRTVFIIAHRLETVQKAARIFLLDGGKLVEGHSSLGYASL------------------AGR--------------------------DDVRP---QLT-----------------K------
>tr|D8RBJ7|D8RBJ7_SELML ATP-binding cassette transporter OS=Selaginella moellendorffii OX=88036 GN=SmABCB20 PE=4 SV=1
VLQNINFVCAGETVALVGPSGGGKTTLAKLLLRLYEPGNILIDGRQQVAIVPQETALFTGTVMENIAYGVMDMKRVERAATMETLGRGSSGGQRQRIAIARAIYHGPSILILDEATSALDNRSEKLVRALEQLMGRTVFIIAHRLETVQKAARIFLLDGGKLVEGHSSLGYASL------------------AGR--------------------------DDIRP---QLT-----------------K------
>lcl|Mp2g26720.1 [MapolyID=Mapoly0025s0012.1]
VLKNVNLVRPGETVALVGGSGGGKTTLAKLLLRLYNPGSITIDGRQHVAIVPQETTLFTGTVAENISYGRLDMKAVVRAAELSTLGRASSGGQRQRLAIARAIYQEATVLILDEATSALDNKSEKLVRALQRLMGRTVFVIAHRLETVERADRIVVLEAGRIVEGHEALGYAAL------------------EG-----------------------------TRPV-TELL-----------------G------
>tr|A0A2K1KGE5|A0A2K1KGE5_PHYPA Uncharacterized protein OS=Physcomitrium patens OX=3218 GN=PHYPA_009232 PE=4 SV=1
VLNDFSLVRAGETVALVGPSGSGKSTLAKLLLRLYDPGSIRIDGRKHVAIVPQETTLFTGTVAENIAYGDIDMERIEEAGRMYTLGRATSGGQRQRLAIARAVYQGASVLILDESTSALDTKSEKLVRALEGLMDHTVIVIAHRLETVRRADRIFLLDSGTLVEGHSTLGYASL------------------DSN--------------------------STLQKIPSQTF------------------------
>AT5G03910.1 | ABC2 homolog 12 | Chr5:1054313-1057105 REVERSE LENGTH=634 | 201606
VLDGLNLIKAGETVALVGPSGGGKTTLIKLLLRLYEPGSIIIDKRKHVGLVSQDTTLFSGTIADNIGYRDLDMKRVELAAKTNTVGRGSSGGQKQRLAIARALYQKSSILILDEATSALDSLSELLVRALERVMDHTVIVIAHRLETVMMAQRVFLVERGKLKESHKDSGVI------------------------------------------------------------------------------------
>kfl00168_0060_v1.1
VLRDVSFIREGETVALVGPSGSGKTTLVKLLLRLYEPGSIRIGNRRHLGFVPQDSVLFSGTVAENIAYGVADLRRVERAARRAAIGRGSSGGQKQRLAVARAIYHEPTCLILDEATSALDNESEVLVRALQTLMEKTVIVIAHKLETVQSADRILFMEQGRIVEGHLELGYASF------------------QTD--------------------------D--RPV--ESL-----------------PKR----
>LOC_Os04g33700.1 protein
ILDGVNLIRSGETIAFVGPSGGGKTTLAKLLLRLYQP-------ASWSATTEGENMLLSGTIAENIAYGDPDMSKVESAAKINSVGKGSSGGQKQRLSIARAIYQNSSVLILDEATSALDSRSEILVKALTNLMNHTVLVIAHRLEMILMADRIVLLEGGKLRE-KSSFSFSSP-------------------------------------------------SSPKLGEV-------------------------
>jgi|Cyapar1|19108|g18747.t1
VLSGVSLLRPGQVVALVGPSGGGKTTVVNLLERFYEAGRITVDGHRHVALVSQEPVLFAASVEENIRYGRADQAAVERAARQANAGIRLSGGQKQRIAIARALLMDPRILLLDEATSALDAESEHVVEALQRLMGRTVLVIAHRLSTVKDADLVCVVSGGRIVEQHEELGYRSL------VRRQLAHGSGLLDPDAPGPPPAAGPAPAPASLDGEEGEEEGAEGEGEGEDGL--------SLGRGGPARGSSPSLI
>CMN325C
ILRGFQLIEPGELCALVGGSGSGKSTLHMLLARLYDPGTIRFAGRRQLGIVQQEPVLFAGTIAANISYGRDDADALRRAAEAQTIGRGASGGQIQRIAIARALFHEPTALTLDECTSALDLETELLVR----VIRRTTLVITHRVPIMKVADRVVVLAGGVCAEGFATL------------------------------------------------------------------TA-------------------
>tr|A0A2K3CSH8|A0A2K3CSH8_CHLRE Uncharacterized protein OS=Chlamydomonas reinhardtii OX=3055 GN=CHLRE_16g692300v5 PE=4 SV=1
ALNGVSLFEPGKLTALVGLSGSGKTTVCALL------GRLVLDARQQIGVVPQEPRLFSRSIAANIAYGMPRAHDFIMS---ETVTK--SGGQKQRLALARALIRKPKVLVLDEFSSALDAESEAVHVALAMSADRTVIVIAHR--TVRHADCIVVMDKGKVHEG--R-G-WQL------------GDAAA-----------------------ARTSSLGSTPSSPLSPSAPAT-----------SLRGLSGA--
>tr|A0A2K3E0P2|A0A2K3E0P2_CHLRE Uncharacterized protein OS=Chlamydomonas reinhardtii OX=3055 GN=CHLRE_02g083354v5 PE=4 SV=1
VLSGLNLAQPGEVVALVGASGGGKSSIVKLL------GRILIDGRRQVALVSQEPVLYARSIRRNIIFGLPKAHDFITS---DTCGKGVSGGQKQRIAIARALVRRPRVLLLDEATSALDADSEAVQEALDRVMGRTVLVIAHR--TIQGADRIYVVGRGAVQEG--G-G-AQL------------SVLSI-----------------------ARRQ-----LANILASAGDLR---------------------
>tr|A0A2K3E0S0|A0A2K3E0S0_CHLRE Uncharacterized protein OS=Chlamydomonas reinhardtii OX=3055 GN=CHLRE_02g083354v5 PE=4 SV=1
VLSGLNLAQPGEVVALVGASGGGKSSIVKLL------GRILIDGRRQVALVSQEPVLYARSIRRNIIFGLPKAHDFITS---DTCGKGVSGGQKQRIAIARALVRRPRVLLLDEATSALDADSEAVQEALDRVMGRTVLVIAHR--TIQGADRIYVVGRGAVQEG--G-G-AQL--------------------------------------------------ANILASAGDLR---------------------
>jgi|Cyapar1|3510|g3408.t1
VLRGVSLLAPGRVTALVGPSGGGKTSIGSLLLRLYDGGRITLDGHRHCALVSQEPVLFGCSVAENIAYGPPAPGEVEAAARAANAGGGLSGGQRQRIAIARALLLDPRVLVLDEATSALDAESEHAVEALARLMHRTVLVIAHRLSTVRAADEVLVVEAGRVVERHDELAYARL------VRRQLREGDWP-----------------RASPAEGAPRAGEEEEEAL-----------------------------
>tr|A0A2K1JQR3|A0A2K1JQR3_PHYPA ABC transporter domain-containing protein (Fragment) OS=Physcomitrium patens OX=3218 GN=PHYPA_016262 PE=4 SV=1
LFKGFCFIHAGQRVAVVGQSGSGKSTIVGLIERFYDPGTVYIDGRSHISLVNQEPTLFAMSIRDNIVYVKDTDAEIIEAAMTSTPGSVLS------------------------ATSALDAESERIVQVLDSVTGRSTIAVAHR-----------VVS------DH----F----------------------------------------------------------------LTIRQAHA----VLGVIEQLI
>jgi|Cyapar1|3931|g3824.t1
VLRGASMVKRGETVALVGHSGCGKSTTIQMILRYYDKGTVLVDGRSQLGLVGQEPVLFATSIRENIKMGDATDEEIVAACKAANAGAMLSGGQKQRIAIARALIKNPRILLLDEATSALDTVSERVVEALDRLMGRTTIVIAHRLSTIQKADRIYVFDAGVVAEEHGSLAYSALVHFRAILRQNIATTARIGLVFETISTLVCGLVIARAMVKNEATSALDTQSERVVQEALDKVTTIVIAHSTIRNAAGAHAELV
>jgi|Cyapar1|8168|g7909.t1
ILRGASLVRQGETVALVGHSGCGKSTCIQLILRYYDAGTVTVDGRSQIGLVGQEPVLFATSIRENIKMGDATDEEIVAACKAANAGAQLSGGQKQRIAIARALIKNPRILLLDEATSALDNVSERVVEALDRLMGRTTIVIAHRLSTIQKADRIYVFDAGVVAESHEALAYADLVHFRAILRQNIATTARMGMMAQTASTLICGIVIA------------------------------------------------
>jgi|Cyapar1|8169|g7909.t2
ILRGASLVRQGETVALVGHSGCGKSTCIQLILRYYDAGTVTVDGRSQIGLVGQEPVLFATSIRENIKMGDATDEEIVAACKAANAGAQLSGGQKQRIAIARALIKNPRILLLDEATSALDNVSERVVEALDRLMGRTTIVIAHRLSTIQKADRIYVFDAGVVAESHEALAYADLVHFRAILRQNIATTARMGMMAQTASTLICGIVIA------------------------------------------------
>jgi|Cyapar1|2276|g2208.t1
ILRGASLVRRGETVALVGHSGCGKSTCMQLVLRYYDAGAVTVDGRSQIGLVGQEPVLFATSIAENIRMGDATMDEIVAACKAANAGAQLSGGQKQRIAIARALIKNPRILLLDEATSALDTQSERVVEALDRLMGRTTIVIAHRLSTIQKADRIYVFEAGAVAEEHEALAYAGLVHFRAILRQEIATTARLGMMCELVSTVTTGLVIARAVLKNEATSALDTQSERVVQEALDRVTTVVVAHSTVRNAAGTHEELV
>jgi|Cyapar1|24421|g23878.t1
VLRGASLVRRGETVALVGHSGCGKSTCMQLLLRYYDAGAVTVDGRSQIGLVGQEPVLFATSIAENIRMGDATMDDIVAACKASNAGSQLSGGQKQRIAIARALIKNPRILLLDEATSALDTQSERVVEALDRLMGRTTLVIAHRLSTIQKADRIYVFNEGRVAEEHESLAYHGLVQ-----------------------------LIY------------------------------------------------
>jgi|Cyapar1|24419|g23876.t1
VLRGLDLVPSGKTLALVGPSGCGKSTVIQLAQRFYDQGSILVDGRRQIGIVSQEPVLFAASIRDN--------------------GSQLSGGQKQRIAIARALVKNPRILLLDEATSALDTQSERVVEALDRVMGRTTIVVAHRLSTVRNAHAIAFIRDGRVVEAHAELAYAQLVR---------AADVRTTCPPRSLPTLKACLALA------------------------------------------------
>jgi|Cyapar1|18803|g18456.t1
VLRGVSFVPAGARVALVGPSGSGKSTVLKLLYRIFDSGAVRVGGRSAVGTVPQDTVLFNDTIRYNIAYGEATFEEVEAAAKLAKIGLKLSGGEKQRVAIARALLKDPRILVADEATSALDSRTEREIASLKQAARRTSIFIAHRLSTIADADRIVVFDHGQVVESHADLAYRKM----------------------------------RQ--------------------------------------TGGAS---
>jgi|Cyapar1|5096|g4940.t1
ELQNVSFVEPGRTLAIVGPTGSGKSTVLRLLFRAYDSGSVLVDGRRHIGVVPQDTVLFNDSLYRNVRFGSASPEEVLEASRAARLGVRLSGGEKQRVAIARVILKDPRILLLDEATSALDSATERDVSSLRDLSNRTAVVVAHRLSTVVDADAILVLDRGRVVEEHEELAYAAM----------------------------------RAQLKGEAAGRLQPQG-----------APLAVAE------LEA-----
>jgi|Cyapar1|16899|g16623.t1
VLSGLDLIHPGRMVAVVGGSGSGKSTIAALIARLYEAGAVLFDGRESIGIVPQELTLFATSIRENIRYGDATDEEVEQAAREANAGRSLSGGQKQRVAIARALVKRPRLLILDEATSALDNESERLVEALQRATGRSCLVIAHRLSTIEHADTIAVLQDGRIAELYSELAFRRL-----------------------------------------------------------------VSHASV-----------
>jgi|Cyapar1|21115|g20685.t1
VLDRVSFVRPGTTTAIVGPTGSGKSTVLKLLFRLFESGAVRIDGRGRVGVVPQDCALFNESIAYNVRYGSATEEEVREAERAAQLGAKLSGGEKQRVAIARTLLKNPPILLLDEATAALDSATERAIRELKALAHRTTLVVAHRLATIKDADQIIVLEAGRIVERHDELAYHSM--APPSMPPLL-----------------------NSTPPNSASGPAPSGSPR------------------------------
>tr|A0A2K3DH80|A0A2K3DH80_CHLRE Uncharacterized protein OS=Chlamydomonas reinhardtii OX=3055 GN=CHLRE_08g369850v5 PE=4 SV=1
VLRGVTFVSAGSSCGVVGRTGSGKSSLLLTL------GCIRLDGRRHLAVIPQDPVLFGGSLRSNLDWGA-RLAGAVSA---DAVAGGASAGQRQLLCLARAMLQRAKVLALDEATANVDAETDEVQAALGGSGGGVALVIAHR--TVMDLDALLVLADGQVEEG--G-G-SHM------------------------------------------------------------------------A---------
>CMD133C
ALRGVSFILPGQRVGLIGRTGAGKSSIAQVL------GAVIVDGRERLAMVTQDTILFRGTLRENLDFHR-RLHGTLAAHGADTIAGGSSAGQRQLLCLARVLLRRPRVLVLDESTANLDYRT-DAIQR-RACLGSTLLIIAHR--TILDCDLIIGLAAGRVVEG--R-DLYQL----------------------------------------------------------------------------------
>jgi|Cyapar1|10051|g9740.t1
VLRGVSVIRGARRIGVVGRTGAGKSSLMLALFRLVEAGGVAIDGRSRLGIIPQDPVLFSGSVRQNLDPTA-SLAGRLDAT----VAEGGSVGQRQLVCLARALLRRPRVLVLDEATANIDVETDALIQRTEQFAGSTVLTIAHRLNTVMDSDRILVLEAGRVAEA--R-HLRRI------------------------------------------------------------------------AVFG-VP---
>jgi|Cyapar1|11326|g10943.t1
VLRGVSLVRPGEKVGVVGRTGAGKSSLMLALFRLVEAGRVAIDARSRLAIIPQDPVLFSGTVRENLDPTG-RLPGRLDAK----VAEAGSVGQRQLVCVARAVLRRPKVLVLDEATANIDVETDAVIQRTRQFASCTVLTIAHRLNTVMDADRILVLDRGQVAEA--R-HLRRI------------------------------------------------------------------------AVFGHLAASV
>jgi|Cyapar1|16484|g16221.t1
VLKGVSFVRPGEKVGVVGRTGAGKSSLMLALLRLVEPGRVLIDGRSRIAIIPQDPVLFGGSVRENLDPTG-RLPEGLDGS----VAEGGSVGQRQLVCVARAVLRRPRVLLLDEATANIDVETDAQIQRTRQFASCTVLTIAHRLNTVMDSDRILVLDKGVLAEA--A-HLRRV------------------------------------------------------------------------AAFGGTELEL
>jgi|Cyapar1|22379|g21913.t1
VLKG-PLVRGGEKVGVVGRTGAGKSSLMLALFRLVEAGRVVIDGRSRLGIIPQDPVLFSGSVRENLDPAG-GLSGGLDAKAAPQVAEAGSVGQRQLVCLARAVLRKPRLLIMDEATASIDAETDAVIQRTQQFAGSTVLTIAHRLNTVMDSDRILVLDRGRVAEA--R-HLRRV------------------------------------------------------------------------AAFGSA----
>jgi|Cyapar1|3144|g3053.t1
VLKGVSALRPAEKIGVVGRTGAGKSSLMLALWRMVEAGRVSIDDRSRLSIIPQDPVLFSGTVRSNLDPFG-EMQGGLSAP----VAEAGSAGQRQLMCLARALLRNSRLLVLDEATAAVDVETDALVQRAEKCAGATLLTIAHRLNTVIDADRILVLDAGRVVEA--R-HLRAL------------------------------------------------------------------------A---A-----
>jgi|Cyapar1|3785|g3679.t1
VLKGLSAIRHGEKIGIVGRTGAGKSTLMTALFRLVEPGAIRVDGRSKLSIIPQDPVLFSGSLRSNLDPFS-LHEKKLEYP----ISEGGSAGQKQLVCLGRCLLRKSKILVLDEATSSVDQATDAAIQATEEFKDATVLAIAHRLNTILDADRVLVLDQGQVAEA--R-RLAML------------------------------------------------------------------------SSSGPAPAGT
>jgi|Cyapar1|361|g352.t1
VLEDFNLLNPGESVALVGPSGSGKSTVVLLLARLYDPGRITMDGREQVGVVTQEPVLFDDTIRENIRYGRPSDADVEHAAQANAIARGASAGQKQRVAIARALLKDAPVLVLDEPTSALDGESEMAVEALLKLMGRTTLMIAHRLHTIQRLDRTVVVRDGRVVEGFEELAHSAL----------------------------------RCLVNR---------------------------------A-AQI----
>AT4G33460.1 | ABC transporter family protein | Chr4:16098325-16100113 REVERSE LENGTH=271 | 201606
ILRDCSFIPSGQLWMILGPNGCGKSTLLKILAGVVNPGTVF---EKPKNFVFQNPQVVMPTVEADVAFGLGNQEEVKS----RD-MRPISGGQKQRIAIAGALAEACKVLLLDELTTFLDESDQMVIKAVKDLIGDTALWVTHRLEELKYADGAVYMENGRVVRG---------------------DQIGS-----------------------------------------------------------------
>LOC_Os01g56400.1 protein
VLKDCSLVPPGQLWMLLGPNGCGKSTLLKVLAGFLNPGTVY---NRPCSYVFQNPQVVMPTVESDVAFGLGSLDEVRS----LS-SRPISGGQKQRVAIAGALAEASKVLLLDELTTFLDEYDQMVIKAVRKSVGESALWVTHRLEELRYADGAIYMEDGQTIIG---------------------GHFEL-----------------------------------------------------------------
>Mp1g02590.1
VLKDCSLVPEGQLWMLLGPNGCGKSTLLKAMAGLLKPGKMF---IGPRSFVFQNPQVVMPTAEADVAFGLGSIEEVRE----DS-ARPVSGGQKQRIAIAGALAESSRLLLLDELTTYLDRGDQIVLEAVRQVVQKTALWVTHRLEELEYADGAAYMENGRVVLG---------------------SEQEMLR---------------------------------------------------------------
>jgi|Cyapar1|7803|g7553.t1
VLQGTSLIPRGQVWMLLGANGSGKSTMLQLLLGLVRPGSIR---IRPVGFVHQNPQVFMPTVGSDVAFGLGNTAEVKE----FE-SRPVSGGQKQRVAIAGAVARKCNTLLLDEPTAFLDPPQRRSLQHVRRIAQQTALWITHYFEELENCDGAILLEKGKIAVA---------------------GKPEEVR---------------RYIEQHESAR--------------------------------------
>CMR465C
AIRHVHKFAPGSLVALVGPSGSGKSTLLRCIAGLENPGRIFLHGERRIGFVFQHYALWKHTVWKNIAFGL-IVLELLKLMGL--LGHQLSGGQRQRVALARALAPEPRVLLLDEPFGALDTRVRRLRAWLRRLHGTTTIFVTHD-EALEIASSVVVMNKGQIEQGIEH--FMSFP-----------------------------IPRESET---TNVRKSDNAAQYLMLR-------------------GWS----
>jgi|Cyapar1|15479|g14946.t1
VLDGVSGLAPGTLTLLLGGPRTGKSTLLKILSGRMQKGQVLINGRRRVALVEQNDVHYPLTVRETLRFGMPRIDDVLQVLNLDTVGRGLSGGERRRLTVAVEAMAGGTVLLLDQPSDGLDATSTLLCRSLRRLAGLAVMACLLQPSAFSCFDRVMILAGGRAAYGFQSLGFVRLLIFMGTLYAQMATYRGALNRVAMAAVLVFGFALPRDIMYKRGARSMYNAAGYYAAVIVSEIVVACVCYTAVVAVLGFFEALC
>jgi|Cyapar1|3341|g3247.t1
ILHGINAVRSGECMAIMGPSGSGKSTLLDIVAGRIS-GRILLNGRRATSYVTQEDVLLEHTVRETLMYAASRVDELLAQLGLATVGRGVSGGEKRRVSIGVELIRSPNVLILDEPTSGLSSADAYVVELLKSMAGHTVLCTIHQPSVFSMFDSLLLLARGRTTYGL---GFLGIMAIAGSLFKS-GSTADQTEMLKSSFSSIEAIIAERLMVNRETQSGSYSVASYFLAKTLVSVLVAMIMYSAIISVLGFLSTML
>jgi|Cyapar1|13404|g12947.t1
ILRGISAARSGELVAIMGPSGSGKSSLLDVIAGRVT-GSVLLNGRGALSYVTQDDVLLEHTVRETFEFAASRVDEVLAQLGLGTIGRGVSGGEKRRVSIGIELIRSPSVLLLDEPTSGLSSADAYVMELLKGMAGQTVLCTIHQPSVFSMFDALLLLAEGRPAYGFDALGFIVIALIIGSLFRS-GATTAQLEALHAFLSSVEALIAERLTMTREIHSGRYSVASFFAAKTLVSLVVALVVHSAIVSVLGFFATML
>jgi|Cyapar1|15700|g15161.t1
LLHGISAARSGECMAIMGPSGSGKSTFLDIVAGRVT-GRVLLNGRRATSYVTQDDVLLEHTVRETFMYAASRVDDVIAELGLDTIGRGVSGGEKRRVSIGVELIRSPLVLLLDEPTSGLSSADAYIVDVVKGMAGHTVVCTIHQPSVFSMFDALLLLAAGRAAYGFESLGFLAICLISGSLFRT-GAASDQSEMLRSFFAVVDSLLAERGLMNREVRSGSYSLYSYFLAKTLVSLIVAMIMHSAVVSV-GF-----
>jgi|Cyapar1|195|g189.t1
VIRDFSAIRGGEMWLLMGPPGSGKSSLLQTLAGRYR-GEMTLNGRRRVGLVEQQDAHFATTVRETVAFGRPSEQEIAVALGLDSVGRGVSGGERRRLSVAVEAVIGSPVLLLDEPSNGLDAAATLLCRALDT--GHAVVMSLLQPSAYALFDKLVLLSGGEVLYGFEALGYRRPPSF-------LSTEPDGRRFFFAKPPPVAVLPPSRAPSPSSRAASPAPPSGFAASNSRAPSSVFAEAYSALYS-LG--ELWA
>jgi|Cyapar1|577|g556.t1
LLNGVTGCRSGDLVALMGPSGGGKTTLLDVLADRVE-GDLLVNKRRMSGYVEQFDLLFSTTIREAIQTSVPKVEAAIDALHLGTLG-GIA--MRKRVCIAMELVPRPSLLFLDEPTTGLDAASAQIVTLLRELAGQAIICTIHQPSIFRKFDSLLLLKKGGVTYGFEGLGWRESKELVGTM-FARGDQARMRNSLVMMKRAVGDVPSNREIYYRERSQGMYRAASSFLVGTPFNLLVLVMVYTAVAAMIGFVESMV
>jgi|Cyapar1|19686|g19301.t1
LLDNVTGCRSGDLVALMGPSGGGKTTLLDVLANRTG-GELLVNKRRMSGYVEQFDLLFSTTIREAVLTSIPKVDAAIDALHLGTLG-GIA--MRKRVCIAMELVPRPSLLFLDEPTTGLDAASAQIVSLLRELAGQAVICTIHQPSIFRQFDSLLLLKRGGVTYGFERLGWRESKEVLGTM-FARGDQARMRNSLCMVKRAVGDIPANREIFYRERSQGMYRAASSFLVGTPVNLLVLTIVYTAVAAMVGFVESMV
>jgi|Cyapar1|5527|g5361.t1
LLTGVTGCRSGDLVALMGPSGGGKTTLLDVLADRTA-GELLINKRRMSGYVEQFDLLLSTTIKEAIMTSIPKADAAIDALHLGTLG-GIA--MRKHVCIAMELVPRPSLLFLDEPTTGLDAASAQIVELLRELAGQAIICTIHQPSIFKKFDSLLLLKKGGVAYGFEKLGWRESDE------------------------AIGD----------------------------FNL---------------------
>jgi|Cyapar1|15477|g14944.t1
----------------------------------------------MSGYVEQFDTIFPTTIREAIVFSIAKADDVIDVLHLGTLG-GIA--MRKRVSIGMELVPHPSILFLDEPTTGLDAISAHVVRLLRELAGQAIICTIHQPAVFKLFDSLLLLRKGGA-----------------------------------------------------------RAP--------------------------------
>jgi|Cyapar1|135|g130.t1
ILTGVTACKSGMLMALMGPSGAGKTTLLDVLAGRVT-GDIQINGRRLAGYVEQFDLLIPETVREAIVFSMPKAEDVIDELDLGCLG-FLSGALRKRVSIGIELVARPAILFLDEPTSGLDAVSAHIMHAVRKLAGQAVICTVHQPSLFEVFDWLLLLRTGGAAYGFDELGWRSCPRFGGSMYYNRQNLARMRTAAAGMGSSSSIVPKVRTIMYREATQGAYHTAAWSTVEFVCQVTMDVVFY--SAS----RRRP-
>jgi|Cyapar1|1197|g1155.t1
LLDNVTGVESGTLTALMGESGSGKTTLLDVLANRVT-GEIKLNGRRVSGYVEQFDLLFPTTVREAVVLRTPKAEGALRDLDLGTLG-GIE--MRKRVCIAMELVPRPAILFLDEPTTGLDSTAARIGQLLRRIAGQATVATMHQPSLFGLFDRLILLRSGGPIYGLATLGFREGPPFAGTA-WYLGDQPRLRLSALLYFRAMAEITMHREVYYREKSQGIVSLVSDFAINASFALTVCVIMYSSIAPVLGFFEGLA
>jgi|Cyapar1|22113|g21651.t1
LLENVSGVRGGGLTVLMGASGAGKTTLIDVLAGRVT-GEIRLNGRRVSSYVEQFDLLFPTTVREAVVLAVPKAEWALRELDLGTLG-GIE--MRKRTCIAMELVPRPHVLFLDEPTTGLDSTAARVGKLLRRIAGQATVATIHQPSLFALFDYLILLKRGGPVFGFAQLGFKASPLF------YLGDQPRLRLSAMIYFRAIGDITSHREVYYRERAQGLVSIASSLIVMTSFHVAIVAIAYSAIPPVLGFFEGLA
>jgi|Cyapar1|5998|g5818.t1
LLNEITGVRGGSLTVLMGASGAGKTTLIDVLAGRVT-GEIKLNGRRVSSYVEQFDLLFPTTVREAVVLSVPKAEWALRELDLGTLG-GIE--MRKRTCIAMELVPRPQILFLDE---------------------------VHH----------------------------------------------------------------------------------------------------------------
>jgi|Cyapar1|10537|g10192.t1
LLNGVSGVRGGSLTILMGASGAGKTTLIDVLAGRVS-GEIKLNGRRFSSYVEQFDLLFPTTVREAVVLSVPKAEWALRELDLGTLG-GIE--------------------------------------------------------------------------------FQASALF---A-RFMGDQPRLRLSAMMYFRALGDITSHRDVYYRERAQGV----SNLVVLSAFHIAVIAIVYSSIAPILGFFEGLA
>jgi|Cyapar1|21269|g20832.t1
----------------------------------------------------------------------------MVELELGTLG-GIE--MRKRTCIAMELVPRPLLLFLDEPTTGLDSGAARIGRLLRRIAGRAVVATVHQPSLFFLFDYLILLGAGGPVFGFASLGFQASPLFAGTT-WYLGSQARLRLSVILYFRGIADIASHREVYYRERAQGLVSAASNFLVNGLFNIVIVLISYTSVAPILGFFEGLA
>jgi|Cyapar1|80|g77.t1
VLTGVTACRSGMLMALMGPSGAGKTTLLDVLAGRVT-GEIRINGRRLAGYVEQFDLLIPETVREAVVFSLSKAPPLLEKLNL-----NFL--------IPTGLTRRPAA---DEPTSGLDAVAAHVLRAVKALAGQAVVCTVHQPSLFELFDWMLLLRAGGAAYGFASLGWRACPRFGGSM------------------------------FYHNRANNL------------------------------------
>jgi|Cyapar1|20201|g19800.t1
-------------------------TLLDALAGRLT-GEIRLNGRRVSSYVEQFDLLYPSTVREAVVMGLPK-----------------------------------------APTTGLDSSAARIGRVRMRAGGRGGTFPSHPPTLFFLFDYLILLGSGGPVFGFASLG-------------------R------------------------------------------------------------------
>jgi|Cyapar1|196|g190.t1
LLTGVSGVRPGEMLALMGPSGGGKTTLLDVLAGRIS-GGVLLNGRRLTGYVEQFDLLLETTVREAVQFSLPKAEGALKELQL--LS-AAE--LRKRATIAMELVCGPAVLFLDEPTTGLDAPAANIVRCLRRLCRRVAVCTVHQPSLFCSFDSLLLLQRGGVAYGFEALGFAASPLAMGTLFFSREGPNRTRTALLAALGALGSIPGRRAVFYREAAQGSVRAPAWLAAEAPLSATLSLVLYDASAELIGFLEALA
>kfl00149_0085_v1.1
VLSYVSGAKPGRLLALMSSGGAAKSLLLRVLAGKMVPGQILVNGCTMVERVESHSPF---TVREAIQFARLQIDQILDVMELVGLG--KTLANAHKLTVAVELAANPSTLLMDDPLSGLDSRSAVCIKAAVD--GRTVVCTTQPGARCGVFDDLLLLNAAGETCGPRIDPYLGVP-------SSVI-------------------------------VYIWVYWTNPFQYALQGMTAACSAPATRSRTAGQAD-LV
>AT4G39850.1 | peroxisomal ABC transporter 1 | Chr4:18489220-18496762 FORWARD LENGTH=1337 | 201606
LVEDLTLVEQGSNLLITGPNGSGKSSLFRVLGGLW-PGHIVKPGNKEIFYVPQRPYMAVGTLRDQLIYGQETMVELLKNVDLEVWGE--SLGEQQRLGMARLFYHKPKFAILDECTSAVTTDMEEFAA----VRGTSCITISHRPALVAFHDVVLSLD------GHAEIQYTQLPTCLGTLRDQIILDSHLKTILENVLYLLERLGMARLFFHRECTNATSVDVEEQLYRVARDMTFITSSQALIPLRLGEGE-I-
>LOC_Os01g73530.1 protein
LVDDLTLVESGSNLLITGPNGSGKSSLFRVLGGLW-PGHIVKPGNKEIFYVPQRPYTAVGTLRDQLIYDQESMVDLLKNVDLEVWGE--SLGEQQRLGMARLFYHRPKFAILDECTSAVTTDMEEFCK----VQGTSCITISHRPALVAFHDIVLSLD------GQPEFHYTQLPTCLGTLRDQIILDDHLKTILENVLYLLERLGMARLFFHCECTNATSVDVEEHLYKIATSMTVITSSQALIPLKLGEGE-I-
>LOC_Os01g73530.2 protein
LVDDLTLVESGSNLLITGPNGSGKSSLFRVLGGLW-PGHIVKPGNKEIFYVPQRPYTAVGTLRDQLIYDQESMVDLLKNVDLEVWGE--SLGEQQRLGMARLFYHRPKFAILDECTSAVTTDMEEFCK----VQGTSCITISHRPALVAFHDIVLSLD------GQPEFHYTQLPTCLGTLRDQIILDDHLKTILENVLYLLERLGMARLFFHCECTNATSVDVEEHLYKIATSMTVITSSQALIPLKLGEGE-I-
>LOC_Os05g01700.1 protein
LVDDLTLVERGSNLLITGPNGSGKSSLFRVLGGLW-PGHIVKPGNKEIFYVPQRPYTAVGTLREQLIYDQESMVDLLKNVDLEVWGE--SLGEQQRLGMARLFYHKPKFAILDECTSAVTIDMEEFCK----VRGTSCITISHRPALVAFHDIVLSLD------GQSDYHYTKVPTSLGTLRDQIILDDHLKTILVNVLYLLERLGMARLFFHHECTNATSVDVEEHLYKLATSMTVITSSQALIPLKLGEGE-I-
>lcl|Mp6g16850.1 [MapolyID=Mapoly0144s0028.1]
LVEDLTLVEPGSNLLITGPNGSGKSSLFRVLGGLW-PGRITKPGSHEIFYVPQRPYTAVGTLRDQLIYAEETMRELLANVDLEVWSE--SLGEQQRLGMARLFYHKPAYAILDECTSAVTTDMEEFCA----VRGTSCVTISHRPALVAFHDTVLSLD------GHDEVSYGAVPTALGTLRDQIILDSTLRSILEDVLYLLDRLGMARLFFHHECTNATSVDVEEGLYKRAQALTVVTISQALIPTRLGEGE-I-
>kfl00529_0060_v1.1
LVEDLTLVEPGSNLLITGPNGSGKSSLFRVLGGLW-PGRIHKPGSKNIFYVPQRPYTAVGTLRDQLIYAEESMQELLAMVDLEVWGE--SLGEQQRLGMARLFYHEPMFAILDECTSAVTTDMEEFCH----VRGTSCVTISHRPALVAFHDIVLALD------GHPKL-YGRLPTAVGTLRDQLILDERLHAVLEDVLYLLQRLGMARLFFHRECTNATSVEVEEYLYRTAQTLTVITISQGLIPMRLGAGE-I-
>jgi|Cyapar1|20240|g19839.t1
LVQDVTRVEPGHNVLIVGPNGAGKSSLFRILSGLW-PGKITVPPQEQLFFVPQRPYLAMGPLRDQITYAEEALLHVMKQVQLENWSE--VLGEKQRVAMARLFLHRPLYAILDESTSAVSMDVEGYCR----ELGITLITVSHRKTLYQYHDFVLNFD------GTGGY------------------------------------------------------------------EFKAMAEAHPPAR--------
>jgi|Cyapar1|24011|g23488.t1
ILRDVSGARAGEILAIMGPSGSGKSSLLDILASRVT-GQILLDGRRKSAYILQDDTLYEHTVRETLVFSAQRVDEVMRSLGIDTVGRGVSGGERKRVSIGCELLKRPLLLLLDEPTSGLSSSDARVLKILRTMAGHAIVTTIHQPSLYTMFDRVMLLSRGRTAYGFEGLG------ILGVL-----SSSLRYQLLFVFITCMDPLIRERGLLHREHAAGAYSVGAFFTAKTISSFSVTLICIAAISKMMGFFSGAM
>jgi|Cyapar1|1908|g1848.t1
ILRDVSGARAGEILAIMGPSGSGKSSLLDILASRVT-GEILLDGRRKSAYILQDDTLYEHTVRETLVFSAQRVDEVMRSLGIDTVGRGVSGGERKRVSIGCELLKQPLLLLLDEPTSGLSSSDARVLKILRTMAGHAVVTTIHQPSLYTMFDRVMLLSCGRAAYGFEGLG----PTILGIL-----SSSMRYQLLF------------------------------------------------------------
>jgi|Cyapar1|23120|g22636.t1
ILREVSGVQPGHLLAIMGPSGGGKTSLLNVLAGRLT-GEILLNGKRIAGYVLQDDVLRSTTVKETLMFAAEKVMAVIQELGLDTIGRGISGGERKRVSIGCELLTSPMILFLDEPTSGLDSTAALLMQTLLRLAGRTVVTTIHQPRIFALFDKLILMSQGRVVYG----GLHDVP-FIGLIYLRLGTNS-RIGVLFAAMASLTLFLQERELFVRETAAGAYRPSTFFMAKSLTEVVIGTILYSSLTGVLGFFESFI
>jgi|Cyapar1|18126|g17801.t1
LLFGVAG--PGELLAIMGESGAGKTTLLDCVSGRVS-GRFLLDGRAASGYVQQQDALL--TVREALSFAVPKAEEVMRGLDLDRIGRGISGGERRRVGIGQELVTSPPLLFLDEPTSGLDGYHAQLVRSLAELARRTVVLTIHQPSILESVSSLLLLSRGRVVFGRERLGHPEVEFFCGLAFLRIGSIQNRAGLFFASLSSLETLAAERLVFVRERAAGSYS--AYFLTKVLFDILLLCLLYATVASVLGFFELLV
>AagrOXF_evm.model.utg000126l.170.3 . AagrOXF_evm.TU.utg000126l.170   utg000126l:1013951-1016821(+)
---------PGQVLGLVGTNGIGKSTALKVLAG--KPGRF------------------DNPDWQEILTPQYVLSQKDER-DL----RDVSGGELQRFAIAVVAIQMAEIYMFDEPSSYLDVKQRLKAAVVRSLL-SYVIVVEHDLDYL--SDFICCLYGKP---GYAGF--NLRIKFGSTVR-HLL-------------DVMKPVALCLCLGKPEPSAYLDSEQRIVAAKVIKRFTAFVVEHIMATRNTSLLTYRA
>AagrOXF_evm.model.utg000126l.170.1 . AagrOXF_evm.TU.utg000126l.170   utg000126l:1013951-1016821(+)
---------PGQVLGLVGTNGIGKSTALKVLAG--KPGRF------------------DNPDWQEILTPQYVLSQKDER-DL----RDVSGGELQRFAIAVVAIQMAEIYMFDEPSSYLDVKQRLKAAVVRSLL-SYVIVVEHDLDYL--SDFICCLYGKP---GYAGF--NLRIKFGSTVR-HLL-------------DVMKPVALCLCLGKPEPSAYLDSEQRIVAAKVIKRFTAFVVEHIMATRNTSLLTYRA
>AagrOXF_evm.model.utg000126l.170.2 . AagrOXF_evm.TU.utg000126l.170   utg000126l:1014100-1016821(+)
---------PGQVLGLVGTNGIGKSTALKVLAG--KPGRF------------------DNPDWQEILTPQYVLSQKDER-DL----RDVSGGELQRFAIAVVAIQMAEIYMFDEPSSYLDVKQRLKAAVVRSLL-SYVIVVEHDLDYL--SDFICCLYGKP---GYAGF--NLRIKFGSTVR-HLL-------------DVMKPVALCLCLGKPEPSAYLDSEQRIVAAKVIKRFTAFVVEHIMATRNTSLLTYRA
>AagrOXF_evm.model.utg000126l.170.4 . AagrOXF_evm.TU.utg000126l.170   utg000126l:1013951-1016753(+)
---------PGQVLGLVGTNGIGKSTALKVLAG--KPGRF------------------DNPDWQEILTPQYVLSQKDER-DL----RDVSGGELQRFAIAVVAIQMAEIYMFDEPSSYLDVKQRLKAAVVRSLL-SYVIVVEHDLDYL--SDFICCLYGKP---GYAGF--NLRIKFGSTVR-HLL-------------DVMKPVALCLCLGKPEPSAYLDSEQRIVAAKVIKRFTAFVVEHIMATRNTSLLTTTV
>lcl|Mp8g05210.2 [MapolyID=Mapoly0081s0022.2]
---------PGQVLGLVGTNGIGKSTALKVLAG--KPGRF------------------ENPDWQEILTPQYVLAQKDER-EM----RDVSGGELQRFAIAVVAVQHAEIYMFDEPSSYLDVKQRLKAAVVRSLL-SYVIVVEHDLDYL--SDFICCLYGKP---GYAGF--NLRIKFQNNVR-HLL-------------DVMKPVALCLCLGKPEPSAYLDSEQRIVAAKVIKRFTAFVVEHIMATRNTSLLTFRL
>lcl|Mp8g05210.1 [MapolyID=Mapoly0081s0022.1]
---------PGQVLGLVGTNGIGKSTALKVLAG--KPGRF------------------ENPDWQEILTPQYVLAQKDER-EM----RDVSGGELQRFAIAVVAVQHAEIYMFDEPSSYLDVKQRLKAAVVRSLLCSYVIVVEHDLDYL--SDFICCLYGKP---GYAGF--NLRIKFQNNVR-HLL-------------DVMKPVALCLCLGKPEPSAYLDSEQRIVAAKVIKRFTAFVVEHIMATRNTSLLTFRL
>tr|A0A2K1J7T7|A0A2K1J7T7_PHYPA Uncharacterized protein OS=Physcomitrium patens OX=3218 GN=PHYPA_020701 PE=4 SV=1
---------PGQVLGLVGTNGIGKSTALKVLAG--KPGRF------------------LSPDWQEILTPQYVLAQKDER-EM----RDVSGGELQRFAIAVVATQHAEIYMFDEPSSYLDVKQRLKAAVVRSLL-SYVIVVEHDLDYL--SDFICCLYGKP---GYAGF--NLRIKFTSTVR-HLL-------------DVMKPVALCLCLGKPEPSAYLDSEQRIVAAKVIKRFTAFVVEHIMATRNTSLLTYRL
>tr|A0A2K1IDH1|A0A2K1IDH1_PHYPA Uncharacterized protein OS=Physcomitrium patens OX=3218 GN=PHYPA_029472 PE=4 SV=1
---------PGQVLGLVGTNGIGKSTALKVLAG--KPGRF------------------LSPDWQEILTPQYVLAQKDER-EM----RDVSGGELQRFAIAVVATQHAEIYMFDEPSSYLDVKQRLKAAVVRSLL-SYVIVVEHDLDYL--SDFICCLYGKP---GYAGF--NLRIKFTSTVR-HLL-------------DVMKPVALCLCLGKPEPSAYLDSEQRIVAAKVIKRFTSFVVEHIMATRNTSLLTYRR
>AT4G19210.1 | RNAse l inhibitor protein 2 | Chr4:10501906-10504776 FORWARD LENGTH=605 | 201606
---------PGQVLGLVGTNGIGKSTALKILAG--KPGRF------------------TSPDWQEILTPQYVLDQKDER-DK----RDVSGGELQRFAIAVVAIQNAEIYMFDEPSSYLDVKQRLKAAVVRSLL-SYVIVVEHDLDYL--SDFICCLYGKP---GYAGF--NLRIKFQNSVR-HLL-------------DVMKPVALTLCLGKPEPSAYLDSEQRIVASKVIKRFTAFVVEHIMATRNCSLLTFRL
>LOC_Os11g34350.1 protein
---------PGQVLGLVGTNGIGKSTALKVLAG--KPGRF------------------KNPDWQEILTPQYVLDQKDER-GV----RNVSGGELQRFAIAVVAVQNAEIFMFDEPSSYLDVKQRLKAAVVRSLL-SYVIVVEHDLDYL--SDFICCLYGKP---GYAGF--NLRIKFQHSVR-HLL-------------DVMKPVAICLCLGKPEPSAYLDSEQRIVASKVIKRFTAFIVEHIMATKNASLVTYRL
>kfl00217_0150_v1.1
---------PGQVLGLVGTNGIGKSTALKVLAG--KPGRF------------------DDPDWEEILTPQYVLSQKDER-GE----RNVSGGELQRFAIGVVAAQKADVYMFDEPSSYLDVKQRLKAAVVRSLL-SYVIVVEHDLDYL--SDFICCLYGKP---GYAGF--NLRIKFQNTVR-LLL-------------DVMKPVAIALCLGTPEPSAYLDSEQRIVAAKVIKRFTAFVVEHIMATKRASLLTFRM
>tr|A0A2K3DFI2|A0A2K3DFI2_CHLRE Uncharacterized protein OS=Chlamydomonas reinhardtii OX=3055 GN=CHLRE_09g409350v5 PE=4 SV=1
---------PGQVLGLVGTNGIGKSTALKVLAG--KPGRF------------------TNPDWQEILTPQYVLVQKDQR-DV----RNVSGGELQRFAIAVVACQQADVYMLDEPSSYLDVRQRLKAAVIRSLL-KFVIVVEHDLDYL--SDFICCLYGRP---GYAGF--NLRIKFEGTVR-QLL-------------DVMKPVAITLALGQPEPSAYLDSEQRIMAAKVIKRFTAFIVEHIMATRRTSLQTYRW
>LOC_Os02g18180.1 protein
---------PGQVLGLVGTNGIGKSTALKILAG--KPGKF------------------TDPNWDEIMRPQYLLSKKDER-HM----RDVSGGELQRFAIAARAMEEADVYMFDEPSCYLDVKQRLKAAVIRSLL-NYVIVVEHDLDYL--SDYICCLYGTP---GYDGF--NLRLKYSSTVR-DLL-------------DVMKPVALCLCLGKPEPSAHLDSEQRLLAAKVIKRFTAFVVEHIMATKNAPLATYRL
>AT3G13640.1 | RNAse l inhibitor protein 1 | Chr3:4458751-4461323 REVERSE LENGTH=603 | 201606
---------PGQVLGLVGTNGIGKSTALKILAG--KPGRF------------------NTPDWEEILTPQHMLEKLDER-GL----REASGGELQRFAIAAVFVKKADIYMFDEPSSYLDVRQRLKAAVIRSLL-SYVIVVEHDLDYL--SDFVCCLYGKP---GYAGF--NLRNKRECTVR-QLL-------------DVIRPVAITLCLGKPEPSAHLDSEQRITASKVIKRFTAFIVEHIMATRHSSLLTFRL
>jgi|Cyapar1|22462|g21995.t1
KLHRLPVPRPGQVLGLVGTNGIGKSTALKVLAG--KQGRF------------------ENPDWQEILKPQYVLASKDER-NV----EDLSGGELQRFAIAVCYIQQADVYMFDEPSSYLDIRQRIIAAVVRTLPTSYVIVVEHDLDYL--SDFICVLYGVP---GAYGV--TMPF----SVR-EGI-------------NIFREVALSFKVAEVEQ----DEEE-------IKKFARY--KYPDMTKK--MGDFQL
>AT1G64550.1 | general control non-repressible 3 | Chr1:23968850-23973369 FORWARD LENGTH=715 | 201606
LIVDGSILSFGRHYGLVGRNGTGKTTFLRYMAM--HE----I--TNQILHVEQEVG--DKTALQCVLNKDTRLEEIYKRLDATPMQKATSGGWRMRIALARALFIEPDLLLLDEPTNHLDLHAVLWLEYLT---PKTFIVVSHALNTV--VTDIIHLQNQKLSTGYDIF--EEQHGLDLSSN-PLLPEQKLRSHLGSLVLALQPVAFAKITFKKEPSNHLDLDAVEALIQGLVLFGICMVSHHLISGVVGRIHYLT
>LOC_Os02g58020.1 protein
LIQDCTVLAFGRHYGLVGRNGTGKTSFLRAMAM--HD----I--KNQILHVEQEVG--DDTALQCVLNKDGRLEEIYKRLEFTPMQKRTSGGWRMRIALARALFIEPDLLLLDEPTNHLDLHAVLWLEYLL---PKTFIVVSHALNTV--VTDILHLHGQKLHAGYDTF--EEHHGLDLTVN-PLLPEQKLRAHLGSFVLALQPVAFAKITFKKEPSNHLDLDAVEALIQGLLVFGVLMVSHHLITGVVGRVKYL-
>LOC_Os02g58020.3 protein
LIQDCTVLAFGRHYGLVGRNGTGKTSFLRAMAM--HD----I--KNQILHVEQEVG--DDTALQCVLNKDGRLEEIYKRLEFTPMQKRTSGGWRMRIALARALFIEPDLLLLDEPTNHLDLHAVLWLEYLL---PKTFIVVSHALNTV--VTDILHLHGQKLHAGYDTF--EEH---------------------------------------------------------LLSF---------------------
>LOC_Os02g58020.2 protein
LIQDCTVLAFGRHYGLVGRNGTGKTSFLRAMAM--HD----I--KNQILHVEQEVG--DDTALQCVLNKDGRLEEIYKRLEFTPMQKRTSGGWRMRIALARALFIEPDLLLLDEPTNHLDLHAVLWLEYLL---PKTFIVVSHALNTV--VTDILHLHGQKLHAGYDTF--EEHHGLDLTVN-PLLPEQKLRAHLGSFVLALQPVAFAKITFKKEPSNHLDLDAVEALIQGLLVFGVLMVKLFILV----------
>lcl|Mp7g18200.1 [MapolyID=Mapoly0102s0020.1]
LINSATVLAYGRRYGLVGRNGTGKTTLLKHMAM--HD----I--KNQILHVEQEVG--DDTVLQCVLSKDGRLAQIYKRLEQTSMQRKTSGGWRMRVALARALFVEPDLLLLDEPTNHLDLHAVLWLEYLL---PKTLIVVSHALNTV--VTDVLHLHNQIITVGYDTF--DERHGLDLSST-PLLMEQRLRSHLGSFILALQAVAFAKITFNREPSNHLDLDAVEALIGGLAMFGVLMVSHHLISGVVGKAKYL-
>kfl00328_0140_v1.1
LISDATVLAYGRRYGLVGRNGTGKTTFLKHMAM--RP----I--KNQILHVEQEVG--GTTVLECVLAGKGRLAEIYKRLEATAMQKTTSGGWRMRVALARALFIEPQLLLLDEPTNHLDLHAVLWLEYLT---PKTLVVVSHALNTV--VTDILYLQHQKLVTGYDTF--DERHGLDLAST-PLGPDQRLRAHLGSFILALQTVAFAKITFSREPSNHLDLDAVEALIAGLALFGVLMVSHHLISGVVGTAEYLL
>AT3G54540.1 | general control non-repressible 4 | Chr3:20190393-20192564 FORWARD LENGTH=723 | 201606
LLKNASVISHGKRYGLIGPNGMGKSTLLKLLAW--RP----V--KNDVLLVEQEVG--DESALNAVVSGENKLAELYDRLQITKMQRATSGGWRMRISLARALFVQPTLLLLDEPTNHLDLRAVLWLEYLC---KKTLVVVSHDLNTV--CTEIIHLHDQNLHFGFDGF--EQRFLLTMGET-PVQKQEAVRAKLGKFLNHLSPVVFTSISMSKEPTNHLDMQSIDALADALDEFGVVLVSHRLISRVVGTVEYLI
>lcl|Mp2g16180.1 [MapolyID=Mapoly0122s0045.1]
LLKNTALIVHGRRYGLVGPNGKGKSTLLKLLAW--RP----V--KNDVLLVEQEVG--DDTALMAVVSKE-KLTEIYESLQATTMQRSTSGGWRMRISLARALFVQPTLLLLDEPTNHLDLRAVIWLEYLM---KKTLIVVSHDLNSV--STDIIHLHDEKLHFGFGAF--EQKFLLQMDET-PVQKQEAVRAKLGKFLNHLTPVVFTSISMAREPTNHLDMQSIDALADALDEFGVVLVSHRLISRVVGTVEYLI
>LOC_Os03g32630.1 protein
LLKNASLISHGRRYGLVGPNGMGKSTLLKLLSW--RP----V--RSDVLLVEQEIG--DNSALEAVVA---RLAEVYEKLNLDQMQRSTSGGWRMRISLARALFMQPTLLLLDEPTNHLDLRAVLWLEYLCS--KKTLIVVSHDLNTV--CNEIIHLHDKNLHVGFDDF--EQKFLLTMEEN-AVQKAEAVRAKLGKFLNHLTPVVFTSISMSHEPTNHLDMQSIDALADALDEFGVVLVSHRLISRVVGTVEYLI
>kfl00151_0260_v1.1
LLVNTNLIVAGRRYGLVGPNGKGKTTLLKLVST--RP----I--KNDVLLVEQEVG--EDSALEAVVASKDRLTVIYERMKEDSMQRATSGGWRMRISLARALFIQPTLLLLDEPTNHLDLRAVLWLEYLM---KKTLVVVSHDLNSV--CTDIIHLFDLKLHYGFDAF--EKKFLLTMDEN-PVQKSEAMRAKLGKFLNHLTPVVFTSISLKQEPTNHLDMQSIDALADALEEFGVVLVSHRLISRVVGKVEYLI
>LOC_Os04g56330.1 protein
LFEGASLVAHGRRYGLVGPNGKGKTTLLKLLHW--RP----V--RGRVTLVVQEDN-RDPPVIEVVLA---RLAEVYEELTQDQSQRPASGGWIKRIALAGALFMQPTLLLLDEPTNHLDLRAVLWLEYLTA--KSTLVVVSHELNAI--CDEVVHLQDKKLHAGFDSF--EQKFALPEEKS-PVQKPWEARAKLARFLSHLTTVALASVALGEEPTNNLDMQNIDALADALDEFGVVIVSHRLVSRVVGTVAYLI
>AT5G60790.1 | ABC transporter family protein | Chr5:24453760-24455767 REVERSE LENGTH=595 | 201606
LIVDSMLLNYGRRYGLLGLNGCGKSTLLTAIGR--RP----I--DQDIYHLSHEIA--TDSSLEAVVS---RLQSIYERLDADKMQKKTSGGWRMRIALARALFIMPTILLLDEPTNHLDLEACVWLESLK---DRILVVVSHSLNGV--CTNIIHMQSKQLKYGFDQY--SELLKLDLELP-ALLEEEKMRAAIGRFLAQVMPVIFAWLAYKQEPTNHLDIETIDSLAEALNEWGLVLVSHRLINQVCQCIMFLA
>LOC_Os08g45010.1 protein
LIVDSELLNYGRRYGLLGLNGCGKSTLLTAIGC--RP----I--EHDIYHLSSEIA--SDSALQAVIC---ALDRIYERLEANKMQKKTSGGWRMRIALARALFMNPTILLLDEPTNHLDLEACVWLETLK---DRILVVISHSLNGV--CTNIIHMQSKKLKLGYDQY--SELLKLDLDMP-ALQEEEKMRAAIGKFLAQVMPVIFAWLAYRQEPTNHLDIETIDSLAEALNEWGLVLVSHRLINQVCQAVMFLA
>LOC_Os09g39910.3 protein
----------------------------------------------DIYHLTHEIA--SDSALQAVIS---ALDRVYERLEANKMQKKTSGGWRMRIALARALFMNPTILLLDEPTNHLDLEACVWLETLK---DRILVVISHSLNGV--CTNIIHMQNRKLKLGYDQY--AELLKLDLDMS-ALQEEERMRAAIGKFLAQVMPVIFAWLAWREEPTNHLDIETIDSLAEALNEWGLVLVSHRLINQVCQAVMFLA
>LOC_Os09g39910.1 protein
LLLDTDLLNYGRRYGLLGLNGCGKSCLLKAIGC--RP----I--PHDIYHLTHEIA--SDSALQAVIS---ALDRVYERLEANKMQKKTSGGWRMRIALARALFMNPTILLLDEPTNHLDLEACVWLETLK---DRILVVISHSLNGV--CTNIIHMQNRKLKLGYDQY--AELLKLDLDMS-ALQEEERMRAAIGKFLAQVMPVIFAWLAWREEPTNHLDIETIDSLAEALNEWGLVLVSHRLINQVCQAVMFLA
>LOC_Os09g39910.2 protein
LLLDTDLLNYGRRYGLLGLNGCGKSCLLKAIGC--RP----I--PHDIYHLTHEIA--SDSALQAVIS---ALDRVYERLEANKMQKKTSGGWRMRIALARALFMNPTILLLDEPTNHLDLEACVWLETLK---DRILVVISHSLNGV--CTNIIHMQNRKLKLGYDQY--AELLKLDLDMS-ALQEEERMRAAIGKFLAQVMPVIFAWLAWREEPTNHLDIETIDSLAEALNEWGLVLVSHRLINQVCQAVMFLA
>lcl|Mp6g18410.1 [MapolyID=Mapoly0038s0051.1]
LVSDSTLLNYGRRYGLLGLNGCGKSTLLTSIGM--RP----I--DHDIYHLTREIA--SDTSLQAVMN---ALDRIYERLEATKMQKKTSGGWRMRIALARALFMNPTILLLDEPTNHLDLEACVWLEILK---DRILVVVSHSLNGV--CTNIIHMQNKKLKFGYDQY--SELLTLNLEVS-ALQEEEKMRAAIGKFLAQIMPVIFAWLAWRLEPTNHLDIETIDSLAEALNEWGLVLVSHRLINQVCKTAMFLA
>kfl00360_0010_v1.1
LIQDCTILTIGRRYGLIGANGSGKTNFLQCLAA--RP----I--DHDLYHLHEEAP--SDTALEAVVD---RLELIYERLESGTMMKATSGGWRMRVALARALFAAPTLLLLDEPTNHLDLEACVWLEYLK---NKCLVLISHSLNGV--CTNIIWLTERKLTYGYDTF--SENSQLDESCA-VLEDVDEWRAFIGRYIMQTTKVVFAMMCMKTEPTNHLDIEAIDSLAEAIQHYGLVLVSHRLIDQVCKKVRYLM
>jgi|Cyapar1|12858|g12419.t1
LLQDCSLITFGRRYGIVGRNGVGKSTLMRAVAN--RP----K--HLQVLYIEQEVAGNDMSALECVLSCDARLHEIYERLQAESRQRRASGGWRMRIALARALFCEPDVLLLDEPTNHLDLHAVLWLEYLSR--KNTLIVVSHGLNAI--TTDIVHVFDKKLTSNYDQF--KTRSRLLMLQR-QADAQDMRRKHIQKFIDRPAPLLFKGLNFSPQPTNHLDIDTIDALIEALNDFGVLLVSHRLIMALCDEMQYKA
>kfl00029_0100_v1.1
LLTDAELLLSGVRYGLIGRNGVGKTSLLKAIGY--GV----L--QNKALYVDQLET-DTERVIDVVLAKKAMLTVAFESLELRVRQGPLSGGWKVRAALAQALYVEPDLILLDEPTNHLDLPAILWLQYLQS--NTTVVIVSHDLNAT--VDEIIELKKEALFCGFDEF--AERHVLRAEHGCALAGEQELRAHLGAFILATQPVALAHAVHSHEPSNHLDAETVEALVESLREFAVLLVTHYVVEQLVTKLAYLV
>jgi|Cyapar1|25247|g24665.t1
LVKDTTLLSAGRRYGLLGANGSGKTVMLAALGQ--RP----R--HFDIFHLHQEEEASDKTAIEAVCSSEEYLHWIYERLEETARARAASGGWRMRISLAKGLFLRPTLMLLDEPTNHLDIEAVVWLEYLSN--RGILLLISHSLNNV--CTNIIHLHKRRLTVNYDTY--ETREQLEENQN-KMYKWQQMREYIARFGHGSRKLVLQNISFLDEPTNHLDMESIDSLAIAINAFGVVLVSHRLISAVAEEIDYKN
>kfl00481_0060_v1.1
LLKDANLLVPKQKIAVVGPNGAGKSTLIRACVG--KPGRIVV--RGHVGYLEQTAS-GSDSVWDEAASEKGRLMEHQERLEAAKDWKKCSGGWQMRIALARLLLSKDTLLVLDEPTNHLDVAARQWLAHLK---DSACMLVTHDLTSM-GVDRIAEVARGTLEVCYQKF--AARLYLPQDKS-GLDTLERGRSMLGALLKALRPVALATFVLRPEPSNHLDKATIEALTAALKKWAILVISHEFCSKVAAKLEELW
>AT5G09930.1 | ABC transporter family protein | Chr5:3097643-3100241 REVERSE LENGTH=678 | 201606
VLKDVTWVKKGEKVGLIGVNGAGKTTQLRIITG--QPGVIWA--PNKVAFLSQEFV-SMGTVKEEFMCVDDEFDLLQRRAQEVSDARLVSSGWQMRMSLGKILLQNPDLLLLDEPTNHLDLDTIEWLEYLI---DVPMVIISHDLDQL--CTKIVETEMGVSRTGYSQY--AELQAQDLDKT-VIERIDDIKALLGRCFMLDRKLAFCKFMVKPEPTNHLDIPSKEMLEEAINEYTVITVSHYFIKR-VGGLALKA
>AT5G64840.1 | general control non-repressible 5 | Chr5:25916956-25919693 REVERSE LENGTH=692 | 201606
VLKDVTWVKRGEKVGLVGVNGAGKTTQLRIITG--QPGVIKA--PNKVAFLSQEFV-SMSTVREEFMTVDDEFDLLQRRAQAAPDARLVSGGWQMRMSLGKILLQDPDLLLLDEPTNHLDLDTIEWLEYLQ---DVPMVIISHDLDQL--CTKIVETEMGVSRTGYSQY--AEWQVLDLDKT-VLERSDDIKGLLGRCFMLDRKLAFCKFMVTPEPTNHLDIPSKEMLEEAINEYTVIAVSHYFIKR-VGCLALKA
>LOC_Os11g39020.1 protein
VLRDVSWVQRGEKVGLVGVNGAGKTTQLRIIAG--LPGVVKA--DNRIAFLSQEFV-CASTVREEFLATEDELDLLQRRSQDAPDARLVSGGWQMRMSLGKILLQDPDLLLLDEPTNHVDLDTIEWLEYLK---EVPMVIISHDLDQL--CTKIVETEFGVSKTGYSEY--AIWQALDLEKT-VLDKIDDIKGLLGRCFMLDRKLAFCKFLVTPEPTNHLDIPSKEMLEEAISEYTVITVSHYFVKR-VQTIELKA
>lcl|Mp7g11090.1 [MapolyID=Mapoly0003s0123.1]
VLKDVSWVKKGEKVGLVGVNGAGKTTQLRIISG--EAGVIKV--QKKIAFLTQEFV-VASTVREEFLNTEDELDRLQRQAEATPDGQLVSGGWQMRMSLGKILLQEPDLLLLDEPTNHLDLDTIEWLEYLK---DVPMVLVSHDLDQL--CTKIVETDMGVSRTGYSEY--AAWQALDSQKT-VLQKLNDIKGLLGRCFMMHRKLALCKFMVTPEPTNHLDIPSKEMLEEALREYTVLAVSHYFLRR-VRKLELKA
>kfl00486_0090_v1.1
LLKNVTWVTKGERVGLVGVNGAGKTTQLRIIVG--EPGVMKA--EDKISFLTQEFV-VPTTVREEFMSTDDELDLYQRRAQTTPDNRLVSGGWQMRMSLGKILLQDPDLLLLDEPTNHLDLDTIEWLEYLK---DVPMVIVSHDLDQL--STKIVETDMGVAKTGYSEY--AADQALDLDKT-VLQKLNEIKGLLGKLFTIHKKVALAKFMVTPEPTNHLDIPSKEVLEDALRAFTVIAVSHYFLRR-IRKLALKA
>LOC_Os05g16570.1 protein
VLKDVSWVQRGEKVRLVSVNSAGKTTHLRIAAG--LPGVVKA--KNRIASLSQEFV-CALTIREEFLATEDELDLLQRRSQD---------------------TQDPDLVLLDELINHVDLDTIVWLEHLK---EVPM---------------IVETVFGMSKTAYSEY--AIW-------------------------------AICHYLL-------------------IAKWLMIFAANYSV-----------
>jgi|Cyapar1|5914|g5734.t1
VLKDVSWVKPGERVGLVGSNGAGKTTQLKIILG--KSGEVYI--PSNVAYLTQEFE-VKRTVREEFMNTQDQLDLLQREAETFPDARIASGGWQMRMSLGKILLQDPDLLLLDEPTNHLDLDTIEWLEYLK---SCAMVVVSHDLDRI--CTKIVETERGISTTNYTKF--ARKQALDLDRT-VLQTLEDMRALLGKFLTIQKRLAFARMLLRPEPTNHIDLAGKEVLEEALVDFTLLVVSHYFISK-VANAALEA
>kfl00012_0430_v1.1
LLNNAHLLKRGKRYGLCGPNGAGKSTLMRAIAN--GE--FPP--DQRTVYVEHDIASEAEPVVEFVFSLQG-----------TDMQGPVSGGWKMKLALARAMLMKADIFLLDEPTNHLDTKNVAWIVYLTN--NVTSMIVSHDLDNV--CTGIIHYEGKKLRTGLSEF--PE-AHIEQHLDTPNEDVWMKRTELEDMFVGIEPVVLAAAMWLNEPTNYLDRESLGALAGAIREYGVVMISHEFTKELMGRLKPLE
>kfl00412_0040_v1.1
LLNNSRLLKRNRRYGLCGHNGCGKSTLMKAMAN--GD--FPP--DERTVYVAHDLASEADSVVDLLATIKG-----------DERQLTISGGWKMKLALGRAMLMKADILLLDEPTNHMDVTNVAWLVYLTT--GVSSIIVSHDLDNV--CTDIIHYEKRKLVRGLSEF--PE-AHVEEHLESPSQNAWMTRAMLEEMFFGLEPVVLAAAMWANEPTNYLDREALGALASALKEYAVVVISHDFVSSHVGKVEAAA
>kfl00229_0170_v1.1
LLKNINLMYLGAKIGFLGPNGAGKSTLMKILAGVDKD-DLYV--PGKIGYLAQEPL-TAGTVMENIEP---KMERLQTAIDAPP--AKVSGGERRRVALCRLLLEENDILFLDEPTNHLDAEAVAWLEYLAQ--KGTVVAVTHDLDNV--AGWILELDRGQGIPGYSGY--ARRRSLDATKS----RKVNGRAYCSWFFDQQKKLHMAKMFRDGEPTNDLDVDTLRALEDAINDFCAVIISHWFLDRFESQVSYRS
>lcl|Mp7g11210.1 [MapolyID=Mapoly0003s0135.1]
ILKGINIMYLGAKIGLLGANGAGKSSLMKILAGVDKD-DFYL--PNKVGYLPQEPL-NDGTVMSNIEP---KMEKLQNALDAPP--ALVSGGERRRVALARLLLQTPDVLLLDEPTNHLDAESVAWLEYLAE--KGTVVAITHDLDNV--AGWILELDRGQGIPGYSAW--AKRRSLDGEKT----RKVNSRAYCTWFFDQQKKLHLAKVMKKGEPTNDLDVDTLRALEDAIINFCAVIISHWFLDRFESQVSYRL
>CMJ216C
ILKDISLFFPGAKIGVVGPNGAGKSTLLRIMAGVDKE-EARP--RTSIGYLAQEPL-DDGTVMDNIMA---EIDQVQAQIEAPA--TPVSGGERRRVALVRLLIRRPDLLLLDEPTNHLDAESVLWLEYLSK--TGTVVAVTHSLENT--CEWILELENGRGIPGYSSW--QLRRTLDPNKT----RTLNARAYCAWFFDQQKKLNLAKAILNAEPGNDLDTATLANLEQAILDFVVLAISHWFLSRFESQVDYRF
>jgi|Cyapar1|15343|g14815.t1
VLKNINLFYPGAKIGVIGSNGSGKSTLLKIMAGLDDEAKPLP--GTKIGYLAQEPL-TAGTVLENILP---AVERLQDEIEAPPDASVISGGEKRRVALCRLLLENNDMLLLDEPTNHLDAESVAWLEKFLQVFKGTVVTITHDLDNV--AGWILELDRGQGIPNYSRY--DQQRTLEADETVWQARTLNSRAYCSLYGDQQKKLNLARVLKSGEPTNDLDVDTLRALEDGLEGFCALIISHWFLNRFEKRIKYRP
>jgi|Cyapar1|22461|g21994.t1
-----------------------------MLAGLLKP----------VSYKPQKIAPKEGSVRQLLMHPQ--ISDVMKPLNLESDQKNLSGGELQRVAITLALGQPADIYLIDEPSAYLDSEQRIIASVIKRFLKKTAFVVEHDATYL--ADRVI---------VYDG---------------AIANAQMLITGMNTF------LKMLEITFRRDPTNYMDSVKDKEQKSAGTYF-------YIDTS--DKL----
>jgi|Cyapar1|23015|g22534.t1
ILDNVSGVRPGELLAIMGPSGSGKTTMLDFLADRIT-GEVLVNGRRLASYVPQEEFFFGSTVRETLMFSAPKVDAVVQALGLDTIGRGISGGQKRRLSMGIEIITDPSIILLDEPTSGLDSAAAAVVEGMRHLAGRTVLCTIHQPEVFNMFDRVLILSTGKMIYGYVQMGFTQTALIVGTCFVNVGEDAQNRASVMIVVSAIPAFIEERNVFMKERANGAYRLSAYWLANFLASAFVIAIVSTSVMSVLGYLDFLI
>jgi|Cyapar1|24460|g23916.t1
LLKDITGVHPGMMIALMGPSGGGKTTLMDVLANRIT-GTVLVNGKRIAGYVEQFDLLLGTTVRDAVVFSAPKAERVMGQLDLNSLG-SSSAELRKRTTIAIEMVSNPSLLFLDEPTSGLDSVAAMIMRSVKGLAGVAVICTIHQPSLFAMFDWLLLLRRGRVAYGYFEVGGTQVGCFGGTLYLNRDGQSRTKTSFFAALGSISGKIEDRDVFYREDSQGTFRPSAQLLAWIIAEN----------------LDF--
>jgi|Cyapar1|24981|g24413.t1
LLQNINGVRPGMLIALMGPSGGGKTTLMDVLAGRIG-GEILVNGKRVAGYVEQFDLLLGTTVRDAVVFSAPKAENIMRQLNLHVLG-GSSPELRKRTTIAIEMVSNPSLLFLGAPRHGSD-----------------------------------LLRN-------------------------------------------------------------------------------------------------
>kfl00656_0080_v1.1
LFQDLNLVARGQKIGLIGHNGSGKTTLLRILAGREKPGSVQQRK--NVGFLQEPPILEAVSADTPLMAAVEGFQAAMEKMDADVVGSSLSGGQKKRVALAAALLAKPDLLVLDEPTNHMDVEAIEMERLLGAST------------------LTVLLVTHDRYFDE-SAGYANKLLRGACMDYGEMDRVGVRNGVGKSLGNLAL--------GEREAGETLNIG-----YYTQDTQGGFLGNTAATEVV--DEESI
>jgi|Cyapar1|7199|g6969.t1
IFKAINMLNRGQKVALVGINGSGKSTLFRAISGREKSGRITWRS--NVGIMAEAPS-EAVRAVKELLELLEGFDAA--RLDDPV--SSLSGGLRRRLALARVLVQEPEVMLLDEPTNHLDADMCALERLLGKPS------------------LTVLLVTHDRLFLERDAFYASKSVAGRCLEFRAGERVGIKNGAGKSTGALAA--------GEVEAGARTRVG-----YFRQELSGGFLGRIAALEAE--REETA
>jgi|Cyapar1|25304|g24721.t1
FVRNVSYIRPGMRLGLVGPNGAGKSTLFKIIMGDLSKGSVVKER--GIGYLAERSVVDEVASGIGLEEEIEGFREE--ELEKSL--RAFSGGWRMRVALARLLLMEPDLLLMDEPTNHLDLEAIVLEALRWRSA------------------LVLI--SHDRLFLNKSRMKASKRYGDKVVEIERGEKVGLRNGAGKSTGEIKG--------GSVFFGPGVDVA-----YFSQHLSGGALKLQAKLEKE--LDKIS
>jgi|Cyapar1|24299|g23763.t1
--RTFSLLKPGMRLGLVGPNGAGKSTLIKIIIGEIKAGSITKER--GIGYLPDRSILDEVISGVGILEEVEGFKPS--ELEMPV--SKFSGGWRMRVSLSRLLLMEPELLIMDAPSASL----------RFPPP------------------LTIAVPPDDRAFLNKSRIKQS-----------------------------------------------------------------------------------
>jgi|Cyapar1|21768|g21315.t1
LLQGASALRPGPLVGVVGRSGSGKSTLLQLLLRFYDAGSIRLDGRR-FGYVSQEPVVLNASVAENIAFGA-RMDDMVKAAALKTLGNGASGGQKQRIAIARALIRRPDILVLDEATSCLDPVTER--Q-LTGL-GQTIVIIAHRMSLVRNADQILVIDKGRVAQGHNQLGYAQLLLMAATT----ATDAG-AGVLFAA-AAMAAAAQQQQMMQAQMQAQMQAQA---MQQQMQQMAAAAAAQSSVATA-G-LKYIL
>jgi|Cyapar1|8992|g8709.t1
VIKGVSAVQPPSLGLIVGESGSGKTTLLEILAGR---GGEIVGGKKQTGLVFQERFLE--TVQEEL-FG-PTPE---QAA-LTSVGQSLSGGQQRRLAVAVQLLRRPYLLLLDEPTAGLDWSMR---Q-LRRLLKKEILVVTHDPDLLEVSDACFRLADGKLA-----L---------------I----DV-----------------RDLQ----------AP------------------------L-------
>jgi|Cyapar1|23936|g23417.t1
IVSTVTALRAGPMVCIVGGSGCGKSTLLGILMR-YRPGAVKYGGRKRVRVVQQSAFIFGATARENIAIGKPATDEVAAAARLDVIGKSLSGGQKQRICIARALIGEPKILVLDECTSALDAETERI-NAIEE-ASMTVIQVTHRLAAAEKCDEVIVLDKGHVVEGYAELGFSEAPLVAALLRFDFGEDAELSASFEKALDLLSLLEKERTGLKQELSDVL--ASSQF-GEALLA-LLLAVRYGLLARALG-LAFVA
>jgi|Cyapar1|20476|g20067.t1
ILSIVTALRAGPMVCIVGGSGCGKSTLLGILMR-YRPGTITYGGRKHVRVVQQSAFIFSDTARQNIAIGKPATDEVVAAATLDVIGKSLSGGQKQRICIARALIGEPKILVLDECTSALDAESERI-NALEE-ASMTVIQVTHRLAAAEKCDEIIVLDKGHVVEGFQELGFSGAPLIAALLRFEFGDAAALAATVEKALNLLSALAKERTGLKQELTDAL--ASARL-GEGLLA-VLLAVRFSLLAEALG-LAFLA
>jgi|Cyapar1|16602|g16335.t1
IVEGVTILKPGVLVCIVGGSGCGKSTLLGILMR-YRPGHIAYGGRKRVRVVQQSAFIFADSVRTNIAIGRPASEEVVRAAQLDVIGKSLSGGQKQRISIARALISDPKILILDECTSALDAETERI-NAIEE-ASMTVIQVTHRLAAAEKCDEVIVLDKGRIVEGYEELGFAEEPILAAAIKFRFGAASALCSTVEAALDLISVLAKERVCPKQEHTDELQSMIAALIGQAVNA-VLLAVEYSLLLAILG-LRF--
>jgi|Cyapar1|9602|g9304.t1
LIDTMSGLKPNRMAATLAILAAGASDVVRFLFLRYAPGSIALHARRSAAYLLSEGLLRATSTREHLALGAQTVERVLLALGLETVGAGLVGGMRRRLSVAVGCVGDPALLLLDEPTAGLDPVARRLLELL--LAGRLAC-------P---AD--CRW-DGPGLFGYS-VA--DSP--RGRR-----SGAG-RGGAV--V---------RVPAWDDWAAGAWS--QHAIDEALYE----------------------
>jgi|Cyapar1|20373|g19965.t1
LIRTM---SPN--SATLSPPGTPKASTLRRLFS---P---SLRGQRS-----QE----GTSTRTR---GAPQSE--IELLSLERMGRTLSG----------SFVGSAAALLADLLLASLHPTA-----------GRIVIAVISE-EPFIFADNVCLWDDDRVVSGLSELA---SP--LG-------SNAR-RALAF--A---------RALYRRDTSLG-------AQVAVLRE----AV----VVR--A--PLLL
>jgi|Cyapar1|15456|g14923.t1
TSRSSSSARESSLAALRSGSGPGKTMILDSIA---DAG-LGEGSRRRIALVDQDDPLL--TVRETLQFG--KVERVLATLGLDSVGRGLSGGEKRRLSIGVEMMGTASLFLLDEPSNGLDATAAELVRAFQRL-GRCITMVTPEVEAAELVDPSEAMR-GRAVYGYPAMGFLEFPLLGGAVFFNLADETEVSAMLRK-LSAISAIAMESALVRRETVALISVASSYFIAQGLTALFILAVAHSDLANAFGFLESLI
>jgi|Cyapar1|18383|g18044.t1
ALRGVSLIR----VAVYGTSGGGKTSLLNIIGT-IDTGKLWIGGRRKIGFVFQ--NLL--SSMTALE-GA-RAKELLERMGLNH--NQLSGGEQQRVTIARAVANRPDVLLLDEPTGDLD-------RQLTEL-NR-ITMVTHDVE----ADVHSALQ-GAAGYG--AVGF-QRP------------ETQVTG---------------------EERSFVQSAAP---SAG-------PV---DLAPA-G-LADL-
>jgi|Cyapar1|8560|g8289.t1
LHNLILVPRPGRLTSARGGAGAGKRSALR------DPG------RNDLALFDDTGAGL--RVRASLQAGA-ALAGLTGLLALPP--RRAADGARRAGEAGRAAHATAALFLYAASCLGTARPAARR-QALAAA-FR-AA-----LS--------IAIA-GAIVAGHPALG--RLPLLGGAV---LGEATEVFARVGA-L---SGLAV--ALA-----SSTSSAAP--CSRALAETALAVVLHASVARVLG-VAAWA
>jgi|Cyapar1|13902|g13424.t1
LLALASII-PGPLAWVLGSPGRGRTGLLSRLSFKLEPEEAPRGGRR-IGIVLESLVVFNSRVRSALLFAAPRVSNVLDAAGLLTIGKGVSGGQRQRVALARAVYADADAYVLDEPVSACDAHSDAVVRTRQRLAGLNLVRIVNRFSTVRAFGGVAVAAASAVLEQFTQLSYSDVAIAKGALFEGLGTPADFSLAVRG-LGVVGA----KSTLLRPPAAGVDG-----VAAVLRSLAILTVLHSVVAEVLG-LAALL
>jgi|Cyapar1|2911|g2825.t1
MLQGISIVRPGAL----------R------------P-------QQ-VGVVSQEPVLF--SVEENILFSAPRVE----AA-IDTVGRGVSGGQKQRIAIARAVLMDPRILVLDEATSALDSESEAV-QTLGRLANRTLV-IAHRLSTVR------LVASGRVVEGHDELGRRQLALL----------PS----AVLA-LA---A----GGLL--------------------------DLSH---EE--G-AAAA-
>jgi|Cyapar1|10534|g10189.t1
AMRGVSFVEHGE-VGIVGRTGAGKSTSLLALFRLYECGTIIVDGRR-FGILPQEPVMFKGTIRSNL-FQLEKLKDSIDSLKLDTVG-GAS-GQKQLFCLARAILKKPRILCLDEATAAMDLETDAKIQAIQRFVDSTVLTIAHRLDTIITSDKILVMDAGKVAED--TLNFYKLC--VGHA----GAEA------------LRA----QAIEHRDGGKGTYRTSAHN-------------GHGA-----G-SAH--
>jgi|Cyapar1|13311|g12858.t1
AMRGVSFVMHGE-VGIVGRTGAGKSTSLLALFRLYECGAIIVDGRR-FGILPQEPVMFKGTIRSNL-FQLEKLKDAIDQLKLDTVG-GAS-GQKQLFCLARAILKKARILCLDEATAAMDLETDAKIQAIQRFVDSTVLTIAHRLDTIITSDKILVMDAGKVAED--TLNFYKLC--VGHA----GAEA------------LRA----QAIEHRDNGSGTFRNTDHH-------------GHGA-----G-SAH--
>jgi|Cyapar1|12033|g11632.t1
ALRGVSALEAGA-VGICGRTGSGKSTMALALFRLLEPGRVV----R-PAPAPPRP----APPQKPL--GAPALTPAPRPRQLVDVG-GSS-GQRQLLCLARALLRRCRVLVLDEATASVDVHTDAVIQTVREFRDATVLTIAHRLETIADADRVLVLERGRVVEG--ALAFARMA--LAPA----TSTS------------TAA----RP------APGL----------------------PS-----A-LA---
>jgi|Cyapar1|16742|g16473.t1
ILDGITAMRSGRLRTVAGMSAAGRSALLAALLRRFDPGPVAMIARRAVGVVSR--RTFSSSVQAAIAFGAARLKEAVASIGL--VGRGVSGG----LSYSASDLRNARVLLLREPSSSYSSSAE---E------GRTALRVAFRPETLVLDDKLALVGAGKTVYGIEELG--QEPLFSGTIRENIG---R-RGAAAAAIEA--AAAIERAAFTRERGVQLSGQRQRIIARALKDVLVIAVTH--LLA-LGYLQATI
>jgi|Cyapar1|11441|g11056.t1
ILSNLNGFPAAGVHAILGPSGAGKSVLLQLLAGKLAPGRVLVGGSR-VGYVPQDDVMLRDTVMENLMYSAPRVEWCVERLGLSEVGEGVSGGQRKRVSVGLELVAAPDLLLVDEGTSGLDATTAQVFALFRGLAGVTVVNVIHQPEIFREFDVVALLGPGRLAYGFASLGMVAVPLFAGLIAFEI-TTPEVTDQL-AFVGLISVFGRERGVFWRECGAG---LSAYFLARCVSSMTALAVAFALLLATIG-LDLLV
>jgi|Cyapar1|11442|g11057.t1
VLRDVSGFKPGQVTAVMGASGAGKTTLVNVLLGKLAHGRVLVNGRRLVGFVPQDDVLLRATVRETLEHAAPRVDRALETLQLASVGRGLSRSERKRLNIGVELVAEPRLLFVDEPTTGLDARTSHLVEALGRIAGVTVVAVLHQPEILQMCSEVLLLGKGFVAFGFQELGFLALPLAAGSSGFNLGTTSSVAPPLSALLGAICAFANDRPLYYREVAAG---CSAFFVAKCVRALMILIVAYASIVAVVGYVDVLV
>jgi|Cyapar1|5112|g4956.t1
VL---APVRDGEVYALVGRNRSGKSTLCALLSG-YAPGSLHFEREGRAGYVSQRPYLFPGTVRDNILVGDPTHEEGAPPAARERGERGGPRVERGGPASARGAAAGAR-----ERGARGDGAAAAG----RGVPEDDMLSEEEE-----EADAVSELTRGRA---LDALG--PPP--RGSRYPAPPSPAR-R-ALAR--TA-------RD--RRRSSTTAPAVAAYLRKNALLILVVLLLSHPSVRHLLG--EAYL
>jgi|Cyapar1|15314|g14787.t1
VL-SVSLLRAGPLACVLGPSGSGKSALLQLIAG-WAPGSVLLGTEAL--IVHRTPFVFRDTVRANIAYGTPSLDDVKRAAALDTVDR--PAARRQRLGLARALAARPRLLLLDEFGSAMEAEAETL-ASL--LAETTVIFATHRAAAAARPDLLLVLE-GRL----------GRPL-----YAALGAEAE---ALAAALSAVGSIGGQRAAGQREEARAADGAA------AVVVM---DLPESSG-----------
>jgi|Cyapar1|5897|g5717.t1
-----SLSR-GPLMTVSGPPGAGKSTLLGILTG-IRPGRVTFDGEAE--FATEAAPVFNGTVRENIDFGQ-SLEDVRRAAAMDTID---PLHQRQRIALARSLAARPALVVLDEALSAVDGETNRI-NML--AAETTIVRATRRLFTTFSSDVVVVLDAGRL----------APP--------AL--------------ST-------RK----------------------------------------------
>jgi|Cyapar1|7940|g7684.t1
VLRTVTLRRAAPVAGAGGPAGS---------VG----GSVAY--QQT-----------SATVRENVLFGRP-FDAARYAAALESLARGASGGQRQRVSLARAAYADADTYVLDAPLSAVDQHTSHIFRCI--LLAKTILMTTHKVQA--HADVCGVVA-GRLAYGYDALGFVSRPVVGGSGAGGLGAEAQLRTALRAAVTTLGALPDSGR--VREGAAAL--AARY---SSVVSY---AIAGSSELRVLG-LMALY
>jgi|Cyapar1|11044|g10680.t1
--RSVSL--AGPVQMQLTPG------------------------Q---------------------------------------IGRGISGGQKHRVALARAVYADADAYLLDDPLSAVDAHVGHLFDCIRAALGKTRVLVTHQTHP--RADLVLVME-GRITHGYDDIG--SAPLFAGKRREEAQAEAAL--GLRSILRVVISAAAARRSLLREVYAAILAPRAYV-AGYVLSMAVLALDGASLLRILG-LVALI
>jgi|Cyapar1|4112|g3996.t1
LLESVSAIKPGRLCAVVGPVGSGKSSLAAAV--L---GEIPVAGRRRVAYVPQQAWIMNATLRENVLFG-PRLERDLTQLGLTEIGKGISGGQRQRVSLARAVYAEADVYVLDDVLSAVDAHVARILECIHGLAGKTRLLVTNQV-ALPAADRVVVLQGGRIAEGYEELGFGAAPLLDGSVYRSVGTQAQIMAAARAALAALSALGLQTALYLRRASSSMFRASDQVLPNTLEQLLVVALQYATVSKVLGFLSYFL
>jgi|Cyapar1|22801|g22323.t1
ILEGVSCVTPGSLTAVLGGSGSGKTTLLNILAGRLNSGKILANGARNLGYVVQDDSFIPSTVRETLMFAKPRVNAVLAELGLDRVGRGVSGGERRRTSIACALIKNPPVLFLDEPTTGLDSFHAYVIETLKRIAGRTVVATIHQPDLFELVDRVLLLSRGRLLYGFAD-GFYRTPLF-GAVLFRVGYDQGVNGLMY-AVTVVTAFPPQRNVFYREREDRLYPSSAFF-VYTLMELTALFLYYAALVVVLGFLQATV
>jgi|Cyapar1|22800|g22322.t1
VLHGVSGVRAGELCAILGGSGSGKTTLLNYLSSRPSSGDVLVNGKRTVGYVLQDDYLLPYNVRECLEFARPKADAVIGELGLGTIGRGVSGGERRRVSIGVVLLQNPSVLYLDEPTSGLDATTALTVECLHRLAGRTVLATIHQPDVWALVDVAAVLSRGRQVYGFAA-GFVRTPL-AGAVFFQLGNDQGVMGAYYTSLYIITYL--ERGVVVRDLQNDMYDLSAYWAAKQATDIVALGVVYAALA-LLGYMEGLL
>jgi|Cyapar1|19766|g19379.t1
LLSGVSGVRAGTVTAVLGGSGSGKTTLLSILAARFE-GSLLVDGRRTVAFVPQEEGLL--TVRETLAFAAPRVEALLADLDLTA-GRAVSGGERRRLSIACQLVKAPRVLLADEPTTGLDSLNAYVLQLLRRVAGGTAVAAVHQPEIFELFDQVLLLSSGRMVYGFEA-GYVRTPLLPGSTEANLGSDSEVGGALRASIAAISAISLGRVLTARERRERLYPPSAFIVQYTLSEFVILAIAHASVMSVLGYLEAML
>jgi|Cyapar1|10627|g10275.t1
VLDGLSLVESGRMMAIMGDAGAERAVLMDVLSGRVE-GQVLVDGESASGYVTQEDPLL--TVRETLTFSAPRVEDTLKELQLESVGRGI-GGDRRRLSIGNELVTQPAILFLEEPTAGLDSQSAHVVRTLQSLCSTTILFTMQQPNMLRALDRLLLLCRGRSIYGFEELGYTSLPLFVGILYFRLGDDA-IAGIMF-CLNAFSAFARERATFVRERASCMYRVSAFFLARVTSDILLLAIAFSTVASLLGFLEALL
>jgi|Cyapar1|24982|g24414.t1
LLRGLNALKGGNLVLILGAPGAGKTSLLQTLAGKLE-GEILLNGKRQCALVEQEDLHFPTTVRETLYFSAPRVSELL---NLDTIGRGVSGGERRRVSIGVEGVVGAPILLMDEPSTGLDASST-LLRA-RAMAG--IVMSLLQPESYSLFDRVILLGHGHVAYGFEGLGYAQLPLFLGTLFANLGSY-R-MSIIF-F-GVISAAFQERAVFYRQQRAGYFRTSAYFLAHIAHELFLLSLAYSTVLSVLGFIEALA
>jgi|Cyapar1|24462|g23918.t1
ALRDLTALTSGNLVLILGVPGAGKSSLLQTLAGKLR-GDILFNGKRQSALVEQDDLHFPMTVKETVMFSAPRVEKIM---NLDTIG---------RVSIAVEGVVGPPVLLMDEPSTGLDASST-LLKT-RALAG--IVMSLLQPESYLLFDRVVILGGGHVAYGFRSLGYASLPLFLGTLFVNLGNY-R-MSIIF-F-GVISAFFQERAVYYRQERAGYYRTSSFFLAHVVHEIFLLSLAYSTVLSIMGF-----
>jgi|Cyapar1|13738|g13265.t1
ALRGVSFVPRGSTVAFVGHTGSGKSSIVRLLLR-VD-GAVLVDGRRSIGVVSQDAVLLNDTVRANVAYGAPR-----RSLGMSTVGRGLSGGERQRVCIARVMVKDSPIVVLDEATAALDVATEA-VKALREVA-RTCLIVAHRLSTVVDADLILVMRRGRVVEGHAELGYA----------------A---------L-------------RRDAAAAAGAAT---AAGA----TVLRI----VSKVL--LS---
>jgi|Cyapar1|16831|g16555.t1
VLGGVSGVAAGCLLALLGKQGSGQSSLLEALLARAAPGAGRLLGRRRLGLVAQNAILL--SMVSELLLGAARLEHILASVGLDSIGRGVAGGEQLRVSSGAHLMMACTILLLAEPASGVLSAST-IVQALRRLAGRTALRFVYRLE--AALDHVCIVGGGKVL-G--DLGFGALPLFSDTLAENIGSDAEVCAAVRAALQTVSSVAFARAILSREVSSGLDTETEAAIGEVVVELLVVVVTHAALLAMLG--EFDI
>jgi|Cyapar1|12034|g11633.t1
VIAGLAAIRASSVLSALGPLAVAVSTFACFTAGM---GRTLTAA---TAFTAQ--------LFANLLF-QPSFNQALEALAL--ISRCLS-GAQARVSLNRQLLPAPSLLLGDEAAGARDAAGG---RALQEISG--TV------ELYEEYD------RGRVVEG--AL---DLAL-DGTV---LG---EV-------L---------RSTS--RPHAG---GSQRVLARARAELVLLCLAHAA---TL-F-DA--
>jgi|Cyapar1|11640|g11250.t1
LLSGISGVRSGQMLGIIGESGGGKSTLLAMLAGRLR-GTVFLDGRRSVSYVPQDP---AETALETVAFGAPRAERALRQLGLQRVGHGISGGERLRVSLAARLVLEPRLLFLDEPTSGLDSYNARAMRLLRAVAGAAVVLTLHQPSLLAMLDRTAILCRGRLLYGSEAL-LQARPLVAGQTRGEMGGE-E--------LGS--TFADALDVMGRDAAIGADAAAGHFVQLALSA-GVLIVTYASLLD-LG-V----
>jgi|Cyapar1|24300|g23764.t1
-M---SE-----------CSGGGPSYILLYIQG----DDPSLHGR----ALPR-------TARARL---APR--QVFKKV-M--V----SGGEKARLAFAK-MLVKPSLILLDEPTNHLDMESCDVIEAL---A-GTLVVISHDPE--AEYDRIVETEDGQIVYGYEELG--AAPVLPGVSKKN--AEAKLKKTIAK-LDVLSALDTARAQLENEAATALHGAAVYVLQRRLKAVTLLSLASASTSR-LGFLTSLV
>CMR180C
-LQ-----------------GSGRERL---------P-SAAFPGRPRRDEPKQQQSAHETTAREN---PRATESPPPDKARLRSLPRRP-----------REA--PDDAAIQDNTNGTEDT----VVESVDAVGAKSHVSPSHRITSPRAAMSLV---------G-TAL-Y---ALFDSLTVENVAEDDEIEKAVDIISDTRDLVSLARSLVSLEPTAGLDPIACTRIENLIREVTCIVVSHSTIQRLLGRIHTLL
>jgi|Cyapar1|10507|g10163.t1
ILKGVKGAKPGDIVAILVPSGGGKTTLMNVIADRIR-GTLLVNGRR-CGYVMQDDLMFKTTVRETLMLSASKVDAVMDELGLNTIGRGLSGGAARRGRLGYPQYVNP---FLDEPRSSLQFGTQRLVRAIRNLAGRTTTAATHTPR--SPADQRAIQNQGSVFEGYRSLA--DLPIFFPVLYWMV----NLRAGFN-FLAAITAVAGQRHTHPRRPSVGVSAAS---VQAAIGSILLLTIKY--IVAVLGFLE---
>jgi|Cyapar1|8688|g8414.t1
LISGISFIAEGRL----GSRGAG--VLLNSVVD-FSPGVTTLFGRRVLNFAQEADSLI--RVRENAAFGR-RLEAIVRRLQLFTTARAVAGGQQAYLSVIVALSAFSSRLAL-SPVPAAPSRA---L-----IAGAARIEMRYNLRGLQTPDRLLIVGSGKVA-GWTEIGFIQRPMTVGSLRAQLGSDDELLAILQK-LSALSELSFARLLLRREATSALDVEAMYGLL-AIPGMAVVSVGHPTLLPVLG-IATFA
>jgi|Cyapar1|20727|g20308.t1
VLSGMSFIRSGRLLPIAGGAGPGRSVVLNAVLD-FSPCVSTWIGKRALAFIFEADALV--RLRENAAFGA-RLERLVMRLNLFTIGTAVAGGQQSYLSIVVSLINLSERLALDDPTPSVSSTSS--LESLRRFAGRAVVVQTYELDSVTTPDRLLVMGSGKVA-GWSSVDFLQRPMVLGSLRDQLGADSRLLRALESALGALSELAFARLVLAEEATGALDEEALYALLRALPAAAVLSVGHRALLALLG--ASSV
>jgi|Cyapar1|12579|g12159.t1
VVDGVSLVYPGEIFGLLGPNAAGKTTTLMAITT-LKPGEIKICGRRSLGYIGQVDKVL--TGREHMLY--PKIEFVTKFVGLDYV-EGTSGGIRKRLDIALGILHGPEVLILDEPTVGLDSRQA-LIE-LREV-G--ILLTSHYLE--MLADRLAIINDGRIIQG--ELGFTKLPIYIGLV---VGNSAEVQGALR-ALDVITSVYLERTLARREAEAK--------AKKA-----------ST----LN--KA--
>jgi|Cyapar1|2910|g2824.t1
VLSDV--LSAGS-AGLFGSTSSNKEALVRLIKLRLGPGKI-IDGERTVGLASE--FIFSSALRKQV-F-A-NLREVADAAGLDTVARGAAGGESAAISFARRRYASP---ALSAPSNGYDAAAAALLTALRGLAGFTAVALAARLELLRGVGRVLLVHSGS--FG--SLGYTTAPLF-------L-SAAR------AYLSAFEAVPPRRVLFAREVLSD---VT---LEPSVTALTLVAMVHEAIALTLG------
>jgi|Cyapar1|19155|g18792.t1
VLKELSGVKRGE-FVMIGPSGGGKTTFLNLLGT-IDPGTLELLGRRKIGFVFQ--NLLATSAYENV---APKAKEMRKEL-L--VGRHLSGGEQQRVTIARALANEPEILLLDEPTGDLDTRNT-IID-L--LLNKTCVMVTHNPE--CYADRILYVADGRFVQ---AL-YTQSPL--------------V------F--------------DR--------------------Y--M--AH--LAATL-------
>jgi|Cyapar1|20371|g19963.t1
AIRAL----PGK-LAVSGRTNSGETTDRQLKRGRVSPGKLLADFRRTAGWVLQTSALLSSSTPAAVIF-RPAVEEAFRALALESVARGIS--RRRRLDTAREMHTHLRLVLLAEPKHSMKSASAAI-EA-RK-ADATIVAAMYRP-ALSLFD---LLEKGRFL-G--GLGFVAAPL-SASTFLR-GSR-RV--------KTVA-IAAGRERFAREESAGVYPLSLFLLCQSVLEIAVLVVTHASIVRVLGFIETAV
>jgi|Cyapar1|12035|g11634.t1
-MNGANGAEAAR-ASASGASADGETGLFSKLTYRIQ-ARGRAGGRRAAGAVP-NPLIS---VRVPLLF--PRAE---RAA-LEAL-R--SGGALNRLCTLRLTFITPVVLLISEPAGGLAAASAFLFQALYRLMGAAMVCLAHHMSSLATTDDVILFI-----YGYSRLGLAGPP--QGSPFWRI-----L-------LGSVA-----RRLERRQAAAATDA--LRFLSEA-----------RT----LAY-----
>jgi|Cyapar1|95|g91.t1
-MMGLTFVT---LAAMLAACACGNSTYFIMLLI----GHTMVSA--ALSFFTQ-----TATVGGYV-YGAPRLE---KSAALRTL--GVA--AKLRGSCAQ---------VIDQLTS--DTTSDSLIQALRGLAGGVMADVNHK-EAY-----------GRVR-G--EVGFLIVEIFLAAIYCEVG---GI-----K-L-----FLFQKETYKREAHRHVEGVA---MERALKDIAV-AIVYASVKAVLGFLTTTI
>jgi|Cyapar1|7939|g7683.t1
-M-------PSQLLLLL--------LLLLLLLR---P---------------SEPVMFRGTVRSNLL-G--RSE---ADLALETVARGASGGMKQLLCLGRVALRRARVLVLDEATAAVDPATERIVETIREFAGCTILQIAHRLDTIIHSDRILFMD-GGIAE-YDSL------L-SGAA----G---G------AA-----A--------ARDREDG---------------F--L--IH-----LLGFFDF--
>jgi|Cyapar1|24420|g23877.t1
MF-----VAGGAIFAFVA-----KIACFGIVGE-LT--------RR-LG---R-------SLRQEIAFSA----RVLRAVNLQTVGRGSTGG----WKLALTLAVAPEVVFMK----GADRDTY---QA-GKLAGRTVAFTSEQ-RLLGAYD---LLARGEVS-GFG-LGFI----FGGCL---IG---EM------FM--MM-----RTMM--AMGAG---QS---QSQALVK-TA-AC--AT---VFGLLDRLS
>jgi|Cyapar1|15475|g14942.t1
-MGDI--VSAGRV-----ESSQG----------MYRP----------LAHLA-NSALMANAYNEML-FG-PA-----QALGLLTLG---SAG----FLIPNNDIPRPWIWYLHH------TAEA-LIEAL----GLT--------S--PDPDGLCVQT-GDLMYNFDSVGYI---LI----YWA----AE-------AI---------KALA-------MHK---------------I--RH--IKR---------
