# Supplementary material for: ATP binding cassette transporters and uridine diphosphate glycosyltransferases are ancient protein families that evolved roles in herbicide resistance through exaptation
Source: PLoS One. 2023 Sep 21;18(9):e0287356. doi: 10.1371/journal.pone.0287356 (PMC10513242; doi:10.1371/journal.pone.0287356)
Supplement: S4 Text — (TXT) [file pone.0287356.s007.txt]

>tr|A9S3P2|A9S3P2_PHYPA Glycosyltransferase OS=Physcomitrium patens OX=3218 GN=PHYPA_000266 PE=3 SV=1
HVVVLPYPAKGHSIPLLHFAKQLHSMGVFVTFVNTSKEHFVPLG-TPSLPYVPETKILMTTLFPPSCIVSDMFLGWTQEVANTFNIPKYVLFASPASLAFMLHTSLGKPGVPPTRDFPAAGVLINTYYELEPTYIEALRSFLPVGPLPDIRDPCLKWLDTQPDSSVLYVSFGSVAVLSIEQIQEIAQGLEASGQRFLLVLRPLPEGFEERTRGRGFVQVGWAPQLWVLSHRAVGGFLTHCGWNSTLESICRGVPMLAWPIQAEQAMNARFLVDVVKAGVELC--KLVTKERISETVKFFM-TEV-STARKNVRKLQKLALNAVALGASVQKNLEDFTLEV
>tr|A0A2K1JTG9|A0A2K1JTG9_PHYPA Glycosyltransferase OS=Physcomitrium patens OX=3218 GN=PHYPA_014597 PE=3 SV=1
HVVILPYPAKGHSIPLLHLAKRLHSMDVVVTFVNTSEEHIVELG-QPELPYVPDSMFMMEKLFPPACLVSDMFLGWTQVVADKFNIPRYVLFSSPASLPTMLHVPLGKPGVPPTRDLPAAGVLINTYYELEAPCIDTVRSILPVGPLPHEQEPCLQWLDTQPESAVVYASFGSVATVPIPQIHDLALGLEASGERFLLALRPLPEGFEERIKGRGFVHFGWVPQLYVLSHPAVGGYLSHCGWNSTLEGLCQGLPMLTWPIQAEQAMNARFLVDEAKVALEVC--GFITKDHISKVVRSLM-REEGALCRINALKLRNLALAAVSEGGSVPKSLQKFLQEL
>tr|A9RLG9|A9RLG9_PHYPA Glycosyltransferase OS=Physcomitrium patens OX=3218 GN=PHYPA_020509 PE=3 SV=1
HLLVIPYPARGHNLATLQLARMFLPYGVRITVGNIAQDFLVNLG-RPNLPYFGETEQLVERLNPLTCILSDIFLGWTQDVADKFGIPRYVICASMGKMAALLYMPLGKPGLQPTRDLSAPGCFINSFYELEPSCIDSLRSVFPVGPLHSPEAPYLKWLDMQPKDSVIFVSFGSLASLSIQQIRELILGLEASSHRFLLVIRPLTKSFEEQRLSTGFVQSEWVNQFDVLSHRAVCGFLSHCGWNSTFESICRGVPLLGWPIQADQKLNCRFLVDEAKTALEVH--AFVSREEVARAVRQLM-TEE-GEVRANVGKLREQLKEAVSKDGSVQRSIENFLAEI
>tr|A0A2K1JRB8|A0A2K1JRB8_PHYPA Glycosyltransferase OS=Physcomitrium patens OX=3218 GN=PHYPA_016456 PE=3 SV=1
HVVVMPFPSKGHSTPFLHFAAKLTALGVTITFVNSQPQDFVKIGGLPPLPMMQDLEDLLEKLVRPAALICDVFFGWTQDVADKFKIPKYLLFTSPSSLALMSYVPLGPPGVASLKEMPARGVLVNTFEDLEHRTLECIRSVLTIGPLPNDTAEYLKWLDLQPEHSVLVISFGSFSSLRANQVTALANGLLESGQTFLYVCRPLPEDYEERIKGQGVIVPGWIHQLGVLSHPAVGGFLTHCGWNSILESLCRGVPLLAWPLHGEQRMNKRFVVDEAKVALEFT--GIVEAEEIAKVVKELF-VSKGNMVRVQAHQWKTLSAKAVAPGGSSASNLQRFVDEI
>tr|A0A2K1KZN6|A0A2K1KZN6_PHYPA Glycosyltransferase OS=Physcomitrium patens OX=3218 GN=PHYPA_002034 PE=3 SV=1
HVILFPCPMHSHCVPFILMAKKIIALGVKVTFISI-----KLLASEPGYP--ERTTECLERLMPPRCVIFDLFLGSMVKLADQFNLPSYIFWTTTATLAVMMHTALGPP--PTQNHM-VRGILVNSVHELESSVFEALE-IIPVGPTP-AGDPILQWLDTQPSSSVIYISFGSIATLTANQLVEMALGLEASGQRFVWILRPLPPGFQDRVKGTGIIVTHWAPQVQILQHPSTGGFLTHCGWNSILESIGAGVPMLAWPIQAEQMINTRWIVEEVRAAFALR--SFVDRNSIDKGVRLLI-SEEGQAAKKNVLHLRDKLLSSFGDNGLSAKCLKSFVEEL
>tr|D8RFT4|D8RFT4_SELML Glycosyltransferase OS=Selaginella moellendorffii OX=88036 GN=SELMODRAFT_231443 PE=3 SV=1
VVVVVPLPAQGHTPALVHLSRKLAAEGFSIVIVSV-HRKIIRLESIP------------TSLIEIKCIISDFHAVWTTPVAQKLGVPQVCFWSGSAAALIDRHVPLEPPGMDPFPDL-DKWFIANTFESLEPRETQAMKNFLAIGPLPLEELGCLEWLDSRPEGSVLYISFGSLAVLTQEQFMELALGVESSGISFLWVIRPFFQGFRDRAEKRSIIV-PWTPQKRVLSHASIGAFLTHCGWNSIVESVWSGVPMLGWPCHSDQNLNLRLPVESKGIGARVATE-VVHRERVRAVVRKAI--EDGGEVRGAVRELRDLAVAAVVEGGSSNRDMATFLERL
>tr|D8SP87|D8SP87_SELML Glycosyltransferase OS=Selaginella moellendorffii OX=88036 GN=SELMODRAFT_234701 PE=3 SV=1
VVVVVPLPAQGHTPALIHLSRKLAAEGFSIVIVNV-HRKIIRLESIP------------TSLIEIKCIISDFHAVWTTPVAQKLGVPQVCFWSGSAAALIDRHVPLEPPGMDPFPDL-DKWFIANTFEALEPRETQAMKNFLAIGPLPLEELGCLEWLDSRPEGSVLYISFGSLAVLTQEQFMELALGVESSGISFLWVIRPFFQGFRDRAEKRSIIV-PWTPQKRVLSHASIGAFLTHCGWNSIVESVWSGVPMLGWPCHSDQNLNLRLPVESKGIGARVAME-VVHRERVRAVVRKAI--EDGGEMRGAVRELRDLAVAAVVEGGSSNRDMATFVERL
>tr|D8RK31|D8RK31_SELML Uncharacterized protein OS=Selaginella moellendorffii OX=88036 GN=SELMODRAFT_412105 PE=4 SV=1
HAAVLPIPTLRHITPFLHLSRALASRGFVITFINT-HRDLIRFETVPASD--MEMQAPVESLLPVSCFISDM-FPWSAEVARRTGIPEVKFWIASASVLLDCSFPMGPDGLSPLPGL-TSWVLVNSFEELEGSAFQALRKAIAVGPLTLEDTESLSWLGKQSPGSVLYISLGTIATLSFDQFKEFSEGLRLLQRPFIWAIRPFLERFKEAVRSFGLVV-SRAPQVDILRHPSTAGFLSHCGWNSILESVASAVPMLCWPCVAEQNLNCKLIVEDWKIGLKFSDP-VMARDEFVEVVERFMGTD-SEHLRINVKKLSEEARRAVSSGGSSYENLERFAQAV
>tr|D8RK32|D8RK32_SELML Uncharacterized protein OS=Selaginella moellendorffii OX=88036 GN=SELMODRAFT_441500 PE=4 SV=1
HAAVLPIPTLRHITPFLHLSRALASRGFVITFINT-HRDLIRFETVPASD--MEMQAPVESLLPVSCFISDM-FPWSAEVARRTGIPEVKFWIASASVLLDCSFPMGPDGLSPLPGL-TSWVLVNSFEELEGSAFQALRKAIAVGPLTLEDTESLSWLGKQSPGSVLYISLGTIATLSFDQFKEFSEGLRLLQRPFIWAIRPFLERFKEAVRSFGLVV-SRAPQVDILRHPSTAGFLSHCGWNSILESVASAVPMLCWPCVAEQNLNCKLIVEDWKIGLKFSDP-VMARDEFVEVVERFMGTD-SEHLRINVKKLSEEARRAVSSGGSSYENLERFAQAV
>tr|D8RK30|D8RK30_SELML Glycosyltransferase OS=Selaginella moellendorffii OX=88036 GN=SELMODRAFT_172111 PE=3 SV=1
HAAVLPVPTQGHITPFLHLSRALASRGFVITFINT-HRDLIRFETVPASD--MEMQAPVESLLPVSCFISDM-FPWSAEVARRTGIPEVKFWTASASVLLDCSFPMGPDGLSPLPGL-TSWVLVNSFEELEGSAFQALRKAIAVGPLTLEDTESLSWLGKQSPGSVLYISLGSMATLSFDQFKEFSEGLTLLQRPFIWAIRPFLERFKEAVRSFGLVV-SWAPQVDILRHPSTAGFLSHCGWNSILESVASAVPMLCWPCVAEQNLNCKLIVEDWKIGLKFSDP-VMARDEFVEVVERFMGTD-SEHLRINVKKLSEEARRAVSSGGSSYENLERFAQAV
>tr|D8RK35|D8RK35_SELML Uncharacterized protein OS=Selaginella moellendorffii OX=88036 GN=SELMODRAFT_412109 PE=4 SV=1
---------------------------------------------------------------------------------------------------------MGPDGLSPLPGL-TSWVLVNSFEELEGSAFQALRKTIAVGPLTLEDTESLSWLGKQSPGSVLYISLGSIATLSFDQFKEFSEGLRLLQRPFIWAIRPFLERFKEAVRSFGLVV-SWAPQVDILRHPSTAGFLSHCGWNSILESVASAVSMLCWPCVAEQNLNCKLIVEDWKIGLKFSDP-VMARDEFVEVVERFMGTD-SEHLRINVKKLSEEARRAVSRGGSSYENLQRFAQAV
>tr|D8R4L6|D8R4L6_SELML UDPGT domain-containing protein OS=Selaginella moellendorffii OX=88036 GN=SELMODRAFT_143651 PE=3 SV=1
----------------------------------------------------MAMQGPVESLLPVSCFISDMLLPWSAEVARRTGIPEVKFYTASASVLLDCSFPMGPDGLSPLPGL-TSWVLINSFEELEGSAFQALRKAIAVGPVTLEDTESLSWLGKQSPGSVLYISLGSIATLSFDQFKEFSEGLRLLQRPFIWAIRPFLERFKETVRSFGLVV-SWAPQVDILRHPSTAGFLSHCGWNSILESVASAVPMLCWPCVAEQNLNCKLIVEDWKIGLKFSDP-VMARDEFVEVVERFMGTD-SEHLRINVKKLSEEARRAVSRGGSSYENLERFGQAV
>tr|D8RK34|D8RK34_SELML Glycosyltransferase (Fragment) OS=Selaginella moellendorffii OX=88036 GN=SELMODRAFT_22778 PE=3 SV=1
HAAVLPIPTQGHISPLLHLSRALASRGFGIER-KA-QRNFIRFETVPASD--MEMQAPVESLLPVSCFISDMFFPWSAEVTRRIGIPEVKFWTASASVLLECAVPMGPDGLSPLPSL-TSWVLINSFEELEGSAFQAFRRTIAVGPVTLEDSESLSWLGKQSPGSVLYISLGTIATLSFDQFKEFSEGLRLLQRPFIWAIRPFLECFKETVRSFGLVV-SWAPQVDILRHPSTAGFLSHCGWNSILESVASAVPMLCWPCVAEQNLNCKLVVEDWKIGLKFSDPVVVARDEFVEVVERFMGAD-SEHLRINVKKLSEEAHRAVSRGGSSYENLER-----
>tr|D8R4L7|D8R4L7_SELML Glycosyltransferase OS=Selaginella moellendorffii OX=88036 GN=SELMODRAFT_84376 PE=3 SV=1
HVFVIPLPTQGHVSPLMHLSQALASRGFVITFINT-QECMIRFETVPGTG--INMEGPVEKLLPISCLISDMLFRWPEDVARRIGVPSFIFWCASASILLECSVPMGPRGLSPLPGL-VSGVLVNSFEELEGSGFQALRNTVAVGPVLLEDTECLTWLNEQKPQSVLYISFGSLGTLDLEQLKEILAGLEELQRPFILAIRPFLEAFKERVISFGLVV-SWAPQLKILRHPSTGGYLSHCGWNSILESVSSAVPILCWPCVAEQNLNCKLIVEDWKIGLKFSDP-VVARDEFVEVVEQLMGAESGDSFRRNVKELSKAAQRAAVKGGSSYESLDKFVKAV
>tr|D8RK29|D8RK29_SELML Glycosyltransferase OS=Selaginella moellendorffii OX=88036 GN=SELMODRAFT_267489 PE=3 SV=1
HVVVIPLPTQGHVSPLMHLSQALASRGFVITFINT-QECMIRFESVPGTG--INMEGPVEKLLPISCLISDMLFRWPEGVARRIGVPNFIFWCASASILLECSVPMGPRGLSPVPGL-VSGVLVNSFEELEGSGFQALRNTVAVGPVLLEDTECLTWLNEQKPQSVLYISFGSLGTLDLEQLKEILAGLEELQRPFILAIRPFLKAFKERVISFGLVV-SWAPQLKILRHPSTGGYLSHCGWNSILESVSSAVPILCWPCVAEQNLNCKLIVEDWKIGLKFSDP-VVARDEFVEVVEQLMGAESGDSFRRNVKELSKAAQRAAVKGGSSYESLDKFVKAV
>tr|D8RK33|D8RK33_SELML Glycosyltransferase OS=Selaginella moellendorffii OX=88036 GN=SELMODRAFT_95938 PE=3 SV=1
HAAVLPIPTLGHITPFLHLSRALASRGFVITFINT-HRDLIRFETVPTSE--MAMQGPVESLLPVSCFISDMLFPWSTEVPRRIGIPEVKFWVASASVLLYSSYPMGPRGLSPLPSL-NSWFLANTFEELEGGALEAVRRIIPIGPALLEDNECLAWLNEQEEGSVLYIAFGSIATLSLEQAKEIAAGLEELQRPFLWGIRPFLEPFKERVRSFGRVI-TWAPQREVLQHASIGGFFTHCGWNSVLESMAAGVPMICHPCVAEQNLNCKLVVEDWKIGLRYSK--LVVRDEFQKVVKKLMEDDNAQYMRSNAKKLSEEARKAVCVGGSSYQNLENFILSL
>tr|D8R4L9|D8R4L9_SELML Glycosyltransferase OS=Selaginella moellendorffii OX=88036 GN=SELMODRAFT_407312 PE=3 SV=1
HAVALPVAVQGHVSPLLHLCKALASRGFVITFINT-QSRMIRFETVP-LD--EDMEGPVEKLLPVSCLISDLFYRWSRDVAQRVGILNVTFWTSTAHLLLEYHLPLGPPGVSPLPGL-DAWVLFNSFEELEGEAFEAARNSIAVGPLLLEDQECLSWLDKQVPESVLYISFGSIATLSLEQFMEISAGLEELQRPFLWAIRPFFESFKARVGGFGLVV-SWAPQLEILQHPSTGGFLSHCGWNSTLESISGGVPMICWPCIAEQNLNCKLVVEDWKIGLKFSK--LVTREEFVKVVKTLMEEESGSDMRNNVKKIKEEAYKTVLKGGSSYGNLQKFVESM
>tr|D8RK27|D8RK27_SELML Glycosyltransferase OS=Selaginella moellendorffii OX=88036 GN=SELMODRAFT_441496 PE=3 SV=1
HAVALPVAVQGHVSPLLHLCKALASRGFVITFINT-QSRMIRFETVP-LD--EDMEGPVEKLLPVSCLISDLFYRWSRDVAQRVGILNVTFWTSTAHLLLEYHLPLGPPGVSPLPGL-DAWVLFNSFEELEGDAFEAARNSIAVGPLLLEDQECLSWLDKQVPESVLYISFGSIATLSLEQFMEISAGLEELQRPFLWAIRPFFESFKARVGGFGLVV-SWAPQLEILQHPSTGGFLSHCGWNSTLESISGGVPMICWPCIAEQNLNCKLVVEDWKIGLKFSK--LVTREEFVKVVKTLMEEESGSDMRNNVKKIKEEAYKTVLKGGSSYGNLQKFVESM
>tr|D8R4L5|D8R4L5_SELML Glycosyltransferase OS=Selaginella moellendorffii OX=88036 GN=SELMODRAFT_167957 PE=3 SV=1
HAAVLPIPTLGHITPFLHLSRTLASRGFVITFINT-HRDLIRFETVPASE--MAMQGPVESLLPVSCFISDMLLPWSAEVARRTGIPEVKFWTASASVLLDCSFPMGPPGIDSLSDI-AACIFLNTVEELERKVVAAIQKFLTIGPLPVEDMHCLSWLDEREPRSVLYVSFGSMATLKANQIEKLALGLESSGQPFLWVMRPFCEDFVVRTKSQGLVI-SWAPQLQVLKHPSVGGFLTHCGWNSTLEAVCSGVPLLCWPCFAEQHLNCKIIVDDWKVGLSFFG--VASKEVVHQVIRRLMVEDPGKEIRKRAIELRNEIRSTVTEGGSSDRNLSAFVDLI
>tr|D8RK36|D8RK36_SELML Glycosyltransferase OS=Selaginella moellendorffii OX=88036 GN=SELMODRAFT_95398 PE=3 SV=1
HVVAVPLPAQGHISPLLHLCQALASHGILITFVNT-QDSIIRFETFPAAYHGLDMEAPVERLLPVSCIVSE-LFPWMRDLAARIGVPSVYFWPTSAAVLLDFSIPLGPPGIDSLSDI-AACIFLNTVEELERKVVAAIQKFLTIGPLPVEDMHCLSWLDEREPRSVLYVSFGSMATLKANQIQELALGLESSGQPFLWVMRPFCEDFVVRTKSQGLVI-SWAPQLQVLKHPSVGGFLTHCGWNSTLEAVCSGVPLLCWPCFAEQHLNCKIIVDDWKVGLSFFG--VASKEVVHQVIRRLMVEDPGKEIRKRAIELRNEIRSTVTEGGSSDRNLSAFVDLI
>tr|D8T1J9|D8T1J9_SELML UDPGT domain-containing protein (Fragment) OS=Selaginella moellendorffii OX=88036 GN=SELMODRAFT_49485 PE=3 SV=1
--------------------------------------------------------------------------------------------------------------------------------------------------------ECLDWLDTQEPDSVLYVAFGSIAKLSQEEFEELALGLEASK-PFLLTVRPFYKNFVERTKGRGLVV-SWAPQREVLAHRALAGFVSHCGWNSVLESVSSGVPIICWPRIYEQGLNRKIMAERCRIGVEVSDA-FVKREEIAEAIARIFSDKAR---KARAR---------------------------
>tr|D8T1Y7|D8T1Y7_SELML UDPGT domain-containing protein (Fragment) OS=Selaginella moellendorffii OX=88036 GN=SELMODRAFT_16568 PE=3 SV=1
--------------------------------------------------------------------------------------------------------------------------------------------------------ECLDWLDTQEPDSVLYVAFGSIAKLSQEEFEELALGLEASK-PFLLTVRPFYKNFVERTKGRGLVV-SWAPQREVLAHRAVAGFVSHCGWNSVLESVSSGVPIICWPRIYEQGLNRKIMAERCRIGV-------------------------------------------------------------
>tr|D8S8P1|D8S8P1_SELML UDPGT domain-containing protein (Fragment) OS=Selaginella moellendorffii OX=88036 GN=SELMODRAFT_111636 PE=3 SV=1
-------------------------------------------------------------------------------------------------------------------------ILCNTFHELEPEVVDAMKKFLPIGPLPFEDRECLDWLDTQEPDSVLYVAFGSIAKLSQEEFEELALGLEASK-PFLLTVRPFYKNFVERTKGRGLVV-SWAPQREVLAHRAVAGFVSHCGWNSVLESVSSGVPIICWPRIYEQGLNRKIMAERCRIGVEVSDA-FVKREEIAEAIARIFNEKAR---KARAREFRDAARKAAASGGGSRNNLMLFTDL-
>tr|D8SQ15|D8SQ15_SELML Glycosyltransferase OS=Selaginella moellendorffii OX=88036 GN=SELMODRAFT_122313 PE=3 SV=1
HVVLVPYPAQGHFSPVVFLGKKLAELGCAVTIANV-HEQIIRLEPLHDLSKG--IQA-----LRITVIISDHYASWCAPVASEFGIPYAVYWPGSAAFAVEYHVPLG-PGIDSIKDL-SSWILCNTFHELEPEVVDAMKKFLPIGPLPFEDRECLDWLDTQEPDSVLYVAFGSIAKLSQEEFEELALGLEASK-PFLLTVRPFYKNFVERTKGRGLVV-SWAPQREVLAHRAVAGFVSHCGWNSVLESVSSGVPIICWPRIYEQGLNRKIMAERCRIGVEVSDA-FVKREEIAEAIARIVNDKAR---KARTREFRDAARKAAASGGGSRNNLMLFTDL-
>tr|D8SQ20|D8SQ20_SELML Glycosyltransferase OS=Selaginella moellendorffii OX=88036 GN=SELMODRAFT_122311 PE=3 SV=1
HVVLVPYPAQGHFSPVVFLGKKLAELGCAVTIANV-HEQIIRLEPLHDLSKG--IQA-----LRITVIISDHYASWCAPVASEFGIPYAVYWPGSAAFAVEYHVPLG-PGIDSIKDL-SSWILCNTFHELEPEVVDAMKKFLPIGPLPFEDRECLDWLDTQEPDSVLYVAFGSIAKLSQEEFEELALGLEASK-PFLLTVRPFYKNFVERTKGRGLAV-SWAPQREVLAHRAVAGFVSHCGWNSVLESVSSGVPIICWPRIYEQGLNRKIMAESCRIGVEVSDA-FVKREEIAEAIARIFSDKAR---KTRAREFRDAARKAAAPGGGSRNNLMLFTDL-
>tr|D8S8Q2|D8S8Q2_SELML Glycosyltransferase OS=Selaginella moellendorffii OX=88036 GN=SELMODRAFT_111464 PE=3 SV=1
HVVLVPYPAQGHFSPVVFLGKKLAELGCAVTIANV-HEQIIRLEPLHDLSKG--IQA-----LRVTVIISDHYASWCAPVASEFGIPYAVYWPGSAAFAVEYHAPLG-PGIDSIKDL-SSWILCNTFHELEPKVVDAMKKFLPIGPLPFEDRECLDWLDTQEPDSVLYVAFGSIAKLSQEEFEELALGLEASK-PFLLTVRPFYKNFVERTKGRGLAV-SWAPQREVLAHRAVAGFVSHCGWNSVLESVSSGVPIICWPRIYEQGLNRKIMAESCRIGVEVSDA-FVKREEIAEAIARIFSDKAR---KARAREFRDAARKAAAPGGGSRNNLMLFTDL-
>tr|D8S8R4|D8S8R4_SELML Uncharacterized protein OS=Selaginella moellendorffii OX=88036 GN=SELMODRAFT_111448 PE=4 SV=1
HVVLVPYPAQGHFSPVVFLGKKLAELGCAVTIANV-HEQIIRLEPLHDLSKG--IQA-----LRVTVIISDHYASWCAPVASEFGIPYAVYWPGSAAFAVEYHVPLG-PGIDSIKDL-SSWILCNTFHELEPEVVDAMKKFLPIGPLPFEDRECLDWLDTQEPDSVLYVAFGSIAKLSQEEFEELALGLEASK-PFLLTVRPFYKNFVERTKGRGLVV-SWAPQREVLAHRAVAGFVSHCGWNSVLENVSSGVPIICWPRIYEQGLNRKIMAERCRIGVEVSDA-FVKREEIAEAIARIFSDKAR---KARAREFRDAARKAAAPGGGSRNNLMLFTDL-
>tr|D8S8P8|D8S8P8_SELML Glycosyltransferase OS=Selaginella moellendorffii OX=88036 GN=SELMODRAFT_111188 PE=3 SV=1
HVVLVPYPAQGHFSPVVFLGKKLAELGCAVTIANV-HEQIIRLEPLHDLSKG--IQA-----LRVTVIISDHYASWCAPVASEFGIPYAVYWPGSAAFAVEYHAPLG-PGIDSIKDL-SSWILCNTFHELEPKVVDAMKKFLPIGPLPFEDRECLDWLDTQ-PDSVLYVAFGSIAKLSQEEFEELALGLEASK-PFLLTVRPFYKNFVERTKGRGLAV-SWAPQREVLAHRAVAGFVSHCGWNSVLESVSSGVPIICWPRIYEQGLNCKIMAERCRIGVEVSDA-FVKREEIAEAIARIFSDKAR---KARAREFRDAARKAAAPGGGSRNNLMLFTDL-
>tr|D8S8Q4|D8S8Q4_SELML Glycosyltransferase (Fragment) OS=Selaginella moellendorffii OX=88036 GN=SELMODRAFT_10077 PE=3 SV=1
-VVLVPYPAQGHFSPVVFLGKKLVELGCAVTIANRYHNRISYLCIIHDQKK---IQA-----LRVTVIISDHYASWCAPVASEFGIPYAVYWPGSAAFAVEYHVPLG-PGIDSIKDL-SSWILCNTFHELEPEVVDAMKKFLPIGPLPFEDRECLDWLDTQEPDSVLYVAFGSIAKLSQEEFEELALGLEASK-PFLLTVRPFYKNFVERTKGRGLVV-SWAPQREVLAHRAVAGFVSHCGWHSVLESISSGMPIICWPRIYEQGLNRKIMAERCRIGVEVSDA-FVKREEIAEAIARIFSEKAR---KARAREFRDAARKAVAPGGGSRNNLMLF----
>tr|D8SYJ0|D8SYJ0_SELML Glycosyltransferase OS=Selaginella moellendorffii OX=88036 GN=SELMODRAFT_127915 PE=3 SV=1
HVLAFPVPGQGHITPMMHLCKKIAARDFTVSFVNV-HDEMLRLVSIPKIPHGEMIP-ALEHLVPVRCIISDYFFFWTQDVADKFGIPRIVLWPGSAATTIEYHIPLG-KGLGPLHDI-ASCVLVNSFYDLEPEADFMAAEFLSVGPMLLEDDECLRWLDKQEKASVLYISFGSIAVVTVEQFEEIAVGLEAIGKPFLWVLRPKYKEFCERTSKQGFTV-SWAPQLRVLKHPSIAAHLSHCGWNSVLESISNGVPLMCCPWGAEQNTNAKLVIHDWKIGAGFAG--LIGRGDIEKTLREVMDGERGKQMKDAVEVLKCKARKAVESDGRSAASLDDFLKGL
>tr|D8SYI0|D8SYI0_SELML Glycosyltransferase OS=Selaginella moellendorffii OX=88036 GN=SELMODRAFT_128031 PE=3 SV=1
HVLAFPVPGQGHITPMMHLCKKIAARDFTVSFVNV-HDEMLRLVSIPKIPHGEMIP-ALEHLVPVRCIISDYFFFWTQDVADKFGIPRIVLWPGSAATTIEYHIPLG-KGLGPLHDI-ASCVLVNSFYDLEPEADFMAAEFLSVGPMLLEDDECLRWLDKQEKASVLYISFGSIAVVTVEQFEEIAVGLEAIGKPFLWVLRPKYKEFCERTSKKGFTV-SWAPQLRVLKHPSIAAHLSHCGWNSVLESISNGVPLMCWPWGAEQNTNAKLVIHDWKIGAGFAG--LIGRGDIEKTLREVMDGERGKQMKDAVEVLKCKARKAVESDGRSAASLDDFLKGL
>tr|D8SYJ4|D8SYJ4_SELML UDPGT domain-containing protein OS=Selaginella moellendorffii OX=88036 GN=SELMODRAFT_127875 PE=3 SV=1
-----------------------------------------------------MIP-ALEHLVPVRCIISDYFFFWTQDVADKFGIPRIVLWPGSTATTIEYHIPLG-KGLGPLHDV-ASCVLVNSFYDLEPEADFMAAEFLSVGPMLLEDGECLRWLDKQEKASVLYISFGSIAVVTVEQFEELAVGLEAIGKPFLWVLRPKYKEFCERTSKQGFTV-SWAPQLRVLKHPSIAAHLSHCGWNSVLESISNGVPLMCWPWGAEQNTNAKLVIHDWKIGAGFAG--LIGRGDIEKTLREVMDGERGKQMKDTVEVLKCKARKAVESGGRSAASLDDFLKGL
>tr|D8SYI6|D8SYI6_SELML Glycosyltransferase OS=Selaginella moellendorffii OX=88036 GN=SELMODRAFT_128032 PE=3 SV=1
HVLAFPVPGQGHITPMMHLCKKIAARDFTVSFVNV-HDEMLRLVSIPKIPHGEMIP-ALEHLVPVRCIISDYFFFWTQDVADKFGIPRIVLWPGSTATTIEYHIPLG-KGLGPLHDV-ASCVLVNSFYDLEPEADFMAAEFLSVGPMLLEDGECLRWLDKQEKASVLYISFGSIAVVTVEQFEELAVGLEAIGKPFLWVLRPKYKEFCERTSKQGFTV-SWAPQLRVLKHPSIAAHLSHCGWNSVLESISNGVPLMCWPWGAEQNTNAKLVIHDWKIGAGFAG--LIGRGDIEKTLREVMDGERGKQMKDTVEVLKCKARKAVESGGRSAASLDDFLKGL
>tr|D8S931|D8S931_SELML Glycosyltransferase OS=Selaginella moellendorffii OX=88036 GN=SELMODRAFT_177943 PE=3 SV=1
HVLAFPVPGQGHITPMMHLCKKIAARDFTVSFVNV-HDEMLRLVSIPKIPHGEMIP-ALEHLVPVRCIISDYFFFWTQDVADKFGIPRIVLWPGSTATTIEYHIPLG-KGLGPLHDV-ASCVLVNSFYDLEPEADFMAAEFLSVGPMLLEDDECLRWLDKQEKASVLYISFGSIAVVTVEQFEELAVGLEAIGKPFLWVLRPKYKEFCERTSKQGFTV-SWAPQLRVLKHPSIAAHLSHCGWNSVLESISNGVPLMCWPWGAEQNTNAKLVIHDWKIGAGFAG--LIGRGDIEKTLREVMDGERGKQMKDTVEVLKCKARKAVESGGRSAASLDGFLKGL
>tr|D8SYJ8|D8SYJ8_SELML Glycosyltransferase OS=Selaginella moellendorffii OX=88036 GN=SELMODRAFT_128107 PE=3 SV=1
HVLAFPVPGQGHITPMMHLCKKIAARDFTVSFVNV-HDEMLRLVSIPKIPHGEMIP-SLEHLVPVRCIISDYFFFWTQDVADKFGIPRIVLWPGSAATTIEYHIPLG-KGLGPLHDV-ASCVLVNSFYDLEPEADFMAAEYLSVGPMLLEDAECLRWLDKQEKASVLYISFGSIAVVTVEQFEELAVGLEAIGKPFLWVLRPKYKEFCERTSKQGFTV-SWAPQLRVLKHPSIAAHLSHCGWNSVLESISNGVPLLCWPWGAEQNTNAKLVIHDWKIGAGFEG--LIGRGDIEKTLREVMDGERGKQMKDTVEVLKCKARKAVESGGRSAASLDGFLKGL
>tr|D8S941|D8S941_SELML Glycosyltransferase OS=Selaginella moellendorffii OX=88036 GN=SELMODRAFT_419489 PE=3 SV=1
HVLAFPVPGQGHITPIMHLCKKIAARDFTVSFVNV-HDEMLRLVSIPKIPHGEMIP-ALEYLVPVRCIISDYFFFWTQDVADKFGIPRIVLWPGSTATTIEYHIPLGPKGLGPLHDV-ASCVLVNSFYDLEPEADFMAAEFLSVGPML-------------EKASVLYISFGSIAVVTVEQFEELAVGLEAIGKPFLWVLRPKYKEFCERTSKQGFTV-SWAPQLRVLKHPSIAAHLSHCGWNSVLESISNGVPLMCWPWGAEQNTNAKLVIHDWKIGAGFAG--LIGRGDIEKTLREVMDGERGKQMKDTVEVLKCKARKAVESGGRSAASLDDFLKGL
>tr|D8SFS4|D8SFS4_SELML Glycosyltransferase OS=Selaginella moellendorffii OX=88036 GN=SELMODRAFT_179380 PE=3 SV=1
HVLAVPAAAQGHISPMIHLCKFIAQDPFTISLVNI-HDEFLRLHSIPKLPQGRELPGGLEDLIPVSCIVSDYGCVWTQDVADVFGIPRIILWSGNAATSLEYHIPLDSRGVKPLRDL-ARWVLVNSFYDLEAHTDFMTSRFIPAGPLLLENEDCLRWMDAQEHGSVLYISFGSIAVLSMEQFEELVGALEASKKPFLWVIRSSYNGFYERTKNQGFIV-SWAPQLRVLAHPSMGAFLTHCGWNSVQESIANGIPMLGWPYGGDQITNSKFVVEDWKIGVRFSG--LIGREEIEDGIKKVMDSDEGKEMKERVENLKILARKAMDEHGKSFRGLQAFLEDL
>tr|D8T9G9|D8T9G9_SELML Glycosyltransferase OS=Selaginella moellendorffii OX=88036 GN=SELMODRAFT_448700 PE=3 SV=1
HVLAVPAAAQGHISPMIHLCKFIAQDPFTISLVNI-HDEFLRLHSIPKLPQGRELPGGLENLIPVSCIVSDYGCVWTQDVADVFGIPRIILWSGNAATSLEYHIPLDSRGVKPLRDL-ARWVLVNSFYDLEAHTDFMTSRFIPAGPLLLENEDCLRWMDAQEHGSVLYISFGSIAVLSVEQFEELVGALEASKKPFLWVIRSSYNGFYERTKNQGFIV-SWAPQLRVLAHPSMGAFLTHCGWNSVQESIANGIPMLGWPYGGDQITNSKFVVEDWKIGVRFSG--LIGRAEIEDGIKKVMDSDEGKKMKERVENLKILARKAMDEHGKSFRGLQAFLEDL
>tr|D8T9I7|D8T9I7_SELML Glycosyltransferase OS=Selaginella moellendorffii OX=88036 GN=SELMODRAFT_134899 PE=3 SV=1
HVLAFPAPAQGHISPMIHLCKLIAQDPFTISWVNI-HDEFLRLHSIPKLPQGRELPGGLEDLIPVSCIVSDYGCVWTQDVADVFGIPSVTLWSGNAATSLEYHIPLDPRGVKPLRDV-ARWVLVNSFYDLEAHTDFMASRFIPAGPLLLENEDCLRWMDTQEPGSVLYISFGSIAVLSVEQFEELVGALEASKKPFLWVIRSSYNGFYERTKNQGFIV-SWAPQLRVLAHPSMGAFLTHCGWNSVQESIANGIPMLGWPCGGDQITNSKFIVEDWKIGVRFSG--LIGREEIEDGIKKVMDSDEGKKMKERVENLKILARKAMDEHGKSFRGLQAFLEDL
>tr|D8SFU3|D8SFU3_SELML Glycosyltransferase OS=Selaginella moellendorffii OX=88036 GN=SELMODRAFT_115886 PE=3 SV=1
HVLAVPAAVQGHISPMMHLCKFIAQDPFTISWVNI-HDEFLRLHSIPKVPRGRELPGGLEDLIPVSCIVSDYSCVWTHDVADVFGIPSVTLWSGNAATAWSITFQFILRGVKPLRDV-ARWVLVNSFYDLEAHTDFMASRFIPAGPLLLENEDCLRWMDTQEPGSVLYISFGSIAVLSVEQFEELVGALEASKKPFLWVIRSSYNGFYERTKNQGFIV-SWAPQLRVLAHPSMGAFLTHCGWNSVQESIANGIPMLGWPYGGDQITNSKFVVEDWKIGVRFSG--LIGREEIEDGIKKVMDSDEGKKMKERVENLKILAKKAMDEHGKSFRRLQAFLEDL
>tr|D8T3H6|D8T3H6_SELML Glycosyltransferase OS=Selaginella moellendorffii OX=88036 GN=SELMODRAFT_131108 PE=3 SV=1
HVVVVPLPAQGHMSPMIHLCKLIARDPFTISLVNV-HDEFLRLHSIPQLPLGRELPGGLEDLIPVNCIISDYFCDWTQDVADVFGIPRIILWSGTAGSSFEYHILLNHRGVKPLRDV-ARWVLVNSFYDLEAPTDFMASRFIPAGPLLLENEDCLHWMDVQEPGSVLYISFGSIAVLSVEQFEELAGALEASKKPFLWVIRPSYNGFCERTKNQGFIV-SWAPQLRVLAHPSMGAFLTHCGWNSVQESIANGIPMLGWPYGGEQNTNCKFIVEDWKIGVRFSG--LIERGEIEAGIKKVMDSEEGKKIKKRVQNLKILARKAMDENGKSFCGLQGWLEDL
>tr|D8T3R2|D8T3R2_SELML Glycosyltransferase OS=Selaginella moellendorffii OX=88036 GN=SELMODRAFT_447949 PE=3 SV=1
HVLAFPAPAQGHISPMIHLCKFIAQDPFTISWVNI-HDEFLRLHSIPKLPRGRELPGGLEDLIPVSCIVSDYICDWTQDVADVFGIPRIILWSGNAATSLEYHIPLDPRGVKPLRDV-ARWVLVNSFYDLEAPTDFMASRFIPAGPLLLENEDCLGWMDEQNPGSVLYISFGSVAVLSVEQFEELAGALEASKKPFLWVIRPSYNGFCERTKNQGFIV-SWAPQLRVLAHPSMGAFLTHCGWNSVQESVANGIPMLGWPYGGDQTTNSKFIVEDWKIGVRFCG--LIGRGEIEDGIKKVMDSDEGKKMKERVENLKILARKAMDELGKSFRGLQAFLEDL
>tr|D8TA50|D8TA50_SELML Glycosyltransferase OS=Selaginella moellendorffii OX=88036 GN=SELMODRAFT_186767 PE=3 SV=1
HVLAFPAPAQGHISPMIHLCKFIAQDPFTISWVNI-HDEFLRLHSIPKLPRGRELPGGLEDLIPVSCIVSDYICDWTQDVADVFGIPRIILWSGNVATSLEYHIPLDPRGVKPLRDV-ARWVLVNSFYDLEAPTDFMASRFIPAGPLLLENEDCLGWMDEQNPGSVLYISFGSVAVLSVEQFEELAGALEASKKPFLWVIRPSYNGFCERTKNQGFIV-SWAPQLRVLAHPSMGAFLTHCGWNSVQESIANGIPMLGWPYGGDQTTNSKFIVADWKIGVRFCG--LIGRGEIEDGIKKVMDSDEGKKMQERVENLKTLARKAMDELGKSFRGLQAFLEDL
>tr|D8TA47|D8TA47_SELML Uncharacterized protein OS=Selaginella moellendorffii OX=88036 GN=SELMODRAFT_430671 PE=4 SV=1
HVLAFPAPAQGHISPMIHLCKFIAQDPFTISWVNI-HDEFLRLHSIPKLPRGRELPGGLEDLIPVSCIVSDYICDWTQDVADVFGIPRIILWSGNAATSFEYHIPLDP----PLEVS-ARWVLVNSFYDLEAPTDFMASRFIPVGPLLLENEDCLHWMDAQEPGSVLYISFGSVAVLSVEQFEELAGALEASKKPFLWVIRPSYNGFCERTKNQGFIV-SWAPQLRVLAHPSMGAFLTHCGWNSVQESIANGIPMLGWP---------------------------------------------------------------------------------
>tr|D8T3H5|D8T3H5_SELML Glycosyltransferase OS=Selaginella moellendorffii OX=88036 GN=SELMODRAFT_447950 PE=3 SV=1
HVLAFPAPAQGHISPMIHLCKFIAQDPFTISWVNI-HDEFLRLHSIPKLPRGRELPGGLEDLIPVSCIVSDYICDWTQDVAAVFGIPRIILWSGNAATSLEYHIPLDPRGVKPLRDV-ARWVLVNSFYDLEAPTDFMASRFIPAGPLLLENEDCLRWMDEQEPGSVLYISFGSVAVLSEEQFEELTGALEASKKPFLWVIRPSYNRFCERTKNQGFIV-SWAPQLRVLAHPSMGAFLTHCGWNSIQESIANGIPMLGWPYGGEQNTNCKFIVEDWKIGVRFSG--LIERGEIEAGIRKVMDSEEGKKMKERVENLKILARKAMDENGKSFRGLQGWLEDL
>tr|D8TA49|D8TA49_SELML Glycosyltransferase OS=Selaginella moellendorffii OX=88036 GN=SELMODRAFT_162354 PE=3 SV=1
---------------MIHLCKFIAQDPFTISVVNI-HDEFLRLHSIPKVPRGRELPGGLEDLIPVSCIVSDYFCDWTQDVADVFGIPRVILWPGTAATSLEYHIPLDPRGVKPLRDV-ARWVLVNSFYDLEAPSDFMASRFIPAGPLLLENEDCLHWMDAQERGSVLYISFGSIAVLSVEQFEELAGALEASKKPFLWVIRPSYNGFCERTKNQGFIV-SWAPQLRVLAHPSMGAFLTHCGWNSIQESISNGIPMLGWPYGGEQNTNCKFIVEDWKIGVRFSG--LIERGEIEAGIKKVMDSEEGKKMKERVENLKILARKAMDENGKSFCGLQGWLEDL
>tr|D8TA46|D8TA46_SELML Glycosyltransferase OS=Selaginella moellendorffii OX=88036 GN=SELMODRAFT_430670 PE=3 SV=1
HVLAVPVAAQGHISPMIHLCKFIAQDPFTISVVNI-HDEFIRLHSIPKVPRGRELPGGLEDLIPVSCIVSDYFCDWTQDVADVFGIPRVILWPGTAATSLEYHIPLDPRGVKPLRDV-ARWVLVNSFYDLEAPSDFMASRFIPAGPLLLENEDCLHWMDAQERGSVLYISFGSIAVLSVEQFEELAGALEASKKPFLWVIRPSYNGFCERTKNQGFIV-SWAPQLRVLAHPSMGAFLTHCGWNSVQESIANGIPMLGWPYGGEQNTNCKFIVEDWKIGVRFSG--LIERGEIEAGIRKVMDSEEGKKMKERVENLKILARKAMDENGKSFRGLQGWLEDL
>tr|D8T3R1|D8T3R1_SELML Glycosyltransferase OS=Selaginella moellendorffii OX=88036 GN=SELMODRAFT_160724 PE=3 SV=1
HVMAVPLPAQGHMSPVIHLCKLIARDPFTISLVNV-HDEFLRLHSIPKLPRGRELPGGLEDLIPVNCIISDYFCDWTQDVADVFGIPRIILWSGTAGTSLEYHIPLNPRGVKPLRDV-ARWVLVNSFYDLEAPTDFMASRFIPAGPLLLENEDCLRWMDEQEPGSVLYISFGSIAVLSVEQFEELAGALEASKKPFLWVIRSSYDGFCERTKNQGFIV-SWAPQLRVLAHPSMGAFLTHCGWNSIQESITHGIPLLGWPYGAEQNTNCKFIVEDWKIGVRFSG--LIERGEIEDGIRKVMDSEEGKEMKERVENLKILARKAMDEHGKSFRGLQAFLEDL
>tr|D8TA51|D8TA51_SELML Glycosyltransferase (Fragment) OS=Selaginella moellendorffii OX=88036 GN=SELMODRAFT_2049 PE=3 SV=1
HVMAVPLPAQGHMSPVIHLCKLIARDPFTISLVNV-HDEFLRLHSIPKLPRGRELPGGLEDLIPVNCIISDYFCDWTQDVADVFGIPRIILWSGTAGTSLEYHIPLNPRGVKPLRDV-ARWVLVNSFYDLEAPTDFMASRFIPAGPLLLENEDCLRWMDEQEPGSVLYISFGSIAVLSVEQFEELAGALEASKKPFLWVIRSSYDGFCERTKNQGFIV-SWAPQLRVLAHPSMGAFLTHCGWNSIQESITHGIPMLGWPYGAEQNTNCKFIVEDWKIGVRFSG--LIERGEIEDGIRKVMDSEEGKEMKERVENLKILARKAMDEHGKSFRGLQAFLEDL
>tr|D8TA48|D8TA48_SELML Glycosyltransferase OS=Selaginella moellendorffii OX=88036 GN=SELMODRAFT_448773 PE=3 SV=1
HVVVVPLPAQGHMSPMIHLCKLIARDPFTISLVNV-HDEFLRLHSIPQLPLGRELPGGLEDLIPVNCIISDYFCDWSQDVADVFGIPRIILWSGNAATSLEYHIPLDPRGVKPLRDV-ARWVLVNSFYDLEAPTDFMASRFIPAGPLLLENEDCLGWMDEQEPGSVLYISFGSIAVLSVEQFEELAGALEASKKPFLWVIRSSYDGFCERTKNQGFIV-SWAPQLRVLAHPSMGAFLTHCGWNSIQESITHGIPLLGWPYAAEQNTNCTFIVEDWKIGVRFSG--LIERGEIEDGIRKVMDSEEGKEMKERVENLKILARKAMDEHGKSFRGLQAFLEDL
>tr|D8QYH9|D8QYH9_SELML UDPGT domain-containing protein (Fragment) OS=Selaginella moellendorffii OX=88036 GN=SELMODRAFT_68664 PE=3 SV=1
----------------------------------------------------------------------------------------------------------------------------------------------------LEDADCLSWLSTKPKSSVLYISFGSIAVLTQAQFWELAGALDSCRDPFLWVVRPSFTAFCRSVGDRGRVI-SWAPQLQVLKHPSTGGFLTHCGWNSMLESISGGVPMLGWPWAGEQNTNCRLMVDEWKIGAELPS---VPREEIARVIKLVMDG--------------------------------------
>tr|D8RU49|D8RU49_SELML UDPGT domain-containing protein (Fragment) OS=Selaginella moellendorffii OX=88036 GN=SELMODRAFT_58711 PE=3 SV=1
----------------------------------------------------------------------------------------------------------------------------------------------------LEDADCLAWLSTKPKSSVLYISFGSIAVLTQAQFWELAGALDSCRDPFLWVVRPSFTAFCRSVGDRGRVI-SWAPQLQVLKHPSTGGFLTHCGWNSMLESISSGVPMLGWPWAGEQNTNCRLMVDEWKIGAELPS---VPREEIARVIKLVMDG--------------------------------------
>tr|D8SUV8|D8SUV8_SELML Glycosyltransferase OS=Selaginella moellendorffii OX=88036 GN=SELMODRAFT_125690 PE=3 SV=1
HVVAVPFPAQGHMSPMLHLCKRIAAD-YRVSFVNP-HEQMIHLDQLPHIPHGATMSASLTELLPACCVISDVFLPWTQDVANKAGIPRVVLWASGATSVFETYAKLGPPGVTPLPAI-TPWILVNSFYELEQITDSMVKNYVPIGPLLLQSMESLEWLDQQKESSVLYISFGSIAAISKEQFEELSGALEDLQQPFLWVVRPSYASFCERTKALGMVI-PWGTQLQILQHPALGGFLTHCGWNSIIESIANGVPMIAWPWGAEQNTNAKLITVDWKVASKLPE--LVPKSEIAKAIKAVTDGQERAVLQENVQRLKKLARKAILDGGQSLLNLEKFLDQI
>tr|D8RYN5|D8RYN5_SELML Glycosyltransferase OS=Selaginella moellendorffii OX=88036 GN=SELMODRAFT_416242 PE=3 SV=1
HVVAVPFPAQGHMSPMLHLCKRIAAD-YRVSFVNP-HEQMIHLDQLPHIPHGPTMSASLAELLPACCIISDIFLPWTQDVANEAGIPRVVLWASGATSVFETYAKLGPPGVTPLPAI-TPWILVNSFYELEQITDSMVKNYVPIGPLLLQSMESLEWLDQQKESSVLYISFGSIAALSKEQFEELSGALEDLQQPFLWVVRPSYASFCERTKALGMVI-PWGTQLQILQHPALGGFLTHCGWNSIIESIANGVPMIAWPWGAEQNTNAKLITVDWKVASKLPE--LVPKSEIAKAIKAVTDGQERAVLQENVQRLKKLARKAILDGGQSLLNLEKFLDQI
>tr|D8S9W5|D8S9W5_SELML Glycosyltransferase OS=Selaginella moellendorffii OX=88036 GN=SELMODRAFT_233488 PE=3 SV=1
HILAMPFPGQGHISPMLNLVKHLISRSVVVTIVNI-HRKLLRF---------ESMNVELEKLLSSNCLISDYFLPWTQRVADKFGIPRVALWCGCAASSLEFHIQMNEPGLPPLHDIPAAWVLVDSFSELEPQVFEAMQKFVSVGPLLLADEQCLEWLDGQAPASVVYISFGSNAVLSVDQFEELAEALEAMKQPFLWVIRPLDEAFLKRTRNFGFVT-AWSPQLKVLSHAAVGCFVTHCGWNSIQESIASGVPMVGWPWAAEQNLNCKLMAEDWKLGLRFH--GVIKSVQIQKIIREIMDHEV-AELRAKAKQMKDVARAAVANGGSSFQNLSRFCEEL
>tr|D8TBD0|D8TBD0_SELML Glycosyltransferase OS=Selaginella moellendorffii OX=88036 GN=SELMODRAFT_431065 PE=3 SV=1
HILAMPFPGQGHISPMLNLVKHLISRSVVVTIVNI-HRKLLRFVSIPSIPHGESMNVELEKLLSSNCLISDYFLPWTQRVADKFGIPRVALWCGCAASSLEFHIQMNEPGLPPLHDIPAAWVLVDSFSELEPQVFEAMQKFVSVGPLLLADEQCLEWLDGQAPASVVYISFGSNAVLSVDQFEELAEALEAMKQPFLWVIRPLDEAFLERTRNFGFVT-AWSPQLKVLSHAAVGCFVTHCGWNSIQESIASGVPMVGWPWAAEQNLNCKLMAEDWKLGLRFRTDGVIKSVQIQKIIREIVDHEV-AELRAKAKQMKDVARAAVANGGSSFQNLSRFCEEL
>tr|D8S9H0|D8S9H0_SELML UDPGT domain-containing protein OS=Selaginella moellendorffii OX=88036 GN=SELMODRAFT_153665 PE=3 SV=1
-----------------------------------------------------------------------------------------------------------------------------------------MRNFVPVGPLPLPDESCLPWLDKRDRGSVLYVSFGSISFMTAKQFEEIALGLEASKVSFLWVIRSFYKGFVSRTGGRGLFV-RWAPQLEILQHEATGAFLTHCGWNSMLESLACGVPMLGWPSMFEQNTNAKLVLEGEGVGVAFSDG-FAPREEVEEKVRAIMEGEQGRRLKARAMEIRELAVKAASPGGSSHTNLKKFVESL
>tr|D8S9G7|D8S9G7_SELML Glycosyltransferase OS=Selaginella moellendorffii OX=88036 GN=SELMODRAFT_178031 PE=3 SV=1
HVVLIPVPAQGHVVPIIYLARKLALLGVTVTIINV-HETLIRLESISRVPNGFRMEDPLAELLRVACVVSDFYHLSAPHAAKKAGLAGASFWPGNAAAAIEFHVPLGPPGME-LRDI-DSWFLINSVHDIEPRIFEAMRNFVPVGPLPLPDESCLPWLDKRDRGSVLYVSFGSISFMTAKQFEEIALGLEASKVSFLWVIRSFYKGFVSRTGGRGLFV-RWAPQLEILQHEATGAFLTHCGWNSMLESLACGVPMLGWPSMFEQNTNAKLVLEGEGVGVAFSDG-FAPREEVEEKVRAIMEGEQGRRLKARAMEIRELAVKAASPGGSSHTNLKKFVESL
>tr|D8S9H7|D8S9H7_SELML Glycosyltransferase OS=Selaginella moellendorffii OX=88036 GN=SELMODRAFT_111946 PE=3 SV=1
HVILIPLPAQGHVIPIIYLARKLALLGVTVTIINV-HETLIRLESISRVPNGFRMEDPLAELLRVACVVSDFYHLSAPHAAKKAGLAGASFWPGNAAAAIEFHVPLGPPGME-LRDI-DSWFLINSVHDIEPRIFEAMRNFVPVGPLPLPDESCLPWLDKRDRGSVLYVSFGSISFMTAKQFEEIALGLEASKVSFLWVIRSFYKGFVSRTGGRGLFV-RWAPQLEILQHEATGAFLTHCGWNSMLESLACGVPMLGWPSMFEQNTNAKLVLEGEGVGVAFSDG-FAPREEVEEKVRAIMEGEQGRRLKARAMEIRELAVKAASPGGSSHTNLKKFVESL
>tr|D8SVW8|D8SVW8_SELML Glycosyltransferase OS=Selaginella moellendorffii OX=88036 GN=SELMODRAFT_183183 PE=3 SV=1
QVVLIPVPAQGHVVPIIYLARKLALLGVTVTIINV-HETLIRLESISRVPNGFRMEDPLAELLRVACVVSDFYHLSAPHAAKKAGLAGASFWPGNAAAAIEFHVPLGPPGME-IRDI-DSWFLINSVHDIEPRIFEAMRNFVPVGPLPLPDESCLPWLDKRDRGSVLYVSFGSISFMTAKQFEEIALGLEASKVSFLWVIRSFYKGFVSRTGGRGLFV-RWAPQLEILQHESTGAFLTHCGWNSMLESLACGVPMLGWPSMFEQNTNAKLVLEGEGVGVAFSDG-FAPREEVEEKVRAIMEGEQGRRLKARAMEIRELAVKAASPGGSSHTNLKKFVESL
>tr|D8S9H4|D8S9H4_SELML UDPGT domain-containing protein OS=Selaginella moellendorffii OX=88036 GN=SELMODRAFT_111739 PE=3 SV=1
-----------------------------------------------------------------------------------------------------------------------------------------MRNFVPVGPLPLPDESCLPWLDKRDRGSVLYVSFGSISFMTAKQFEEIALGLGASKVSFLWVIRSFYKGFVSRTGGRGLFV-RWAPQLEILQHESTGAFLTHCGWNSMLESLACGVPMLGWPSMFEQNTNAKLVLEGEGVGVAFSDG-FAPREEVEEKVRAIMEGEQGRRLKARAMEIRELAVKAASPGGSSHTNLKKFVESL
>tr|D8SVJ3|D8SVJ3_SELML Glycosyltransferase OS=Selaginella moellendorffii OX=88036 GN=SELMODRAFT_235293 PE=3 SV=1
HVVLIPLPAQGHVIPIIYLARKLALLGVTVTIINV-HETL------------FRMEDPLAELLRVACVVSDFYHLSAPHAAKKAGLAGASFWPGNAAAAIEFHVPLGPPGME-LRDI-DSWFLINSVHDIEPRIFEAMRNFVPVGPLPLPDESCLPWLDKRDRGSVLYVSFGSISFMTAKQFEEIALGLEASKVSFLWVIRSFYKGFVSRTGGRGLFV-RWAPQLEILQHESTGAFLTHCGWNSMLESLACGVPMLGWPSMFEQNTNAKLVLEGEGVGVAFSDG-FAPREEVEEKVRAIMEGEQGRRLKARAMEIRELAVKAASPGGSSHANLKKFVESL
>tr|D8TAN2|D8TAN2_SELML Glycosyltransferase (Fragment) OS=Selaginella moellendorffii OX=88036 GN=SELMODRAFT_135744 PE=3 SV=1
HVVLIPLPAQGHVIPIIYLARKLALLGVTVTIINV-HETLIRLESISQVPNGFRMEDPLAELLRVACVVSDFYHLSAPHAAKKAGLAGASFWPGNATAAIEFHVPLGPPGME-IRDI-DSWFLINSVHDIEPRIFEAMRNFVPVGPLPLPDESCLPWLDERDRGSVLYVSFGSISFMTAKQFEEIALGLEASKVSFLWVIRSFYKGFMSRTGGRGLFV-RWAPQLEILQHESTGAFLTHCGWNSMLESLACGVPMLGWPSMFEQNTNAKLVLEGEGVGVAFSDG-FAPREEVEEKVRAIMEGEQGRRLKARAMEIRELAVKAASPGGSSHTNLKKFVESL
>tr|D8TAN5|D8TAN5_SELML Glycosyltransferase OS=Selaginella moellendorffii OX=88036 GN=SELMODRAFT_135761 PE=3 SV=1
HVVLIPLPAQGHVIPLVYLARKLALLGVTVTIINV-HETLIRLESIE-----FTISDPLAELLRVACVVSDFYHLSSPHAAKKAGLAGASFWPGNAAVAIEFHVPLGPPGME-LRDI-DSWFLINSVHDIEPRIFEAMRNFVPVGPLPLPDESCLPWLDERDRGSVLYVSFGSLSFMTAKQFEEIALGLEASNVPFLWVIRSFYKGFMSRTGGRGLFV-SWAPQLEILQHESTGAFLTHCGWNSMLESLACGVPMLGWPSMFEQNTNAKLVLEGEGTGIAFSDG-FAPREEVEEKVRAIMEGEQGRRLKARAMEIRALAVKAASPGGPSHANLKKFVESL
>tr|D8SDP3|D8SDP3_SELML Glycosyltransferase OS=Selaginella moellendorffii OX=88036 GN=SELMODRAFT_114353 PE=3 SV=1
HVILVPFPAQGHVLPGVYLARKLAAQGLSVTIINI-HENLIRLESIPKAPKGYDLEEALAALLPVSCVISDFYHLSAPLAAARAGIPSVCFWSGAAAASIHYSHSLGPPGLKPFRYL-DSCILANSIYELEPQVFDAMQKFVSVGPLPLESRESLEWLDNQAPNSVLYVSFGSVASLTRAEMEELTQGLEASQKQFLMVARDFFREFGERSRSAGMVV-SWVPQLAVLQHGSVGGFLTHCGWNSTLESMSNGVPMLGWPCHSDQNTNCKFILEDQEIGMELR-----TRTGISMAIRSLM----SEEMRSRASHIERVAREAASENGSSYKNLHAFIHSL
>tr|D8RFI2|D8RFI2_SELML Glycosyltransferase OS=Selaginella moellendorffii OX=88036 GN=SELMODRAFT_410681 PE=3 SV=1
HVILVPFPAQGHILPLVYLARKLAAQGLSVTIINI-HENLIRLESIPKAPKGCDLEEALAALLHVSCVISDFYHLSAPLAAARAGIPSVCFWSGAAAASIHYSHSLGPPGLKPFRYL-DSCILANSIYELEPQVFDAMQKFVSVGPLPLESRGSLEWLDNQAPNSVLYVSFGSVASLTRAEMEELTQGLEASQKQFLMVARDFFREFGERSRSAGMLV-SWVPQLAVLQHGSVGGFLTHCGWNSTLESMSHGVPMLGWPCHSDQNTNCKFILEDQGIGMELR-----TRTGISMAIRSLM----SEEMRSRASHIERAAREAASENGSSYKKLHAFVHSI
>tr|D8RML2|D8RML2_SELML UDPGT domain-containing protein OS=Selaginella moellendorffii OX=88036 GN=SELMODRAFT_97269 PE=3 SV=1
-----------------------------------------------------------------------------------------------------------------MRDL-DTWVLANSFYELEPQAFDAMQKFVPVGPLPLEDHSSIGWLDRKPLKSVLYVAFGSITVLRPGEFEELARGLEESGHPFLFSVRERVGEFAERARSAGMVV-RWAPQLAVLQHPSVGGFLSHCGWNSILESVSSGVPVLGWPIASEQNTNCKLALQERGVGMELA-----SSGGVASAVRELM----SEELRRNVAEIGRNARAAAAAGGSSHRNLHDFFHSC
>tr|D8SLP6|D8SLP6_SELML Glycosyltransferase OS=Selaginella moellendorffii OX=88036 GN=SELMODRAFT_423432 PE=3 SV=1
HVVLVPLPAQGHLLPILYLARKLAAHGFAVTIVNI-HESVIRLESIQKVPKGQALEEPLADLLAVSCVISDFYHPSAPHAASKAGMPSVCFWPGMASASIQYSQPMGPPGLKPMRDL-DTWVLANSFYELEPQAFDAMQKFVPVGPLPLEDHSSIGWLDRKPPKSVLYVAFGSITVLSPGEFEELARGLEESGHPFLFSVRERVGEFAERARSAGMVV-RWAPQLAVLQHPSVGGFLSHCGWNSILESVSSGVPVLGWPIASEQNTNCKLALQERGIGMELA-----SSDGVASAVRELM----SEELRRNVAEIGRNARAAATAGGSSHRNLHDFFHSC
>tr|D8SNV8|D8SNV8_SELML UDPGT domain-containing protein (Fragment) OS=Selaginella moellendorffii OX=88036 GN=SELMODRAFT_27243 PE=3 SV=1
-----------------------------------------------------------------------------------------------------------------------------------------------------DDVPVLSWLDQKPPQSVVFICFGTLAENTLEQLQELASALEELNQSFLWVLRP--EDFKRRTAARGKIV-PWCSQLQVLSHPSIGGFVTHCGWNSILESLSCGVPMLGWPCLGEQSLNSKYLADVWKAGTRI-----------------------------------------------------------
>tr|D8SSA6|D8SSA6_SELML UDPGT domain-containing protein OS=Selaginella moellendorffii OX=88036 GN=SELMODRAFT_123714 PE=3 SV=1
----------------------------------------------------------------------------------------------------------------------VPWLLVNTIPELDSRSLRYVRKSVAIGPLPRDDVPVLSWLDQKPPQSVVFICFGTLAENTLEQLQELASALEELNQSFLWVLRP--EDFKRRTAARGKIV-PWCSQLQVLSHPSIGGFVTHCGWNSILESLSCGVPMLGWPCLGEQSLNSKYLADVWKAGTRIVDGRVVNRSEVSKEIALLMTGEEGQELRNRAREIQKASTRAMQ---SSVDELRRWVAQL
>tr|D8SNW1|D8SNW1_SELML UDPGT domain-containing protein (Fragment) OS=Selaginella moellendorffii OX=88036 GN=SELMODRAFT_15423 PE=3 SV=1
----------------------------------------------------------------------------------------------------------------------APWVIVNTIPELDSQSLACIRKLVTLGPLPVDDLPILSWLHEKPPLSVLYICFGTLAEHSAEQLQELASALEELNLFFLWALRR--EEFQRRTSARGMVV-PWCSQLQILKHPSIGGFVTHCGWNSILESLSCGVPLVGWPSIAEQSLNAKYLVDVWKVG--------------------------------------------------------------
>tr|D8SSA8|D8SSA8_SELML UDPGT domain-containing protein (Fragment) OS=Selaginella moellendorffii OX=88036 GN=SELMODRAFT_15422 PE=3 SV=1
----------------------------------------------------------------------------------------------------------------------APGVIVNTIPELDSQSLACIRKLVTLGPLPVDDLPILSWLHEKPPLSVLYICFGTVAEHSAEQLQELASALEELNLFFLWALRR--EEFQRRTSARGMVV-PWCSQLQILKHPSIGGFVTHCGWNSILESLSCGVPLVGWPSIAEQSVNAKYLVDVWKVG--------------------------------------------------------------
>tr|D8SGT5|D8SGT5_SELML UDPGT domain-containing protein OS=Selaginella moellendorffii OX=88036 GN=SELMODRAFT_116931 PE=3 SV=1
-----------------------------------------------------------------------------------------------------------------------------------------------------EDHVQKEWLDAQEVSSVLYVCFGTMVELPEEQVMEVGYGLEASQQSFLWVLREFLQGLRTRIGNRGLIV-SWSSQIDILRHPSVGGFVTHCGWNSTLESLSSGVPMIGWPFMGDQPINCKFMVDVWRVGVRIEDGRIVGRSEVERASRSLMGSE---TLRKRAKEIKSKAMEAME---VSRARLKELLYL-
>tr|D8SCL2|D8SCL2_SELML Glycosyltransferase OS=Selaginella moellendorffii OX=88036 GN=SELMODRAFT_154272 PE=3 SV=1
HVVVIPLPISGHTNPLLQLSVQLASLGSDITFITT-LSALIRFQA-------EVM--------PVSLAIIDFLL---IDRLESLACNVAAFWVSSAALHITVNVELGP--VDSSVGV-APWLIMNTLDELEEQTLGDLRKLVNVGP-LSEDHVQKEWLDAQEVSSVLYVCFGTMVELPEEQVMEVGYGLEASHQSFLWVLREFLQGLRTRIGNRGLIV-SWSSQIDILRHPSVGGFVTHCGWNSTLESLSSGVPMIGWPFMGDQPINCKFMVDVWRVGVRIEDGRIVGRSEVERAARSLMGSE---SLRKRAKVIKSKAMEAME---VSRARLKELLYL-
>tr|D8REK9|D8REK9_SELML UDPGT domain-containing protein OS=Selaginella moellendorffii OX=88036 GN=SELMODRAFT_91632 PE=3 SV=1
-------------------------------------------------------------------------------------------------LHISVNVELGP--VDSSVGI-APRLLVNTLDEVEEQTLGALRKLVNVGP-PSEDHTQKEWLDAQEISSALYVCFGTMLELPEEQVMEVGYGLEASQQSFLWVLPEFLEGLRTRIGKRGLIV-SWSSQIDILRHPSVGGFVTHCGWNSTLESLSCGVPMIGWPILGDQPINCKFMVDMWRAGVRIEDGRIVGRSEVERAARSLMGSE---TLRKRAKEIKSKAMEAME---VSRARLKELL---
>tr|D8RI49|D8RI49_SELML UDPGT domain-containing protein OS=Selaginella moellendorffii OX=88036 GN=SELMODRAFT_94502 PE=3 SV=1
-------------------------------------------------------------------------------------------------LHISVNVELGP--VDSSVGV-APWLLVNTLDEVEEQTLGALRKLVNVGP-PSEDHTQKEWLDAQEISSALYVCFGTMLELPEEQVMEVGYGLEASQQSFLWVLPEFLEGLRTRIGNRGLIV-SWSSQIDILRHPSVGGFVTHCGWNSTLESLSCGVPMIGWPIMGDQPINCKFMVDVWRAGVRIEDGRIVGRGEVERAARSLMGSE---TLRKRAKEIKSKAMEAME---VSRARLKELL---
>tr|D8R4R2|D8R4R2_SELML Glycosyltransferase OS=Selaginella moellendorffii OX=88036 GN=SELMODRAFT_84387 PE=3 SV=1
TVVVFPLPVIGHITPMLHFAARLVSQGLKVTFVTTT----LKFVSIP-----HSLRGTFERLLRVACLVSDFLLDWTGEVAAKFHLPRAAFWTSNAALLLMIHAPLGPEGVPRLRELPASWVVTNTFDEIEVEAIAALRELVVLGPVPEKDGVILKWLNNKKKASVLYISFGTVAGISMRSIEELARGLEVSGIDFVWVFRTFMEKFQERTKEKGLVV-PWAPQLQVLQHNAVGGFLTHCGWNSVLESIWSGVPMLGWPCMAEQNLNQKFITDIWKIGVPFDDAAI------SSAVVKLMQGKEGKWARKSVARMRIAGQRALAPGGTSHKSLEEFVESL
>tr|D8RJZ0|D8RJZ0_SELML Glycosyltransferase OS=Selaginella moellendorffii OX=88036 GN=SELMODRAFT_412071 PE=3 SV=1
TVVVFPLPVMGHITPMLHFAARLVSQGLKVTFVTTT----LKFVSIP-----HSLRGTFERLLRVACLVSDFLLDWTGEVAAKLHLPRAAFWTSNAALLLMIHAPLGPEGVPRLRELPASWVVTNTFNEIEVEAIAALRELVVLGPMPEKDGAILKWLNNKKKASVLYVSFGTVAGISMRSIKELARGLEASGIDFVWVFRTFMEKFQERAKEKGLVV-PWAPQLQVLQHDAVGGFLTHCGWNSVLESIWSGVPMLGWPCMAEQNLNQKFITDIWKIGVPFDDAAI------SSAVVKLMQGKEGKWARRSVARMRIAGQRAVAPGGTSHKSLEEFVESL
>tr|D8RM77|D8RM77_SELML Glycosyltransferase OS=Selaginella moellendorffii OX=88036 GN=SELMODRAFT_441702 PE=3 SV=1
HVVALAYPMQGHINPMIHLCKRLASLGLSVSLVNT-HDRLIAMLALAEDTSADAMERPFVALLGVDCILSDAFLGWSQDVADRFGIPRAALWASSTECLLNFHLLLGPDGVAPLHDL-AYWILGNTFQDLEPDALDAIQNFSPVGPLPLEDERCVNWLDKQSPSSVLYVSFGSLAVMSSAEMLELAAGIESSRQPFLWVIRPDLEGFVERTRQLGLVV-QWAPQLQVLFHPSVGGFLSHCGWNSTIESIAMGVPIIGLPCIAEQNLNCKRAVKDWGVGCKLQDGAIVGREEIERVVTRFMTGEDGMELRIRARELREAARRCVMDGGSSHKNLEAFVEAV
>tr|D8TBQ9|D8TBQ9_SELML Glycosyltransferase OS=Selaginella moellendorffii OX=88036 GN=SELMODRAFT_187154 PE=3 SV=1
HVVALAYPMQGHINPMIHLCKRLASLGLSISLVNT-HDRLIAMLALAEDPSADAMERPFVALLGVDCILSDAFLGWSQDVADRFGIPRAALWASSTECLLNFHLLLGPDGVAPLHDL-AYWILGNTFQDLEPDALDAIQNFSPVGPLPLEDERCVNWLDKQSPSSVLYVSFGSLAVMSSAEMLELAAGIESSRQPFLWVIRPDLEGFVERTRQLGLVV-QWAPQLQVLFHPSVGGFLSHCGWNSTIESIAMGVPIIGLPCIAEQNLNCKRAVKDWGVGCKLQDGAIVGREEIERVVTRFMTGEDGMELRIRARELREAARRCVMEGGSSHKNLEAFVEAV
>tr|D8R4M2|D8R4M2_SELML Glycosyltransferase OS=Selaginella moellendorffii OX=88036 GN=SELMODRAFT_84049 PE=3 SV=1
RVVAVPFPMQGHISPLLQLSYQLAAAGIDITFVNTNHERLITFMGISGVAAKDEMAKPFEELLGVSCVISDAYLGWAQAVANRFGVPRVALWTSNVASLVNYHLPLG-PGVP-IYDLPASWVLVNSFEELESAGVESMRNYVTVGPLVLEDEACLKWLDSQKPGSVLYISFGSIASIAGAQMRSIVKGLGDTRQPFLWAMRKLPDDYSERTKGQGLIV-EWAPQVKVLQHRALGGHLSHCGWNSVLESMAMGVPILGWPCVAEQTMNCKRIAEDWKIGLR--DAQLVSDEEVARVIKKLFEGE-GREIKKRAREFSAIVKTAVSPGGSSHRNLERLVQAI
>tr|D8RK23|D8RK23_SELML Glycosyltransferase (Fragment) OS=Selaginella moellendorffii OX=88036 GN=SELMODRAFT_96089 PE=3 SV=1
RVVAVPFPMQGHISPLLQLSYQLAAAGIDITFVNTNHERLITFMGISGVAAKDEMAKPFEELLGVSCVISDAYLGWAQAVANRFGVPRVALWTSNVASLVNYHLPLG-PGLP-IYDLPASWVLVNSFEELESAGVESMRNYVTVGPLVLEDEACLKWLDSQKPGSVLYISFGSIASIAGAQMRSIVKGLGDTRQPFLWAMRKLPDDYSERTKGQGLIV-EWAPQVKVLQHRALGGHLSHCGWNSVLESMAMGVPILGWPCVAEQTMNCKRIAEDWKIGLR--DAQLVSDEEVARVIKKLFEGE-GREIKKRARGFSAIVKTAVSPGGSSHRNLERLVQAI
>tr|D8T7M1|D8T7M1_SELML Glycosyltransferase OS=Selaginella moellendorffii OX=88036 GN=SELMODRAFT_133867 PE=3 SV=1
-MVVLPYPALGHLLPLIHLATKLATTGIIVTLLNV-HENLIRLEQVHFIPCGERLQIPVEELVPPCCIISDYFMRWAVGITKKLGLKVVTFWPGNAASSIHHHTQLG-PGLDAFRHL-ADWILVNSISELETHAFDAMQNFVSVGPLPLEKSECLEWLHTQATTSVLYISFGSLCLFPERQIVELAAGLEASK-PFLWADVRALRGFAERSRPRGMVV-SWAPQLQVLAHHSIAGFLSHCGWNSVLESIFYGVPLLGWPCHTEQSMNCKLV-EDWKIGRRLSDQ-DVARGRVEEVIRDFLEGQGMGEIRARMAALRSTVRSTTDQGGTSHENLKRFADAV
>tr|D8RKN8|D8RKN8_SELML Glycosyltransferase OS=Selaginella moellendorffii OX=88036 GN=SELMODRAFT_95464 PE=3 SV=1
-MVVLPYPALGHLLPLIHLATKLATTGIIVTLLNV-HENLIRLEQVHFIPYGERLQAPVEELVPPCCIISDYFMRWAVGITKKLGLKVVTFWPGNAASSIHHHTQLG-PGLDAFKHL-ADWILVNSISELETHAFDAMQNFVSVGPLPLEKSECLEWLHTQATSSVLYISFGSLCLFPERQIVELAAGLEASK-PFLWADVRALRGFAERSRPRGMVV-SWAPQLQVLAHHSIAGFLSHCGWNSVLESIFYGVPLLGWPCHTEQSMNCKLV-EDWKIGRRLSDQ-DVARGRVEEVIRDFLEGQGMGEIRARMAALRSTVRSTTDQGGTSHGNLKRFVDAV
>tr|D8RKP1|D8RKP1_SELML UDPGT domain-containing protein OS=Selaginella moellendorffii OX=88036 GN=SELMODRAFT_95596 PE=3 SV=1
-----------------------------------------------------------------------------------------------------------------------------------------MQKFAAIGPLPLEEHGCLKWLDTRAESSVLYVSFGSISVLSEDTFQEIAAGLEASEQAFLWVNREFYAGFLERTREQGMVV-SWAPQVRVLAHSSIGGFLSHCGWNSTLESICYGVPLLGWPCHSEQRTNAKLVEEDWRVGKRLWDGDTVTRGVVEQRITEFMSGMDKEEIWARAKDLKNVARATANPGGNSHENLATFARAV
>tr|D8T7L8|D8T7L8_SELML Glycosyltransferase OS=Selaginella moellendorffii OX=88036 GN=SELMODRAFT_133870 PE=3 SV=1
HVVLVPYPAQGHIPPMIHLARKLAANEIIVTLVNV-HKMLIRLEQVEKLPAGDSLKAPVEELVTPCCIIADFFLGWPLELARTLGTGCAIYWPGNAASSLHHHMKLG----KFLSDL-CEWILVNSMAELEPETFHAMQKFAAIGPLPLEEDGCLKWLDTRAESSVLYVSFGSISVLSEDTFQEIAAGLEASEQAFLWVNREFYAGFLERTREQGMVV-SWAPQVRVLAHSSIGGFLSHCGWNSTLESICYGVPLLGWPCHSEQRTNAKLVEEDWRVGKRLWDGGTVTRGVVEQRITEFMSGMDKEEIWARAKDLKNVARATANPGGNSHENLAAFARAV
>tr|D8T4W7|D8T4W7_SELML Glycosyltransferase OS=Selaginella moellendorffii OX=88036 GN=SELMODRAFT_448116 PE=3 SV=1
HVLVLPYPAQGHLPPLLHLSKVLA--GIRVTIFNI-HKQLIHFEALPDIPFGSKLRDEFEALLAPSCILADESLFWSKPIAKKFGLPSVSYFPGNAASSISHHLCLG-PGLPPTKDFPATWVLVNSFYELEPHAFDVMKRYVPIGPLPLEEHGCLEWLQTQAAGSILYISFGSCSSLSEAQFEEFMEGLAASKQQFLWVLRPCRE----LTKDQGCFV-AWAPQLKVLAHPSIGGFLTHCGWNSTFESICNGVPMLGWPRHSDQSLNCKLMSEDWKIGMRLG--NFLKRAEIAEKLSDFMDKEK-LEFRMNVKKLENAAREAAAPGGSSYVNLESFFREM
>tr|D8RCF7|D8RCF7_SELML Glycosyltransferase OS=Selaginella moellendorffii OX=88036 GN=SELMODRAFT_231223 PE=3 SV=1
HVLVLPYPAQGHLPPLLHLSKVLA--GIRVTIFNI-HKQLIQFEALPDIPFG----DEFEALLAPSCILADESLFWSKPIAKKFGLPSVSYFPGNAASSISHHLCLG-PELAPTKDFPATWVLVNSFYELEPHTFDAMKRYLPIGPLPLEEHGCLEWLQTQAARSILYISFGSCSSLSEAQFEEFMEGLAASKQQFLWVLRPCTE----LTKDQGCFV-AWAPQLKVLAHPSIGGFLTHCGWNSTFESICNGVPMLGWPRHSDQSLNCKLMSEDWKIGMRLG--SFLKRAEIAEKLSDFMDKEK-LEFRMNVRKLENAAREAAGPGGSSYVNLESFFREM
>tr|D8RAM2|D8RAM2_SELML UDPGT domain-containing protein (Fragment) OS=Selaginella moellendorffii OX=88036 GN=SELMODRAFT_15329 PE=3 SV=1
--------------------------------------------------------------------------------------------------------------------------------------------------------RCLEWLDEQEPKSVVYVSFGTLAYVSAKQFEELALGLESSGASFLWVVRPFLEEFRKRTSAKGLIV-AWANQLQILAHPSVGLFLSHCGWNSTLEAVWSGVPVLAWPLFDEQNVCARYLVHDWKAGTPISKSVLVSRKEVRDGVRSGL----DESLRYSMKRASKAAREAVQPGGSSFSSIEKLV---
>tr|D8RH10|D8RH10_SELML Glycosyltransferase OS=Selaginella moellendorffii OX=88036 GN=SELMODRAFT_93648 PE=3 SV=1
RVAIVTFPLHGHQNPMMRLACRLANLGIRVTFFTS-YEEL--------IEGGEKMRQPFEKLVPFACLIVDACFPWLPEVRHRF---VAGFWASTVAASVMVTLPLGPPGANGLAGI-MSCLLLNSFEGAEKQR---IQPCLPVGPLAIHADRCLEWLDQQEPKSVVYVSFGTLAYVSAQQFEELALGLESSGASFLWVVRPFLEEFRKRTSAKGLIV-AWANQLQILAHPSVGLFLSHCGWNSTLEAVWSGVPVLAWPLFDEQNVCARYLVHDWKAGTPISKSVLVSRKEVRDGVRSGL----DESLRYSMKRASKAAREAVQPGGSSFSSIEKLVLAI
>tr|D8S9E2|D8S9E2_SELML Glycosyltransferase OS=Selaginella moellendorffii OX=88036 GN=SELMODRAFT_419579 PE=3 SV=1
HIVALPFPGEGHVSPMMHLSIFLAQQGFSITLAAM-YSFIISVKELTPFP--ADMTQILEELVEVCCIISDYLFDWCPKLAAKLGVLGVVLIPASATTWCELSIALGPD--PEIREI-ADLAIVNTCMELEGQIVSAISKFLPVGPLLFCDTDCLKWLDEQPPSSVLYISFGSFAVMTGDQMEEIVRGLEASSKKFLWVIRPRFPS-----TDQGMVV-SWSPQTKVLSHPSVGAFLSHCGWNSTVEAVASGKPVLCWPLLFEQNTNSISLVRKWKVGIRFA--GMVSRDEVERIIRLAMDGEQGRQIRERAEELGEKI-RSKNPG----SGLERFVTAL
>tr|D8SVU3|D8SVU3_SELML UDPGT domain-containing protein OS=Selaginella moellendorffii OX=88036 GN=SELMODRAFT_126127 PE=3 SV=1
-------------------------------------------------------------------------------------------------------------------------------------------KFLPVGPLLFCDTDCLKWLDEQPPSSVLYISFGSFAVMTGDQMEEIVRGLEASSKKFLWVIRPRFPS-----TDQGMVV-PWSPQTKVLSHPSVGAFLSHCGWNSTVEAVASGKPVLCWPLLFEQNTNSISLVRKWKVGIRFA--GMVSRDEVERIIRLAMDGEQGRQIRERAEELGEKI-RSKNPG----SGLERFVTAL
>tr|D8RY59|D8RY59_SELML Uncharacterized protein OS=Selaginella moellendorffii OX=88036 GN=SELMODRAFT_104303 PE=4 SV=1
------------------------------------------------------MKQAI--------------------------------------------------------------------------------KFLPVGPLLFFDPKCLGWLDQQPDKSVLYIAFGSVAELSIEELVEFGEGLVASKQKFLWVTRPFYESFGDKNREQGFVT-SWAPQARVLSHSSVGAFLSHCGWNSTIEGVSSGKVILCWPCLFDQNLNRRLVVENWRVGFGFD--GKVRREEVERVIRLAMKEDQGREARRRVEELSGKMKRAVTPGGVSLQNLEKFVEIV
>tr|D8RJY3|D8RJY3_SELML Glycosyltransferase OS=Selaginella moellendorffii OX=88036 GN=SELMODRAFT_95765 PE=3 SV=1
HVLAFPFPIPGHTNSLMHFCRRLAACDVTITYASNNMKLMVRIVEVS-----RAMAASVRELIPVCCMITDTFNGFTQDLADEFGIPRAVFWTSNAIDIYHLFLPLGPPGCPPMPDLPARFALCNTYEELEPHAVATLRSYFPVGPCSLED-ACLEWLDTQKESSVIYVSFGSVATMSVEQFQELARGLERSNQPFVLVLRKFFEGLKQRIGKRGIVI-SWAPQMHVLLHPAVGGFLTHCGWNSTVEGICAGVPMLAWPCMAEQNVNCKELVEHWKLAIPVQDKSTVSSERIADLVVRLMRGDEGREMRARAREFREATAAAIAEGGSSDRNLKAFAQAL
>tr|D8R4R9|D8R4R9_SELML Glycosyltransferase OS=Selaginella moellendorffii OX=88036 GN=SELMODRAFT_84423 PE=3 SV=1
HVLAFPFPIPGHTNSLMHFCRRLAACDVTITYASNNMKLMVRIVEVS-----RAMAASVRELIPVCCMITDTFNGFTQDLADEFGIPRAVFWTSNAIDIYHLFLPLGPPGCPPMPDLPARFALCNTYEELEPHAVATLRSYFPVGPCSLED-ACLEWLDTQKESSVIYVSFGSVATMSVEQFQELARGLERSNQPFVLVLRKFFEGLKQRIGKRGIVI-SWAPQMHVLLHPAVGGFLTHCGWNSTVEGICAGVPMLAWPCMAEQNVNCKELVEHWKLAIPVQDKSTVSSERIADLVVRLMRGDEGREMRARAREFREATAAAIAEGGSSDRNLKAFAQAL
>tr|D8RJX6|D8RJX6_SELML Glycosyltransferase OS=Selaginella moellendorffii OX=88036 GN=SELMODRAFT_95514 PE=3 SV=1
HVLAFPFPIPGHTNSLMHFCRRLAACDVTITYASNNMKLMVRIVEVS-----RAMAASVRELIPVCCMITDTFNGFTQDLADEFGIPRAVFWTSNAIDIYHLFLPLGPPGCPPMPDLPARFALCNSYEELEPHAVATLRSYFPIGPCSLED-ACLEWLDTQKESSVIYVSFGSVATMSVEQFQELARGLERSNQPFVLVLRKFFEGLKQRIGERGIVI-SWAPQMHVLLHPAVGGFLTHCGWNSTVEGICAGVPMLAWPCMAEQNINCKELVEHWKLAIPVQDKSVVSSERLADLVARLMRGDEGHEMRARAREFRKVTAAAIAEGGSSDRNLKAFAQAL
>tr|D8R4S5|D8R4S5_SELML Glycosyltransferase (Fragment) OS=Selaginella moellendorffii OX=88036 GN=SELMODRAFT_64000 PE=3 SV=1
HVLAFPFPIPGHMNSLMHFCRRLAACDVTITYASNNMKLMVRIVEVS-----RAMAASVRELIPVCCMITDTFNGFTQDLADEFGIPRAVFWTSNAIDIYHLFLPLGPPGCPPMPDLPARFALCNTYEELEPHAVATLRSYFPIGPCSLED-ACLEWLDTQKESSVIYVSFGSVATMSVEQFQELARGLERSNQPFVLVLRKFFEGLKQRIGERGMVI-SWAPQMHVLLHPAVGGFLTHCGWNSTVEGICAGVPMLAWPCMAEQNINCKELVEHWKLAIPVQDKSVVSSERLADLVARLMRGDEGREMRARARGFRK-----------------------
>tr|D8R4S3|D8R4S3_SELML Glycosyltransferase OS=Selaginella moellendorffii OX=88036 GN=SELMODRAFT_83942 PE=3 SV=1
HVLAFPLPAPGHMNSLMHFCRRLAACDVTITYASNNMKLMVRIVEVS-----RAMAASVRELIPVCCMITDTFNGFTQDLADEFGIPRAAFWTSNAIDIYHLFLPLGPPGCPPMPDLPARFALCNTYEELEPHAVATLRSYFPIGPCSLED-ACLEWLDTQKESSVIYVSFGSVATMSVEQFQELARGLERSNQPFVLVLRK------QRIGERGIVI-SWAPQMHVLLHPAVGGFLTHCGWNSTVEGICAGVPMLAWPCMAEQNVNCKELVEHWKLAIPVQDKSVVSSERLADLVARLMRGDEGREMRARARGFRKVTAAAIAEGGSSDRNLKAFAQAL
>tr|D8RJY0|D8RJY0_SELML UDPGT domain-containing protein OS=Selaginella moellendorffii OX=88036 GN=SELMODRAFT_95612 PE=3 SV=1
------------------------------------------------------MAASVRELIPVCCMITDTFNGFTQDLADEFGIPRAVFWTSNAIDIYYLFLPLGPPGCPPMPDLPARFALCNTYEELEPHAVATLRSYFPVGPCSLED-ACLEWLDTQKESSVIYVSFGSMATLSMEQLQELARGLERSNQPFVLVLRKFFEGLKQRIGERGIVI-SWAPQMHVLLHPAVGGFLTHCGWNSTVEGICAGVPMLAWPCMAEQNINCKELVEHWKLAIPVQDKSVVSSERLADLVARLMRGDEGREMRARAREFRKVAAAAVAEGGSSDRNLKAFAQAL
>tr|D8R4S7|D8R4S7_SELML Uncharacterized protein OS=Selaginella moellendorffii OX=88036 GN=SELMODRAFT_85053 PE=4 SV=1
------------------------------------------------------MAVSVREIIPVCCMITDTFNGFTQDLADEFGIPRAVFWTSNAIDIYHLFLPLGPPGCPPMPDLPAIFALCNTYEELEPHAVATLRTYFPIGPCSLED-ACLEWLDTQKESSVIYVSFGSVATMSVEQFQELARGLERSNQPFVLVLRKFFEGLKQRIGERGIVI-SLAP--HVLLHPAVGGFLTHCGWNTTVEGICEAVPMLAWPCMAEQNVNCKELVEHWKLAIPVQDKSVVSSERLADLVARLMRGDEGREMRARARGFRKATAAAIAEGGSSDRNLKAFAQAL
>tr|D8RSM2|D8RSM2_SELML Glycosyltransferase OS=Selaginella moellendorffii OX=88036 GN=SELMODRAFT_414397 PE=3 SV=1
HALVFPMDGPGHFNALLSLSDRLADEGLQITVVLPT----MGFVGVP-----DRMQEPLEDLLPATLIIADGFVGWMQDVADKFGIPRVCFWASSATEILYFNLPLGPPGLHPARDLPALCVIGNTFEELEAEAIAANQ-YFPIGPLPLEPVSCIDWLDKESPGSILYIAFGSGARLATEQADRLLKALEAAKFGFLWVFKD--DALLRKAQEGGRVV-PWAPQLRVLRHDSVGGFLSHSGWNSTMEAICSGVPLLTWPRFAEQNLNAKMVVDKWKIGLEINDPALVEPDKLVQVMNAVMGGQVSKELKANAMKLSEAAKGAASQGGSSHKNLLEFIE-Y
>tr|D8RD37|D8RD37_SELML Glycosyltransferase OS=Selaginella moellendorffii OX=88036 GN=SELMODRAFT_440629 PE=3 SV=1
HALVFPIDGPGHLNALLPLSDRLADEGLQITVVLPT----MGFVGVP-----DRMREPLEDLLPATLIIADGFVGWMQDVADKFGIPRVCFWASSATEILYFNLPLGPPGLHPARDLPALCVIGNTFEELEAEAVAANQ-YFPIGPLPLEPVSCIDWLDKQSPGSILYIAFGSGARLATEQADRLLKALEAAKFGFLWVFKD--DALLRKAQEGSRVV-PWAPQLRVLRHDSVGGFLSHSGWNSTMEAICSGVPLLTWPRFAEQNLNAKMVVDKWKIGLEINDPALVEPDKLVQVMNAVMGGQVSKELKANAMKLSEAAKGAASQGGSSHKNLLEFIE-Y
>tr|D8TGI8|D8TGI8_SELML UDPGT domain-containing protein OS=Selaginella moellendorffii OX=88036 GN=SELMODRAFT_139036 PE=3 SV=1
---------------------------------------------------------------------------------------------------------MSNPGLTGMTDLPAFCVLANTFQELEPVAIAAMR-YFAIGPLPLEDLGCMEWLDRQLPASILYIAFGSVAVLSFRQVKEILDALQASNQAFLWSFRKALDELLDRAKE-SRLV-SWAPQLHVLRHPAVVGFVTHCGWNSTMEAISSGVPMLAWPRTSEQNMNSKRMVEEWKIALGVNDPRVIQSREIARLIEEL-NGEEGKSMKENVLRLRDALRAAHGPGGSACESLREFAECF
>tr|D8RK40|D8RK40_SELML UDPGT domain-containing protein OS=Selaginella moellendorffii OX=88036 GN=SELMODRAFT_96026 PE=3 SV=1
-----------------------------------------------------------------------------------------------------------------MTDLPAFCVLANTFQELEPVAIAAMR-YFAIGPLPLEDLGCMEWLDRQLPASILYIAFGSVAVLSFRQVKEILDALQASNQAFLWSFRKALDELLDRAKE-SRLV-SWAPQLHVLRHPAVVGFVTHCGWNSTMEAISSGVPMLAWPRTSEQNMNSKRMVEEWKIALGVNDPRVIQSREIARLIEEL-NGEEGKSMKENVLRLRDALRAAHGPGGSACESLREFAECF
>tr|D8R4L1|D8R4L1_SELML UDPGT domain-containing protein OS=Selaginella moellendorffii OX=88036 GN=SELMODRAFT_84016 PE=3 SV=1
------------------------------------------------------MPGAVEEAVPATMVIADGFVGWTQDVADKLGIARVFFWTASAAEIVCSNILLSNPGLTGMTDLPAFCVLANTFQELEPVAIAAMR-YFAIGPLPLEDLGCMEWLDRQLPASILYIAFGSVAVLSFRQVKEILDALQASNQAFLWSFRKALDELLDRAKE-SRLV-SWAPQLHVLRHPAVVGFVTHCGWNSTMEAISSGVPMLAWPRTSEQNMNSKRMVEEWKIALGVNDPRVIQSREIARLIEEL-NGEEGKSMKENVLRLRDALRAAHGPGGSACESLREFAECF
>tr|D8RVT0|D8RVT0_SELML Glycosyltransferase OS=Selaginella moellendorffii OX=88036 GN=SELMODRAFT_102508 PE=3 SV=1
HVLAFPFPTQGHINPMILLCRKLASMGFVVTFLNIKN---FRIMSIS-LPSGEGLRGDFETTVPLTCILSDAFIGWTQQVANKFGICRATLWTSCATALACFHFLLGPPGMPSFAYLPDAWVLVNSVLEVEASQIEEISNFVPIGPLCPQD-SCLDWLDRQAPNSVLYISFGSLATASHDQVEEILAGLDKSGSAFLWVARLTRDKIVATVRQNSLVI-PWAPQLEVLEHKSVGAFLTHCGWNSITEALATGVPMLCKPCFGDQITNCALVVDHLKVGLRTVDK--TSAHRIEKVVRLVM-GESGQELRKRAKELSDTVKGAVKPGGSSYANLQAFVQDM
>tr|D8S2I8|D8S2I8_SELML UDPGT domain-containing protein OS=Selaginella moellendorffii OX=88036 GN=SELMODRAFT_417527 PE=3 SV=1
HVLAFPFPTQGHINPMILLCRKLASMGFVVTFLNIKN---FRIMSIS-LPSGEGLRGDFETTVPLTCILSDAFIGWTQQVANKFGICRATLWTSCATALACFHFLLGPPGMPSFAYLPDAWVLVNSVLEVEASQIEEISNFVPIGPLCPQD-SCLDWLDRQAPNSVLYISFGSLATASHDQVEEILAGLDKSGSAFLWVARLTRDKIVATVRQNSLVI-PWAPQLEVLEHKSVGAFLTHCGWNSITEALAAGVPMLCKPCFGDQIMNCALVVDHLKVGLRTDDK--TSAGRIEKVVRLVM-GESGQELRKRAKELSDTVKRAVKHGGSSYANMQAFVEDM
>tr|D8S2I7|D8S2I7_SELML Glycosyltransferase OS=Selaginella moellendorffii OX=88036 GN=SELMODRAFT_417526 PE=3 SV=1
HVLAFPFPAQGHIPPMLHLCRKLSSMGFVITFLNIKN---FRFMSIS-LPSGEGLRGDFEKTVPLTCILSDVFIGWTQQVANKFGICRATLWTGCATGLAYCHFSLGPPGMPSFAYLPDAWVLVNSVLEVEPSQIKEISNFVPIGPLCPQD-SCLDWLDRQAPNSVLYISFGSLATASHDQAEEILAGLDKSGSAFLWVARLTRERILATVRQNCLVI-PWAPQLEVLEHKSVGAFLTHCGWNSITEALATGVPMLCKPCFGDQITNCALVVDHLKVGLRTVDK--TSAHRIEKVVRLVM-GESGQELRKRAKELSDTVKGAVKPGGSSYANLQAFVQDM
>tr|D8SH53|D8SH53_SELML Glycosyltransferase OS=Selaginella moellendorffii OX=88036 GN=SELMODRAFT_234038 PE=3 SV=1
HILAFPFPAQGHINPMMLLCRKLASMGIVITFLNIRH---FRFVSIS-LPTG---------ILPLTCILSDAFMSWTHDVASKFGICRAALWTSSATALLSLRIPLGPPGLPPIPYLPDAWVLLNSVYEMEPLQLEELAHFIAVGPLCQQD-SCLEWLDKQAPGSVVYISFGSLAILSYDQVEQILTGLDKSGHAFLWVIRLIRAKFLEKISDRGIVI-PWAPQLEVLQHRSVGAFLTHSGWNSVMEALAAGVPLLCKPCFADQILNTALVVDHIKAGLRTKDK--VSSSRIHEVVSFAM-GDDGAELRERVKRLGQTLAKAAEHGGSSLLNLQAFCQDM
>tr|D8SCZ4|D8SCZ4_SELML Glycosyltransferase OS=Selaginella moellendorffii OX=88036 GN=SELMODRAFT_233672 PE=3 SV=1
HILAFPFPAQGHINPMMLLCRKFASMGIVITFLNIRH---FRFVSIS-LPTG---------IVPLTCILSDAFMSWTHDVASKFGICRAALWTSSATALLSLRIPLGPPGLPPIPFLPDAWVLLNSVYEMEPLQLEELAHFIAVGPLCQQD-SCLEWLDKQAPGSVVYISFGSLAILSYDQVEEILTGLNKSGHAFLWVIRLIRAKFLEKISDRGIVI-PWAPQLEVLQHRSVGAFLTHSGWNSVMEALAAGVPLLCKPCFADQILNTALVVDHIKAGLRTKDK--VSSSRIHEVVSFAM-GDDGGELRERVKRLGQTLAEAAEHGGSSLLNLQAFCQDM
>tr|D8SCZ6|D8SCZ6_SELML Glycosyltransferase (Fragment) OS=Selaginella moellendorffii OX=88036 GN=SELMODRAFT_22903 PE=3 SV=1
HILAFPFPAQGHINPMMLLCRKFASMGIVITFLNIRH---FRFVSIL-LPTGEGMRGEFEQIVPLTCILSDAFMSWTHDVASKFGICRAALWTSSATALLSLRIPLGPPGLPPIPFLPDAWVLLNSVYEMEPLQLEELAHFITVGPLCQQD-SCLEWLDKQAPGSVVYISFGSLAILSYDQVEEILTGMEKSGHAFLWVIRLIRAKFLEKISDRGIVI-PWAPQLEVLQHRSVGAFLTHSGWNSVMEALAAGVPLLCKPCFADQILNTALVVDHIKAGLRTKDK--VSSSRIHEVVSFAM-GDDGAELRERVKRLGQTLAEAAEHGGSSLLNLQAF----
>tr|D8RSX4|D8RSX4_SELML Uncharacterized protein OS=Selaginella moellendorffii OX=88036 GN=SELMODRAFT_173967 PE=4 SV=1
HVLAFPFPAQGHINPMILLCRKLASMGFIITFINTRHEQEFRFVSIP-LPKHEGMKQDLEQLVPVTCVLFDAFIGWSQEFCHNLGIARALLWTSSAALLLCFHLPL-PPGLPSFCHLPDVWVFVNSFQEMEAAPL-DAANCIAVGPL-PED-SCLEWLDKQAPSSVVYVSFGSVATISYSDAQQVYEGLANSGHAFLWVIRLARNDFSARIQEKGLII-SWAPQVKVLEHESVGALLSHCGWNSTLESL------LCLPCFAEQVFNTAWVVDTLKVGVRIKEA--IHASHVEDMVRFVM-GRDGDELRRRAKELRHAAKRNVQPNGSSHANLVNFAKAL
>tr|D8RVT1|D8RVT1_SELML Glycosyltransferase OS=Selaginella moellendorffii OX=88036 GN=SELMODRAFT_102843 PE=3 SV=1
HVLAFPFPAQGHINPMILLCRKLASMGFIITFINTRHEQEYRFVSIP-LPKHEGMKQDLEQLVPVTCVLFDAFIGWSQEFCHNLGIARALLWTSSAALLLCFHLPL-PPGLPSFCHLPDVWVFVNSFQEMEEAPL-DAANCIAVGPL-PED-SCLEWLDKQAPSSVVYVSFGSVATISYSDAQQIYKGLANSGHAFLWVIRLARNEFLARIQEKGLII-SWAPQVKVLEHESVGAFLSHCGWNSTLESLSAGVPILCLPCFAEQVFNTAWVVDTLKVGVRIKEA--IHASHVEDMVRFVM-GRDGDELRRRAKELRHAAKRNVQPNGSSHANLVNFAKAL
>tr|D8T7J3|D8T7J3_SELML UDPGT domain-containing protein (Fragment) OS=Selaginella moellendorffii OX=88036 GN=SELMODRAFT_22868 PE=3 SV=1
HVLVVPFPAQGHINPMLHLSDRLASMGVLVTFVNTNHDKILRFVSVP-LPQATSMRDEVEKIVTITCIISDAFFYWTRDVAQKFGFSRACFWTSSATALISCYIPL--PGLPPIPYLPDAWALVNSFDDLEKEQFDQLHSIVAAGPF-VQE-CCMNWLDEQPPQSVLYISFGSLATLSLNDTQELANGLEQSEYAFLWVARLLQQRF----KKRGMFV-TWAPQMKVLQHSSVAAFLTHCGWNSLMEAIVSGVPVLGWPCFAEQKLNCLFAVDPWQVG--------------------------------------------------------------
>tr|D8RKR7|D8RKR7_SELML UDPGT domain-containing protein (Fragment) OS=Selaginella moellendorffii OX=88036 GN=SELMODRAFT_12643 PE=3 SV=1
HVLVVPFPAQGHINPMLHLSDRLASMGVLVTFVNTNHDKILRFVSVP-LPQATSMRDEVEKIVTITCIISDAFFYWTRDVAQKFGFSRACFWTSSATALISCYIPL--PGLPPIPYLPDAWALVNSFDDLEKEQFDQLHSIVAAGPF-VQE-GCMNWLDQQPPQSVLYISFGSLATLSLNDTQELADGLEQSEYAFLWVARLLQQRF----KKRGMFV-TWAPQMKVLQHSSIAAFLTHCGWNSLMEAIVSGVPVLGWPCFAEQKLNCLFAVDRWQVG--------------------------------------------------------------
>tr|D8T736|D8T736_SELML Glycosyltransferase OS=Selaginella moellendorffii OX=88036 GN=SELMODRAFT_186036 PE=3 SV=1
HLLAVPFPALGNINPMLQLCKTLVSNGFFITFLISRETFILRFVYLP-IPEAKKLKLAVPEIIRVSCILTDVAITSLQDVAHQFGICKVSLSTFSASLSIENGLLLGPPGLPPISDFPDALVFINSFHELETSQLDQLARFVPIGPLPFED-SCLDWLDEQPSKSVIYVSFGSLASASPDQIKQLYTGLVQSDYPFLWVIRPLRKLFDD--SDKCKFV-SWAPQLKVLRHPSVGAFLTHCGWNSLLETIVAGVPVLGWPFLFDQPLNCALAVEHWKIGFRLPDA--I----VEKAVKDMM-GEAGQMWRDNVTKLAISAKDAVSDGGLSHRNLEAFKCKM
>tr|D8SY99|D8SY99_SELML Glycosyltransferase OS=Selaginella moellendorffii OX=88036 GN=SELMODRAFT_127526 PE=3 SV=1
HLLAVPFPALGNINPMLQLCKTLVSNGFFITFLISRETFLLRFVYLP-IPEAKNLKLAVPEIIRVSCILTDLAITSLQDVAHQFGICKVSLSTFSASLSIENGLLLGPPGLPPISDFPDALVFINSFYELETSQLDQLAQFVPIGPLPFED-SCLDWLDQQPFKSVIYVSFGSLASASPDQIKQLYTGLVQSDYPFLWVIRPLRKLFDD--PDKCKFV-SWAPQLKVLKHRSVGAFLTHCGWNSVLETIVAGVPVLGWPFLFDQPLNCALAVEHWKIGSRLPDA--L----VEKAVKDMM-GEAGQMWRDNVTKLAISARDAVSDGGLSHRNLEAFKCKM
>tr|D8SYA0|D8SYA0_SELML Glycosyltransferase (Fragment) OS=Selaginella moellendorffii OX=88036 GN=SELMODRAFT_43841 PE=3 SV=1
HLLAVPVPAQGHINPMLQLCKRLASSGFFITFLVSRENFILRFVYLP-LPGVKNLKLAVPEIIRVSCILTDVVITSLQDVARQFGICKVTLSTFSASLSIQNGLPLGPPGLPPIADFTDSWVFINSFHELETSQLDQLARFVPIGPLPFED-GCLDWLDQQPSKSVIYVSFGSVANASPDHIKQLYSGLVQSDYPFLWVIRSLRKLFED--PDKCKFV-SWAPQLKVLKHPSVGAFLTHCGWNSVLETIVAGVPVIGWPFLYEQPLNCALAVEHWKIGSRLPDA--L----VEKAVKDMM-GEAGQMWRD------------------------------
>tr|D8T737|D8T737_SELML Glycosyltransferase OS=Selaginella moellendorffii OX=88036 GN=SELMODRAFT_186038 PE=3 SV=1
HLLAVPVPAQGHINSMLQLCKRLASSGFFITFLVSRENFILRFVYLP-LPGVNNLKLAVPEIIRVSCILTDVVITSLQDVARQFGICKVTLSTFSASLSIQNGLPLGPPGLPPIADFTDSWVFINSFHELETSQLDQLARFVPIGPLPFED-SCLDWLDEQPSKSVIYVSFGSVANASPDHIKQLYSGLVQSDYPFLWVIRSLRKLFED--PDKCKFV-SWAPQLKVLKHPSVGAFLTHCGWNSLLETIVAGVPVIGWPFLYEQPLNCALAVEHWKIGSRLPDA--L----VEKAVKNIM-GEAGQMWRDNVTKLAISAKDAVSDGGLSHRNLEAFKCKM
>tr|D8SCC2|D8SCC2_SELML Glycosyltransferase OS=Selaginella moellendorffii OX=88036 GN=SELMODRAFT_271459 PE=3 SV=1
HLLAVPVPAQGHMNPMLQLCKRLASSGFFITFLVSRENFILRFVYLP-LPGVKNLKLAVPEIIRVSCILTDVVITSLQDVARQFGICKVTLSTFSASLSIENGLLLGPPGLPPIADFTDAWVFINSFHELEKSQLDQLARFVPIGPLPFED-SCLDWLDEQPSKSVIYISFGSLANASPDHIKQLYSGLVQSDYPFLWVIRSLRKLFED--PDKCKFV-SWAPQLKVLKHPSVGAFLTHCGWNSLLETIVAGVPVLGWPFLYEQPLNCALAVEHWKIGSCLPDA--I----VEKTVKDIM-GEAGQMWRDNVTKLAISAKDAVSDGGLSQQNLQAFTCKM
>tr|D8SW67|D8SW67_SELML Uncharacterized protein (Fragment) OS=Selaginella moellendorffii OX=88036 GN=SELMODRAFT_12427 PE=4 SV=1
----------------------------------------------------------------PCCVIVDLLLNWSEEPLVKSGLP-FILYTAGPSFALTIHARLKE-GLLPLYDVHSDGILFNSFTELEPEIFKALAELLPIGPLP-EEERCQSWLDEQPVESVLYVSFGSWALLTPRQICELALGLEASQQRFLWVV--LPEGFLKRTEERGLVLPGWAPQHLILAHSSLGGFLTHCGWNSTLEVILAGVPVIGWPFLADQPPICRYLVDGLGIGAEVLDDGFVDRDEVERGVREIMESPRAEGMKSRAKELQAKARRAVAQGGSS-----------
>tr|D8SW68|D8SW68_SELML UDPGT domain-containing protein OS=Selaginella moellendorffii OX=88036 GN=SELMODRAFT_126247 PE=3 SV=1
----------------------------------------------------------------------------------------------------------------------SDGILFNSFTELEPELFKALAELLPIGPLPREEERCQSWLDEQPVESVLYVSFGSFALLTPRQISELALGLEASQQRFLWVV--LPEGFLKRTEERGLVLPSWAPQHLILAHSSLGGFLTHCGWNSTLEAILAGVPVIGWPFLGDQAPNCRYLVDGLRIGVEVIDNGLVDSNEVERVVREIMESPGAEGMKSRVKEFKAAASRAVAQGGSSQKNFDVFVARI
>tr|D8SWH8|D8SWH8_SELML UDPGT domain-containing protein (Fragment) OS=Selaginella moellendorffii OX=88036 GN=SELMODRAFT_12778 PE=3 SV=1
-------------------------------------------------PSD--ALAALLEELSPCCVIVDMILNWSEELLVKTGLP-FILYPAAPNLALSLHARLKE-GLLPLYDVPSDGILFNSFTELEPELFKALAELLPIGPLPREEERCQSWLDEQPVESVLYVSFGSFALLTPRQISELALGLEASQQRFLWVV--LPEGFLKRTEERGLVLPGWAPQHLILAHSSLGGFIMHCGWNSTLEAILAGVPLIGWPFLGDQAPNCRYLVDGLRIGVEVIDNGLVDSNEVERVVREIMDSP---GMKNRVKEFKAAASRAVAQGGSS-----------
>tr|D8SF59|D8SF59_SELML UDPGT domain-containing protein (Fragment) OS=Selaginella moellendorffii OX=88036 GN=SELMODRAFT_15491 PE=3 SV=1
----------------------------------------------------------------------------------------------------------------------------------------------------------LSWLNEQPVESVLYVSFGSFSLLTPRQISELALGLEASQQRFLWVV--LPEGFLKRTEERGLVLPGWAPQHLILAHSSLGGFIMHCGWNSTLEAILAGVPVIGWPFLGDQAPNCRYLVDGLCIGVEVIDNGLVESDEVERAVREIMDSPWVEGMKSRVKDLKAAASRAVAQGGSS-----------
>tr|D8S2B4|D8S2B4_SELML UDPGT domain-containing protein (Fragment) OS=Selaginella moellendorffii OX=88036 GN=SELMODRAFT_54434 PE=3 SV=1
------------------------------------------------------------------AVVVDLLFPWTTSVIDELRIP-YVLYTAAASLAIGLHLNNKEPGLPPLKEVSCKGILLNTCYELEGKVIDAVR-LFPVGPLPDRDLQCEAWLNKQEKSSVLYISFGSWIGIVEKQMSELALALESSKKAFLWVL--LPKGFQERTSERGLIIPEWAPQHFILSHPAVGGFLTHCGWNSVTESIVTGVPLLCWPFVADQPAICRFVVDGLRIGVDIRREGIAESGEIERAVREVMES---DDLRERARSLKN-----------------------
>tr|D8RVL4|D8RVL4_SELML UDPGT domain-containing protein (Fragment) OS=Selaginella moellendorffii OX=88036 GN=SELMODRAFT_54652 PE=3 SV=1
------------------------------------------------------------------AVVVDLLLPWTTSVIDELRIP-YVLYTAAASLAIGLHLNNKEPGLPPLKEVSCKGILLNTCYELEGKVIDAVR-LFPVGPLPDRDLQCEAWLNKQEKSSVLYISFGSWIGIVEKQMSELALALESSKKAFLWVL--LPKGFQERTSERGLIIPEWAPQHLILSHPAVGGFLTHCGWNSVTESIVAGVPLLCWPFVADQPAICRFVVDGLRIGVDIRREGIAESGEIERAVRQVMES---DDLRERARSLKN-----------------------
>tr|D8SJU6|D8SJU6_SELML Uncharacterized protein OS=Selaginella moellendorffii OX=88036 GN=SELMODRAFT_118685 PE=4 SV=1
ESAL------------------------------------ADLLASP-----------------PVCLVADFSLPWTAAPARDLDLA-YVLYTDPANMAVAYFCKLAPPGVPDLSDISSDGVLLNTFYELESSAVDALRSLFTVGPLVYEKNACMEWLDSKPESSVLYVSFGSWEVLVDDQITELAQALESSGCFFLWVVRLLPQGFESRAPGRGLIVTTWAPQQEILKHQATGGFVTHCGWNSVLECVLAGVPMVCWPLISDQPTTCRFVVDGLRIGVEIHASGFVDRGEIENAVKMVMV--EGAEMRRIAGEYKRLAAIAASEEGSSSISLREFMDKA
>tr|D8SHC4|D8SHC4_SELML Uncharacterized protein (Fragment) OS=Selaginella moellendorffii OX=88036 GN=SELMODRAFT_12822 PE=4 SV=1
------------------------------------------------------------------------------------------------------------PGVPDLSDISSDGVLLNTFYELESSAVDALRSLFTVGPLAYEKNACMEWLDSKPESSVLYVSFGSWEVLVDDQITELARALESSGCFFLWVVRLLPQGFESRAPGRGLIVTTWAPQQEILKHQATGGFVTHCGWNSVLECVLAGVPMVCWPLISDQPTTCRFVVDGLRIGVEIHASGFVDRGEIENAVKMVMV--EGAEMRRIAEEYKRLAAIAASEEGSSSIS--------
>tr|D8SVE0|D8SVE0_SELML Uncharacterized protein (Fragment) OS=Selaginella moellendorffii OX=88036 GN=SELMODRAFT_15484 PE=4 SV=1
------------------------------------------------------------------------------------------------------------------------GVLVNSCEELERQAMEELIRIPPVLPVPPVGHECKQWLDEQEPSSVIFVSFGSRTFLGEEQIRELATGLEASKRPFLWVLPVLPDGFLARNQG-GLILSGWAPQKMILQHSSLLAFVTHCGWNSVLECLYLGKPMLCWPFGADQPENARFIEEEIKAGVELECGGIVRSGEIQTKIDEV-----------------------------------------
>tr|D8T0S1|D8T0S1_SELML Uncharacterized protein OS=Selaginella moellendorffii OX=88036 GN=SELMODRAFT_129421 PE=4 SV=1
-----------------------------------------------PD---SH---------KRDL-------------------GA-------------------------------QAVLVNSCEELERQAVEELIRIPPVLPVPPVGHECKQWLDEQEPSSVIFVSFGSRTFLGEEQIRELATGLEGSKRPFMWVLPVLPDGFLARNQG-GLILSGWAPQKMILQHSSLLAFVTHCGWNSVLECLYLGKPMLCWPFGADQPENARFIEEEIKAGVELEGGGIVRSGEIQAKIEEVA------RLEARAATLKEYVRNAP----SSAKNLQAFAEAL
>tr|D8T0S2|D8T0S2_SELML Uncharacterized protein (Fragment) OS=Selaginella moellendorffii OX=88036 GN=SELMODRAFT_16528 PE=4 SV=1
---------------------------------------------------------------------------------------------------------------------------------------------------------CKQWLDEQQPSSVIFISFGSRTFLAEEQIHELAAGLEASKRPFLWVLPVLPDGFLARNQA-GLILSGWAPQKMILQHSSLLAFVTHCGWNSVLECLYLGKPMLCWPFGTDQPQNARFIEEELKAGVELEPSGIVRSSEIQTKIE-------------------------------------------
>tr|D8T8A9|D8T8A9_SELML UDPGT domain-containing protein (Fragment) OS=Selaginella moellendorffii OX=88036 GN=SELMODRAFT_47756 PE=3 SV=1
------------------------------------------------------------------------------------------------------------------------GVMCNTFAAIEEEACIAVSPFVDIGPLP-DNVECLAWLDEQPTASVVYISFGSFARANRKQIEELALGLEASEKRFLWVLH-LPEGFLEATNKTGMAVRKWAPQLLVLSHRAVGGFMTHCGWNSTMESLSRGVPMITMPFYGEQRGNARIIVEHLGIGVGLAD-GLITRIAFEQAFRAVID--EGELVRSKAAQVKQAARAAF-----------------
>tr|D8T8B3|D8T8B3_SELML UDPGT domain-containing protein OS=Selaginella moellendorffii OX=88036 GN=SELMODRAFT_134299 PE=3 SV=1
------------------------------------MQVIFRF------------GVELKEL-PISCIITDNLLAWAQDVADELNIPRIIFYPSPGMLAFHFYVKMNGETIPDVM---AAGVMCNTFAAIEEEACIAVSPFMDIGPLP-DDVECLAWLDEQPTASVVYISFGSFARANREQIEELAFGLEASEKRFLWVLH-LPEGFLEATNKTGMVVTKWAPQLLVLSHRAVGGFMTHCGWNSTMESLSRGVPIITMPFYGEQRGNARIIVEHLGIGVGLAD-GLIPRIAFERAFRAVID--EGELVRSKAAQVKETARAAFK---ESPRKIKGFIHKV
>tr|D8TBM0|D8TBM0_SELML UDPGT domain-containing protein OS=Selaginella moellendorffii OX=88036 GN=SELMODRAFT_136347 PE=3 SV=1
------------------------------------MQVIFRF------------GVELKEL-PISCIITDNLLAWAQDVADELNIPRIIFYPSPGMLAFHFYLKMNGETIPDVM---AAGVMCNTFAAIEEEACIALSPFVDIGPLP-DDVECLAWLDEQPTASVVYISFGSFARANREQIEELAFGLEASEKRFLWVLH-LPEGFLEATNKTGMVVKKWAPQLLVLSHRAVGGFMTHCGWNSTMESLSRGVPIITMPFYGEQRGNARIIVEHLGIGVGLAD-GLIPRIAFERAFRAVID--EGELVRSKAAQVKETARAAFK---ESPRKIKGFVHKV
>tr|D8TBL7|D8TBL7_SELML UDPGT domain-containing protein (Fragment) OS=Selaginella moellendorffii OX=88036 GN=SELMODRAFT_45851 PE=3 SV=1
------------------------------------------------------------------------------------------------------------ETVPKVM---AAGVMCNTFAAIEEEACIAVSPFVDIGPLP-DNVECLAWLDEQPTASVVYISFGSFARANRKQIEELALGLEASEKRFLWVLN-LPEGFLEATNKTGMAVRKWAPQLLVLSHRAVGGFMTHCGWNSTMESLSRGVPMITMPFYGEQRGNARIIVEHLGIGV-------------------------------------------------------------
>tr|D8S6T5|D8S6T5_SELML Glycosyltransferase OS=Selaginella moellendorffii OX=88036 GN=SELMODRAFT_152941 PE=3 SV=1
HLVVLPLSAYGHTIPALLLADRLLNLGYEITYICPRMKQLIRFKTL------SELSKELKEIMP-SCIICDAVVSWAQDVANEFKIPWILFFASPALLTL-------GNCVP---DLGAVGVMCNTMVELEADACKALEPFAAIGPLPSDEKDCLKWLDQQTEASVVYISLGSLGEASAEQVKEFAFGLEASRKGFLWVLP-LPDGFLEAVNNRGFVLRTWAPQLQVLKHRATGGFLTHCGWNSTLESMSHGVPMITMPFFTEQGGNAKMIVEYFKIGVRLPS-GVITRHTIEVAVREVI---ENDAMRKRAAELKQVVRATAK---APPLKTKAFLEQI
>AT3G16520.1 | UDP-glucosyl transferase 88A1 | Chr3:5618807-5620833 REVERSE LENGTH=451 | 201606
AIVLYPAPPIGHLVSMVELGKTILSKNPSLSIHIV-ATYIITFHHLPPYSSSCFSNPSVHRTLNVRAMIIDFFCTAVLDITADFTFPVYFFYTSGAALAFSFYLPITNPGVPPMKDM-SSGIIINTFDALENRAIKAIT-IYPIGPLV--AVSCLNWLDSQPEKSVVFLCFGSLGLFSKEQVIEIAVGLEKSGQRFLWVVRNLPEGFLSRTEDKGMVVKSWAPQVPVLNHKAVGGFVTHCGWNSILEAVCAGVPMVAWPLYAEQRFNRVMIVDEIKIAISMNTG-FVSSTEVEKRVQEII---GECPVRERTMAMKNAAELALTETDCNSDG--------
>AT3G16520.2 | UDP-glucosyl transferase 88A1 | Chr3:5618847-5620833 REVERSE LENGTH=446 | 201606
AIVLYPAPPIGHLVSMVELGKTILSKNPSLSIHIV-ATYIITFHHLPPYSSSCFSNPSVHRTLNVRAMIIDFFCTAVLDITADFTFPVYFFYTSGAALAFSFYLPITNPGVPPMKDM-SSGIIINTFDALENRAIKAIT-IYPIGPLV--AVSCLNWLDSQPEKSVVFLCFGSLGLFSKEQVIEIAVGLEKSGQRFLWVVRNLPEGFLSRTEDKGMVVKSWAPQVPVLNHKAVGGFVTHCGWNSILEAVCAGVPMVAWPLYAEQRFNRVMIVDEIKIAISMNTG-FVSSTEVEKRVQEII---GECPVRERTMAMKNAAELALTETE-------------
>AT3G16520.3 | UDP-glucosyl transferase 88A1 | Chr3:5619355-5620833 REVERSE LENGTH=462 | 201606
AIVLYPAPPIGHLVSMVELGKTILSKNPSLSIHIV-ATYIITFHHLPPYSSSCFSNPSVHRTLNVRAMIIDFFCTAVLDITADFTFPVYFFYTSGAALAFSFYLPITNPGVPPMKDM-SSGIIINTFDALENRAIKAIT-IYPIGPLV--AVSCLNWLDSQPEKSVVFLCFGSLGLFSKEQVIEIAVGLEKSGQRFLWVVRNLPEGFLSRTEDKGMVVKSWAPQVPVLNHKAVGGFVTHCGWNSILEAVCAGVPMVAWPLYAEQRFNRVMIVDEIKIAISMNTG-FVSSTEVEKRVQEII---GECPVRERTMAMKNAAELALTETGSSHTALTTLLQSW
>LOC_Os05g45100.1
TFVMYPSLGVGHLNPMVELAKHLRRRGLGVVVAVI-ADAMITFRLL-PAPDSKLANPVLREFLAVDALLLDMFCVDALDVAAELAIPAYFFFPSQASLAVFLHLPYLTPGMPPIRDM-AKGVLVNSFDWLQPKALKALARVYCIGPLD--RHACLAWLDAQPRRSVVFLCFGSQGAFPEAQLLEIARGLESSGHRFLWTVRSLPAGFLERTKDRGMVVKNWVPQAEVVQHEAVGAFVTHCGWNSTLEAIMSALPMICWPLYAEQAMNKVIMVEEMKIAVSLDEG-LVKAEEVEAKVRLVMETEEGRKLREKLVETRDMALDAITEGGSSEMAFDKFMRDL
>LOC_Os05g45110.1
TFVLFPSLGVGHLNPMVELAKHLRRRGLGVIVAVI-ADAMVTFRIL-PAPASRLANPVLREFLAVDALLLDMFCVDALDVAAELAIPAYFFFPSPASLAVFSHLPYASPGIPPIRDM-GKGVLVNSFDWLEPKALKALARVYFIGPLD--RHACLAWLDAQPQRSVVFLCFGSQGAFPAAQLKELAHGLESSGHRFLWTVRSLPAGFLERTKGRGMVVKNWVPQAEVVQHEAVGAFVTHCGWNSTLEAIMSALPMICWPLYAEQAMNKVIMVEEMKIAVSLDEG-LVKAEEVEAKVRLVMEAEEGRKLRERLVETRDMALDAIKEAGSSEVAFDEFMRDL
>LOC_Os03g62480.1
TFVLFPSLGVGHLNPMVEMAKHLRRRGLAVVVAVI-ADATITFRLL-PAPPSRLANPVLREFLAADALLLDAFCVDALDVAAELAIPAYFFFPSGASLAALLHLPYVSPGMPPLRDM-AKGVLVNSFDRLEPKALNALARVYCIGPLD--RHPCLAWLDAQPRQSVVFLCFGSKGAFPAAQLKDIARGLENSGHRFLWAVRSLPAGFLERTKHRGMVVKNWAPQAEVVRHEAAGAFVTHCGWNSTLEAIMSALPMICWPLYAEQAMNRVLMVEEMKVAVALDVGVAVAAEEVEAKVRLVMETEEGRKLRERVVETRDMALDAINGGGSSEIAFDEFMRDL
>LOC_Os10g07970.1
R----PTRRRASPRPTLSRSASCRRRP---------VSGAARCRPLSPSSPS----------------------------------------PSPSSTSRIT----TT----------GKGVLVNSFDWLEPKALKALASVYCVGPLD--RHACLVWLDAQPRRSVVFLSFGSQGALPAAQLKEIARGLESSGHRFLWVVRSLPAGFLERTKGTGMVAKNWAPQAEVVQHEAVGVFVTHCGWNSTLEAIMSALPMICWPLYAEQAMNKVIMVEEMKIAVPLDEG-LVKAEEVEAKVRLVMETEEGRKLREKLVETRDMALDAVKEGGSSEVAFDEFMRDL
>LOC_Os01g53430.1
TVLLYPCPAVGHLNPMVQLAEALVRRGVSVTLAVA-AGAIIGVRLL-PIPSCRLANPVLRELLAVDALVVDMFCIDALDVAAELAVPAYMFYPSAASLAIYLQVPVASSGVPTIRDM-ARGILVNSFDWLETRALKAIRAIYCVGPLD--RHECLEWLDRQPKQSVVFLCFGSRGTFSVSQLSEMARGIENSGHRFLWAVRSFPEGFLERTQGRGFVVKNWAPQSAVLQHGAVGAFVTHCGWNSSLEAIMSGVPMICWPLYAEQRLNKAHLVEEMKLGVLVE---LVKADELETKVRLVMESEEGKRLRERSAMAKEMAADAVKDGGSSDMAFAEFLNNL
>LOC_Os05g45080.1
MVVLHACLGVGHLIPMVELAKLLLRRGLAVVIAVP-APAVISFHHL-PPPEYRLTVPPLLAFLSVAALVLDLFCVDALDAATAAGVPAYFYYTSSAGLAAFLHLPHTSPGVPPIPDM-ARGILINSYEWLEARSVRALRPVYCIGPLA--RHACLSWLDAQPERSVVFLCFGSLGAVSVKQLKEIARGLENSGHRFLWVVRSLPEGFTERTRDRGMVVTSWAPQVEVLRHAATAAFVTHCGWNSVLEAASAGVPMLCWPQYAEQRMNKVLLVDGMQLGVVMDE-ELVKAEEVEKKVRLVMEFEEGKKLRDRLTMAKEMAAKALADGGSSSLAFTEFLKDL
>LOC_Os05g45090.1
TVVLHTILGAGHLAPMVELAKLFLGRGFAVIIAVP-APAVISFHNL-PPPDYRLTVPILLTFLPVAAVVLDLFCVDALDAAAAVGVPAYFYFTSSAGLAAFLHLPYTDPGVPPIPDM-ARGMLINTYEWLEAKAVTALGPVYCIGPLV--RHACLAWLDAQPERSVVFVSFGSMGAVSAEQLKEIARGLENSGHRFLWVVRSLPEKFLERTRERGMVVMSWAPQVEVLRHAATAAFVTHCGWNSILEAATAGVPMLCWPQYAEQRLNKVLVVDGMQLGVVMDE-ELVKAEEVEKKVRLVMDSDEGKKLRGRLAMAKEMAAEALADGGPSCTAFSDFVDDL
>LOC_Os01g53460.1
NVVLYAAMGAGHLLPMVELAKLFLTRGLDVTIAVP-SPTIITFHHLPPPPSCRRSVPSLASLLSVAALVLDIFCAEAVDAAAALHVPAYIYFTSAAGFAASLGLMHTNPGVPPIPDM-ASGVLLNTYEWLEARAMGALRPVYCVGPLA--RHACLAWLDAQPARSVVFLCFGSMGSFSAAQLKEIARGLESSGHRFLWVVRSLPEGFLERTADKGMVVKSWAPQAKVLRHAATAAFVTHCGWNSTLEGITAGVPLLCWPLYAEQRMNKVFIVEEMKVGVVIDE-EMVSAEEVEAKVRLVMESEEGGKLLERLAVARAKAVEALAEEGPSRVAFDEFIDRL
>LOC_Os01g53330.1
TVVLYPGLGVGHLVPMVELAKVFLRHGLAVTVAAV-SAAVINFHVLPPPPPANAMNAPLRDFLSVDALIVDMFCTDALDVASELRLPVYVFFTSAASLAVFLHLTMISPGCPPFKEL-SRGILVNTFESLETRALRALETVYSIGPIS--DHDCLRWLDAQPDNSVVFLSFGSLGRFCKKQLEEIAIGLQKSEKRFLWVVRSLPAGFMEATRGRGLVVKLWAPQVEVLRHRATGAFVTHCGWNSTLEGITAGLPLLCWPLYAEQRLNKVFVVEEMKLGVEMRE-EVVVAEEVEAKVRWVMESEGGQALRQRAAAVKDAAAQAIKEGGSSHAAFFKFLEDL
>LOC_Os05g45200.1
TVVVNAGLGVGHLAPMVELANLFPRHGLAVTVVLI-AAAVITFHVM-PSPSCRAMNAPLREYLSARAVVFDMFCACALDVAAELGLPAYFFQCGGASLAVGLHLPVISPSVPPFKDL-SRGILVNTFQWLETKALRALGPVCCVGPL---KHGCLSWLDAQPEKSVVFLCFGSMGSFPKEQLAEIAIGLERSGQRFLWVVRRMPEGFLERTKGRGLAAGSWAPQADVLRHRATGAFVTHCGWNSVLEGIAAGVPLLCWPLYAEQRLNKVFIMEEVGVGAVMAG-EVVRAEEVEAKVRWMLESNEASPIRERVALAKERAEEATRKSGSSHQSFVKFLIDF
>LOC_Os01g53350.1
TVVLYPGGGVGHVVPMLELAKVFVKHGHDVTMVLL-ALAVVSFHVLPPAPDFRQYNERLESFLRLHSLVIDMFCVDAIDVCAKLGVPVYTFFASGVSLSVLTQLPFRGLGVSPMPHL-TMGVLVNSFESLESRAAQALRPIYCVGPLG--RHECLVWLDAQPEHSVVFLCFGSKGVFSAEQLKEIAVGLENSRQRFMWVVRTFPDGFVERTKDRGFIVTTWAPQVDVLRHRATGAFVTHCGWNSALEGITAGVPMLCWPQYAEQKMNKVFMTAEMGVGVELDS-DFVKAEELEAKVRLVMESEEGKQLRARSAARKKEAEAALEEGGSSHAAFVQFLSDV
>LOC_Os01g53350.2
TVVLYPGGGVGHVVPMLELAKVFVKHGHDVTMVLL-ALAVVSFHVLPPAPDFRQYNERLESFLRLHSLVIDMFCVDAIDVCAKLGVPVYTFFASGVSLSVLTQLPFRGLGVSPMPHL-TMGVLVNSFESLESRAAQALRPIYCVGPLG--RHECLVWLDAQPEHSVVFLCFGSKGVFSAEQLKEIAVGLENSRQRFMWVVRTFPDGFVERTKDRGFIVTTWAPQVDVLRHRATGAFVTHCGWNSALEGITAGVPMLCWPQYAEQKMNKVFM------------------------------------------------KAALEEGGSSHAAFVQFLSDV
>LOC_Os01g64910.1
TIVLYPGLYVSHFVPMMQLADALLEHGYAVAVALI-AAAVVTFHKLPHDPPARRYNERLREFLGIAAVVVDAPSIEALDVARELGIPAYSFFASTASLAVFLHLPFASPGVPPMPHLMADGILVNTFASLEPRAVGALGPVYCVGPL--ERHECLAWLDEQPDRSVVFLCFGGTGTHSAEQMREIAAGLENSGHRFMWVVRALPDGFLERTSGHGLVVERWAPQADVLRHRSTGAFVTHCGWNSASEGITARVPMLCWPLYAEQRMNKVFMVEEMGVGVEVARGELVMAEEIEGKIRLVMESEEGERLRSSVAAHGEAAAVAWAGAGSSRAALRRFLSDV
>LOC_Os05g45180.1
TMVLYPGLSVSHFLPMMKLADELVEHGYAVTVALI-TATVICFHRLPDHLPARRHNEPLHGFLGIQALVVDMMSVEALDIAERLKVPGYLFHPSNASFAFFLQIPISSPGLPPMPHFISNGFLVNTVDSLEARVVNTLRPFYCVGPL--ERHECLAWLDRQPDRTVVFLCFGSTGNHSTEQLREIAVGLEKSGHRFLWVVRALPAGFLERTSGQGAVVKQWAPQVDVLHHRATGAFVTHCGWNSVLEGITAGVPMLCWPLHSEQKMNKVLMVEEMGIAVEMVQG-LVTAEEVEAKVRLVMESEAGVELRARVTAHKEAAAVAWTDVGSSRAAFTEFLSNA
>LOC_Os05g45150.1
---------------MF-----------------------------------------------------DSRC-----------------------------------------------------------------PFYCIRPLE-ERHECLAWLDRQPERSVVFLCFGSTGSHSVEQLREIAVGLEKSGQRFLWVVRALPAGFLERTTGRGVVVKLWAPQVDVLYHRATGAFVTHCGWNSVLEGITAGVPMLCWPLHSEQKMNMVLMVEEMDIAVEMAQG-LVTAEELEAKVRLVMESEAGSQLRARVTAHKEGAATAWADGGSSRSAFARFITTS
>LOC_Os09g30980.1
TVVLYPGLAVGHFNPMMVLADVFLDHGYAVAVALI-TAAVVSFHMLPPDPPSRRYDEHLHDFLGLHAVVVDASCGFAIQAVRKLGVPAYELYPCDAGLAVNIQIPL-GLGVPPMSHVTFDGILINTFVSLEERALRALAPVYAVGPLD--RHESLVWLDGQPDRSIVFLCFGSIGNHAEQQLREIAAGLDKSGHRFLWVVRALPEGFLARTSGRGLVVNTWVPQPSVLRHRATAAFVTHCGWNSVLEGITAGVPMLCWPMYAEQRINKVLMVDDMGVGVEMEEG-WVTAEEVEAKVRLVVESEHGRKLRERVEAHRDGAAMAWKDGGSSRVAFARLMTEL
>LOC_Os01g53420.1
RVVLYTWMVRGHLHPMTQLADRIANHGVPVTVAVA-RKTVVSFQLLPPAAPARATNAALTAFVSVEALVIDFFCAYGLDAAAELGVPAYLFFVSCASLASYLHIPMVSPGVHPIPDL-AKSVLVNTFEWLEPRAVKAIRRLFCVGPL---KQECLRWLDAQPPRSVVFLCFGSASSVPAEQLKEIAVGLERSKHSFLWAVRALPEGFLDRTWGRGLVLPSWAPQVEVLRHPATGAFVTHCGWNSTLEAVTAGVPMVCWPMYAEQRMNKVFVVEEMKLGVVMDDD-VVKAEEVETKVRLVMESEQGKQIRERMALAKQMATRAMEIGGSSTASFTDFLGGL
>LOC_Os06g23560.1
RVVLFPSLGVGHLAPMLELAAVCIRHGLAVTVAVP-SAALLSVHPLPPHPPARAHAPALGDLLAARALVADMFSVYALDVAAELGVPGYLLFCTGATLAVFLRLPFSSPGVRPLPHL-ARGILVNTFDALEGPGVAALRPVYCVGPLT--RHPCLAWLDAQPERSVVFLCFGSRGALSPEQVSEMATGLERSEQRFLWALRALPDGFLARTADRGVVVTSWVPQVAVLQHASTGAFVTHCGWNSTLEAVAAGVPMVCWPLDAEQWMNKVFIVEEMKIGIEVRPGALVQADIVDAILRRIMESDAQQGVLERVMAMKESAAAAWKEGGSSCTAFAEFLKDM
>LOC_Os01g50200.1
PVVLYPSPGMGHLVSMIELGKVFAARGLAVTVVVV-GPFLMTFHRLPPP---RLSNPGLRDFL--VVLIIDFFCNAALDVADELGVPAYMFYTSGAELAFFLYLPLTNPGIPSFPHS-TQGFLVNTFRSLEPRAVETIAPVYCIGPLK--SEECLAWLDTQPNGSVVFLCFGSIGLFSAEQIKEVAAGLEASGQRFLWVVRSLPKGFLERTKGRGLVVKSWAPQRDVLAHAAVGGFVTHCGWNSVLESIVAGVPMLAWPLYAEQRMNRVFLEKEMRLAVAVEDDGTVKAEEVAAKVRWLMESDGGRALLERTLAAMRRAKAALRDGGESEVTLARLVESW
>LOC_Os01g53370.1
PIVIYPPPGMSHLVSTVELGKLLAAQGLDITIVLH-TSFLLSFHRLPP----RSSGPDLRDFL--AVLIIDFFCYSALNIGAELGIPTYFFLTTCIAVAFMLYLPVNSPGIPPIPHL-AHGVMVNSCRSLERRAADAVVPLHCIGPLK--RHECLAWLDAQPKDSVLFLCFGSMGVFSVEQIKQVAVGLETSGHRFLWVVRRFPEGFLRRTKGRGLVVMSWAPQREVLEHGAVGGFVTHCGWNSVLEAVTAGVPMLAWPLYAEQRMNKVFLVEEMRLAVAVE--GVVTAEEIQEKARWIMDSDGGRELRERTLAAMREVKEALSDKGEFKIALLQLTSQW
>LOC_Os01g53380.1
--------------------------------------------------------------M----------------------------------------------------------------------------------------------------------------------------------------VEKFPEGFLRRTKGRGLVVMSWAPQRKVLEHSAVGGFVTHCGWNSMLEALTAGVPMLAWPLYAEQRMNKVFLVEEMRLAVAVE--GVVTAEEIQEKARWIMDSNGGRELRERSLAAMWEVKEALSDKGEFKIALLQLTSQW
>LOC_Os01g53390.1
---------MTCL---------------------------------------RASGPDLCDFL--AVLIIDFFCYSALDVGAELRIPTYFFLTTCIALAFLLYLPINSPGIPPIPHL-SHGVMVNSCHSLERRAADAIVPLHCIGPLK--RHECLAWLDAQPKASVLFLCFGSLGVFSVEQIKQVAVGLETSGHRFLWVVRPFPEGFLRRTKGRGLVVISCSPQREVLEHGAVGGFVSHCGWNSVLEAVTAGVPMLAWPLYAEQRMNKVFLVEEMRLAVGVE--GIVTAEEIQEKARWLMDSDGGRELRERTLAAMREVKEAPSDKGESKMTLLELVSQW
>LOC_Os07g32010.1
ALVLLPEWGSGHLMSMLESCKRVLLAGFSITLLVM-EAHVIRFHRLP-PPAD------VEEFIPVAALVLDMFAAPMVDVARDLGVPSYVFMSSTGALALMLHLPLVEPGLPPLPSM-ATGIIANTADELEPGPLAAIAPVYPIGPVS--PHECIAWLDGQPPASVVFLCFGSMGWFEAAQVVEITAALERSGHRFLWVLRGLPEGFLERTKGRGMVWPTWAPQKEILAHPAIGGFVTHGGWNSVLESLWHGVPMAPWPLYAEQHLNAFELVRDMGVAVPLGD-NFVEAAELERAVRSLMASEEGKKAREKAAEMKAVCRSAVAAGGSSHAALQRLSEAL
>LOC_Os07g31960.1
NVLLLPEAGSGHLMSLIEAGKRLLAHGVTVTVLVV-DAHVVRFHRLPPPPMG-----NVQEFK-AAALVVDFFATGVLDAAREAGVPTYVYFTSTAALALMLRLPLVDPGLPPVPSL-ADGIIINTVAELEPALLAAIAPLYPIGPVD----RCVRWLDAQPPASVLFLCFGSMGWFDAAKAREVAAGLERSGHRFLWALRGLPEWFLERTKGRGLVWPTWAPQKEILAHAAIGSFVTHCGWNSTLESLWHGVPLVPWPLYAEQRLNAFELVRDMGVAVPLGD-SFVEAAELERAVRSLMASEVGRKVREKAAEMKAVCRNAVAPGGSSYAALQRLLGAI
>LOC_Os07g32020.1
TLVLLPTWGTGHLMSLLDAGKRLLGCRLSLTVLVM-AATVIRFRHLP-PPTG------VEEFVPVAGLVIDFFCTTLLDVARELAVPAYVYFTSNAALALLLRLPLVEPGLPPVPSL-ANGIIVNTVREIERSVLAAIAVIHPVGPVS--PHECVRWLDAQPPASVVFLCFGSMGSLAPPQVLEVAHGLERSGHRFLWVLRGLPEGFLERTTGRALVWPTWAPQKEILAHAAVGGFVTHGGWNSTLESLWFGVPMVPWPLYAEQHLNAFTLVAAMGVAVAMKN-NFVEASEVERAVRSLMGSEEGRKAREKAAEMKAVCRKAVEEGGSSDMAVHKLYEEL
>LOC_Os07g32620.1
TVVVLPVWGAGHFMPMIEAGKRLLR--LSVTVLLM-AAQVISFRHLP-MPTG------VEEWIPVAALVTDIFCTPALEVSRELGVPGYVYFPCSASLALLLRSPLVEPGLPPVPAL-ATGVIVNTAAELEQSVLAAIATVYPIGPVS--PHECVRWLDAQPPASVLFLCFGSKGLLPPPKVREIAAALERSGHRFLWVLRGLPEGFLERTKGRGLVWPTRAPQKEILAHAAVGGFVTHCGWNSILESLWFGVPVLPWPLDAEQHFNAFTLVAHLGVAVPLGD-NFVEAAELERAVRSLMASDEGRKARAKAAETRAVCRKAVEEGGSSSTAFQRLTDDI
>LOC_Os07g32630.1
TVVLLPVWGAGHFMPMIEAGKRLLR--LSVTVLLM-AAQVISFRHLP-MPTV------IEEWVPVAALVTDIFCTPALDVAAELGVPSYVYFTSGAVLELLLYSPLVEPGLPPVPVL-ATGFIVNTAAELEQSVIDAIATVYAIGPVA--PHECVRWLDAQPPASVLLVCFGSKGLLPPPKVREIAAALERSEHRFLWVLRGLPEGFLDKTKGRGLVWPTRAPQKDILAHAAVGGFVTHCGWNSILESLWFGVPMLPWPLDNEQHANAFLLVSVLGVAVPLRD-NFVEAAELERAVSTLLGDGEGRKAREKAVAVKAACRKAVEKGGSSDAAFQRLAEEI
>LOC_Os07g32060.1
TVVLIPFCVSGHLTPMLEVGKRMLRSRMSLTVLLA-DEIIVRFHCLP-LPDF-------EDFIRVAAVVLDWFCTTLLDVTRDLGLPGYVFFTSAASLSLLLRLPLVDPGLPPVPLL-AAGIIVNTVAELEPAVLEAIAAIYTVGPVS--PHECVRWLDAQPRASVVFLCFGSMGSFAPPQVLEIAAGLERSGHRFLWVLRGLPEGFLERTKGRGMVWPTWAPQKDILAHAAVGGFVTHGGWNSTLESLWHGVPMAPWPLYAEQHLNAFELVRDMGVAVEMEG-NLVEAAELERAVRCLMGSEEGRMAREKAAAAKAACRNAVDGGGSSIAALRKLTQEM
>LOC_Os07g37690.1
TIVLLPAWGSGHFMSALEAGKRLLV--VSLTVLVM-EAHVVTFRRLP-HPTG------TEEFMPVAAVVVDLFFTPLLDAAHELSLPAYVYFASTAALALMLRLPLLGPGLPPVPYM-AKGIIVNSSVELEGAVLAAIAAIHAIGPVW--PHECVRWLDAQPAASVVFLCFGSIGFLDAAQVRELAAGLERSGHRFLWVLRGLPEGFLEATAGRGMVWPRWAPQKDILGHAAVGGFVTHCGWNSVLESLWFGVPMATWPLYGEQHLNAFEAVASMGVAVELRDGSLVEAAEVERAVRRLMGSSE---AREKAAEVSAACRKAVEEGGSSHAALQRLVREI
>AT2G18560.1 | UDP-Glycosyltransferase superfamily protein | Chr2:8059696-8060838 FORWARD LENGTH=380 | 201606
----------------------------------------------------REMKSTVRDAVKPTVMIVDFFGTALLSIT-DVGVTKYVYIPSHAWLALIVYL---PPGCKPVGELLSDGVLVNTWGELQGKTLAALRPVYPIGPIR-KPNSTFEWLDKQEERSVVYVCLGSGGTLSFEQTMELAWGLELSCQSFLWVLR-LPEGFLDRTRGVGLVVTQWAPQVEILSHRSIGGFLSHCGWSSVLESLTKGVPIIAWPLYAEQWMNATLLTEEIGMAIRTSSKKVISREEVASLVKKIVAEEEGRKIKTKAEEVRVSSERAWTHGGSSHSSLFEWAKRC
>AT2G18570.1 | UDP-Glycosyltransferase superfamily protein | Chr2:8063429-8064841 FORWARD LENGTH=470 | 201606
HALLVASPGLGHLIPILELGNRLSSV-IHVTILAV-TSGSCQITEIPVEPDARAMKPAVRDAVKPTVMIVDFLGTELMSVADDVGMTKYVYVPTHAWLAVMVYL---PPGCKPVGELMSDGVLVNTWEELQGNTLAALRPVYPIGPIR-KPNSIFEWLDEQRERSVVFVCLGSGGTLTFEQTVELALGLELSGQRFVWVLR-LPEGFLDRTRGVGIVVTQWAPQVEILSHRSIGGFLSHCGWSSALESLTKGVPIIAWPLYAEQWMNATLLTEEIGVAVRTSSERVIGREEVASLVRKIMAEEEGQKIRAKAEEVRVSSERAWSKDGSSYNSLFEWAKRC
>AT5G26310.1 | UDP-Glycosyltransferase superfamily protein | Chr5:9234739-9236184 FORWARD LENGTH=481 | 201606
HAAMFSSPGMGHVLPVIELAKRLSAN-FHVTVFVL-ETDAVDIVNLPVDPNAREAVPTLRSKINPTALIIDLFGTDALCLAAELNML-YVFIASNARLGVSIYY---PPGCEPVRDIMADGILVNTWEEMEPKSLKSLQPVYPVGPLR-TDHPVFDWLNKQPNESVLYISFGSGGSLTAQQLTELAWGLEESQQRFIWVVR-LPEGFVTRTCDRGFMIPSWAPQAEILAHQAVGGFLTHCGWSSTLESVLCGVPMIAWPLFAEQNMNAALLSDELGISVRVDKEA-ISRSKIEAMVRKVMAEDEGEEMRRKVKKLRDTAEMSLSIGGSAHESLCRVTKEC
>AT5G66690.1 | UDP-Glycosyltransferase superfamily protein | Chr5:26625155-26626600 FORWARD LENGTH=481 | 201606
HAAMFSSPGMGHVIPVIELGKRLSAN-FHVTVFVL-ETDAVDIVKLPVDPDDRAAVPALRSKIKPTALIVDLFGTDALCLAKEFNML-YVFIPTNARLGVSIYY---PPGCEPVRDTLADGILVNTWEEMEPKSLKSLLPVYPIGPLR-TDHPVLDWLNEQPNESVLYISFGSGGCLSAKQLTELAWGLEQSQQRFVWVVR-LPEGFVSRTSDRGFVVPSWAPQAEILSHRAVGGFLTHCGWSSTLESVVGGVPMIAWPLFAEQNMNAALLSDELGIAVRLDKED-ISRWKIEALVRKVMTEKEGEAMRRKVKKLRDSAEMSLSIGGLAHESLCRVTKEC
>AT3G50740.1 | UDP-glucosyl transferase 72E1 | Chr3:18855348-18856811 REVERSE LENGTH=487 | 201606
HVAMFASPGMGHIIPVIELGKRLAGS-FDVTIFVL-ETDAVDIVGLPVDPSARETIPTIRSKIKPTALIVDLFGLDAIPLGGEFNML-YIFIASNARLAVALFF---PPGCEPVRDTLCDGIIVNTWDDMEPKTLKSLQPVYPIGPLR-TNHPVLDWLNKQPDESVLYISFGSGGSLSAKQLTELAWGLEMSQQRFVWVVR-LPEGFVSRTHERGFMVSSWAPQAEILAHQAVGGFLTHCGWNSILESVVGGVPMIAWPLFAEQMMNATLLNEELGVAVRSKSEGVITRAEIEALVRKIMVEEEGAEMRKKIKKLKETAAESLSCGGVAHESLSRIADES
>AT1G01390.1 | UDP-Glycosyltransferase superfamily protein | Chr1:148319-149761 REVERSE LENGTH=480 | 201606
HIAIMPSPGMGHLIPFVELAKRLVQHDFTVTMII-SPSKAIASVFLPDVPSTTRSNPALRELFLPAVLVVDMFGADAFDVAVDFHVSPYIFYASNANLSFFLHLPLTEPGCVPITDFLAKGILVNSFVDLESNAIKALQTVYPIGPLN-DKFGCLSWLDNQPFGSVLYISFGSGGTLTCEQFNELAIGLAESGKRFIWVIRSLPIGFLDRTKEKGLVVPSWAPQVQILAHPSTCGFLTHCGWNSTLESIVNGVPLIAWPLFAEQKMNTLLLVEDVGAA--LRDG-IVRREEVVRVVKALMEGEEGKAIGNKVKELKEGVVRVLGDDGLSSKSFGEVLLKW
>AT1G01390.2 | UDP-Glycosyltransferase superfamily protein | Chr1:148319-149812 REVERSE LENGTH=497 | 201606
HIAIMPSPGMGHLIPFVELAKRLVQHDFTVTMII-SPSKAIASVFLPDVPSTTRSNPALRELFLPAVLVVDMFGADAFDVAVDFHVSPYIFYASNANLSFFLHLPLTEPGCVPITDFLAKGILVNSFVDLESNAIKALQTVYPIGPLN-DKFGCLSWLDNQPFGSVLYISFGSGGTLTCEQFNELAIGLAESGKRFIWVIRSLPIGFLDRTKEKGLVVPSWAPQVQILAHPSTCGFLTHCGWNSTLESIVNGVPLIAWPLFAEQKMNTLLLVEDVGAA--LRDG-IVRREEVVRVVKALMEGEEGKAIGNKVKELKEGVVRVLGDDGLSSKSFGEVLLKW
>AT1G01420.1 | UDP-glucosyl transferase 72B3 | Chr1:154566-156011 REVERSE LENGTH=481 | 201606
HVAIIPSPGIGHLIPLVELAKRLLDNHFTVTFII-PPSKAIASVFLPDVPSTTRSNPALRELFLPAVLVVDLFGTDAFDVAAEFHVSPYIFYASNANLTFLLHLPLTEPGCVPITDFVAEGILVNSFVDLEPNTIKIVQPVYLIGPLN-DEYKCLNWLDNQPFGSVLYVSFGSGGTLTFEQFIELALGLAESGKRFLWVIRSLPQGFLDRTKEKGLVVGSWAPQAQILTHTSIGGFLTHCGWNSSLESIVNGVPLIAWPLYAEQKMNALLLV-DVGAA--LRDG-VVGREEVARVVKGLIEGEEGNAVRKKMKELKEGSVRVLRDDGFSTKSLNEVSLKW
>AT1G01420.2 | UDP-glucosyl transferase 72B3 | Chr1:154566-156020 REVERSE LENGTH=484 | 201606
HVAIIPSPGIGHLIPLVELAKRLLDNHFTVTFII-PPSKAIASVFLPDVPSTTRSNPALRELFLPAVLVVDLFGTDAFDVAAEFHVSPYIFYASNANLTFLLHLPLTEPGCVPITDFVAEGILVNSFVDLEPNTIKIVQPVYLIGPLN-DEYKCLNWLDNQPFGSVLYVSFGSGGTLTFEQFIELALGLAESGKRFLWVIRSLPQGFLDRTKEKGLVVGSWAPQAQILTHTSIGGFLTHCGWNSSLESIVNGVPLIAWPLYAEQKMNALLLV-DVGAA--LRDG-VVGREEVARVVKGLIEGEEGNAVRKKMKELKEGSVRVLRDDGFSTKSLNEVSLKW
>AT4G01070.1 | UDP-Glycosyltransferase superfamily protein | Chr4:461858-463300 REVERSE LENGTH=480 | 201606
HVAIIPSPGMGHLIPLVEFAKRLVHLHLTVTFVI-PPSKAISSVFLPDLSSSTRSNPELRKVFLPTALVVDLFGTDAFDVAVEFHVPPYIFYPTTANLSFFLHLPLTEPGCVPVADFLAEGILVNTFFELEPNAIKALQPVYPVGPLN-EESECLKWLDNQPLGSVLYVSFGSGGTLTCEQLNELALGLADSEQRFLWVIRSLPPGFLERTKKRGFVIPFWAPQAQVLAHPSTGGFLTHCGWNSTLESVVSGIPLIAWPLYAEQKMNAVLLSEDIRAA--LRDG-LVRREEVARVVKGLMEGEEGKGVRNKMKELKEAACRVLKDDGTSTKALSLVALKW
>LOC_Os11g38650.1
HVAMLVTPGMGHLIPLAELAKRLAARHVTSTLLT-A-SATIESVSLPDLPADVRLVPALTAILL-VAFVADLFGADSFDAARDAGVPRYLFFPTNLHLTLLLHLPLSEPGCVPIPDILADAILVNSFDAVEPDAARVLRPVFPIGPLQ-PRAACLDWLDRQPDRSVIFVSFGSGGALPTEHMRELALGLELSGQRFLWVVRSLPEGFVERTKEVGLLVPSWAPQTKVLAHRATGGFLTHCGWNSVLESLVHGVPMVAWPLFAEQRQNAVMLTEGAGAA--IR-----GKEKIAAVVREMMVGERGAAVRAKVAELQKMATDGLRDGGAATSALDEVVDKW
>LOC_Os02g14630.1
RVVLLASPGAGHLIPLAELARWLADHHVAPTLVT-EHPDAVATATLPDLPADHRSLPNLRALL-LAALVPDIFCAAALPVAAELGVPGYVFVPTSLALSLMRRTVLAEPGGVSLREVPAAGFLANSFYELEPAAVEEFKPAYPVGPFR-GESACLEWLDLQPAGSVVFVSFGSAGTLSVEQTRELAAGLEMSGHRFLWVVRMLPDGFLERTSGRGLAVAAWAPQVRVLSHPATAAFVSHCGWNSTLESVAAGVPMIAWPLHAEQTVNAVVLEESVGVA--VREDAVVTREEIAAAVKEVMEGEKGRGMRRRARELQQAGGRVWSPEGSSRRALEEVAGKW
>LOC_Os02g14680.1
HVVLLASPGAGHLIPLAELARRLADHHVAPTLVT-DNPDAVATATLPDIPADHRSLPHLRVLL-TAALVPDFFCAAALSVAAELGVPGYIFFPTSITLYLMRRTVLAEPGGVSLREFPAAGFLANSFYELEPAAVEDSKPAYPVGPFR-GESACLEWLDLQPAGSVVFVSFGSFGVLSVEQTRELAAGLEMSGHRFLWVVRMVPDGFLERTRGRGLAVAAWAPQVRVLSHPATAAFVSHCGWNSTLESVATGVPMIAWPLHSEQRMNAVVLEESVGMA--LREDTVVRRGEIAVAVKEVMEGEKGHGVRRRARELQQAAGRVWSPEGSSRRALEVVAGKW
>LOC_Os02g14570.1
HVVLMASPGAGHLIPLAELARRLVSDHFAVTVVT-SDPATVATAVLPDLPADRRSVPHLRPLVPAAAIVCDFFGTPALALAAELGVPGYVFFPTSISISVVRSVVLAEPGCAPLRDIPADGFLVNSFPEMEPGAAEAFRPVYLVGPFR-DESACLEWLDRQPAGSVVYVSFGSGGALSVEQTRELAAGLEMSGHRFLWVVRMLPEGFVERTNGRGLAVASWAPQVRVLAHPATAAFVSHCGWNSALESVSSGVPMIAWPLHAEQKMNAAILTEVAGVA--L-VA-VVSREEVAAAVKELMDGEKGSAARRRARELQAAAARAWSPDGASRRALEEVAGKW
>LOC_Os02g14540.1
----------------------------------------------------RRFVPQLRALVTTAAIVCDFFGTPALALVAELGVPGYVFFPTSISISVVRSVVLAEPGCAPLREIPADGFLVNSFPEMEPGAAEAFRPVYLVGPFR-DESACLEWLDHQPAGSVVYVSFGSGGALSVEQTAELAAGLEMSGHNFLWVVRMLPEGFVERTSGRGLAVASWAPQVRVLAHPATAAFVSHCGWNSTLESVSSGVPMIAWPLYAEQKMNTVILTEVAGVA--LRGG-VVSRKEVAAAVKELMDGEKGSAVRRRARELQAAAARAWSPDGASRRALEEVAGKW
>LOC_Os02g14590.1
---------------MAELARRLVAFHCAATLVT-SLDAHVAAVTLPDVPADRRSLPNLRQFLGVAALVSDFFCGVVLDLAVELGVPGYVFVPSNTALAFMRRFVVAEAGDVTIRDMPADGFLVNSFAEMESTIVEEFKPVYPVGPFR-GELACLEWLDRQPAGSVVFVSFGSAGMLSVEQTRELAAGLEMSGHGFLWVVRMLPDGFLERTSGRGLAVASWAPQVRVLSHPATAAFVSHCGWNSALESVSAGVPMVPWPLYAEQKVNAVILTEVAGVA--LRGG-VVTREEVAAAVEELMDGEKGSAARRRAREMQAAAARARSPGGASHRELDEVAGKW
>LOC_Os01g43280.1
HVVLLASPGAGHLLPVAELARRIVEYDFTATIVT--SSAEISIAALPDLPADRRALPHLRDLLGVAVFLSDLLSPRALAVAAELGIPRYVFCTSNLMLTSFLHNPLTEPGCVPLHDLVADGFLVNTFDAMEHDTAVAFKPAYAVGPFR-ANDACIRWLDDQPDGSVLYVCLGSGGTLSTEQTAEVAAGLEASGQRFLWVVRYLPEGFLERTKGTGLAVPMWAPQVEILNHRAVGGFVSHCGWNSTLETVAAGVPMVAWPLYAEQRMNAVMLSSRAGLA--LRED-VVTRDEVAAVARELITGEKGAAARRKARELREAAAKATAPGGPSRQAFEAVVGAW
>LOC_Os01g43270.1
HVVLLPSPGAGHVAPAAQLAARLATHHCTATIVT--STARVTATALPDLPADRRTLPHLRELLGVTTLLTDMLCPAALAVAAELGIPRYVFFTSNLLLTTLLYTPLTEPGCVPLHDLIADGFLINTFDAMEHDTLVAFKPAYAVGPLR-ANDVCIRWLDEQPDGSVLYVCLGSGGTLSVAQTAELAAGLEASGQRFLWVVRFLPEGFVERTKGAGLAVPLWAPQVEVLNHRAVGGFLSHCGWNSTLEAASAGVPTLAWPLFAEQKMNAVMLSERVGLALRVR---VVTREEVASAVRELMAGKKGAAAWKKARELRAAAAVASAPGGPQHQALAGMVGEW
>LOC_Os05g12450.1
RVLLLCSPCLGHLIPFAELARRLVADHLAATLLF-PPSEQVDLVALPALPGDARSVPRVRDVAPLAALVVDMIGAPARAVAEELGVPFYMFFTSPWMLSLFLHLPLDEPGCVPIHDLPADGVLVNTFRELEP----AIGPVHAVGPLW-RDHECLSWLNQQPRGSVVYVSFGSGGTLTWQQTAELALGLELSQHRFIWAIKRLPEGFIERTRGVGLLVPSWAPQTSILGHASIGCFLTHCGWNSTLESVSNGVPMIAWPLYAEQKMNAAMMEVQAKVA--IRER-FIMNEEIANTIKRVMKGEEAEMLKMRIGELNDKAVYAL-SRGCS--ILAQVTHVW
>AT2G29710.1 | UDP-Glycosyltransferase superfamily protein | Chr2:12698717-12700120 FORWARD LENGTH=467 | 201606
ELIFIPTPTVGHLVPFLEFARRLIEQ-IRITFLL-SHLDSVRFIDVPEEKPTETNVPLVQNIITVKGFVADFFCPMI-DVAKDASLPFYVFLTSNSGLAM---MQLHDPGFPP---LPANGILVNTSFDIEPTSLNHFLSVYAVGPIN--CDESMKWLDAQPEASVVFLCFGSMGSLRGPLVKEIAHGLELCQYRFLWSLRTLPEGFMDRVSGRGMIC-GWSPQVEILAHKAVGGFVSHCGWNSIVESLWFGVPIVTWPMYAEQQLNAFLMVKELKLAVELKSGEIVSANEIETAISCVMNKDN-NVVRKRVMDISQMIQRATKNGGSSFAAIEKFIHDV
>AT2G29730.1 | UDP-glucosyl transferase 71D1 | Chr2:12703652-12705055 FORWARD LENGTH=467 | 201606
ELIFIPTPTVGHLVPFLEFARRLIEQ-IRITILL-SHLDTVRFIDVPEEKPTERNIPLVRNIVKVKGLVVDFFCPMI-DVAKDISLPFYVFLTTNSGLAM---MQLHDPGFPP---LPANGILVNSSFDIEPYSVNHFLSVYAVGPID--RDELMKWLDDQPEASVVFLCFGSMARLRGSLVKEIAHGLELCQYRFLWSLRKLPEGFLDRVDGRGMIC-GWSPQVEILAHKAVGGFVSHCGWNSIVESLWFGVPIVTWPMYAEQQLNAFLMVKELKLAVELKSDEIVNANEIETAIRYVMDTDN-NVVRKRVMDISQMIQRATKNGGSSFAAIEKFIYDV
>AT2G29740.1 | UDP-glucosyl transferase 71C2 | Chr2:12706747-12708171 FORWARD LENGTH=474 | 201606
ELIFIPFPIPGHILATIELAKRLISH-IHITILH-PQSDTIRLITLPQNPPPKKMVPLVRNALHVAGLVLDFFCPLI-DVGNEFNLPSYIFLTCSASLGM---MKLNTPGFSP---LPAKGILVNSFESLERNAFDYFDPVYPIGPIC--EDRILKWLDDQPESSVVFLCFGSLKSLAASQIKEIAQALELVGIRFLWSIRTLPDGFMNRVMGLGLVC-GWAPQVEILAHKAIGGFVSHCGWNSILESLRFGVPIATWPMYAEQQLNAFTIVKELGLALEMRYGEIVKADEIAGAVRSLMDGE--DVPRRKLKEIAEAGKEAVMDGGSSFVAVKRF----
>AT2G29750.1 | UDP-glucosyl transferase 71C1 | Chr2:12709902-12711347 FORWARD LENGTH=481 | 201606
ELVIIPFPFSGHILATIELAKRLISQ-IHITILY-PQADTIRLVTLPQDPPPKKMVPIIREALRVAGLVLDFFCPMI-DVGNEFNLPSYIFLTCSAGLGM---MKLHIPGYSP---LPAKGILVNSYTALEPNGFKYFDTIYPIGPIC--EDRIITWLDDQPESSVVFLCFGSLKNLSATQINEIAQALEIVDCKFIWSFRTLPHGFMDRVMDQGIVC-GWAPQVEILAHKAVGGFVSHCGWNSILESLGFGVPIATWPMYAEQQLNAFTMVKELGLALEMRDGDIVKADEIAGTVRSLMDGV--DVPKSKVKEIAEAGKEAV-DGGSSFLAVKRFIGDL
>AT1G07260.1 | UDP-glucosyl transferase 71C3 | Chr1:2227748-2229178 REVERSE LENGTH=476 | 201606
EIIFVTYPSPGHLLVSIEFAKSLIKR-IHITILY-PQAHLIRLLALPQNPPPKKTVPLVRDALRVVGLVIDFFCPMI-EVANELNLPSYIFLTCNAGLSM---MKLHTPGYSP---LPAKGILVNSVTCLEQNAFDYFAPVYPVGPVS--DDRIMRWLEDQPESSIVYICFGSLGIIGKLQIEEIAEALELTGHRFLWSIRTLPEGFLDRTASKGLVC-DWAPQVEVLAHKALGGFVSHCGWNSVLESLWFGVPIATWPMYAEQQLNAFSMVKELGLAVELRYGEIVKAEEIAGAIRSLMDGE--DTPRKRVKEMAEAARNALMDGGSSFVAVKRFLDEL
>AT1G07250.1 | UDP-glucosyl transferase 71C4 | Chr1:2225963-2227402 FORWARD LENGTH=479 | 201606
ELIFIPVPSTGHILVHIEFAKRLINL-IHITILN-PHASVIRLHDLPQDPPPKKNTPLIKDAVQVAGLVLDLFCSLVKDVGNELNLPSYIYLTCNARLGM---MKIHIPGFAP---MPAKGILVNSFTELEPHPFDYFSPVYPVGPIS--DDQIVGWLDDQPESSVVFLCFGSRGSVDEPQVKEIARALELVGCRFLWSIRTLPEGFMGRVAGRGLVC-GWAPQVEVLAHKAIGGFVSHCGWNSTLESLWFGVPVATWPMYAEQQLNAFTLVKELGLAVDLRRGGLVTCDEIARAVRSLMDGG--DEKRKKVKEMADAARKALMDGGSSSLATARFIAEL
>AT1G07240.1 | UDP-glucosyl transferase 71C5 | Chr1:2223889-2225331 FORWARD LENGTH=480 | 201606
ELIFVPLPETGHLLSTIEFGKRLLNL-ISITILS-PHADAIRIISLPHDPPPHKNIPCLRKTIHVAGLILDFFCGLI-DIGREVNLPSYIFMTSNFGLGV---LQLQTPAFRP---LPAKGILVNSFTQVEPYAAEHFSHVYPVGPVN--QKEMMKWLDEQPDSSVLFLCFGSMGVFPAPQITEIAHALELIGCRFIWAIRTLPEGFVDRTMGRGIVC-SWAPQVDILAHKATGGFVSHCGWNSVQESLWYGVPIATWPMYAEQQLNAFEMVKELGLAVEIRGDEIVSADEIATAVRSLMDSD--NPVRKKVIEKSSVARKAVGDGGSSTVATCNFIKDI
>AT3G21760.1 | UDP-Glycosyltransferase superfamily protein | Chr3:7667099-7668556 FORWARD LENGTH=485 | 201606
ELVFIPSPGDGHLRPLVEVAKLHVDR-LSITIII-SNSSSLSYNVLSDKPDSDNFKPQVKATVRLAGFVVDMFCMMI-DVANEFGVPSYMFYTSNATLGLQVHVELKDPCLPP---FPTKGILVNTFAELEPQAMKFFSTVYTVGPVN--KSEILRWLDEQPRKSVVFLCFGSMGGFREGQAKEIAIALERSGHRFVWSLRRLPEGFLERTAEIGKIV-GWAPQSAILANPAIGGFVSHCGWNSTLESLWFGVPMATWPLYAEQQVNAFEMVEELGLAVEVR-FELMTAEEIERGIRCLMEQD--SDVRSRVKEMSEKSHVALMDGGSSHVALLKFIQDV
>AT3G21790.1 | UDP-Glycosyltransferase superfamily protein | Chr3:7676927-7678414 REVERSE LENGTH=495 | 201606
ELVFIPYPGIGHLRSTVEMAKLLVDR-LSISVII-GEVGALRYEVISDQPTIKNQEPKVRSTVKIAGFVLDMFCSMV-DVANEFGFPSYMFYTSSAGLSVTYHVQLNDPSLPP---LPMKGILVNTVAELEPYVLKFL-PVYPVGPLH--KLEIIRWLDQQPPSSVVFLCFGSMGGFGEEQVREIAIALERSGHRFLWSLRRLPEGFFDRTKDIGKVI-GWAPQVAVLANPAIGGFVTHCGWNSTLESLWFGVPTAAWPLYAEQKFNAFLMVEELGLAVEIRHLATVTAEEIEKAIMCLMEQD--SDVRKRVKDMSEKCHVALMDGGSSRTALQKFIEEV
>AT4G15260.1 | UDP-Glycosyltransferase superfamily protein | Chr4:8714065-8715144 FORWARD LENGTH=359 | 201606
-----------------------------------------------------------------------MFCSMI-DIANEFGVPCYMIYTSNATLGITLHVQMKDPCLPP---LPMKGILVNTVAELEPHALKMF-QAYPVGPVH--KLEVLRWLDDQPPKSVLFLCFGSMGGFTEEQTREVAVALNRSGHRFLWSLRRLPDGFLERTLDRGKVI-GWAPQVAVLEKPAIGGFVTHCGWNSMLESLWFGVPMVTWPLYAEQKVNAFEMVEELGLAVEIRLLEIVTAEDIERAIRCVMEQD--SDVRSRVKEMAEKCHVALMDGGSSKTALQKFIQDV
>AT4G15280.1 | UDP-glucosyl transferase 71B5 | Chr4:8719182-8720618 FORWARD LENGTH=478 | 201606
ELVFIPLPGIGHLRPTVKLAKQLIGS-LSITIII-GDASALHYESISKQPPTEKQKTKVRDAVKLAGFVVDMFCSMI-DVANEFGVPCYMVYTSNATLGTMLHVQMKDPSLPP---LPMKGILVNTVAELEPHALKMFNQVYPVGPVH--KSEILRWLDEQPSKSVVFLCFGSLGGFTEEQTRETAVALDRSGQRFLWCLRHLPEGFLERTLDRGKVI-GWAPQVAVLEKPAIGGFVTHCGWNSILESLWFGVPMVTWPLYAEQKVNAFEMVEELGLAVEIR-LETVTAEDIERAIRRVMEQD--SDVRNNVKEMAEKCHFALMDGGSSKAALEKFIQDV
>AT3G21780.1 | UDP-glucosyl transferase 71B6 | Chr3:7675051-7676490 REVERSE LENGTH=479 | 201606
ELVFIPSPAISHLMATVEMAEQLVDK-LSITVII-KNTSMLRYEIISDQQPTQSLKPLVRDAVRLAGFVVDMYCSMI-DVANEFGVPSYLFYTSNAGLGLLLHIQMEDPSLPP---LPTKGILVNTVPDLEPQALTFL-RAYPVGPLH--KSEILRWLDEQPPRSVVFLCFGSMGGFSEEQVRETALALDRSGHRFLWSLRRLPEGFFDRTANRGKVI-GWAEQVAILAKPAIGGFVSHGGWNSTLESLWFGVPMAIWPLYAEQKFNAFEMVEELGLAVEIK-LEIVTAEEIEKGIICLMEQD--SDVRKRVNEISEKCHVALMDGGSSETALKRFIQDV
>AT3G21800.1 | UDP-glucosyl transferase 71B8 | Chr3:7680243-7681685 REVERSE LENGTH=480 | 201606
ALVFVPFPILGHLKSTAEMAKLLVEQ-LSISIII-DDVSALHYEVISDQPTVDNHIPMVKRTVRLAGLVVDMFCSVI-DVANEVSVPCYLFYTSNVGLALGLHIQLKSPSLPP---LPMKGILVNTFAELEPYALESLHRAYPVGPLH--KSDILRWLDEQPPKSVVFLCFGSIGGFNEEQAREMAIALERSGHRFLWSLRRLPEGFFDRTKDKGKVI-GWAPQVAVLAKPAIGGFVTHCGWNSILESLWFGVPIAPWPLYAEQKFNAFVMVEELGLAVKIRQLVIVTAEEIERGIRCLMEQD--SDVRNRVKEMSKKCHMALKDGGSSQSALKLFIQDV
>AT3G21750.1 | UDP-glucosyl transferase 71B1 | Chr3:7664565-7665986 FORWARD LENGTH=473 | 201606
ELVFIPSPGVGHIRATTALAKLLVAS-LSVTLIV-DDASSLRYILLPDQTTDDSQKPQVRAVVRLAGIVVDMFCSMI-DIADEFNLSAYIFYTSNASLGLQFHVQLKDPTLPP---LPTKGILVNSVADMEPQALSFFSPVYAVGPID--KKEILHWLKEQPTKSVVFLCFGSMGGFSEEQAREIAVALERSGHRFLWSLRRLPKGFLDRTVEIGKII-SWAPQVDVLNSPAIGAFVTHCGWNSILESLWFGVPMAAWPIYAEQQFNAFHMVDELGLAAEVK-FEIVTADEIERGIKCAMEQD--SKMRKRVMEMKDKLHVALVDGGSSNCALKKFVQDV
>tr|A0A2K1IVG1|A0A2K1IVG1_PHYPA Glycosyltransferase OS=Physcomitrium patens OX=3218 GN=PHYPA_025203 PE=3 SV=1
HVVLIPWFGAGHTIPFLEIARRLAAE-IVITLVTT-DRHVLNVVKLLGSPDSRNVQPA-----PPVCVLHDLFVPWAQLAAENLKIE-HMFYSSSASMSCALQTRLGEPGLPPIPDLFADVVLINTYYDLEKPVLDALRFIYDIGPLPGETDPCILWLNTRPPSSVIYVSFGSMQTNSPPQLLEMALGLEASGSSFLWLVR-LPSGFEDHVKERGMCYSGWAQQMRILKHPAIGGFFSHCGWNSTLEAVCAGVPILGWPFKAEQHLNCRILVDTLRVAIEVESEKVVSKEEIEKKVRNLMQEEKGQLIRENMQRLRIKSREVLSQGGCSRQSFEAYASRP
>tr|A0A2K1IG01|A0A2K1IG01_PHYPA Glycosyltransferase OS=Physcomitrium patens OX=3218 GN=PHYPA_028797 PE=3 SV=1
HVVVVPNGAAGHAIPFLEFIKRMAAT-IVTTVVAS-DKHILQIIRLLGSPQSRGVQPA-----PPQCIVHDMFTEWAQEAAEALHIE-HLLYVSPACLSCDLESNLCDPGVPSIPEYPADAILLNTFYDLERPVLDALRCILDIGPLP-ERDPCISWLNTRPAKSVLYVSFGSAASHSASQLVDLALGLEASECSFLWIVR-LPPGFEGRVKDRGMCYSGWAPQMRILKHPAIGGFLSHCGWNSTLETVAAGVPVLAWPIKAEQHLIRRFLVDTLRIAVELKGDGLVSKEEIANKIRCLMVEEESQLLQLNIQKLMVKFKEAGALGGSSRLNFEAYAAQL
>lcl|Mp2g16630.1
HVLLLAVSLHAHIAGMVKLAVELAQRGVTVTYVGE-NEQALRLIS-PQIP--MNAQPVLDIF-GPTCIIADRLLATPLEAARLLGIPHYMFYSCGANARMLQMFPLGPDGFPPLRDMFTDALIMNTFYEFEAPIIEAIQKVFCVGPISLSS----LWLDSQAPESVIYMCFGSIAYVDPEQAREISQALEDSGHPFLWAFRPLPPGFEERMKGRGIVQCGWVPQLELLSHSSIGAFITHSGWNSVLEAVCVGVPMIAWPLPNDQGIITRHIVDFLKIAVEV-D-KIVGHAELGRAIRLIM-SEEGSACRSRLQELKRVADAAAADGGARSKAFGDLVASL
>lcl|Mpzg01360.1
HALVLPITMQAHIAGILRLCTDLATRGVAISFVAAENEELFHLISAPQLP--AVADPVLEKL-GPTCLISDRLLAFAQDVANELNIPHYQFYSCGAHVRILQEYPLGDAGLPPLREILVDGLIVNTFYEMDAPQVDAIRQLFLVGPLNFDSHDCLQWLDSRQPDSVLYICFGSLVRFTIEQIHELAIALEASGHDFLWVLGFLPPNFRSRTRDRGLILDGWVPQLHVLSHPSTGGFVTHCGWNSAIEGVTTGVPMIAWPLPNDQGTVCRHLVDELKIAVEV-SGNLVGREELEDAVRFLL-SEQGNDMRARVRELKKRADAAVAEGGARGKAMDDIVQSI
>lcl|Mp2g16640.1
HALVIPVCLQAHMVNIFRHAVELARRGVTITFVSAELDQVFNLLVQPDTP--LNAQPILQKL-GPTCIISDRILSFAHDAAHELNLPHYQFFSCGAN--CPTSYRLGDRGIPSLREVMADGFIVNTFYELEAPPIDAIHKLFLIGPVAFKDRDCMQWLDSRPARSVVYICFGSLTRFSPVQMSELALAVDATDQSFLWALGVLPPNFRARTSGRGMIVDGWVPQQQILAHPSIGGFVTHRGWNSVLESILSGVPMIAWPMNNDQFINCQHLVDVQKIAVEV-T-PPVSRVELEKGLRLLM-SEEGSGMRSRVLKLKMKAEASCTNELERLKNMINILNSI
>tr|D8SP13|D8SP13_SELML Uncharacterized protein OS=Selaginella moellendorffii OX=88036 GN=SELMODRAFT_157053 PE=4 SV=1
----------------------------------------------------------------------------------------------------------------------------------------------------------MLWLSKQPRRSVVYISLGSIVLLRLDQIEELAFALEASQQRFLWVLR-LPEGFRG---ERGLVVRSWVPQLAILGHESTGVFLTHCGWNSVLEGLCMGVLMLTLPSFSDQALNSR-MVEELQVAWRVSD--L-SRHSIEGLIRRAMEEP-----RQKIESLMATAR------------------NI
>lcl|Mp7g18730.1
HLLFIPMIMQAHFASAIRLAEKLSARGLKITIVTSTPEGLLSVEVVEPKS--KCMRPLLQRLLYPTCMLADRFFTWSKEYAEQLDIPRYAYASYAAVTRLMQVYHFD-PGLE-LSDLPAEGVVMNSFSELESKAVEAIRRVFPVGPID--DAECMEWLEKQPTKSVLYVCLGSQVVLEKEQIGHLARALDASHQTFLWVLRGLPEGFLTRTCGRGLVVTGWVGQLQVLAHPSVGGFVSHCGWQSVLESMTCGVPIIGWPHVAEQHFNCRYVQQVLKAGIGIR----VEQLEFENAFKLFS-EKLGKALAFNAASFGRKAAAAVSRGGSSDKAIDDLIESI
>lcl|Mp2g24650.1
HLLFIPMIMQAHFAPAIRLAEKLSARGLKIIIVTSTPEGLLSVEVVEPKG--KCMRPLQQRLLYPTCMLADKFFTWSKEYAEQLDIPRYAYISYAAVTRLMQVYHFD-PGLE-LSDLPADGVVMNSFSELESKAVEAIRRVFPIGPID--DAECMEWLEKQPTKSVLYVCLGSQVVLEKEQIGHFARALDASQQTFLWVLRGLPEGFLTRTCGRGLVVTGWVGQLQVLAHPSVVGFVSHCGWQSVLESMTFGVPIIGWPHGAEQHFNCRYVQQVLKAGIGIR----VDQLEFENAFKLFS-EKLGKALAFNAASFARKAAAAVSRGGSSNEAIDELIESI
>lcl|Mp2g24650.2
-----------------------------------------------------------------------------QEYAEQLDIPRYAYISYAAVTRLMQVYHFD-PGLE-LSDLPADGVVMNSFSELESKAVEAIRRVFPIGPID--DAECMEWLEKQPTKSVLYVCLGSQVVLEKEQIGHFARALDASQQTFLWVLRGLPEGFLTRTCGRGLVVTGWVGQLQVLAHPSVVGFVSHCGWQSVLESMTFGVPIIGWPHGAEQHFNCRYVQQVLKAGIGIR----VDQLEFENAFKLFS-EKLGKALAFNAASFARKAAAAVSRGGSSNEAIDELIESI
>lcl|Mp6g17810.1
------------------------------------------VGVLEPQ-----------------------------------------------------------LAFT-GVDAAAEGVFRNSHASYETSFLCVIERVFPIGPID--DAECMEWLVKQPTKSVLYVCLGSQVVLEKEQMGHLARALDASQQTFLWVLRGLPDGFLTRTCGRGLVVTGWVGQLQVLAHPSVVGFVSHCGWQSVLEFMTCGVPIIGWPHVGEQYFNCRYVQQVLKAGI-------------------------------------------------------------
>lcl|Mp7g01270.1
HLLMVPMVQQAHISTAIRFAKKLSKRGVIITFVTKSPAVLITIEALDYQ---AGMQPLVQKLKGPTCILADRFLTWMKEVADELDLPRYAYASNAAITRLMQVHHID-PGLE-LRDIPADGIVFNSFSELEGTTIQHIHPIYPIGPLT--DEECLDWLALQPTKSVLYVCLGSQVRLFGEQISHLARALESSQQKFLWVLRNLPPGFSERTRGRGKVVTGWVGQLELLAHRSMRGFMSHCGWQSVMESLTYGVPILGWPHFAEQHLNCRYVQEILHAGLRVA----VQQHEFESSIKIFM-EAEGHAAAKGAAEIKLKAAAAVASGGSSDLALDELARSF
>lcl|Mp2g24660.1
RVLLIAFPSQENVAACCRLALGLTSKNVKVTFVAKSAPSFVEVEGL-EEP--KSMMPYLKKLITFTCLMADRYLPWSKDVAKRLEIPWFVFFGNSAMARMHQVAHLR-PGLT-LRDLLAAGLVINTFEDLELDTINSIQKLFLIGPLH--AQRCIEWFNRQIPCSVLYVHFGTISRLHPQEIVALAHALQSCQERFVWVLQDMIADLQRRVEGRGRIVGGWVPQTQLLCHPCVAAFLSHCDWTSCLDAVVAGIPVLAWPQISDQHANARLLSNVLEMAIPLTNASVLDEKDIETGIRMVM-GDEGKHAKHRAVVLRGKAASAVENEGESETNWEALVTEL
>lcl|Mp2g13210.1
HVLLLSFSSQAHIAACFRMGEALSCRGVTVTFVTSTDEQLINLVGL-GVE--EDLKPYFEELLGPTCVMADRFLFWTKDVAMELQIGWYLFFSNGSIARLHQYSQLG-PGLE-LRDLPADGLVLNTFEELERSVVNSLRLVFTIGPLT--DQKCVNWLNQQPPSSVLYVCFGTVFSLEQRQIEALAVALEDSQERFVWVLRDLPPNYETRIGDRGLVLGGWVPQPQLLTHPSIWGFLSHCGWSSCLDSVKAGVPVLAWPQGADQHANARLLESVWKTAILITDAHVVDHDELEAGIRLLM-GQEGRDARERAIDLRRKANAAVGSDGSSVVSLQRLVDHI
>lcl|Mp2g13180.1
HVLVISFAGQAHIATSFRLAKALAERGVTVTFATQSVEKLLNLVGVAHED--KRMQPYFQELLGPTCIMADRFLLWTKDIAEELEIPRYVFFSNCALARLRQAGHLG-PGFE-MRDLPAEGVILNTFSELEDSVIRSFQKVFCVGPLT--DKHCLNWLDNRSPASVLYICFGTVFRLDAKQAQELALALENSQQSFLWVVRNLPADYEERLSGRAMIVTGWVPQAQLLAHKAIFGFLSHCGWSSTLESISAGVPILAWPLSADQNLTCRYVVSVLRIAIEMTDVAIVEQSDIERAINLLM-EQQGQDKRARAQQLKRKATAAIAVNGSSYATLQELAELM
>lcl|Mp2g21770.1
HLLVLGFGSQAHVVNSFKVGMYLAERGVTITYVSQSPEKLIRTVGLAGYE--TRFQPYLEELIIPTAILADRFLQFAKDVAQKLEIKRYVFFSASVSPMMYMAVQLG-PGCD-MRDLPADGLVLNYFDDLGPRCLETLGKLFTIGPLN--KMQCFDWLDQQPTSSVLYVCFGSIFRPDAPQLYELALGLEASNQRFLLVLRQLPENFASRVSDRGLIVYGWVPQIQMLAHTSVGGFMSHCGWSSCLESFGSGVPMIAWPMAADQNPNCRYVVNELKVGIELTDMAFVEKDEIARAVEVLM-GEEGKATRARAQALRVKLGAALAVGGSSYRHLQELADHI
>lcl|Mp3g20540.1
HVLVIPLSSVSHVTSAVLLSAKLAKQDITVTIFTRSPEALIRLAI-EELP--MRAFQNMASA--PTCVIADMFCLWAQKLSQEQNLPCYAYFPSGANACLLQAFPLG-PGLPPLLELPANGVIINTFYELESHAIEAFLKVFTIGPLAREE-ECLEWLDRQPVSSVVYICYGSMAKWTAESLRELALALEASQCRFLWVLESLPAQFLERVGQRGRVVTYWVPQVQIIQHQALSCFMSHCGWNSTVESISGGVPMLCLPLGAEQNLNCRHIVDVVKVGIQVKD-GVPKQKDIENALQLMM-EEEGKMIRQRVLELKSMAAAAAVPGGSSSTSFQELINDL
>lcl|Mp8g01930.1
HALILPVPSHSHLVNLLALASKLAKNGITITVAGKAKE-VFNLLE-PDF---AGLVAAVEKF-IPTCIIADLFLNWTEDAAVRLGIQRYDFLASGVNARLYNDVPLG-QDVANLRDLPP--LVVNSFYELESRVIDGLAKIIPIGPITRPS-ELLDWLDTQPEASVIYICLGSMVRLDPPQIMQLALALESSNCRFLWALRDLPPDFQTKMKGRGLVTSSWAPQVQILKHPATAGFLSHCGWGSTVESLSSGVPMIGWPHYAEQYLNCRYLVDGLKVAMEVLD-DLVDQNEFRKVFALMM-GDHGKDLRDKCKLIKVHATAAVAPGGSSEKAFLELVEDI
>AT4G36770.1 | UDP-Glycosyltransferase superfamily protein | Chr4:17330217-17331590 REVERSE LENGTH=457 | 201606
HGALVASPGMGHAVPILELGKHLLNHGFRVTVFLTRSKSLIKFVIIPDL-SGKALKSSVMEL-RPRVFVVDLLGTEALEVAKELGIRKHVLVTTSAWLAFTVYMALE-PGCP-FED-PADGVFVNTWHSLEQ--IGSFDPVYPVGPLR--EHGVLDWLDLQPKESVVYVSFGSGGALTFEQTNELAYGLELTGHRFVWVVRPLPNGFLDRTKDIGLVVRTWAPQEEILAHKSTGGFVTHCGWNSVLESIVNGVPMVAWPLYSEQKMNARMVSGELKIALQIN--GIVKKEVIAEMVKRVMDEEEGKEMRKNVKELKKTAEEAL--N------MTH-ISAF
>AT2G15490.1 | UDP-glycosyltransferase 73B4 | Chr2:6761750-6763398 FORWARD LENGTH=484 | 201606
HILFFPFMAHGHMIPLLDMAKLFARRGAKSTLLTT-EKPIIGIKIFPGLPEGKYMKQQLESFIKPSALVADMFFPWATESAEKIGVPRLVFHGTSSFLCCSYNMRH-PPGLPGITQANSFGVLVNSFYELESSYADFYR--WHIGPLL-DEQECLKWLDSKTPGSVVYLSFGSGTGLPNEQLLEIAFGLEGSGQNFIWVVSKLPKGFEERNKGKGLIIRGWAPQVLILDHKAIGGFVTHCGWNSTLEGIAAGLPMVTWPMGAEQFYNEKLLTKVLRIGVNV---GKISRAQVEKAVREVI-GEKAEERRLRAKELGEMAKAAVEEGGSSYNDVNKFMEEL
>AT2G15480.1 | UDP-glucosyl transferase 73B5 | Chr2:6758817-6760452 FORWARD LENGTH=484 | 201606
HILFFPFMAQGHMIPILDMAKLFSRRGAKSTLLTT-EKPIIGIKIFPGLPEGKYMKQQLESFIKPSALVADMFFPWATESAEKLGVPRLVFHGTSFFLCCSYNMRH-PPGLPGITQANSFGVLVNSFYELESAYADFYR--WHIGPLL-DEQECLKWLDSKTPGSVVYLSFGSGTNFTNDQLLEIAFGLEGSGQSFIWVVRKLPEGFKERTTGKGLIIPGWAPQVLILDHKAIGGFVTHCGWNSAIEGIAAGLPMVTWPMGAEQFYNEKLLTKVLRIGVNV---GKISRAQVEKAVREVI-GEKAEERRLWAKKLGEMAKAAVEEGGSSYNDVNKFMEEL
>At4g34135
HVMFFPFMAYGHMIPTLDMAKLFSSRGAKSTILTT-QKPIIDIQIFPGLPEGRFFKDQLEKLLRPDCLIADMFFPWATEAAGKFNVPRLVFHGTGYFLCAGYCIGH-PPELPGITQIISSGVVLNSFYELEHDYADFYK--WHIGPLV-DEAECLKWLDSKKPNSVIYVSFGSVAFFKNEQLFEIAAGLEASGTSFIWVVRKLPEGFEERVKGKGMIIRGWAPQVLILDHQATGGFVTHCGWNSLLEGVAAGLPMVTWPVGAEQFYNEKLVTQVLRTGVSV--MGDISREKVDKAVREVL-GEAAEERRRRAKKLAAMAKAAVEEGGSSFNDLNSFMEEF
>At4g34131
HVVFFPFMAYGHMIPTLDMAKLFSSRGAKSTILTT-QKPIIDIQIFPGLPEGRFFKDQLEKLLRPDCLIADMFFPWATEAAEKFNVPRLVFHGTGYFLCSEYCIRH-PPDLPGITQIASSGVIVNSFYELEPDYADFYK--WHIGPLV-NEVECLKWLDSKKPDSVIYISFGSVACFKNEQLFEIAAGLETSGANFIWVVRKLPEGFEERVKGKGMIIRGWAPQVLILDHQATCGFVTHCGWNSLLEGVAAGLPMVTWPVAAEQFYNEKLVTQVLRTGVSV---GDISREKVVKAVREVL-GEEADERRERAKKLAEMAKAAV-EGGSSFNDLNSFIEEF
>At4g34138
HFLLFPFMAHGHMIPTLDMAKLFATKGAKSTILTT-EKPIITIQIFPGLPDGKYFEEPLEELLRPDCLVGNMFFPWSTKVAEKFGVPRLVFHGTGYFLCASHCIR---PDLPGITQVMSFGVLVNSFYELEQAYSDYFK--WHIGPLL-DEHECLKWLDSKKCDSVIYMAFGTMSSFKNEQLIEIAAGLDMSGHDFVWVVNRLPEGFEEKTKGKGLIIRGWAPQVLILEHKAIGGFLTHCGWNSLLEGVAAGLPMVTWPVGAEQFYNEKLVTQVLKTGVSV---GDISREKVEGAVREVM-GE---ERRKRAKELAEMAKNAVKEGGSSDLEVDRLMEEL
>AT2G36770.1 | UDP-Glycosyltransferase superfamily protein | Chr2:15415227-15416717 REVERSE LENGTH=496 | 201606
HFILFPFMAQGHMIPMIDIARLLAQRGATVTIVTT-ENVLINIVHFPGLPEGNMLEDPVMKLMRPSCIISDLLLPYTSKIARKFSIPKIVFHGTGCFLLCMHVLRN-IPSFPDFTQVPSYGVIVNTFQELEPAYVKDYT--WSIGPVL-DQDECLQWLDSKEDGSVLYVCLGSICNLPLSQLKELGLGLEKSQRSFIWVIRGMMEGFEERIKERGLLIKGWSPQVLILSHPSVGGFLTHCGWNSTLEGITSGIPLITWPLFGDQFCNQKLVVQVLKAGVSA-EKGVVDKEGVKKAVEELMASDDAKERRRRVKELGESAHKAVEEGGSSHSNITYLLQDI
>AT2G36780.1 | UDP-Glycosyltransferase superfamily protein | Chr2:15417618-15419108 REVERSE LENGTH=496 | 201606
HFVLFPFMAQGHMIPMIDIARLLAQRGVTITIVTT-KNVLINILHFPGLPEGNLLEDPVMKLMRPSCLISDWCLPYTSIIAKNFNIPKIVFHGMGCFLLCMHVLRN-IPSFPDFTQLPSYGVIVNTFQELEPPYVKDYK--WSIGPVL-DQDECLQWLDSKEEGSVLYVCLGSICNLPLSQLKELGLGLEESRRSFIWVIRGMLEGFEERIKERGLLIKGWAPQVLILSHPSVGGFLTHCGWNSTLEGITSGIPLITWPLFGDQFCNQKLVVQVLKAGVSA-DKGVVDKEGVKKAVEELMDSDDAKERRRRVKELGELAHKAVEKGGSSHSNITLLLQDI
>AT2G36790.1 | UDP-glucosyl transferase 73C6 | Chr2:15420339-15421826 REVERSE LENGTH=495 | 201606
HFVLFPFMAQGHMIPMVDIARLLAQRGVLITIVTT-KNVLINLVQFPGLQEGNLLKEPVQNLIRPSCLISDMCLSYTSEIAKKFKIPKILFHGMGCFLLCVNVLRN-IPYFPDFTQVPSYGVIVNSFQELEPAYAKDFK--WTIGPVL-DQDECLEWLDSKEPGSVLYVCLGSICNLPLSQLLELGLGLEESQRPFIWVIRGFSEGFEDRIQDRGLLIKGWSPQMLILSHPSVGGFLTHCGWNSTLEGITAGLPMLTWPLFADQFCNEKLVVQILKVGVSA-EKGVVDKEGVKKAVEELMESDDAKERRRRAKELGESAHKAVEEGGSSHSNITFLLQDI
>AT2G36800.1 | don-glucosyltransferase 1 | Chr2:15423493-15424980 REVERSE LENGTH=495 | 201606
HFVLFPFMAQGHMIPMVDIARLLAQRGVIITIVTT-KNVLINLVQFPGLQEGNFLEEPVQKLIRPSCLISDFCLPYTSKIAKKFNIPKILFHGMGCFLLCMHVLRN-IPDFPDFTQVPSYGVIVNSFQELEPAYAKDYK--WTIGPVL-DQDECLKWLDSKKHGSVLYVCLGSICNLPLSQLKELGLGLEESQRPFIWVIRGFSEGFEDRIQDRGLLIKGWSPQMLILSHPSVGGFLTHCGWNSTLEGITAGLPLLTWPLFADQFCNEKLVVEVLKAGVRS-EKGVVDKEGVKKAVEELMESDDAKERRRRAKELGDSAHKAVEEGGSSHSNISFLLQDI
>AT2G36750.1 | UDP-glucosyl transferase 73C1 | Chr2:15410531-15412006 REVERSE LENGTH=491 | 201606
HFVLFPFMAQGHMIPMVDIARLLAQRGVTITIVTT-KNVLINLVQFPGSPEGSLLEEPVEKLLRPNCIIADMCLPYTNRIAKNLGIPKIIFHGMCCFLLCTHIMHN-FPNFPDFTQLPSYGVIVNTFEELEPAYVRDYK--WSIGPVL-DQDECIKWLDSKEEGSVLYVCLGSICNLPLSQLKELGLGLEESQRPFIWVIRGISEGYKERIKERGLLITGWSPQMLILTHPAVGGFLTHCGWNSTLEGITSGVPLLTWPLFGDQFCNEKLAVQILKAGVRA-EKGVVDKEGVKKAVEELMDSNDAKERRKRVKELGELAHKAVEEGGSSHSNITFLLQDI
>AT2G36760.1 | UDP-glucosyl transferase 73C2 | Chr2:15413042-15414532 REVERSE LENGTH=496 | 201606
HFVLFPFMAQGHMIPMVDIARILAQRGVTITIVTT-KDVLIRVEHFPGLQEGNMLENPVMKLMKPSCLISDFCLPYTSKIAKRFNIPKIVFHGVSCFLLSMHILHN-IPSFPDFTQVTSYGVIVNTFQDLESAYVKNYT--WSIGPVL-DQDECIKWLDSKDVESVLYVCLGSICNLPLAQLRELGLGLEATKRPFIWVIRGILEGFEERTKERSLLIKGWSPQMLILSHPAVGGFLTHCGWNSTLEGITSGVPLITWPLFGDQFCNQKLIVQVLKAGVSV-ESGVVDKEGVKKAVDEIMESDEAKERRKRVRELGELAHKAVEEGGSSHSNIIFLLQDI
>AT3G53160.1 | UDP-glucosyl transferase 73C7 | Chr3:19702485-19703957 REVERSE LENGTH=490 | 201606
HFVVIPFMAQGHMIPLVDISRLLSQRGVTVCIITT-KTSLINIVEFLGLPEGNSLEEQVEKAMRPSCIIGDMSLPFTSRLAKKFKIPKLIFHGFSCFLMSIQVVRS-IPGLPDFTQVSSYGVIVNTFEELEVDYAREYR--WCVGPVL-GQDQCLQWLDSQETGSVLYVCLGSLCNLPLAQLKELGLGLEASNKPFIWVIREMQQGFEERIKDRGLVIKGWAPQVFILSHASIGGFLTHCGWNSTLEGITAGVPLLTWPLFAEQFLNEKLVVQILKAGLKI-EEGAVSRECVRKAVDELMDSEEAEERRRKVTELSDLANKALEKGGSSDSNITLLIQDI
>At3g53150
HFVLIPLMAQGHLIPMVDISKILARQGNIVTIVTT-AKTVINVVKIPGLPKDDKLQEPMERFLPPSCIISDKCLFWTSRTAKRFKIPRIVFHGMCCFLLSSHNIHH-HPGMPHIAQLPAFGVIVNSFQELEPGYAEAYA--WFVGPVLISETECLQFLDSMRPRSVLYVSLGSLCRLIPNQLIELGLGLEESGKPFIWVIKTLKRNFEERVRGRGIVIKGWSPQAMILSHGSTGGFLTHCGWNSTIEAICFGVPMITWPLFAEQFLNEKLIVEVLNIGVRV-ERGVVKKPSVVKAIKLLMENDDDNERRRRIQELAVMAKKAVEEKGSSSINVSILIQDV
>LOC_Os01g08110.1
HFVLVPMMAQGHMIPMTGMARLLAEHGAQVSFVTT-AGFVVQLVKFPGLPDGGALREPLTARLPPSCIISDMVQWWTGEIARELGIPRLTFDGFCTFSLARYIIFD-LSGFPMLPRCPSDGNVMNSFQELETLYIESFE--WTIGPML-DEAKCLQWLDSKKPGSVIFVSFGSLASTAPQQLVELGLGLEASKEPFIWVIKALADGFEERVKDRGMIIRGWAPQVMILWHQAIGGFMTHCGWNSTIEGICAGVPMITWPHFAEQFLNEKFVVNLLKIGLEI-HKVRT-RNAVETAVSTLMDGEAAQEMRMRAKDLGVKARRALEEGGSSYDNISLLIQE-
>LOC_Os01g08100.1
HFVLVPMMAQGHTIPMTDMARLLAEHGAQISLVTT-AGFVVQLLEFPGLPDGGALREPLMARLPPSCIVSDMMHWWTSDIARELGIPWLTFSGFCTFSLARDIVYN-LSGFPTLPRLPSDGKVMNSFDELETLYMESYK--WTIGPML-DEVKCLQWLDSKKPGSVIFVSFGTLVSTAPQQLVELGLGLEASNKPFIWVIKALADGFEERVIDRGMIIRGWAPQMMILWHQAIGGFMTHCGWNSTIEGICAGVPMITWPHFAEQFLNEKLVVDHLKIGMEV-QKAQT-RNSVETAVSTLMEGEAAQGMRMRAKDFGIKARRALEEGGSSYNNIRLLIQE-
>LOC_Os01g08090.1
HFVLVPMMAQGHAIPMTDMARLLAEHGARVSLVVT-AGFAVQLVEFPGLPDGGALREPFAARLPASCIISDMIHSWAGDIARELGVPWLTFNGSCTFSFARDIIYK-LSGFPTLPRCPSDGRIMNSFQEMESLYIESFE--WTIGPML-DDAKCLQWLDSKKPGSVIFVSFGSLSSTDPQQLVELGLGLEASKKPFIWVIKALADGFEERVKDRGMIIRGWAPQMMILWHQAIGGFMTHCGWNSTLEGISAGVPMITWPHCSEQFVNEKLVVDHLKIGVEV-QKVKT-RTAVETAVSMLMEGEVAQEIRMRAKDFGMKARRALEEGGSSYNNIKLLIQE-
>LOC_Os05g08510.1
------------------MAR------------------------------------------------------------------------------------------------------------------------------------------------TVFL-----------QLEEIALGLEASKRPFLWVIKSLPEGFEERTRGRGLIIQGWAPQALILSHPSVGGFVTHCGWNSKIEGVSAGLPMITWPHCAEQFLNEELIMNALKVGLAV-AHISVKRDQIERAVVELMDETGAEERRARAKELKEKARKAIDE-GSSYNNIVLLSKEI
>LOC_Os01g45140.1
HILFFPFIAHGHLIPVADMAALFAARGVRCTILTT-RSAVISITLFPGLPPGLRFREPFDRFLHTDAVVVDSFFHWSSDAAADHGVPRLAFLGSSLFRACSDSMLH-PPDLPHLRQMMSFGELFNSFREMEPDYVEHYH--WLLGPVLLDEERCLRWLDGKAAGSVVYISFGTIARLLAAELTEIARALQLSGKNFLWIITRMPEGFADLMAERGLVVRGWAPQVLVLNHPAVGGFVTHCGWNSVLEAVSAGVPMVAWPRYTDQFYNEKLIVEMLKVGVGV-DHSQIAGEVIAEAIGRVMEGEEGEAMRKKVKELREKARSAVKEGGSSYDDAGRLLDEL
>LOC_Os01g41430.1
HILFLPFLVPGHLIPIADMAALFAARGVRCTILTT-RPAVIDIAVFPGLPPGQRLREPFDRFMHPDAVVADGFFTWSVDAAAEHGVPRLVFLGTGVFRSCQESMVH-PPGLPHMRQMISYGEVFNSFHELETDYVEHYR--WLVGPAFLDADGCLRWLDAKPHGSVAYVSFGTLSSFSPAEMRELARGLDLSGMNFVWVINGMPEGFPELISDRGLTIRGWAPQMLILNHPAVGGFVTHCGWNSTLEAVSAGVPMVTWPRYADQFFNEKLIVEVLKVGVSV-ENHQIGGEVIAGAVRRVMDGEEGEAIRKKAAELGVKARGALEKGGSSHDDVGRLMDAL
>LOC_Os01g45110.1
HILFFPFLAPGHLIPIADMAALFAARGVRCTILTT-RSAVIELTVFPGLPPGRLLHEPFDRYLHVDAAVVDSFFRWAADAAAEHGVPRLGFLGTSVFRACTNSMLN-PPGLPHLRQMMSFGEVFNSFHELEPDYVEHYR--WLVGPVLLDADGYLRWLDAKPRGSVVYVSFGTLSSFSPAEMRELARGLDLSGKNFVWVINGMPEGFAELIAERGLTIRGWAPQMLILNHPAVGGFVTHCGWNSTLEAVTAGVPMVTWPRYADQFYNEKLITEVLEVGVGV-ENRVIGGEVVAGAIGRVMDGEEGEAIRKKATELGVKARGALEKGGSSYDDVGILMDEL
>LOC_Os01g41450.1
HILFLPFLVPGHLIPIADMAALFAARGVRCTILTT-RPAVIDIAVFPGLPPGRRLREPFDRFMRPDAVVSDGFFTWSADAAAAHGVPRLVFLGTSVFRLCNEIM------------------VFNSFHELEPECVEHHR--WLVGPVLLDVDGCLRWLDTKPDGSVVYVSFGTVSSFSPAETRELARGLDLSGMNFAWVISGTPEGFAELIPDRGRTIRGWAPQVLVLNHPAVGVFVTHCGWNSTLEAVSAGVPMVTWPRYSDQFYNERHVVEVLGVGVGV-ESHRIGGEVIAGAIRRVTDGEEGEAILRKAAELAAKARAAPEKGGSSYDDVGRLMDEL
>LOC_Os02g11110.1
HFVLAPLAAHGHLIPMVDLAGLLAAHGARASLVTT-RGVALEIVEFSGLPPDRGLDAPFEAYVRPSCIISDWCNTWAAGVARSLGIPRLFFHGPSCFSLCDLNAVH-LPGMPVVTTVPADGVVVNTFLDLEAQFVACYE--WTLGPLL-DQRAITAWLDKQATCSVVYVGFGSVLRKLPKHLSEVGHGLEDSGKPFLWVVKEL-DEFMART-TRGLVVRGWAPQVTILSHHAVGGFLTHCGWNSLLEAIARGVPVATWPHFADQFLNERLAVDVLGVGVPI-E-YLVDRGDVARVVSVLMGGGEEAERRRKAKEYGEQARRAMAKGGSSYENVMRLIARF
>LOC_Os02g11110.2
HFVLAPLAAHGHLIPMVDLAGLLAAHGARASLVTT-RGVALEIVEFSGLPPDRGLDAPFEAYVRPSCIISDWCNTWAAGVARSLGIPRLFFHGPSCFSLCDLNAVH-LPGMPVVTTVPADGVVVNTFLDLEAQFVACYE--WTLGPLL-DQRAITAWLDKQATCSVVYVGFGSVLRKLPKHLSEVGHGLEDSGKPFLWVVKEL-DEFMART-TRGLVVRGWAPQVTILSHHAVGGFLTHCGWNSLLEAIARGVPVATWPHFADQFLNERLAVDVLGVGVPI-E-YLVDRGDVARVVSVLMGGGEEAERRRKAKEYGEQARRAMAKGGSSYENVMRLIARF
>LOC_Os02g11130.1
HFVLAPLAAHGHVIPMVDLAGLLAAHGARASLVTT-RGVALEIVEFSGLPSDRALDAPFEAYVRPSCIISDWCNTWAAGVAWRIGIPRLFFHGPSCFSLCDLNAVH-LPRMPVVTTAPADGVVVNTFLDLEAQFVACYE--WTLGPLL-DLRAITAWLDEQVTGSVVYVSFGSVLRKLPKHLFEVGNGLEDSGKPFLWVVKEL-DEFMART-TRGLVVRGWAPQVTILSHRAVGGFLTHCGWNSLLEAIARGVPVATWPHFADQFLNERLAVDVLGVGVPI-E-YLVDRGDVARVVSVLMGGGEEAERRRKAKEYGEQARRAMAKGGSSYENVMRLIARF
>LOC_Os02g11640.1
HFVIVPLPAQGHTIPMVDLARLLAERGARASLLVT-RGAALEIVEFPGLPPGRDLAAPLEAYLPPSCIISDWSNSWTAGVARRAGVPRLFFHGPSCFSLCDLNAAH-LPGMPVVTTQPADGAVVNTFLDLEDEFIACYE--WTLGPFL-AQSAITTWLDAMDTDSVIYVNFGSLARKVPKYLFEVGHGLEDSGKPFIWVVKVL-SALEARV-ARGLVVRGWAPQLAILSHRAVGGFVTHCGWNSMLESIAHGVPVVTWPHFSDQFLNERLAVDVLGVGVPV-E-AMVTRGDVARAVSKLMSGEAESDRRRKAKEYGEKARRAMEKGGSSYESLTQLIHSF
>LOC_Os02g11700.1
HFVIVPFPAQGHTIPMVDLARLLAERGVRASLVVT-RGAALEIVEFPGLPPGRELAAPLEAYLPPSCIISDWSNSWTAGVARRAGVPRLFFHGPSCFSLCDLNAAH-LPGMPVVTTQPADGGVVNTFLDLEDEFIACFE--WTLGPFL-AQSVVTTWLDAMDTDSVIYVNFGSLARKVPKYLFEVGHGLEDSGKPFIWVVKEL-SALEARV-GRGVVVRGWAPQLAILSHRAVGGFVTHCGWNSILESIAHGVPVLTWPHFTDQFLNERLAVNVLGVGVPV-EAAMVGRADVARAVSKLMGGE-EAGRRRKAKEYGEKAHRAMEKGGSSYESLTQLIRRF
>LOC_Os02g11670.1
---------------------------------------------------------------------------------------------------------Y-L------T------------------------------------------------------LFNDMIQKVPKYLFEVGHGLEDSGKPFIWVVKVL-SALEARV-GRGVVVRGWAPQLAILSHRAVGGFVTHCGCNSILEDITHGVPVVTWPHISDQFLNERLAVDVLGVGVP--E----ARLPVVTAV--------------KINPYGSTTGRYLGSTGNCY----------
>LOC_Os02g11680.1
----------------------------------------------------------------------------------------------------------------------ADGAVVNTFKDLEDEFIACYE--WTLGPFL-AQSAITTWLDGMDTDSVTYVNFGSLACKVPKYLFEVGHGLEDSGKPFICVVKEL-SALEARV-GRGVVVRGWAPQLAILSHRAVGGFVTHCSWNSILESIAHGTPTAVLPHLRHDRRRRQLVVEVLGAGVHGHH-VIVLHGHGATSTSSLAASAADSP---RPPPVAVRTAREREDRGRAEEEHDRWVPPF
>LOC_Os05g08480.1
HFVLVPLPAQGHVIPMMDMARLIAGHGARVTVVLT-RAAVVDVSVFPGLAAGWRLAAPLEAFLRPDCVVADSCSPWTAGVARRLGVPRLVFHGPSALILAVHNLAH-VPDLPATNSSLADGLVFNTCAAFEEAFVRRYANVWAVGPLL-DAARVVSWLDARPPASVLYVSFGSIARLNPPQAAELAAGLEASHRPFIWVTKD-AAGLDARV-DRGLVIRGWAPQVTILSHPAVGGFLTHCGWNSTVESLSHGVPLLTWPHFGDQFLNECLAVDVLGAGVRA-VNPVVRSGEVASAVEELMDGAAAAARRARARELAAEARAAMADGGSSARDLADMVWHV
>LOC_Os10g09990.1
HFLLVPLVAQGHIIPMVDLARLLAGRGARVTVVTT-RAAVVELAEFTGLPEGWNMEAALEAYVRPDCVVADACNPWTAAVCERLAIPRLVLHCPSVYLLAIHCLAH-VPGFPVVNTCRADGLLLNTFRDVEGVFVDAYA--WAIGPTA-DAARIVSWLDARPPASVLYVSFGSLTHLRATQAIELARGLEESGWPFVWAIKELGEGYEERV-DRGLLVRGWAPQVTILSHPAAGGFLTHCGWNATLEAISHGVPALTWPNFSDQFSSEQLLVDVLRVGVRS-EAGVLTSDGVVKAVTELMGGDEGTARRARAKELAAKARAAMEEGGSSHADLTDVIGYV
>LOC_Os03g24430.1
HFVFVPLMAQGHLIPAVDTALLLATHGAFCTVVAT-RPTVVRLAELDGLPEGARLREPVERHLPPTCVVADFCHPWASELAAGLAVPRLTFFSMCAFLLCQHNVEF-APGLARVTQAPSDGVVINTVLEMEPEYVAGYA--WTVGPVL-GADECLRWLDGKEPGSVVYVSFGSIVHPEEKQAVELGLGLEASGHPFIWVVRSL-RELEARVAGRGLLIWGWAPQALILSHRAAGAFVTHCGWNSTLEAATAGLPVVAWPHFTDQFLNAKMAVEVLGIGVGV-RKEIVGRGTVEAAVRSAMGGEEGEARRWRARALAAKARAAAREGGSSHANLLDLVERF
>LOC_Os03g11350.1
YFI--PFPTPGHALPMCDLARLFASRGADATLVLT-GGAVIRVHALPGLTGG-DLLAPLFADL--DAVVFDGVLPWAATAAAELRVPRYAFTGTGCFLSVQRALLH-PPGLPDLTRLATTGWVVNSFADLEQRYIEHYE--FAVGPVL-DAARALAWLDAKPARSVVYVCFGSLTRFPDEQVAELGAGLAGSGVNFVWVVGGLPDVVHAAVSGRGHVIAGWAPQVAVLRHAAVGAFVTHCGWGAVTEAAAAGVPVLAWPVFAEQFYNEALVVGLAGTGAGV-ESGVVCREKVAERVRAAM---ADEAMRRRAEEVGERARRAVEVGGSSYDAVGALLEDV
>LOC_Os03g53350.1
RVFFLPFFAKGHLIPMTDLACRMAAAGMDATMVVTIATAVVGVLCFPGMERG--LSQPIHEAL---AIVADVPFWWATDIAAELGVPRLTFSPVGVFQLAMNNLV--APGMPEIPELPGFGVAVNTFVDLEQTYCHEFSRAYFVGPVMDDE--CLRWLSTKPSRSVVYVSFGSWAYFSPRQVRELALGLEASNHPFLWVIR--PEGWEQRVAGRGMVVHGCAPQLAVLAHPSVGAFVSHCGWSSVLEAASAGVPVLAWPLVFEQFINERLVTEVVAFGARV-EGPEVPAEAVARAVAGIMGGD-GDRARARARVLAERARAAVGEGGSSWRDIHRLIDDL
>LOC_Os03g59350.1
RVFFLPFFARGHLIPMTDLACLMAAASVEATMAVTIAATVVRVVCFPGLARG--LSRPAHESL---AIVADVPFWWATGVAAELGVPRLTFNPVGVFQLAMNNLV--PPGMPEIPELPGFGVVVNTFAALEAPYCDEFSRAYFVGPVQDVD--CLRWLSTKPSQSVVYVCFGSWAHFSVTQTRELALGLEASNQPFLWVIR--PEGWERRMEGRGMVVRGWAPQLAVLAHPSVGAFVTHCGWNSVLEAAAAGVPALTWPLVFEQFINERLVTEVAAFGARVWARAEVPAGVIARAVAGFMGGGRRERAAAMATALAESARVAVGENGSSWRDIRRLIQDL
>LOC_Os05g42020.1
RVLLIPFFATSHIGPFTDLAVRLVTARVEPTIAVTVRSALVSIATFPGLPRGEALTRPAQEAL---ALITDAHFFWNAGLAEELGVPCVSFSVIGLFGLAMRFVT--AAGFPEFPELPCHGLAVNAFLGMEQPYRERFLRVYLVGPLLAAS--CIGWLDSKPSRSVLYVCFGTFAPVSEEQLEELALGLEASGEPFLWAVR-PPAGWEERVGERGVLVRGWVPQTAILSHPATAAFLTHCGSSSLLEAVAAGVPLLTWPLVFDQFIEERLVTDVLRIGERVWHEAMVPAAAVARAVARFLGGA-GDAARLRAQELAAEAHAAVAEGGSSYRDLRRLVDDM
>LOC_Os05g42040.1
RVLLMPFFATSHIGPCTDLAVRLAAARVEPTLAVTVRSALVSIATFPGLPPGEAMTWPAQEAL---VLITDFHFSWNVGIAEELAMPCVQLNVIGLFTLAVYL----AAGFPEIPELPCHGFAVNSFLFLDKPYCEKFMRGYYVGPLLVPT--CISWLDSKPNRSVVYICFGTFAPVSEEQLHELALGLEASGKPFLWAVRAPPAGWEERVGDRGLLVRDWVPQTAILAHSATAAFLTHCGWNSVLEGVTAGVPLLTWPLVFEQFITERLVMDVLRIGERVWYKAAVPAAAVARAVARFLGGA-GDAARIRAQDFAAEAHAAVAEGGSSYGDLRRLIDDL
>LOC_Os05g42060.1
RILFIPFFATSHIGPFTDLAVRLAAARVEPTIAVTVRSAVVSIAKFPGLSPGEALTRPPQEAV---VLITDSHFSWIVYIAEGLGMACFRFCVIGFFILAMRLLA--AAGFPKIPEVPCHGIVVNSFLFLDKPYCEKFVRGYHVGPLLVPS--CISWLDSKPSRSVVYICFGTFAPVSEEQLHELALGLEASGKPFLWAVRAPPAGWEERVGDRGLLVRDWVPQTAILAHSATAAFLTHCGWNSMLEGATAGVPLLTWPLVFEQFITERFVTDVLRIGERVWYEKAVPAAAVARAVARFLGGT-GDAARIRAQELAAEAHAAVAEGGSSYDDLRRLIDDM
>LOC_Os05g42070.1
RVVLIPFFATSHIGPFTDFAVRLAAAWVEATLAVTVRSLLVAIATFPGLPAGEALMRPAQESL---VIVTDAHFFWNAGLADELGVPCVQFYAIGAFTIAMAHLV--K----K----------------------------------------------------------------------------EAAGKPFLWVVR-PPDGWKERVGDRGMVIRGWAPQKAILAHPSVGAFVTQCGWNSVLEAVSAGVPVLTWPMVFEQL-------DF-----------------------------------------------------SHFGPFEKLISQI
>LOC_Os04g44250.1
HFVLVPWIGSSHILPMTDIGCLLASHG-AVTIITTVQSRVITVTTFPGLPEGERLSPAMRGFVRPSCIIAGMCHTWALGVARELGVPCYVFHGFGAFLLCIEYLFQE-PVLPPVLQLPSSGVVVNSFEELEHSALAASAKVLAVGPLH--DDACMAWLDAKEARSVVYVSFGSAGRMPAAQLMQLGMALVSC-PPTLWVINGLPGDLRENTDADGLVVRGWAPQVAILDHPAVGGFMTHCGWGSTLESVAAGMPMVTWPFFAEQFINERLIVDVLGIGVSVGEA-VIGADQVKKALARLMD-E-GEDMRRKVHELKEKARAALEEGGSSYMNLEKLISSV
>LOC_Os04g44240.1
HFVVIPWLATSHMIPIVDIACLLAAHG-AVTVITTVQSRVITVTTFPGLPEGERVSPDMMQFVL-SCLIAGISHTWAHVLARELGAPCFIFHGFCAFLLCCEYLHHE-PVLPPLTQLPADGIVVNSFEELERSALAAATKVFAVGPLC--DDACMAWLDAKKARSVLYVSFGSAGRMPPAQLMQLGVALVSC-PPVLWVIKGLPGDLCENTDADGLAVRGWAPQVAILSHRAVGGFVTHCGWGSTLESVAAGVPMAAWPFTAEQFVNEKLIVDVLGIGVSIGEE-AVGTEQVKRALNSLMDGE-GEERAKKVHELKAKAHAALEKEGSSYMNLEKLISAV
>LOC_Os06g08830.1
HVVVFPLMSKGHMIPLLHFAAALAVHGLRVTLVTTARRRLVRVVAFP-IPPGALLREPFAEFL--LVLVSDFFLGFTQRVADDAGVRRLTFNGMSPFLALCFTLA--PPGFPVITEVPSWGVLVNSFAALDGDYAAILERAWLVGPLLDEG--CVAWLDERAPGSVVYVSFGTQAHLPDAQLDELAHGLVDSGHAFLWAIGRVDAG------D-GKIVRGWVPQRRVLSHPAVGAFVTHAGWNSVLESLAAGLPMLAWPVMAEQAANAKLVADIIGAGVRAV-GV-VGRAEVAGKVGRLMGGEEGRAIRARAEEVREAARAAVGEGGASREALRRLVDEL
>LOC_Os06g39070.1
HVIIFPFMAKGHTLPLLHFAAALSVH-LRVTLVTTARRRLVHLVVFP-LPAGALLREPFAEFM--LVVVSDFFLGFTHGVASDAGVRRVVFHGMSCFMAICKSLV---SRMPVITEIPSWGVLVNSFAAVDGDYVASFERAWLVGPLLDEG--CLAWLDERAPGSVVYVSFGTQAHVADEQLDELARGLVRSGHPFLWAV-RVDVG------DQGRVVRGWVPQRGVLAHEAVGGFVSHCGWNSVMESLAAGKPVLAWPMMAEQALNARHVVDVVGAGVKVDVGVAVGSAEVEEKVRRVMGGEEGRRMRTQAAWAQRAARSAVSDGGTSRVALQKLIGDL
>LOC_Os06g39080.1
HVIIFPFMAKGHTLPLLHFAAALSVH-LRVTLVTTARRRLVHLVVFP-LPAGALLREPFAEFM--LVVVSDFFLGFTHGVAADAGVRRVVFHGMSCFMAICKLLP--PSGMPVITDIPSWGILVNSFAALDGDYVAPVERAWLVGPLPDEG--CLAWLDERAPGSVVYVSFGTQAHVADEQLDELARGLVQSGHPFLWAV-RVDVG------DQGRIVRGWVPQRGVLAHESVGGFVSHCGWNSALESLAAGKPVLAWPMIAEQYLNARHIVDIVGTGVRVD-GAAVGRAEVEEKIRMLMGGEAAQRMRARAAWARRAAMSAVSDGGTSRVALQKLVGEL
>tr|D8S6S5|D8S6S5_SELML Uncharacterized protein OS=Selaginella moellendorffii OX=88036 GN=SELMODRAFT_110114 PE=4 SV=1
HLVAVPWVIPGHVNPLLHLCSKLAALSFQITFINTNHERMIDFVGVSDHPPPDGLQRGVEELLPIKAIISDLFLHWIQDIATRFKLVRVAFSTTSATDLVTLHMRLGPPGIPSFSDLPADWILSGTFQALEPDIVSIFH-YLPIGPFPLED-RCLEWLDSRPNSSVLYVAFGSIAVMPSDQFQELLHALDEKNVGVLWSIRPIFDAFLERSGDGACVV-SWAPQMRVLRHVAVGGFITHCGWNSALEGMCAGVAMIGWPCLSEQNLNCSFLAKR-KLMLRVKD-GILGREEIARAVDELMHGEIGKEIRANVGAVKIEARKAVATGGSSHGNLQAFVNAL
>tr|D8SNM2|D8SNM2_SELML Uncharacterized protein (Fragment) OS=Selaginella moellendorffii OX=88036 GN=SELMODRAFT_12422 PE=4 SV=1
HLVAVPWVIPGHVNPLLHLCSKLAALSFQITFINTNHERMIDFVGVSDHPPPDGLQRGVEELLPIKAIISDLFLHWIQDIATRFKLVRVAFSTTSATDLVTLHMRLGPPGIPSFSDLPADWILSGTFQALEPDIVSIFH-YLPIGPFPLED-RCLEWLDSRPNSSVLYVAFGSIAVMPSDQFQELLHALDEKNVGVLWSIRPIFDAFLERSGDGACVV-SWAPQMRVLRHAAVGGFITHCGWNSALEGMCAGVAMVGWPCLSEQNLNCSFLAKR-KLMLRVKD-GILGREEIARAVDELMHGEIGKEIRANVGAAKIEARKAVASGGSSHGNLQAFVNAL
>AT1G22400.1 | UDP-Glycosyltransferase superfamily protein | Chr1:7903851-7906607 REVERSE LENGTH=489 | 201606
HVVCVPYPAQGHINPMMRVAKLLHARGFYVTFVNTNHNRFFRFESIAGLP--KNCLAPFRELLPVSCIVSDGCMSFTLDVAEELGVPEVLFWTTSGCFLAYLHFYFGPPTMKNVKDIPASAIILNTFDDLEHDVVHAMQ-VYSVGPLLLEEMECLDWLDTKTQNSVIYINFGSITVLSVKQLVEFAWGLAGSGKEFLWVIRPVPPDFLMETKDRSML-ASWCPQEKVLSHPAIGGFLTHCGWNSILESLSCGVPMVCWPFFADQQMNCKF-CDEWDVGIEI-GD--VKREEVEAVVRELMDGEKGKKMREKAVEWQRLAEKATEHKGSSVMNFETVVSKF
>AT1G22380.1 | UDP-glucosyl transferase 85A3 | Chr1:7900522-7902332 REVERSE LENGTH=488 | 201606
HVVCVPYPAQGHINPMMKVAKLLHVKGFHVTFVNTNHNRLFQFESIPGLP--KNCLVPFKKLLPVSCIVSDGSMSFTLDVAEELGVPEIHFWTTSACFMAYLHFYFGPPSMNNVKDIPASAIILNTFDDLEHDIIQSMQ-VYPIGPLLLEETECLGWLNTKSRNSVVYVNFGSITIMTTAQLLEFAWGLAATGKEFLWVMRPIPKEFLAETADRRML-TSWCPQEKVLSHPAVGGFLTHCGWNSTLESLSCGVPMVCWPFFAEQQTNCKF-CDEWEVGIEI-GD--VKRGEVEAVVRELMDGEKGKKMREKAVEWRRLAEKATKLPGSSVINFETIVNKV
>AT1G22360.1 | UDP-glucosyl transferase 85A2 | Chr1:7895068-7897527 REVERSE LENGTH=481 | 201606
HVVCVPYPAQGHINPMMKVAKLLYAKGFHITFVNTNHNRLFRFESIPGLP--KHCLAPFKELLPVSCIVSDGCMSFTLDAAEELGVPEVLFWTTSACFLAYLYYYFGPPSMKNLRDIPASAIILNTFDDLEHDVIQSMK-VYSIGPLLLEETECLDWLNTKARNSVVYVNFGSITVLSAKQLVEFAWGLAATGKEFLWVIRPVPPEFLTATADRRML-ASWCPQEKVLSHPAIGGFLTHCGWNSTLESLCGGVPMVCWPFFAEQQTNCKF-RDEWEVGIEI-GD--VKREEVEAVVRELMDEEKGKNMREKAEEWRRLANEATEHKGSSKLNFEMLVNKV
>AT1G22360.2 | UDP-glucosyl transferase 85A2 | Chr1:7895068-7897527 REVERSE LENGTH=469 | 201606
HVVCVPYPAQGHINPMMKVAKLLYAKGFHITFVNTNHNRLFRFESIPGLP--KHCLAPFKELLPVSCIVSDGCMSFTLDAAEELGVPEVLFWTTSACFLAYLYYYFGPPSMKNLRDIPASAIILNTFDDLEHDVIQSMK-VYSIGPLLLEETECLDWLNTKARNSVVYVNFGSITVLSAKQLVEFAWGLAATGKEFLWVIRPVPPEFLTATADRRML-ASWCPQEKVLSHPAIGGFLTHCGWNSTLESLCGGVPMVCWPFFAEQQTNCKF-RDEWEVGIEI-GD--------------LMDEEKGKNMREKAEEWRRLANEATEHKGSSKLNFEMLVNKV
>AT1G22370.2 | UDP-glucosyl transferase 85A5 | Chr1:7898116-7899879 REVERSE LENGTH=479 | 201606
HVVCIPFPAQGHINPMLKVAKLLYARGFHVTFVNTNHNRLFRFESIPGLP--KNCLAPFKELLPVSCIVSDGVMSFTLDAAEELGVPDVLFWTPSACFLAYLHFYFGPPSMKNLGDIPASAIILNTFDSLEHDVVRSIQ-VYTIGPLLMEEMECLDWLDTKSPNSVVYVNFGSITVMSAKQLVEFAWGLAATKKDFLWVIRPLPPDFLIETANRRML-ASWCPQEKVLSHPAVGGFLTHSGWNSTLESLSGGVPMVCWPFFAEQQTNCKY-CDEWEVGMEI-GD--VRREEVEELVRELMDGDKGKKMRQKAEEWQRLAEEATKPIGSSELNFQMVVDKV
>AT1G22340.1 | UDP-glucosyl transferase 85A7 | Chr1:7890464-7892090 REVERSE LENGTH=487 | 201606
HVVCVPYPAQGHINPMLKVAKLLYAKGFHVTFVNTNHNRLFRFESIPGLP--KNCLAPFKEILPVSCIVSDGVMSFTLDAAEELGVPEVIFWTNSACFMTILHFYFGPPSMKNLRDIPASAIILNTFDELEHDVIQSMQ-VYSIGPLLLEEMECLDWLDTKTPNSVLFVNFGCITVMSAKQLEEFAWGLAASRKEFLWVIRPVPQEFLAETIDRRML-ASWCPQEKVLSHPAIGGFLTHCGWNSTLESLAGGVPMICWPCFSEQPTNCKF-CDEWGVGIEI-KD--VKREEVETVVRELMDGEKGKKLREKAEEWRRLAEEATRYKGSSVMNLETLIHKV
>At1g78270
HAMCIPYPAQGHINPMLKLAKLLHARGFHVTFVNTNHRRIFRFETIPGLP--NNCLAPFKDLIPVSCIISDASMSFTIDAAEELKIPVVLLWTNSATLILYLHYQLEPPSMKKIKDFPASAIFINTFEKLEHNVLLSLR-IYSVGPFILEETESLDWLDTKAEKAVIYVNFGSLTVLTSEQILEFAWGLARSGKEFLWVVRSLPAEFLSETKNRGMLIKGWCSQEKVLSHPAIGGFLTHCGWNSTLESLYAGVPMICWPFFADQLTNRKF-CEDWGIGMEI-EE--VKRERVETVVKELMDGEKGKRLREKVVEWRRLAEEASAPPGSSYVNFETVVNKV
>LOC_Os04g37820.1
HAVCMPFPAQGHVTPMLKLAKILHHRGFHITFVNTNHRRLFRFAAIPGLPP-ETCLPHFSRLLPVTCVVADDVMSFAVDAAREFRVPCALFWTASVCYMGYRYYRFGPPGMKHLRDFPADAAVLNTFDELEPEALDAMRSIHTIGPLFLEDDSCFGWLDGKPPRSVVFVNYGSVTVMTNEELVEFAWGLANSGHDFLWIVRPLPPEFMESVGGRGLL-ASWCPQEAVLRHEAVGVFLTHSGWNSTVESLCGGVPMLCWPFFAEQQTNRRY-CTEWGVAMEI-DD--VRRDAVEAKIREAMGGDKGREMRRRAGEWKETGLRATRPGGRAHASLDALVADV
>LOC_Os02g36830.1
HAVCLPFPAQGHVTPMMKLAKVLHCRGFHVTFVNTNHRRLFRFATIPGLPP-TTCLPHFTKLLPVTCVVADGVMSFAVDAAKELGVPCALFWTASACYMGYRHHRFGPRGMKHMRDYPADAVILNTFDELEQQALDAMR-VYTIGPLSLEDTACLAWLDGREPRSVVFVNYGSITTMSNDELVEFAWGLANCGHGFLWIVRPLPREFLEAVAGRGLL-ASWCEQEAVLRHGAVGAFLTHCGWNSTMESLSAGVPMLCWPFFAEQQTNARY-CAEWGVGMEV-GG--VRREAVEATIREAMGGEKGKEMRRRAAEWKELGARATQPGGRSLVNLDNLIKEV
>LOC_Os02g36840.1
HAVCLPFPAQGHITPMMKLAKILHSRGFHVTFVSTNHRRLFRFATIPGLPP-TTCLPHFRKLLPVTCVVADHLMGFSLDAAAELGVPCALFWTASACYMGYRNFRLGPPGMKHMRDFPADAVVLNTFDELERPALDAMR-IYTVGPLFLEDDACLRWLDGRNPRSVVYVNYGSVTVMSGHELEEFAWGLAGSGHDFLWIVRPLPREFTEATKGRGLV-ASWCDQEAVLRHPAVGLFLTHSGWNSTVEALSGGVPMLCWPFFAEQQTNCRY-CVEWGVAMEV-DS--VRREAVEGRIREAMGGEKGKEMRRRAAEWKEAAARAR---GRSLANLERLIGDV
>LOC_Os02g36810.1
HAVCMPFPAQGHVTPMMKLAKILHGRGFHVTFVHTNHRRLFRFATIPGLPP-TTCLPHFKSLLPVTCVVTDAGLTFGVDAAEDLGVPCALLWTASACSLGYRHYRFGPFGMKHARDFPADAIIYNTFDELEQPALDALRAVYTVGPLLLEDDACLGWLDGRAPRSVVYVNYGSIAVMSNQQLVEFAWGLAGSGYAFLWVIRPLPPEFMEATRGRGLL-ASWCPQEAVLRHEAVALFLTHSGWNSTLESLSGGVPMLSWPFFAEQPTNSLY-RAEWGVAMDVGGD--VRREAVEARIREAMGGEKGRAMRKRAAEWSESAARATRLGGSSFGNLDSLIKDV
>LOC_Os04g25980.1
HAVMIPYPAQGHITPMMKLAKLLHARGFHVTFVNTNHRRMFRFAAIPGLPP-TTCLPHVVALLPVTCVVADAIMSFAYDAARRIGVPCTALCTPSACFVGYSHYRLGPRGMDGVQDFPPDAVILNTFDDLERPALDAMRPVYTVGPLLLEQGGLLEWLDGRPPRSVVYVNYGSIAVMTNEQLLEFAWGLAHSGYPFLWNVRPLPPEFLAAVEGRGML-TTWCPQEQVIEHPAVGVFLTHSGWNSTLESLAAGVPMLSWPFFAEQQTNCRY-RTEWGVGMEI-GE--VERSDVAATIREAMEGEKGREMRRRAAEWKEMATRVTLPGGTADINLTRLIDEV
>LOC_Os04g25370.1
---MIPYPAQGHVTPMMKLAKLLHARGFHVTFVNTNHRRMFRFAAIPGLPP-TTCLPYVVALLPVTCVVADAIMSFAYDAARRIGVPCAALCTPSACFVGYSHYRLGPRGMDGVQDFPPDAVILNTFDDLERPALDAMRPVYTVGPLLLEQ-------DGRPPRSVVYVNYGSITVMTNEQLLEFAWGLAHSGYPFLWNVRPLSQEFLTAVEGRSML-TTWCPQEQVIEHPAVGVFLTHSGWNSTLESLCAGVPMLSWPFFAEQQTNCRY-RTEWGVGMEI-GE--VERSDVAATIREAMEGEKGREMRRRAAEWKEMATRVTLPGGTADINLTRLIDEV
>LOC_Os04g25970.1
HAVMVPYPAQGHVTPMLKLAKLLHARGFHVTFVNTNHRRLFRFAGIPGLPP-TTCLPHLDALLPVTCVVCDGVMSFAYDAARRIGVPCAALWTASACLMGYRHYRLGPRGMDGVRDLPPDAIIVNTFDDLERQALDEMPPVYAVGPLLLEQGGLLEWLDGRPPRSVVYVNYGSIAVMTNEQLLEFAWGLAHSGYPFLWNVRPLPPEFLAAVEGRGLL-TTWCPQEQVIEHPAVGVFLTHSGWNSTLESLAAGVPMLSWPFFAEQQTNCRY-RTEWGVGMEI-GE--ARRGEVAALIREAMEGEKGAEMRRRAAGWKEAAARAARPGGPAECGLDRLIHEV
>LOC_Os04g25380.1
HAVMVPYPAQGHVTPMLKLAKLLHARGFHVTFVNTNHRRLFRFAAIPGLPP-TTCLPHLDALLPVTCVVCDGVMSFAYDAARRIGVPCAALWTASACLMGYRHYRLGPRGMDGVRDLPPDAVIVNTFDDLERQALDEMRPVYAVGPLLLEQGGLLEWLDGRPPRSVVYVNYGSIAVMTNEQLLEFAWGLAHSGYPFLWNVRPLPPEFLAAVEGRGLL-TTWCPQEQVIEHPAVGVFLTHSGWNSTLESLAAGVPMLSWPFFAEQQTNCRY-RTEWGVGMEI-GE--ARRGEVAALIREAMEGEKGAEMRRRAAGWKEAAARAARPGGPAECGLDRLIHEV
>LOC_Os04g24850.1
HAVCVPYPSQGDITPTLHLAKLLHARGFHVTLVNTNHRRLFVFAAIPGLPAMTNCLGHLLALLPVTCLVADGLMSFAYDA-------------ASACFVGCRLYRLGPRGMDGVQDYPPDAVILNTFDDLERPALDAMRPVYAVGPLLLEQDGLLEWLDGHRPSSVVYVSYGSIAVMTSEQLLEFAWGLADSGYAFVWVVRPLPPEFHAAVEGRGVL-PAWCPQEKVLEHDAVGVFLTHSGWNSTLESLAAGVPMLSWPFFAEQQTNCRY-RTEWGIGMEI-GN--ARRGEVAAMIREAMEGKKGREIRRRAQEWKEKAVRVTLPGGPGDTNLDRVIHDV
>LOC_Os04g25800.1
HAVCVPYPSQGDITPTLHLAKLLHARGFHVTFVNTNHRRLFVFAAIPGLPAMTNCLGHLLALLPVTCLVADGLMSFAYDAARVIGVPCAALWTASACFVGCRLYRLGPRGMDGVQDYPPDAVILNTFDDLERPALDAMRPVYAVGPLLLEQDGLLEWLDGHRPSSVVYVSYGSIAVMTSEQLLEFAWGLADSGYAFVWVVRPLPPEFHAAVEGRGVL-PAWCPQEKVLEHDAVGVFLTHSGWNSTLESLAAGVPMLSWPFFAEQQTNCRY-RTEWGIGMEI-GN--ARRGEVAAMIREAMEGKKGREIRRRAQEWKEKAVRVTLPGGPGDTNLDRVIHDV
>LOC_Os08g31200.1
HAVMVPYPAQGHVTPMLKLAVLLHARGFHVTFVNNNHRRLFRFAAIDGLPP-TTCLPRFKALLRVTCVVADSTMAFAILAARELGLRCATLWTASACFMGYYHYK-GPPGMADLRDLPASAVILNTFDELDAPLMVAMS-IYTVGPLLLEQGEALRWLDGRPPRSVVYVNFGSITVMSAEHLLEFAWGLAGSGYAFLWNVRPLPPEFAAATGERSML-TTWCPQAEVLEHEAVGVFLTHSGWNSTLESIVGGVPMVCWPFFAEQQTNCRY-RTEWGIGAEI-DD--VRRGEVEALIREAMDGEKGREMRRRVAELRESAVASGQQGDRSMQNLDRLIDEV
>LOC_Os04g25490.1
HAVMVPYPAQGHVTPMLKLAVLLHARGFHVTFVNNNHRRLFRFAAIDGLPP-TTCLPRFKALLRVTCVVADSTMAFAILAARELGLRCATLWTASAC-----------PGMADLRDLPASAVILNTFDELDAPLMAAMS-IYTVGPLLLEQGEALRWLDGRPPRSVVY---GSITVMSAEHLLEFAWGLAGSGYAFLWNVRPLPPEFAAATGERSML-TTWCPQAEVLEHEAVGVFLTHSGWNSTLESIVGDVPMVCWPFFAEQQTNCRY-RTEWGIGAEI-DD--VRRGEVEALIREAMDGEKGREMRRRVAELRESAVASGQQGGRSMQNLDRLIDEV
>LOC_Os04g25440.1
HAVMVPYPAQGHVTPMLTLAKLLYSRGFHVTFVNNNHRRLFRFAAMDGLPP-TTWLPRFMSLLRVTCVVADSNMAFGIHAARELGLRCATLWTASACFMGYYHYKLGPPGMGDLRDLPAEAVIINTFDELDAPLMGAMA-IYTVGPLLLEQGEALRWLDGRPPRSVVYVNFGSITVMSAEHLAEFAWGLAGSGYAFLWNLRPLPPEFAAATRERSML-TTWCPQAEVLEHEAVGVFLTHSGWNSTLESIAGGVPMVCWPFFAEQQTNCRY-RTEWGIGAEI-DD--VRRGEVEALIREAMDGEKGREMRRRVAELRESAVAAAKPGGRSVHNIDRLIDEV
>LOC_Os02g51930.1
HAVCMPYPAQGHITPMLNVAKLLHARGFDVTFVNTNHARLFRFATIPGLPP-ETCLAPFRRLLPVTCVVSDVVMGFSMAAAKELGLPYVQLWTASSIYLGYRHYRLGPPGLRNMRDFPASAIIVNSFGDLEGEAVAAMEKVYTLGPLLLEQEECLQWLDGKEAGSVVYVNFGSITVMTNEQLVEFAWGLANSGREFLWIVRRLPPEFLAETAERGLM-ASWCPQQDVLNHPAVGAFLTHSGWNSTLESLAAGVPVISWPFFADQQTNCRY-CNEWGVGMEI-SN--VKRGAVACLIAELMEGQKGKEMRRKAEEWREKAIRAAKPGGSSHRNFEELVRHV
>LOC_Os02g51910.1
HAVLIPQPAQGHVTPMLHLAKALHARGFFVTYVNSNHRRLFRFEAVPGMP--RHSAEPFRELLPVSCVIADGVMSFAQRVAEEMGILALVFWTTSACFMGYLHFALGPPGMRGIRDVPARGLILNTYDALEQDVVDALR-VYTVGPLALEDTGCLRWLDAQQPGSVVYVNFGSITVMSPAHLAEFAWGLACCGRPFLWVIRPLPEEFVGETKERGVL-ASWCPQELVLSHPSVGLFLTHCGWNSTLESICAGVPMICWPFFAEQPTNCRY-CDKWGVGMEI-SN--VSRTEVARLVREAMEGERGKAMRVNAMVWKEKAKEATEEGGSSSRNLDRLIEFL
>LOC_Os02g51900.1
HAVLIPYPAQGHVTPLLHLAKVLHSRGFHVTFVNSNHHRLFRFETIPGLPPPTHGPAAFGALLPVSCVIPDGVMSFAQRVASDMGILAPAFWTTSACFMGYLHYALGPPGMPGIRDMPAQGLILNTFDAVEHDVVDALR-VYTVGPLTLEDASCLRWLDAQQPGSVVYVNFGSITVMSPAHLAEFAWGLARCGRPFLWVIRPLPEEFVSETKERGIF-LSWCPQEQVLEHPATGLFLTHSGWNSTLESISAGVPMICWPFFAEQMTNCRY-CTKWDIGLEI-TD--VKREEVARLVQEAMDGEKSKDMRAKAMAWKEKAVAATEEGGTSSAGIDRLVEFL
>LOC_Os06g11720.1
HAMLFPFPCSGHINPTLKLAELLHSRGVHVTFVNTNHERLFRFEAVPGLR--RSCGAPLVEVAPVTCVVLSGLVSFALDVAEELGVPAFVLWGTSACFACTLRLRLGPAGVPTVRDVSAQGLILNTFDDLESDVLDALR-VYTVGPL-LEDAACMAWLDAQPAGSVLYVSFGSLTVMSPEELAELAWGLADTRRTFLWVIRPLPDGFVAETKGRCFI-AEWCAQEEVLRHRAVGGFLTHSGWNSTTESICAGVPMICWPGFADQYINSRY-RDEWGIGLRL-EE--LRREQVAAHVEKLMGGDRGKEMRRNAARWKAAAEAATAKGGSSYGGLDKLVEQL
>LOC_Os08g07200.1
--LLLP--------PSLSLPSLFLSRGA-----------------AAGKQ-----GSP---------------MQEWHDVVDDDG---------------------GPPGMPPISDISAGALVLNTFDGLEADVLAALR-IFTVGPLNLQDTECLAWLDAQEMGAVVYVNFGSLTVLTPQQLAEFAWGLAATGRPFLWVIRELPTGFAAATEGRRCV-ATWCPQDRVLRHRAVGCFVTHSGWNSTCEGVAAGVPMVCWPVFADQYTNCKY-CEAWGVGVRL-AE--VRREQVAGHVELAM---ESEEMRRAAARWKAQAEAAARRGGSSYENLQSMVEVI
>LOC_Os08g07270.1
--------------------------------------------------------------------------------------------------------------MPPIKDMSANALILNTFDELEADVLAALR-IYTIGPLTLQDTECLAWLDTQQPRSAV----------------------------------ELPPEFVVETDGRRCL-ATWCSQEQVLRHPAVGCFLTHSGWNSKCESVASGVPMVCWPVFADQYINRKY-CESWDVGLRL-EE--VRREQVTAQVKQVM---ESEEMRQDAARWKAKAEQAARLGGSSYKNLQSVVEVI
>LOC_Os02g28900.1
HAVFFPYPVQGHVASALHLAKLLHARGVRVTFVHSNRRRVFCFAAVPGLPS-GACVPHLKKILPATCVVSD--VDHVLLAAREMGLPAVAFWTTSACLMAFLQCKLGPPGMADMRDFFASAVILNTFDALEGEVVAAMS-IYTVGPLQLEDGGCLEWLGRKRPCSVLYVNFGSIVYLTSTQLVELAWGLADSGHDFLWVIRDLPAEFVEKTKGKGYL-TSWCPQEAVLRHDAIGAFLTHCGWNSVLEGISNGVPMLCYPMAADQQTNCRY-CTEWRVGVEV-DD--IEREEVARMVREVMEEIKGKEVRQRATEWKERAAMAVVPSGTSWVNLDRMVNEV
>LOC_Os07g42970.1
HVVLIPYPAQGH-----------------VTFVHTNRARL------AGLPPPRTGPGHVRALVPVSFVVADGAMGFAVHVTKEMGIPTYLFFTHSACLLAYLNFDLGPAGMAGVRDLPADGILLNTFDGLERAALDAIR---------IEDGRCAAWLDAHADAAVVYANFGSITVMGRAQVGEFARGLAAAGAPFLWVIRPLPEGFVASGSGRGLM-VGWCDQEAVLGHRATGAFLSHCGWNSTVESLAAGVPMLCWPFFSEQVTNCRY-CEEWGVGVEM-RD--AGRREVEAAVREVMGGEKAAAMRRKAA-------AAVAPGGSSRRNLESLFAEI
>LOC_Os07g30760.1
HVLVFPMPLQGHINVMLHLATALAA-GVHVTFLHTNLHRLLRFLSVPGLP--DSLQAAYRALLPVTSVVADALLTFAIDVAEELGVPALAFRTASASLLAYMSVPLGPPGME-LRDLPARAVILNTAASLEAPALAHIADVFAVGPLALED--CMAWLDGQADRSVVYVSLGSLTVISPEQFTEFLSGLVAAGHPFLWVLRPLQEA----VAGKARVVR-WAPQRDVLRHRAVGCFLTHAGWNSTLEAAVEGVPTVCWPFFVDQQINSRFVGGVWGTGLDMK---ACDAAVVARMVREAM--ESG--IRATAQALAEKVRRDVADGGSSATEFKRFLQEL
>LOC_Os07g30690.1
HVLVFPWPIQGHLNVMLHLAVALGA-GVHVTFLHTNLRRLLRFMSVTGLP--RSLRAAYRALLPVTTVVADALLPFAIDVAEELGVPALAFRTASACFLAYMSVPLGPPGME-LRDLPARALILNTAASLEAPALAHIADVFAVGPLALAD--CMAWLDCQADRSVVYVSLGSLTVISPEQFTEFLSGLVAAGNPFLWVLRPLQES----VTGKARVVG-WAPQRDVLRHRAVGCFLTHAGWNSTLEAAVEGVPTVCWPFFTDQQINSRFVGGVWRTGLDMK---VCDAAVVARMVREAM--ESG--IRASAQSVARQLRRDVAEGGSSAMELKRFIGEL
>LOC_Os07g30610.1
HVLVFPWPVQGHINCMLHFATGLRA-GLHVTFLHSTLPAALRYASIPGLP--ESV-SAYRSLLPVTCVVADGLLPFAVDVAEELGVPALSFRTASACFLAYLSVPLGPPGME-LRDLPARALVLNTAASMERAALDHIADVFAVGPLVQED--CMAWLDGQADRSVVYVSLGSLTVISPEQFTEFLSGLVAAGHPFLWVLRPLQEAV---VAGKARVVR-WAPQRDVLRHRAVGCFLTHAGWNSTLEAAVEGVPTVCWPFFVDQQINSRLVGAVWRTGLDMK---VCDAAVLARMVREAM--ESG--IRASAQALSQQLGRDVADGGSSATEFKRFIEQL
>LOC_Os07g30330.1
HVLMFPCPVHGHITCMLHFATGLAA-GLHVTFLHSNLRR-LRYVSIPGLP--ESLSVAYRSLLPVTCVVADGIMSFAVDVAEELGIPALAFRTDSACFLAYLSLPLGKPGME-LRDLPARALVLNTAASMERAALAHIADVFAIGPLALED--CLAWLDGQADGSVVYVSLGSLTVISLEQFTEFLHGLVAAGYPFLWVLRPLREA----VAGKARVVE-WAPQRGVLRHRAVGCFLTHAGWNSTLEAAVEGVPMVCWPFFTDQQINSRFVGGVWRTGLDMK---VCDAAVVARMVREAM--ESG--IRASAQALAREVRRDVADGGSSTAEFKRFIVEL
>LOC_Os07g30469.1
HVLVFPAPGQGHINCMMHFATGLGA-GLHVTFLHTSLRRLLRFMSIPGLP--ESLSVPYRSLLPVTCVVADGSMPFAADVAEEIGVPSLVFRTASACVLAYLSVDLGPPGME-LRDLPARAVVLNTAASMEGPALAHVADVFAIGPLALAD--CVAWLDGQPDRSVVYVSLGSFAVISLEQFTEFLHGLVAAGYPFLWVLRPLREA----VAKKARVVG-WAPQRDVLRHRAVGCFLTHAGWNSTLEAAGEGVPTVCWPFFADQQINSRFVGAVWGTGLDMK---VCDAAVVERMVREAM--ESG--IRASAQALAREVRQDVADGGSSAAEFERFIKEL
>LOC_Os07g30369.1
HVLVFPAPGQGHINCMMHFATGLGA-GLHVTFLHTSLRRLLRFMSIPGLP--ESLSVPYRSLLPVTCVVADGSMPFAADVAEEIGVPSLVFRTASACVLAYLSVDLGPPGME-LRDLPARAVVLNTAASMEGPALAHVADVFAIGPLALAD--CVAWLDGQPDRSVVYVSLGSFAVISLEQFTEFLHGLVAAGYPFLWVLRPLREA----VAKKARVVG-WAPQRDVLRHRAVGCFLTHAGWNSTLEAAGEGVPTVCWPFFADQQINSRFVGAVWGTGLDMK---VCDAAVVERMVREAM--ESG--IRASAQALAREVRQDVADGGSSAAEFERFIKEL
>LOC_Os07g30620.1
HVLVFPFPAQGHINCMMHFATGLGA-GLHVTFLHSSLRRLLRFLSIPGLP--ESISVAYRRLLPVTCVVADGIMPLAIDIAEEIGVPALGFRTVSACFLAYLSIPLGPPGME-LRDLPARALVLNTSASMEGPALAHIADVFAIGPLTLAD--CMAWLDGQPDRSVVYVSLGSFTVISLEQFTEFLHGLVAAGHAFLWVLRPLREA----AAGRARVVE-WAPQLDVLRHRAVGCFLTHAGWNSTLEAAGEGVPTVCWPFFADQQINSRFVGGVWRTGLDMK---VCDAAVVERMVREAM--ESA--IRASAQALARQLRRDIADGGSSAAEFQRFIKEL
>LOC_Os09g03140.1
HVLLFPWPQQGHINPMLHLASALDA-GLHVTFLHTNLRHRLRLLSIPGLP--DSMSAAYRALLPVTCVVVDGVMPFAITVAEEIGVPALAFRTESAFFLAYLSVPLGPPGME-LRDLPSRALILNTAASMEGPAIARIADVFAVGPLALHDDECKAWLDGQDDRSVVYVNLGSLTVLSSEQLAEFLHGLVAAGYAFLFVLQPLQEA----VEGRALVVE-WVP-RDVLRHRAVGCFLMHGGWNSMLEAAVEGVPVVCWPFFADQPVVSRFVAAVWKTGLDMK---VCDRAVVERMVREAM--ESP--IRASAQAMARQLRLDVAAGGSSSSELQRFINEL
>LOC_Os07g14630.1
HVLVFPAPAQGHLNCFLHFATALRA-GLHVTFLHTNLRRLLRFLSVPGLP--EGLSAAYRALLTAYC-----------------RSPSTSPRS-SAC---RSHSGLGPPGME-LRDLPARAL-LNTAISLEHPALTHLADVFAIGPLALHD--CMAWLDSQPNQSVVYVSLGSLTVISHEQFTELLSGLLAAGYPFLWVLRPLRQALLD-VA-GACVVP-WAPQRDVLRHRAVGCFLTHSGWNSTAEGVAEGVPMVCWPFFADQQINSRLVGAVWGNRVDMK---ACERGVVERSVKEAM--ESG--IRRSARRLAEQVKRDTGDGGSSALEFERFIREL
>tr|A0A2K1J9H0|A0A2K1J9H0_PHYPA Glycosyltransferase OS=Physcomitrium patens OX=3218 GN=PHYPA_021291 PE=3 SV=1
HAVIVPFPAQGHITPCLQLAKKLVRLGFHITFVNTTHDRLIEFVALPDHP--VAFRGPVAELLPITCVIRDISSGVVQEPARKLGIPVVGFGTPSAIIQCRTHIEFGPPGAPTMRDIPCECLLFNTFHDLEGEVLDAMTNIYSVGPLFLED--SLSWLDNQKQNSVLFVSFGSIATMSIEQMLEFALGLEISGHAFLWVIRS-EE-FKKRTQDRALFV-PWVQQIAVLSHPSVAAFLTHCGWNSVIESISSGVPMLCWPRFADQNTNCHYVKCVWEIGLDFEDT-IVSKEELDKKVRRIMDADE-DKIRTNARNLRIAARKAVSEGGSAHTAFMKFVQQI
>tr|A0A2K1ICC9|A0A2K1ICC9_PHYPA Glycosyltransferase OS=Physcomitrium patens OX=3218 GN=PHYPA_030421 PE=3 SV=1
HAVIVPFPAQGHITPCLQLAKKLVRLGFHITFINTNHDRMIEFVALPDHP--SSFMGPVAELLPITCVIHDVAAVAVHEPVKKLGILVVGIVTPSAILQCYWNIEFGPPGVPTMRDIPCECLLFNTFHDLEGEILDAMTNIYFVGPLFLED--SLSWLDNQKQNSVLFVSFGSIATMSIEQMQELALGLEMSGHAFLWVIRS-KE-FMQRTQDRALLV-PWVEQIAVLSHPSVAAFLTHCGWNSTIESISTGVPMLCWPRFAEQNTNCHYIKCVWEIGLDFKDT-IVSKEEVAKKVRKIMDADE-DKIRTNARNLRIAARKAVSGGGSSHTAFMKFVQQI
>LOC_Os07g13660.1
RVLLLPLPLQGHINPMFHLASVLHARGFAVTVFHLNAP--FDFVPVPGAGGDRRCEAPFRERLDVACLVADAHLLTLMDVARRLVVPTLALRTGSAAFRVFAAHRLG-PP-APYRDV-SSGLILNTFDALEH--LAALRPVFDVGPLKLQDRGCLEWLDSQAPASVLYVSFGSIASVSAGELVEAAWGIANSGHPFLWVLRPLPDGFDAATRGRGAVV-SWAPQEEVLAHPATAAFWTHCGWNSTLESVCAGVPMLLRPCFGDQPGNARYAERVWRAGLALD--G-MERGKVEAAIRRLM-EDDAAGMRRRAGELKSRAAECITKAGSSCLIIDKLASTW
>LOC_Os03g60960.1
HVLLFPLPYQGHINPMLRLAGVLRARGFAVTVFHTNAP--HRFVAVPGMSGRAACEAAFRDRL-VACLVADAHLLRMVEVARRLAVPTLVLRTGSAAFASFLAYPLG-P---PYRDL-SSGLILNTFDALEA--LAKLRPVFDIGPLRLQDRSCLAWLDAQTAESVLYVSFGSLASMGARELVETAWGIAGSGVPFLWVVRPLPEGFEAATRRRGVVV-AWAPQEEVLRHRAVGGFWTHNGWNSTTESLAEGVPMLCRPSFGDQMGNARYVEHVWKAGFEV---G-LERGAVEEAIRRLM-ESDGGEMRARARELKKAAAECTGKAGSSETAIVKMVTHM
>LOC_Os07g13634.1
RVLMFPIPFQGHVTPMLQLADVLRSRGLAVTVFHANAPAAYRFVTVGGVAGEALLRAPFDDALAATCLVVDSNLRGVQEVAERRGVRTLALRTGGACLVAYMAFPLGSP---PLRDM-SSGVILNTFDDLEN--LRKIAPVYAIGPLKLQDQSCLEWLDKQEAESVLYVSFGSLASMDSQELLETAWGLVDSEIPFLWVIRPLPDGFEEATRGRGMVV-SWAPQQDVLKHRAVGGFWTHNGWNSTLESICDGVPMICRPQFADQMINARYVQEVWKIGFELE--G-LERRMIERAVRRLL-SEEGKEMRHRAKDLKNKATTCIEKGGSSNTAIDMLVNLI
>LOC_Os07g13770.1
RVLVFPLPFQGHINPMLQLAGALHGRELSVTVLHTNAI--LAFAEVPGIPPDVAMSPSFRDVLRASCLIIDGNLMAAQKTAAELGLPTLVLRTGSAALGCYLAYPLG-P---PLRDL-SNGVVINTFDELEP--LERIR-VLAVGPLKHPDRSCIEWLDTQATGSVLYVSFGSLASLDSNEFLEVAWGLESSGQPFLWVVRPLPDGFERAVEGRGKVI-KWAPQQEVLAHHAVGGFWTHNGWNSTLESVSEGVPMICKPQFADQMLNTRYLEAVWAVGFELV--G-LERGEIKKAIKRLM-EKEGAEIRERAKELKKKMDQCLESSGSSQIAINRLVNYI
>LOC_Os07g13800.1
HVVLFPLPFQGHLSPMLQLAGALHARGLAATVLHTNAP--LAFVAVPAIARAAAISGCARDALRPACLVIDAALPGAQKAAAELGLPTIVLHTGSAAFRLFRSYALG-P---PLRDL-SSGTVVNTFEALET--LRSVRPVFAIGPLKLQDRSCIEWLDTKEPGSVLYVSFGSVVMVSQDEFNEVAWGLANSGRPFLWVVRPLPEGFVEAVEGRCKVV-DWAPQTEVLAHHAVGGFWTHNGWNSTLESIYEGVPMLSRPIFGDQLVTARYVQETWQIGFRVE--G-LERWKIEEAIRRLM-GEEGAEVKQRADELKKKILICLKNGGSTQQAIDKLVDHM
>LOC_Os11g25454.1
RVLLLPLPYHGHINPMLRLAAALHDRGLAVTVVHTRAP--CELVTVPGLPPERNCAAPFRDLLGVACVVADVDWFAPLAAARELGVPALALMTSSAAFRVYLAYPLG-P---PLLDL-SSGLILNTFNAIER--VEQIRPVFPVGPLMLEDRSCLEWLNTQLPGSVLFVSFGTLVSIDADELLEVAWGLAASNRPFLWVVRPLPSELLEETRGRGRII-RWAPQEEVLSHPAIGAFLTHCGWNSTLESISRTVPMICKPCGGDQLGTARYVCDMWKVGVRVE--D-LTRGGIQAAIERLM-GIEGGVVRDRMREMGDVVSKCTTKGGSSDLALQDLVDFI
>AT3G11340.1 | UDP-Glycosyltransferase superfamily protein | Chr3:3556728-3558149 FORWARD LENGTH=447 | 201606
PVILFPFPLQGHLNPMFQLANIFFNRGFSITVIHT-----FTFVSIPSLSPEHDLVAPFGDCLTAACVIVDALW-FTHDLTEKFNFPRIVLRTVNLSFVAFSKFHLGSPELPYLRDLPSSGIIFNAIEDLETDQLDEARPLFCIGPFRLHDMTCLSWLDKQATNSVIYASLGSIASIDESEFLEIAWGLRNSNQPFLWVVRPLPKGFIENLEGRGKIV-KWAPQPEVLAHRATGGFLTHCGWNSTLEGICEAIPMICRPSFGDQRVNARYINDVWKIGLHLE--N-VERLVIENAVRTLMSSE-GEEIRKRIMPMKETVEQCLKLGGSSFRNLENLIAYI
>AT5G05880.1 | UDP-Glycosyltransferase superfamily protein | Chr5:1769648-1771515 FORWARD LENGTH=451 | 201606
RVILFPLPLQGCINPMIQLAKILHSRGFSITVIHT-----FTFIQIQGLSTETLLESPVRECLRISCLINDSGW-FTQHLAKSLNLMRLAFNTYKISFRSHFVLPLMPEKFPPLRDLLSSGLIFMSCEELDQDSLSQSRPIFAIGPSSLPDETCIPWLDRQEDKSVIYVSIGSLVTINETELMEIAWGLSNSDQPFLWVVRVIPEYFIKRLNEKGKIV-KWAPQQEVLKHRAIGGFLTHNGWNSTVESVCEGVPMICLPFRWDQLLNARFVSDVWMVGIHLE--G-IERDEIERAIRRLLETE-GEAIRERIQLLKEKVGRSVKQNGSAYQSLQNLINYI
>AT5G05890.1 | UDP-Glycosyltransferase superfamily protein | Chr5:1772567-1774012 FORWARD LENGTH=455 | 201606
RVILFPLPLQGCINPMIQLAKILHSRGFSITVIHT-----FTFLEIPGLSTETLLESPFRECLRISCLIADSGW-FTQPIAQSLKLPILVLSVFTVSFRCQFVLPLVPQEFPPLRDIVSSGLIFMSCEELDHDSVSQARPIFGIGPSSLPDETCIPWLDKQEDKSVIYVSYGSIVTISESDLIEIAWGLRNSDQPFLLVVRVIPEEIMEKLNEKGKIV-KWAPQQDVLKHRAIGGFLTHNGWSSTVESVCEAVPMICLPFRWDQMLNARFVSDVWMVGINLE--D-VERNEIEGAIRRLLEPE-GEAIRERIEHLKEKVGRSFQQNGSAYQSLQNLIDYI
>AT5G05900.1 | UDP-Glycosyltransferase superfamily protein | Chr5:1774513-1776381 FORWARD LENGTH=450 | 201606
RVILFPLPLQGCINPMIQLAKILHSRGFSITVIHT-----FTFLQIPGLSTETLLESPFRECLRISCLIDDSGW-FTQPVAQSFNLPRLVLNTYKVSFRDHFVLPLMPEEFPPLRDLLSSGLIFVSCEELDQDSLSQARPIFTIGPSSLVDETCIPWLDKQEDKSVIYVSFGSISTIGEAEFMEIAWALRNSDQPFLWVVRG-------QLHEKGKIV-NWAPQQEVLKHQAIGGFLTHNGWNSTVESVFEGVPMICMPFVWDQLLNARFVSDVWMVGLHLE--G-IERNVIEGMIRRLFETE-GKAIRERMEILKENVGRSVKPKGSAYRSLQHLIDYI
>AT5G05870.1 | UDP-glucosyl transferase 76C1 | Chr5:1767683-1769177 FORWARD LENGTH=464 | 201606
QVILFPLPLQGCINPMLQLAKILYSRGFSITIIHT-----FTFLQIRGLSSQTLLQIPFRECLKISCVIDDSGW-FTQSVAESFNLPRFVLCAYKFSFLGHFLVPIGPPEFPPLRDLSASGIIVMSCKELDHDSLAESNPIFPIGPFILPDQSCIPWLDMRETRSVVYVSLGSIASLNESDFLEIACGLRNTNQSFLWVVRPLPSGFMESLDGKGKIV-RWAPQLDVLAHRATGGFLTHNGWNSTLESICEGVPMICLPCKWDQFVNARFISEVWRVGIHLE--G-IERREIERAVIRLMESK-GEEIRGRIKVLRDEVRRSVKQGGSSYRSLDELVDRI
>AT5G05860.1 | UDP-glucosyl transferase 76C2 | Chr5:1765545-1767348 FORWARD LENGTH=450 | 201606
RVILFPLPLQGCINPMLQLANILHVRGFSITVIHT-----FTFLQIPGLSTEAQIESPFRDCLRVTCLIDDCGW-FTQSVSESLKLPRLVLCTFKATFNAYPSLPIGPPEFPPLQDLSSSGLIYMSCEELEKDSLTLSNPVFAIGPFSLQDETCILWLDDQEDKSVIYVSLGSVVNITETEFLEIACGLSNSKQPFLWVVRPLSEGLVSSLEEKGKIV-KWAPQQEVLAHRATGGFLTHNGWNSTLESICEGVPMICLPGGWDQMLNSRFVSDIWKIGIHLE--G-IEKKEIEKAVRVLMESE-GNKIRERMKVLKDEVEKSVKQGGSSFQSIETLANHI
>AT3G55700.1 | UDP-Glycosyltransferase superfamily protein | Chr3:20671202-20673278 FORWARD LENGTH=460 | 201606
RIIMFPLPFPGHFNPMIELAGIFHHRGFSVTILHT-----FTFRTIEPLSSERRLAEPFRKSVTVCCLVSDAIWGNTEVVAEEIGVRRVVLRTGGASFCAFAAFPLGPTELPPLKDLPSSGVIWNTFEDLERLSLMNCSPFFPIGPFKND----TDWLDKQDPQSVVYASFGSLAAIEEKEFLEIAWGLRNSERPFLWVVRPLPLGFMENIGDKGKIV-KWANQLEVLAHPAIGAFWTHCGWNSTLESICEGVPMICTSCFTDQHVNARYIVDVWRVGMLLE--S-MEKKEIEKVLRSVME-K-GDGLRERSLKLKERADFCLSKDGSSSKYLDKLVSHV
>AT3G55710.1 | UDP-Glycosyltransferase superfamily protein | Chr3:20673847-20675811 FORWARD LENGTH=464 | 201606
RIIMFPLPFTGHFNPMIELAGIFHNRGFSVTILHT-----FTFRTIEPLSSESLLTEP---SLTVCCLVSDALWGNTEIVAKEIGVCTMVMRTSGAAFCAYTAFPLGPTELPPLKDLPSSGVVWNTFEDLERHSLMDCRPLFPIGPFKDDDEILTDWLNKQAPQSVVYVSFGSLAAIEENEFFEIAWGLRNSELPFLWVVRPLPCGFLENIGHQGKIV-KWVNQLETLAHPAVGAFWTHCGWNSTIESICEGVPMICTPCFSDQHVNARYIVDVWRVGMMLE--C-MERTEIEKVVTSVME-N-GAGLTEMCLELKEKANVCLSEDGSSSKYLDKLVSHV
>AT3G46650.1 | UDP-Glycosyltransferase superfamily protein | Chr3:17185561-17187812 REVERSE LENGTH=435 | 201606
RIVLVPIPAQGHVTPLMQLGKVLNSKGFSITVVEG-----FQFVTIKSLPSEITLEASFKDCIDIACIIYDEYM-FCGAAAKEFSIPSVIFSTQSAAYVSH-------ENLYPLRDLPASAVIINTVSCLESSSLSWLESVYPLGPLMLEDRSCIEWLNKQKPKSVIYISIGTLGQMETKEVLEMSWGLCNSNQPFLWVIRALPEDVNKMVSERGYIV-KRAPQIEVLGHPAVGGFWSHCGWNSILESIGEGVPMICKPFHGEQKLNAMYLECVWKIGIQVE--G-LERGAVERAVKRLTFEE-GEEMRKRAVTLKEELRASVRGGGSLHNSLKEFEHFM
>AT3G46680.1 | UDP-Glycosyltransferase superfamily protein | Chr3:17195318-17196743 REVERSE LENGTH=449 | 201606
RIVLVPVPAQRHVTPMMQLGTALNMKGFSITVVEG-----FQFVTIPSLPSVFEIEASFKDCIDIACIIYDEYM-FCGAAAKEFNLPSVIFSTQSATQVSRCVLRLKDENLHPLRDLPASAVIINTVRCLESSSLKRLQPVYALGPLILEDRSCVEWLNKQKPRSVVYISLGSVVQMETKEVLEMARGLFNSNQPFLWVIRPLPEEVIKMVSERGYIV-KWAPQIEVLGHPAVGGFWSHCGWNSTLESIVEGVPMICRPFHGEQKLNALCLESIWRIGFQVQ--G-VERGGVERAVKRLIDEE-GADMRERALVLKENLKASVRNGGSSYNALEEIVNLM
>AT3G46690.1 | UDP-Glycosyltransferase superfamily protein | Chr3:17197760-17199197 REVERSE LENGTH=452 | 201606
RIVLVPVAAQGHVTPMMQLGKALQSKGFLITVAQR-----FDFVTIPSLPSEMNLEASFKECIDIACIIYDKLM-FCEAAAKEFKIPSVIFSTSSATQVCYCVLSLKDEGLHPLRDLPASAVIINTASCLESLSLSWLQPVYPLGPLILEDMSCIEWLNKQKPRSVIYISLGTKAHMETKEMLEMAWGLLNSNQPFLWVIRPLPEEVIKMVTERGYIA-KWAPQIEVLGHPAVGGFWSHCGWNSTLESIVEGVPMICRPLQGEQKLNAMYIESVWKIGIQLE--G-VEREGVERAVKRLIDEE-GAAMRERALDLKEKLNASVRSGGSSYNALDELVKFL
>AT3G46720.1 | UDP-Glycosyltransferase superfamily protein | Chr3:17210930-17212348 REVERSE LENGTH=447 | 201606
RIVLVPFPLQGHITPMMQLGQALNLKGFSITVALG-----FQFVTIPTIPSQVTLETSFKDCIDIACIIYDELM-FSEATAKDLRIPSVIFTTGSATHVCSCILSLKDENLHPLKDLPASAVIINTSSCLESSSLSWLKPVYPLGPLILEDRSCIEWLNKQKLRSVIYISVGSIAHMETKEVLEMAWGLYNSNQPFLWVIRPMPVEVSKIVSERGCIV-KWAPQNEVLVHPAVGGFWSHCGWNSTLESIVEGVPMICRPFNGEQKLNAMYIESVWRVGVLLQ--G-VERGCVERAVKRLIDDE-GVGMRERALVLKEKLNASVRSGGSSYNALDELVHYL
>AT3G46700.1 | UDP-Glycosyltransferase superfamily protein | Chr3:17200430-17201848 REVERSE LENGTH=447 | 201606
RIVLVPLPLLGHFTPMMQLGQALILKGFSIIVPQG-----FQFITIP---SETQLEASFKDCIDIACIIYDEFM-FCGAVAEELKLPNFIFSTQTATKVCCNVLSLKDENMHPLRDLPASAVIINTVTCLESSSLTRLQPVYPLGPLIVEDRSCVEWLNKQKPRSVIYISLGSMVLMETKEMLEMAWGMLNSNQPFLWVIRPLPEEVSKMVLEKGYIV-KWAPQIEVLGHPSVGGFWSHCGWNSTLESIVEGVPMICRPYQGEQMLNAIYLESVWRIGIQVG--G-LERGAVERAVKRLIDKE-GASMRERTLVLKEKLKASIRGGGSSCNALDELVKHL
>At5g59580
RIVLVPVPAQGHVTPIMQLGKALYSKGFSITVVLT-----FHFLTIPSLTSDFKLEASFKQCIDIACVVYDEYM-FSQAAVKEFQLPSVLFSTTSATFVCRSVLSVSDPGLHPLRDLPASAVIINSTSCLESSSLAWLQPVYPIGPLILEDRSCLEWLNKQKIGSVIYISLGSLALMETKDMLEMAWGLRNSNQPFLWVIRPLPEEFSRLVSERGYIV-KWAPQIEVLRHPAVGGFWSHCGWNSTLESIGEGVPMICRPFTGDQKVNARYLERVWRIGVQLE--G-LDKGTVERAVERLIDEE-GAEMRKRVINLKEKLQASVKSRGSSFSSLDNFVNSL
>At5g59590
RIVLVPVPAQGHVTPMMQLGKALHSKGFSITVVLT-----FHFLTIPSLTSDLKLEASFKQCIDIACVVYDEYM-FSHAAVKEFQLPSVVFSTTSATFVCRSVLSVSDPGLHPLRDLPASAVIINSASCLESSSLARLQPVYPIGPLILEDRSCVEWLNKQKSNSVIYISLGSLALMDTKDMLEMAWGLSNSNQPFLWVVRPLPEEFNRLVSERGYIV-KWAPQMEVLRHPAVGGFWSHCGWNSTVESIGEGVPMICRPFTGDQKVNARYLERVWRIGVQLE--G-LDKETVERAVEWLLDEE-GAEMRKRAIDLKEKIETSVRSGGSSCSSLDDFVNSM
>AT3G46660.1 | UDP-glucosyl transferase 76E12 | Chr3:17189406-17190862 REVERSE LENGTH=458 | 201606
SVVLVPFPAQGHISPMMQLAKTLHLKGFSITVVQT-----FQFVTIPSLPSDFKLKVSFKDCLEISCVIYDEFM-FAEAAAKECKLPNIIFSTTSATFACRSVFDLNPPEFYPLRDFPASSVIINTASCLESSSLSFLQPVYPIGPLMLENKSCIEWLNKQKVNSVIYISMGSIALMEINEIMEVASGLAASNQHFLWVIRPMPEEFSKMVLDRGYIV-KWAPQKEVLSHPAVGGFWSHCGWNSTLESIGQGVPMICRPFSGDQKVNARYLECVWKIGIQVE--G-LDRGVVERAVKRLMDEE-GEEMRKRAFSLKEQLRASVKSGGSSHNSLEEFVHFI
>AT3G46670.1 | UDP-glucosyl transferase 76E11 | Chr3:17192795-17194227 REVERSE LENGTH=451 | 201606
RVVLVAVPAQGHISPIMQLAKTLHLKGFSITIAQT-----FQFVTIPSLPSDHKLQVSFKDCLEIACVVYDEFM-FAEAAAKEFKLPNVIFSTTSATFVCRSAFDLSPPEFHPLRDFPASSVIINTASCLESSSLSRLQPVYPIGPLLLENKSCIEWLNKQKKNSVIFVSLGSLALMEINEVIETALGLDSSKQQFLWVIRPLPKEFSKIISGRGYIV-KWAPQKEVLSHPAVGGFWSHCGWNSTLESIGEGVPMICKPFSSDQMVNARYLECVWKIGIQVE--G-LDRGAVERAVRRLMEEE-GEGMRKRAISLKEQLRASVISGGSSHNSLEEFVHYM
>AT5G38010.1 | UDP-Glycosyltransferase superfamily protein | Chr5:15158342-15160118 FORWARD LENGTH=453 | 201606
RIVLIPAPAQGHISPMMQLARALHLKGFSITVAQT-----FQFITIPSLPSDLKLEFSFKECLEIACVIYDEFM-FAEAAAKEFNLPKVIFSTENATFACRSAMCLDPPKLHPLRDLPASAMIINTVRCLEISSLEWLQPIYPIGPLMLENESCIDWLNKQKPSSVIYISLGSFTLLETKEVLEMASGLVSSNQHFLWVIRP--ELLSMMIPDRGYIV-KWAPQKQVLAHSAVGAFWSHCGWNSTLESMGEGVPMICRPFTTDQKVNARYVECVWRVGVQVE--G-LKRGVVERAVKRLLDEE-GEEMKLRALSLKEKLKVSVLPGGSSHSSLDDL---I
>At5g37950
RVV-VPVPAQGHISPMMQLGRAHSLKGFSITVAQT-----FQFITIPSLPSDIKLEISFKKCLEIACVIYDEFM-FAEAAAKEFNLPKVIFSTENATFACRSAMCLDPPELHPLRDLPASSMIINTVSCLEISSLEWLQPIYPIGPLMLENESCIDWLNKQKPSSVIYISLGSFTLLETKEVLEMASGLVSSNQYFLWAIRP--ELFSMMIPDRGYIV-KWATQKQVLAHAAVGAFWSHCGWNSTLESIGEGIPIV-XPFTTDQKVNARYLANVWRVGVHVE--G-L-----ERAVKRLMDEE-GGEMKISALNLKEKLKASVLPGGSSYNSLDDF---I
>AT5G38040.1 | UDP-Glycosyltransferase superfamily protein | Chr5:15185077-15186508 FORWARD LENGTH=449 | 201606
RVVLVPVPAQGHITPMIQLAKALHSKGFSITVVQT-----FQFVTIPNLPSDIKLYVSFKDLLEIACVIYDEFM-FVEVAVKEFKLRNVILSTTSATFVCRFVMCLDQPELYPIRDLPASSVIINTVRCLEMSSLEWLQPVYSIGPLMLENESCIEWLNKQKPSSVIYISLGSFTLMETKEMLEMAYGFVSSNQHFLWVIRP--ELLKKMITDRGYIV-KWAPQKQVLAHSAVGAFWSHCGWNSTLESLGEGVPLICRPFTTDQKGNARYLECVWKVGIQVE--G-LERGAIERAVKRLMDEE-GEEMKRRALSLKEKLKASVLAQGSSHKSLDDF---I
>AT2G26480.1 | UDP-glucosyl transferase 76D1 | Chr2:11263963-11265572 FORWARD LENGTH=452 | 201606
RVLMVPAPFQGHLPSMMNLASYLSSQGFSITIVRN-----IKFFTIKGLSSDLELEPLLKE--VVDFIIYDEFV-FPRRVAEDMNLPKMVFSPSSAASISRCVLM-NPPEFHPFRDLPSSGIIHNSSDCLENSFITTAQPVYPVGPLMLEERNCLEWLEKQETSSVIYISMGSLAMTQDIEAVEMAMGFVQSNQPFLWVIRPLPEQFNQTTDGRGFVV-KWAPQKEVLRHRAVGGFWNHGGWNSCLESISSGVPMICRPYSGDQRVNTRLMSHVWQTAYEIE--G-LERGAVEMAVRRLIDQE-GQEMRMRATILKEEVEASVTTEGSSHNSLNNLVHAI
>LOC_Os07g13810.1
HAVLFPLPFQGHLSPMLQLADLLRARGLAVTVLHT-----LAFLPLPATPADAQLEAPFDALLGVACAVVDGQWYAALGAAARLGVPALALRTDSAAFRSMLAFPLGPPELP-LRDL-ASGVVVNTFDAIEASELGKIEPTFAVGPLKLPDRACLAWLDAHPPRSVLYVSLGSVACIDHDMFDEMAWGLAASGVPFLWVNRPLPYG-VD-VS-RGKIV-PWAPQRDVLAHPAIGGFWTHCGWNSTLESVCEGVPMLARPCFADQTVNARYVTHQWGVGLELG---VFDRDRVAVAVRKLM-GEEGAAMRETARRLKIQANAATADN------LVKYI--L
>tr|D8TGI7|D8TGI7_SELML Glycosyltransferase OS=Selaginella moellendorffii OX=88036 GN=SELMODRAFT_139035 PE=3 SV=1
HAVVVAYPGQGHINPLMQLSLRLASSGFFVTFVTT----GLS---IQ-LPPRKKLGPGLEELMPVSCVVSDAFLLWAAGVARRFGVPWVMYFPLPVLFLIYHHASTGP-------ELP-AWVFFNTCPALEQPLIDAARRFVPVAPLPLQD-SCLDWLDRQPPRSVLYISFGSIAAMNFSQLEVLLDGLLDLGERFLWVLRPDHARFLDRAKDLGLVV-RWAPQLQVLRHGSTAAFLTHCGWNSTFESICAGVPTICQPCFAEQKANAKYVVEVWKTGVKLADF---KEDVLRA-ISAVMGGEQTDSIRKRAADLRDACRKDFQESG-----LKAFAADL
>tr|D8RK39|D8RK39_SELML UDPGT domain-containing protein (Fragment) OS=Selaginella moellendorffii OX=88036 GN=SELMODRAFT_95957 PE=3 SV=1
----------------------------------------------------------------------------------------------------------------------------------------------------LQD-SCLDWLDRQPPRSVLYISFGSIAAMNFSQLEVLLGGLLDLGERFLWVLRPDHARFLDRAKDLGLVV-RWAPQLQVLRHGSTAAFLTHCGWNSTFESICAGVPTICQPCFAEQKANAKYVVEVWKTGVKLADF---KEDVLRA-ISAVMGGEQTDSIRKRAADLRDACRKDFQESG-----LKAFAADL
>tr|D8R4L2|D8R4L2_SELML UDPGT domain-containing protein OS=Selaginella moellendorffii OX=88036 GN=SELMODRAFT_84695 PE=3 SV=1
-----------------------------------------------------------------------------------------------------------------------AWVFFNTCPALEQPLIDAARRFVPVAPLPLQD-SCLDWLDRQPPRSVLYISFGSIAAMNFSQLEVLLGGLLDLGERFLWVLRPDHARFLDRAKDLGLVV-RWAPQLQVLRHGSTAAFLTHCGWNSTFESICAGVPTICQPCFAEQKANAKYVVEVWKTGVKLADF---KEDVLRA-ISAVMGGEQTDSIRKRAADLRDACRKDFQESG-----LKAFAADL
>tr|D8S6X0|D8S6X0_SELML Glycosyltransferase OS=Selaginella moellendorffii OX=88036 GN=SELMODRAFT_177347 PE=3 SV=1
HIVAVAYLSQGHINPLIHFCLKLAHHGILVTFVTI-----FNFERLE-MSPG-ELGGPFEELLKVSCIVSDCMLVFTQVVAKKLGIPRAGFWTTSLALTVDYH----P----------DAWIIANSFEELEPAGFQALRRCIGVGPLPFQD-TCLKWLAGKAPNSVLYISFGSVIKLTLPEFEELSRGLESSKQAFLWAFRPELESFKERTSSTGLVI-SWAPQVEVLSHESTGGFLTHCGWNSVLEGICGGVPMLGWPRQAEQNINCELFVGM-GIGLRLVRYACPTSDVIASKVSRVL----DEGLRKRAGELRDSARRAVKNSGSTTTHVEGFVRYL
>AT3G02100.1 | UDP-Glycosyltransferase superfamily protein | Chr3:368840-370484 REVERSE LENGTH=464 | 201606
HVVVIPYPAQGHVLPLISFSRYLAKQGIQITFINTNHNRIINLVSIPGLED-RFMPKKVEELIIISCVVADQSLGWAIEVAAKFGIRRTAFCPAAAAMVLGFSIQLG-PGMPKMEKFVTDWLLCNSVHELETAAFGL--NIVPIGPI-LHDRDCLDWLDRQIPGSVIYVAFGSFGVMGNPQLEELAIGLELTKRPVLWVT------------DRVKVV-RWAPQREVLSSGAIGCFVSHCGWNSTLEGAQNGIPFLCIPYFADQFINKAYICDVWKIGL---ARGVVPRLEVKKKIDEIMDGE----YEERAMKVKEIVMKSVAKDGISCENLNKFVNWI
>LOC_Os03g55040.1
HVMVLPFPAQGHVMPLMELSHRLVGLGFEVEFVHTNRDRVIHMVSFPGMDP-AAMLGGIEEMIGIRWVIADVSMAWVTELAATVGVHVALFSTYSAAVAHRLQVPLG-PTMPPVLELPAEVIICNTFQDIEPGALAL--NVLPVGPL-WEDTTCLAWLDEQDACSVVYVAFGSFTVFDMARVQELADGLVLSGRPFLWVIRQ-LEEFRHRV-GKGMIV-GWAPQQSVLSHPSIACFVSHCGWNSTMEGLRHGVPFLCWPYFADQYCNQSYICNVWGTGV---ERGVVTKEEIKNKVEQLVDKE----IKARAAKWKHAACTSIAEGGSSHENLLKFVNLL
>LOC_Os03g55050.1
HVMVLPFPAQGHVIPLMELSHRLADQGFKIDFVNTNHDRVIRMLSIPGLDP-DAMLSPLEKMIKIKWVIVDVSMSWALELATTMGVRIALFSTYSAAFALRMNLPLG---MPPIDEIPAEMIICNTFREIESEALEL--NALPVGPL-LEDMTCLTWLDTQAPGSVIYVAFGSSTIFDIAQFHELANGLAVSDQPFLWVVRP-FNEYKDRI-GKGLVI-SWAPQQRVLSHPSIACFMSHCGWNSTMEGVLHGVPFLCWPYFSDQFCNQSYICNVWKTGI---KQGVVTQEEIKNKAAQLLDKE----IKERAVTLKTTARASIQEGGSSHQNFLELVNLL
>LOC_Os10g18510.1
HALVIPFPAQGHVIPLMEVAHALADRGVAVTFVNTNHGRVIRLVAVPGMGP-EHMAPPVEELIRITCVVADYNVGWALDVARRTGVMSAAVWPASAAVASLLSIPLK-PDMPMMQHLACDYILCNSFRGAEAATFAR--KILPVGPL-WEDGACMSWLDAQLARSVVYVAFGSFTMFDRRQFQELALGLELTGRPFLWVVRP-PDGFLDRVVGRGKVV-AWAPQQRVLAHPAVACFVSHCGWNSTMEGVRNGVPFVAWPYFADQFVNRAYICDIWRVGL---EKGVVTKKHIAGRVEEVMDSG----MRKRIEAMMAVAHESVQEGGCSHGNFDMFVESI
>LOC_Os10g18480.1
--------------------------------------------------------------------------------------------------------------MPMMQHLACDYILCNSFRDAEAATFAR--KILPIGPL-WEDGACMSWLDVQPARSVVYVAFGSFTVFDRRQFQELALGLELTGRPFLWVVRP-PDGFLDRVVGRGKVV-AWAPQQRVLAHPAVACFVSHCGWNSIMEGVRNGVPFVAWPYFADQFVNRAYICDIWRVGL---KKGMVTKEHLAGRVEEVMDAS----MRERIEAMMVVAHESVQEGGCSHGNFDMFVESI
>LOC_Os10g18530.1
--------------------------------------------------------------------------------------------------------------MPVMHHLACDYILCNSFRGAEAATFAR--KIIPVGPL-WEDGACMSWLDAQPVRSVVYVAFGSFTVFDRRQFQELALGLELTGRPFLWVVRP-PDGFLDRVVGRGKLV-AWAPQQRVLAHPAVACFVSHCGWNSTMEGVRNGVPFVAWPYFADQFVNRAYICDIWRIGL---EK--------------------------------------------------------
>LOC_Os03g55030.1
HVLVLPMPCQGHVIPFMELSHRLADEGFEVTFVNTDHALVIHLTAIPGLAE-RHMPGHFERLIKVRWLVGDVNMGWSFAVARRLGIRVVYFSPASTAIAFMRKIPLG-PGMPPLHLLSAEMTICNSFHEAEPAVFKL--DLLPIGPL--EDAGCLDWLDAQPDGSVVYVAFGSMAIFDARQFQELAVGLELTGRPFLWVVRP-LDAFRCRV-GRGVIV-EWCSQQRVLAHAAVACFVSHCGWNSTLEGVRNGVPFLCWPYFCDQFLDRSYITAVWRTGL---EEGVVTRDEVRSKVEQVVDGE----IRERARLLRDTARACVSEGGSSHKNFRKFIDLL
>LOC_Os03g55030.2
----------------MELSHRLADEGFEVTFVNTDHALVIHLTAIPGLAE-RHMPGHFERLIKVRWLVGDVNMGWSFAVARRLGIRVVYFSPASTAIAFMRKIPLG-PGMPPLHLLSAEMTICNSFHEAEPAVFKL--DLLPIGPL--EDAGCLDWLDAQPDGSVVYVAFGSMAIFDARQFQELAVGLELTGRPFLWVVRP-LDAFRCRV-GRGVIV-EWCSQQRVLAHAAVACFVSHCGWNSTLEGVRNGVPFLCWPYFCDQFLDRSYITAVWRTGL---EEGVVTRDEVRSKVEQVVDGE----IRERARLLRDTARACVSEGGSSHKNFRKFIDLL
>LOC_Os03g55010.1
HVLVLPMPCQGHVIPFMELSHRLADEGFEVTFVNTDHALVIHLAAIPGLAG-RHMPGHLERLIKVRWLVGDVNMGWSFAVARRLGIRVVSFWAASTALAIMLKIPLG-PGMPPLHLLSAEMTVCNSFHEAEPAVFKL--DLLPIGPL--EDAGCLDWLDAQPDGSVVYVAFGSLAIFDARQFQELAVGLELTGRPFLWVVRP-LDAFRRRV-GRGVIV-EWCSQQRVLAHAAVACFVSHCGWNSTLEGVRNGVPFLCWPYFCDQFLDRSYITAVWRTGL---EEGVVTRDEVRSKVEQVVDGE----IRERARLLRDTARACVSEGGSSHKNFRKFIDLL
>LOC_Os03g55020.1
HVLALPFPAQGHVIPLMELAHCLVEHGVKVTFVNTNHGRIVDMVSISGLGH-LAMPSELEKLVEVTWMVADVNMAWAFPVAKKLGLRVAGFCPSSAAFVTRIRIPLG-PAMPPVDEFSAEAIACNSFEELESGAFAVD-RVLPVGPL-WEDASCAAWLDAQPAGSVVYVAFGSIAALGAAQLAELAEGLALTSRPFLWVVRP-LDGLRRRA-PRGRVV-GWCPQRRVLAHASTACFVSHCGWNSVVEGVSNGVPFLCWPYFADQFLNQSYICDVWRTGLRMAEAALVARQLIRRKVEELIDQE----TKARAIVLRDAASLAVGDGGSSRRNLTRFLDLI
>LOC_Os10g17489.1
HALILPYPAQGHVIPLMELAYCLIDRGFAVTFVNTNHRRVLRLVAVAGMGD-EAIPPQLEPILKVTCVVVDVGMSWALDAVKRRGLPGAALWAASAALAVLLGAQLG-EFTPPMDFLAADILLCNSFVELEPAIFTLK-TILPIGPL-WNDDTCLSFLDEQPYGSVVYVAFGSLTIMSPGQLKELALGLEASGHPFLWVVRP-PTSFLDAT-GKGIVV-EWAPQEQVLAHPAVGCFVTHCGWNSTVESIRNGVPMLCWPYFTDQFTNQIYICDIWRIGL---CGGIVTKEIMVERLKELLDEG----IKERVQRLKEFAETNMSEEGESTSNLNAVVELM
>AT3G22250.1 | UDP-Glycosyltransferase superfamily protein | Chr3:7867806-7870053 FORWARD LENGTH=461 | 201606
KIIFIPYPAQGHVTPMLHLASAFLSRGFSPVVMTPIHRRILALSD-------NIMPPQLERLL-VACVVVDLLASWAIGVADRCGVPVAGFWPVMFAYRLIQAIPLG-PEQPLLSDLPLRWILTSSFKDNHKASYKKSNQILHLGPL-WEDMSCLGWLQEQNPNSVIYISFGSVSPIGESNIQTLALALEASGRPFLWALNR-PPGFVHRVTNQGRIV-SWAPQLEVLRNDSVGCYVTHCGWNSTMEAVASSRRLLCYPVAGDQFVNCKYIVDVWKIGVRLS---GFGEKEVEDGLRKVMDQD----MGERLRKLRDRAMGNEAR-LSSEMNFTFLKNEL
>LOC_Os02g42280.1
VVFLVPFPAQGHVTPMLHLARALAARGVAPTVVLPIHRRVVALASFPGIP--NRMPAHLERVLRAACLVVDVLASWAVPVATRCGVAAVGFWPAMLAYRVVAAIPLG-PEELELSDLPLRCILVNSFPG--AAGADQQQQILQVGPL-CADTSCMEWLDQQRPGSVAYVSFGTVAPIAPGEITELAVGLEATGRPFLWVLDP-PAGYTDQYSGRGKIV-AWAPQEDVLAHGAVGCYLTHCGWNSTLEAIRHGVRMLCYPVAGDQFINCAYIVRAWGIGIRLR---SADRGEVVDCVGRIMGED-GRRLREKLDELRERVMAGEAL-CVAKRNIEEFIRGI
>LOC_Os04g44354.1
AVLLVPFPAQGHVTPMLNLARALAAHGVAATVAVPIHRRIVELASIPGIPHLHHMPEQLERMLRVACLVVDVLASWAVPVAERCGVPAAGFWPAMLAYRAVAAIPLG-PAQLELSELPFRSVLVNSFPGGTAAAEDDDGRVLPVGPLVWADSTCIRWLDAQPAASVVYVSFGSVGPIGHDKIRELALGLEATGRPFLWAIDP-PAGYAGSVAGRGKLV-DWAPQDDVLGHAAVGCYLTHCGWNSTVEAIQHGVRMLCCPVSGDQFINCAYITRVWEVGLKLG---SVRRDVVRDCIERIMGAE-GTRLQEKMDALRQRAVTAEAR-CLAQGNLRSFVNEI
>LOC_Os04g44354.3
----------------------------------------------------------------------------------------------------------------------------------------------------WADSTCIRWLDAQPAASVVYVSFGSVGPIGHDKIRELALGLEATGRPFLWAIDP-PAGYAGSVAGRGKLV-DWAPQDDVLGHAAVGCYLTHCGWNSTVEAIQHGVRMLCCPVSGDQFINCAYITRVWEVGLKLG---SVRRDVVRDCIERIMGAE-GTRLQEKMDALRQRAVTAEAR-CLAQGNLRSFVNEI
>lcl|Mp2g23890.1
HVLMVAAGGQGHYFPFLQMLYQLS---VTVTFVNS-QESLLELR-FQCKPSGKEFEPLKQKYLGPTCIIGDMFFSWLLYLADELNIP-IPIYPASSWTYSCLVD---RPGLNFCRDYPASTIVINVAEEWDAPTLALTRKVVAVGPMN--RAQCFSWLDQQPPKSVLYVAFGTITNLNPEDMVELAHGLEDSGVSFLWVIK-LPPGFQERIKGRGLLDRSFVPQSKILCHPSIAGFMSHCGWNSSMEGICAGVPLLTYPLGLDQIVNARFVVNVWKAGIGLKDEEYVTREEVTEAINTLMIGNVAEELRSNVQMLRSLAKAALAEGGSSHKALHSFLGEI
>lcl|Mp2g23890.1_0
HVLMVAAGGQGHYFPFLQMLYQLS---VTVTFVNS-QESLLELR-FQCKPSGKEFEPLKQKYLGPTCIIGDMFFSWLLYLADELNIP-IPIYPASSWTYSCLVD---RPGLNFCRDYPASTIVINVAEEWDAPTLALTRKVVAVGPMN--RAQCFSWLDQQPPKSVLYVAFGTITNLNPEDMVELAHGLEDSGVSFLWVIK-LPPGFQERIKGRGLLDRSFVPQSKILCHPSIAGFMSHCGWNSSMEGICAGVPLLTYPLGLDQIVNARFVVNVWKAGIGLKDEEYVTREEVTEAINTLMIGNVAEELRSNVQMLRSLAKAALAEGGSSHKALHSFLGEI
>lcl|Mp2g21470.1
HLLLVPLDSQSHFPTFRQLLYYLA---VIVTVITT-QQRVLDLR-LQIAPNVQEFKTYQEKLVSPSCIISDMFLCWLQETAEKLEIP-YPVIATASWTLSCM------PGLEFSRDFPACAILVNTAEELDAPTLNGLRRVFAVGPMSFHTFECLQWLDKQPTSSVLYIAFGSVIEISSEETVELAYALEITNVKFLWVLK-LPPGFEARTKKRG-FTTSWAPQTQILMHASIAGFMTHCGWNSILEGLCSGVSFIAWPLANDEQQNARFLVDVVKVGLEIKGED-IKRQELGRVIQLLMYEKEGQEAKRNSLRMKKLVEAAVRDGGSSYQALHSFLYEI
>lcl|Mp2g21470.7
-----------------------------------------------------------------------MFLCWLQETAEKLEIP-YPVIATASWTLSCM------PGLEFSRDFPACAILVNTAEELDAPTLNGLRRVFAVGPMSFHTFECLQWLDKQPTSSVLYIAFGSVIEISSEETVELAYALEITNVKFLWVLK-LPPGFEARTKKRG-FTTSWAPQTQILMHASIAGFMTHCGWNSILEGLCSGVSFIAWPLANDEQQNARFLVDVVKVGLEIKGED-IKRQELGRVIQLLMYEKEGQEAKRNSLRMKKLVEAAVRDGGSSYQALHSFLYEI
>lcl|Mp2g21470.2
-----------------------------------------------------------------------MFLCWLQETAEKLEIP-YPVIATASWTLSCM------PGLEFSRDFPACAILVNTAEELDAPTLNGLRRVFAVGPMSFHTFECLQWLDKQPTSSVLYIAFGSVIEISSEETVELAYALEITNVKFLWVLK-LPPGFEARTKKRG-FTTSWAPQTQILMHASIAGFMTHCGWNSILEGLCSGVSFIAWPLANDEQQNARFLVDVVKVGLEIKGED-IKRQELGRVIQLLMYEKEGQEAKRNSLRMKKLVEAAVRDGGSSYQALHSFLYEI
>lcl|Mp2g21470.6
-----------------------------------------------------------------------MFLCWLQETAEKLEIP-YPVIATASWTLSCM------PGLEFSRDFPACAILVNTAEELDAPTLNGLRRVFAVGPMSFHTFECLQWLDKQPTSSVLYIAFGSVIEISSEETVELAYALEITNVKFLWVLK-LPPGFEARTKKRG-FTTSWAPQTQILMHASIAGFMTHCGWNSILEGLCSGVSFIAWPLANDEQQNAR-----------------------------------------------------------------------
>lcl|Mp2g21470.5
-----------------------------------------------------------------------MFLCWLQETAEKLEIP-YPVIATASWTLSCM------PGLEFSRDFPACAILVNTAEELDAPTLNGLRRVFAVGPMSFHTFECLQWLDKQPTSSVLYIAFGSVIEISSEETVELAYALEITNVKFLWVLK-LPPGFEARTKKRG-FTTSWAPQTQILMHASIAGFMTHCGWNSILEGLCSGVSFIAWPLANDEQQNAR-----------------------------------------------------------------------
>lcl|Mp2g21470.4
-----------------------------------------------------------------------MFLCWLQETAEKLEIP-YPVIATASWTLSCM------PGLEFSRDFPACAILVNTAEELDAPTLNGLRRVFAVGPMSFHTFECLQWLDKQPTSSVLYIAFGSVIEISSEETVELAYALEITNVKFLWVLK-LPPGFEARTKKRG-FTTSWAPQTQILMHASIAGFMTHCGWNSILEGLCSGVSFIAWPLANDEQQNARR--------------------------------------------------------GT------------
>lcl|Mp2g21470.3
-----------------------------------------------------------------------MFLCWLQETAEKLEIP-YPVIATASWTLSCM------PGLEFSRDFPACAILVNTAEELDAPTLNGLRRVFAVGPMSFHTFECLQWLDKQPTSSVLYIAFGSVIEISSEETVELAYALEITNVKFLWVLK-LPPGFEARTKKRG-FTTSWAPQTQILMHASIAGFMTHCGWNSILEGLCSGVSFIAWPLANDEQQNARR--------------------------------------------------------GT------------
>lcl|Mp8g09770.1
HVLMVCVPFPGHVAPFTQLLYHLSCH-LKVTVMGH-KARNLDIH-FEVYPSDVEFEPIRRRLVAPTSIICDMFLWFTKDAADEMGVP-YPFFSTSQWGYCAY------TGLEFAYDIPATGILCNTAYELEGSALMATKQIIPVGPIQLQPYECLKWLNAHTEKSVLYIAFGSLGNIVPEVFHELALGLEAGGVPFLWALK-LPEGFLERIQSSGFIESGWAPQTQILMHPAVGGFLSHCGWNSTLESLCAGVPMITWPLSADQPMNARFLVDVKKVAVTVLSAD-VTHDDISKAIKRLFGDEEGKQIAKNSLELKKLLASLVAEGGSTYKALRYFIQDL
>lcl|Mp8g09770.1_0
HVLMVCVPFPGHVAPFTQLLYHLSCH-LKVTVMGH-KARNLDIH-FEVYPSDVEFEPIRRRLVAPTSIICDMFLWFTKDAADEMGVP-YPFFSTSQWGYCAY------TGLEFAYDIPATGILCNTAYELEGSALMATKQIIPVGPIQLQPYECLKWLNAHTEKSVLYIAFGSLGNIVPEVFHELALGLEAGGVPFLWALK-LPEGFLERIQSSGFIESGWAPQTQILMHPAVGGFLSHCGWNSTLESLCAGVPMITWPLSADQPMNARFLVDVKKVAVTVLSAD-VTHDDISKAIKRLFGDEEGKQIAKNSLELKKLLASLVAEGGSTYKALRYFIQDL
>lcl|Mp8g16750.1
HILMVTTSLKGHFPPFVQLLYRLADFWCIVTVVGV-KEDLVDLRLFQIDPLIDAFEPLQQKMIIPTCLIPDFLLTFTKDLAESLEIP-IPFFHCPAWTQSFL------PGLQCFRDIALSAVLFNTAPELEGPGLNALQKLYTIGPMQ--NDSCLQWLDMQAEKSVLYISFGTLGNLNWEEMRELAHGLEASGVAFLWILK-LTPGFLDRTRHRGFIHIGWAPQTRILSHWAVGGFISHCGWNSIMESISNGVPIISWPVFVDQPMNARFISDVAKVGVPVMDFNHVSRTCVEKAIRTLMFEKTGTELRYNAVKLKEVLTASVAEGGSSHANLRKFLQEI
>lcl|Mp2g23900.1
HILLVPLSAIGHFQPILHILYHLV-RDVVVTVMGKDVAKLLRLEEFP--P--RDFEPIKRRLIAPTSIIGDMLFDWLADLAAELKISWFPLYSSPSF-TSVIELPL--E-----KAIPSTALLMNTAEELDEGSVRALRRVLSIGPMR---TPCLQWLDKQAKSSVLYICFGSHANITPESMLELAHGLESSGVPFLWVLRVLPPEFEARASGQGYIEKGWAPQWQILRHPSTGGFLSHCGWNSTMEGICAGVPFITWPLNADQPLNARFVTDGVKVGIPVSDY-VVSRDEVERAIRQLM-EEKRHELWNNVQRLRKRTTESVSEGHSSYETLHSFLREI
>lcl|Mp5g16980.1
HLLMVPLEEQGHFVVYVQLLYYL--RDIRVTVCSTELAELLRLEDFD-----DQFKPYLSRLLKPSFMLADFFLTWAQEAADKLNIPRYMMFTTPAWATMTGKVEW--PGMFSMRDLP---LLCNSFEELE-GMTDALRKVLPIGPMR---SDCLKWLDLQAPASVLYVALGTQAKVGVETFAAIAQGLEASGVPFLWALRLLLPAFIERTKGRGFVETKFAPQLQILNHPSTGGHLSHCGWNSTIESICTGVPVISLPLHGDQPLNARALAEMFKTGLTIP---VLAGDDVLQSIRSVM-GEEGLQLRRNAQGLKKAARASQEEGGSSNINVKCFVEEV
>tr|A0A2K1KF36|A0A2K1KF36_PHYPA Glycosyltransferase OS=Physcomitrium patens OX=3218 GN=PHYPA_008764 PE=3 SV=1
RVVIVTVPCPGHIIPSTQLAKYLLSMSIDVCCYSI-ENQLVRIRFRPFVSPGVRLEEIVRNLTPPVCIISDLLAGWSQDVADKFRIPRHVLYTMPASLLFSF-----CPQVAPEHGTWASFILVNTFEDLEGRFLDLMRKILSIGPLR-EEHEVMHWLDAREQSSVLYVSFGSLLTVTETQIHELAHGLEICGRPFLWVYRVLPPGFLERIQGRGLIR-GWAPQEKILAHKSVGAFMSHCGWNSSLEALWSGKPLVAWPLAVEQRLTARYFA-DMQLAVEVR--SIVESAEVVQAISLLM-EEEETGIHSKFDRMQELAHMAVDDGGSSRSNLQVLIDSI
>tr|A0A2K1JYI7|A0A2K1JYI7_PHYPA Glycosyltransferase OS=Physcomitrium patens OX=3218 GN=PHYPA_013708 PE=3 SV=1
HVVIITVPCPGHLIPASQMAKHLLSLGMKVSCFNI-ERHFVKIVFRPFVPPGERLAEALRNLTPPACIISDMLVGWSQDVANAFHIPRFLLYTMPANLLYMI-----SPAVAPKRDIWAAMILVNTVEDLEAGLLDLMRKLLPIGPLR-QEDTIFRWLDTQEDSSVLYVSFGTLVTVNESQAHELAHGLEQSGTPFLWVYRPLPTGFMERIEGRGLIT-QWAPQQLILSHRSVGGFMSHCGWNSTLEALWAGKPIVAWPCAIDQELTARYLVDDIKLAVEVH--GLVESAEVARAISLLM-DETGSGIRSWFVKMQQLAHKAIGEGGSSKTNLKTLVDRL
>AT2G23250.1 | UDP-glucosyl transferase 84B2 | Chr2:9897809-9899125 REVERSE LENGTH=438 | 201606
---MVALAFQGHLNPMLKFAKHLARTNLHFTLATT-ARDL----FFSGL---KSLAKNLSKII---CIISVPFTPWVPAVAAAHNIPCAILWIQACGFSVYYRYYK-DPALPLLEDLP--WVLVNSFYELESEIIESMS-IIPIGPLS--DDDCMEWLDKQARSSVVYISFGSILKSLENQVETIATALKNRGVPFLWVIR-LQEMVKE---GKGVVTE-WGQQEKILSHMAISCFITHCGWNSTIETVVTGVPVVAYPTWIDQPLDARLLVDVFGIGVRMKDG-L-KVAEVERCIEAVTEGPAAADMRRRATELKHAARSAMSPGGSSAQNLDSFISDI
>At2g23260
HVLMVTLPFQGHINPMLKLAKHLSLSNLHINLATI-ARDL----FFSGL---KSLAMNLSKII---CIISSPFTPWVPAVAASHNISCAILWIQACGYSVYYRYYK-DPALPLLEDLP--WVLVNSFYELESEIIESMA-VIPIGPLSLDDDDCMEWLDKQARSSVVYISFGSMLETLENQVETIAKALKNRGLPFLWVIR-LQEMVKE---GQGVVLE-WSPQEKILSHEAISCFVTHCGWNSTMETVVAGVPVVAYPSWTDQPIDARLLVDVFGIGVRMRDG-L-KVEEVERCIEAVTEGPAAVDIRRRAAELKRVARLALAPGGSSTRNLDLFISDI
>AT3G21560.1 | UDP-Glycosyltransferase superfamily protein | Chr3:7595884-7597374 FORWARD LENGTH=496 | 201606
HVMLVSFPGQGHVNPLLRLGKLLASKGLLITFVTTWGKKMLRYDFFDGL---PHLKREIKNLVPVTCLINNPFVSWVCDVAEDLQIPCAVLWVQSCALAAYYYYHN-TSGMPLLKEIPTFSIFIDTFNSLEKDIIDHMSVIRPLGPLKVDNTDCMEWLDSQPVSSVVYISFGTVAYLKQEQIDEIAYGVLNADVTFLWVIR-LPEEVKG----KGKIVE-WCSQEKVLSHPSVACFVTHCGWNSTMEAVSSGVPTVCFPQWGDQVTDAVYMIDVWKTGVRLSEE-LVPREEVAERLREVTKGEKAIELKKNALKWKEEAEAAVARGGSSDRNLEKFVEKL
>AT4G15490.1 | UDP-Glycosyltransferase superfamily protein | Chr4:8852864-8854303 REVERSE LENGTH=479 | 201606
HVMLVSFPGQGHVNPLLRLGKLIASKGLLVTFVTTWGKKMIRFEFFSGF---PHLKQEIKNLVPVTCLINNAFVPWVCDVAEELHIPSAVLWVQSCALTAYYYYHR-TPCLPLLKEIPSFYLFIDTFRELEKDIMDHMSIISPVGPLKLDDASCMEWLDSREPSSVVYISFGTIANLKQEQMEEIAHGVLSSGLSVLWVVR-LPRELEE----KGKIVE-WCPQERVLAHPAIACFLSHCGWNSTMEALTAGVPVVCFPQWGDQVTDAVYLADVFKTGVRLGEE-IVSREVVAEKLLEATVGEKAVELRENARRWKAEAEAAVADGGSSDMNFKEFVDKL
>AT4G15500.1 | UDP-Glycosyltransferase superfamily protein | Chr4:8857095-8858522 REVERSE LENGTH=475 | 201606
HVMLVSFPGQGHISPLLRLGKIIASKGLIVTFVTTLGKKMLRFEFFEGF---KSLKREIKNLVPVRCLINNAFVPWVCDIAEELQIPSAVLWVQSCALAAYYYYHQ-TPFKPLLKEIPPFSVLIETFQELEKDTIDHMSNFNPIGPLTIDDDSCIEWLDSREPSSVVYISFGTLAFLKQNQIDEIAHGILNSGLSCLWVLR-LPLELEE----KGKIVE-WCQQEKVLAHPAVACFLSHCGWNSTMEALTSGVPVICFPQWGDQVTNAVYMIDVFKTGLRLSDE-IVPREEVAERLLEATVGEKAVELRENARRWKEEAESAVAYGGTSERNFQEFVDKL
>AT4G15480.1 | UDP-Glycosyltransferase superfamily protein | Chr4:8849000-8850472 REVERSE LENGTH=490 | 201606
HVMLVSFQGQGHVNPLLRLGKLIASKGLLVTFVTTWGKKMIRFEFFDEW---AHLIREVSKLVPVSCLINNPFIPWVCHVAEEFNIPCAVLWVQSCAFSAYYHYQG-TPCVPVLKEIPSFCVLIDSFDSLEQEVIDYMS-VKTVGPLKVDDTDCLEWLDSRPKSSVVYISFGTVAYLKQEQIEEIAHGVLKSGLSFLWVIR-LPQELKES-KGKGMIVD-WCPQEQVLSHPSVACFVTHCGWNSTMESLSSGVPVVCCPQWGDQVTDAVYLIDVFKTGVRLGEE-VVPREEVAEKLLEATVGEKAEELRKNALKWKAEAEAAVAPGGSSDKNFREFVEKL
>LOC_Os02g09510.1
HLLLICFPGQGHVNPMLRLAKRIAAKGLVVTFSSTIGAKLIRFEFLEGFD---HLPAAFAELLPVACVVGNPFIPWAVDVAAAAGILSAVLWVQSCAFSLY----HGPPGLPAMSDVPKAWVFVNSFTELERDVVDALRPLIPVGPLE-DD--CVGWLDEHPPRSVVYASLGSVVVLSAGEVAEMAHGLASTGRPFLWVVRPLPEGL-DAVA--GMVV-PWSPQEQVLVHPAVACFLTHCGWNSTLETVAAGVPVVAFPQWGDQCTDAMFLVDELGMGVRLR--APLRRGAVRDAVDAAV-GPDAGAMRSSAAAWSAAARAAVAAGGSSDRHVEAFVEEV
>LOC_Os01g49240.1
HVLLVSSPFQSHVNPLLRLGRRLAGKGLSVTFTTADGIRVVRVERLRGGM--RHVPAALEELIPVACVVANAFVSWAVRVAGDVGLPCAILWIQSCALSVY----HSPPGLPELDELPKAWVFVNTFDELEHEAVAGLRPLIPVGPLE-DDHGCTAWLDAQPRRSVVFVAFGSLVDIGHDEVVEIAEGLASTGRPFLWVLRDLPKDLIDACGR-GKVV-PWCEQRRVLAHAAVGCFVTHCGWNSTAEALAAGVPMVASPRWSDQRINTRFVVDVYRVGVRAP--ATPLTRELRLSVEEVT-GPEAEAMAARAAILGENARAAVGGGGSSDRGVQAFVDRI
>LOC_Os01g49230.1
HLLLVSAPLQGHVNPLLCLGGRLSSRGLLVTFTTVDGLKLLRFEPLRGRL--RHIPAALEGLIPVSFIVANAFAPWAAGVARDMGVPRAMLWTQSCALSLY----HSPPGLPALTELPTLWVLVNTFDELERVAIEALRPVVPVGPLD-DD--CVAWLDAQPPRSVVFVAFGSVVVIGRDETAEVAEGLASTGHPFLWVVRDHPHG--SGGGK-GKVV-AWCEQRRVLAHPAVGCFVTHCGWNSTTEALAAGVPVVAYPAWSDQITNAKLLADVYGVGVRLP--VRRRGHE----------------------------RAGGGGDAAEGAGVERQGER-
>LOC_Os05g47950.1
HVLLVSFPMQGHVNPLLRLGRRLAATGLLVTFTTVGGGRLLRFEYLRDD---SHVPSALAEFIPVTFVVNNIFVPWALDVAAGMGIPCAMLWIQPCSLSIY----HSPPGLPVMAELPTVWVLVNSFYELERSAVDALRKLAPIGPLE-EDDRCVAWLDAQPPRSVVYVAFGSLVNIGRDETAAVAEGLVATGRPFLWVVRDVPEAL-AACRKAGKIT-AWCPQGRVLAHGAVGCFVTHCGWNSIMEALAAGVPVVGYPWWSDQFANAKFLVEDYKVGVRLP--APVTGGELRACVDRVM-GPEAAVIRKRAMHWKREAAAAVADGGSSDRSLQDFVDHV
>AT1G05675.1 | UDP-Glycosyltransferase superfamily protein | Chr1:1701213-1702715 REVERSE LENGTH=453 | 201606
HVIVLPFPAQGHITPMSQFCKRLASKSLKITLVLVKPS--ITVVPISGFQ--ERVKNRLPKLIPPRALVYDSTMPWLLDVAHSYGLSGAVFFTQPWLSAIY----HGPPSLPILNDLPVDIVLCNTFDKLEEKLLKWIKPVLNIGPTPF-KAECMEWLNSKQPSSVVYVSFGSLVVLKKDQLIELAAGLKQSGHFFLWVVRELPENYIEEIG--GLTV-SWSPQLEVLTHKSIGCFVTHCGWNSTLEGLSLGVPMIGMPHWADQPTNAKFMEDVWKVGVRVKDSGFVRREEFVRRVEEVM-AEQGKEIRKNAEKWKVLAQEAVSEGGSSDKNINEFVSMF
>At1g05670
HVIVLPFPAQGHITPMSQFCKRLASKSLKITLVLVKPS--ITVVPISGFQ--ERVKNRLPKLIPPRALVYDSTMPWLLDVAHSYGLSGAVFFTQPWLSAIY----HGPPSLPILNDLPVDIVLCNTFDKLEEK--KWIKPVLNIGPTPF-KAECMEWLNSKQPSSVVYVSFGSLVVLKKDQLIELAAGLKQSGHFFLWVVRELPENYIEEIG--GLTV-SWSPQLEVLTHKSIGCFVTHCGWNSTLEGLSLGVPMIGMPHWADQPTNAKFMEDVWKVGVRVKDSGFVRREEFVRRVEEVM-AEQGKEIRKNAEKWKVLAQEAVSEGGSSDKNINEFVSMF
>AT1G05680.1 | Uridine diphosphate glycosyltransferase 74E2 | Chr1:1703196-1704639 REVERSE LENGTH=453 | 201606
HLIVLPFPGQGHITPMSQFCKRLASKGLKLTLVLVKPS--ITVFPISGFQ--ERVKNTLPKLVPPRAIVYDSTMPWLLDVAHSYGLSGAVFFTQPWLTAIY----HGPPSFPMLTDLPVDIVLCNTFDKLEEKLLKWVQPVLNIGPTPF-KAECMEWLNSKEPNSVVYLSFGSLVILKEDQMLELAAGLKQSGRFFLWVVRELPRNYVEEIG--GLIV-SWSPQLDVLAHKSIGCFLTHCGWNSTLEGLSLGVPMIGMPHWTDQPTNAKFMQDVWKVGVRVKEGGFVRREEIMRSVEEVM-GEKGKEIRKNAEKWKVLAQEAVSEGGSSDKSINEFVSMF
>AT2G31750.1 | UDP-glucosyl transferase 74D1 | Chr2:13497312-13499870 FORWARD LENGTH=456 | 201606
NVLVFSFPIQGHINPLLQFSKRLLSKNVNVTFLTT-----ISFVPIDGFE--AKFSRSLSELIKPNAVVYDSCLPYVLDVCRKHGVAAASFFTQSSTNATY----HG-PAMPPLKDLPIDFFLVNSFDELEVEVLQWMKPVKNIGPMPF-QNECLDWLDSKPPGSVIYVSFGSLAVLKDDQMIEVAAGLKQTGHNFLWVVRELPSNYIEDIC--GLIV-NWSPQLQVLAHKSIGCFMTHCGWNSTLEALSLGVALIGMPAYSDQPTNAKFIEDVWKVGVRVKDQGFVPKEEIVRCVGEVMDSEKGKEIRKNARRLMEFAREALSDGGNSDKNIDEFVAKI
>AT2G31790.1 | UDP-Glycosyltransferase superfamily protein | Chr2:13518269-13520167 FORWARD LENGTH=457 | 201606
HVLFFPYPLQGHINPMIQLAKRLSKKGITSTLIIADHR--ITVHTIHGFF--DRFSRSLTDFIPPKALIYDPFMPFALDIAKDLDLYVVAYFTQPWLSLVY----HGPPGFPLLSDLPADCILCNTFDQLEPKVVKWMNPVKNIGPVPE-KESVLKWLGNRPAKSVVYVAFGTLVALSEKQMKEIAMAISQTGYHFLWSVRELPSGFIEEAEDSGLVA-KWVPQLEVLAHESIGCFVSHCGWNSTLEALCLGVPMVGVPQWTDQPTNAKFIEDVWKIGVRVRDGGLSSKEEIARCIVEVM-GERGKEIRKNVEKLKVLAREAISEGGSSDKKIDEFVALL
>AT2G43840.1 | UDP-glycosyltransferase 74 F1 | Chr2:18157681-18159166 FORWARD LENGTH=449 | 201606
HVLAVPFPSQGHITPIRQFCKRLHSKGFKTTHTLTIFNTIISIATISGYDQGQNFSKTVADIIPITCIVYDSFMPWALDLAMDFGLAAAPFFTQSCANYINY--LYGP--LPLLEDLPADFVLVNSFHDLDLHEEELLSPVLTIGPTPFKEALCTDWLDKRPEGSVVYIAFGSMAKLSSEQMEEIASAISNFS--YLWVVRALPPGFLETVDDKSLVL-KWSPQLQVLSNKAIGCFMTHCGWNSTMEGLSLGVPMVAMPQWTDQPMNAKYIQDVWKVGVRVKKEGICKREEIEFSIKEVM-GEKSKEMKENAGKWRDLAVKSLSEGGSTDININEFVSKI
>AT2G43820.1 | UDP-glucosyltransferase 74F2 | Chr2:18152279-18153715 FORWARD LENGTH=449 | 201606
HVLAVPYPTQGHITPFRQFCKRLHFKGLKTTLALTVFNSIISIATISGYDHGKDFSKTIADIIPITCIVYDAFLPWALDVAREFGLVATPFFTQPCANYVYY--LYGP--LPFLEDLPADFVLVNSFQELELHENELWSPVLTIGPTPFKDSFCINWLDTRPQGSVVYVAFGSMAQLTNVQMEELASAVSNFS--FLWVVRSLPSGFLETVNEKSLVL-KWSPQLQVLSNKAIGCFLTHCGWNSTMEALTFGVPMVAMPQWTDQPMNAKYIQDVWKAGVRVKKEGIAKREEIEFSIKEVM-GERSKEMKKNVKKWRDLAVKSLNEGGSTDTNIDTFVSRV
>LOC_Os04g12900.1
-----------------------------------------------GFKS-----------------------PNRSRVS--------------CAPFYY----RS---LSVLGDVPADDVLVNSFQELEPKEADYLARFKTVGPTPS-SSPCLAWLDNQPPCSVVYASYGTVADLDPTQLDELGNGFCNSGKPFLWVVRSLSEELRDKC-ERGLIV-SWCPQLEVLSHKATGCFLTHCGWNSTTEAIVTGVPLLAMPQWTDQPTTAKYIESAWGNGVRVRDKGMVRKEEVERCIREVL-SERKADYMKNANRWMKKAKEAMKKGGSSYNNIVEFASKL
>LOC_Os04g12980.1
HVFLLAFPAQGHVNPILQFGRHLAHHGFLPTLVTTVLSTVFRVAAISGFDSGRRLSETLGVLLPPRVLVYDPHLPWAGRVARGAGVPAAAFFSQPCADVIY----EGPRGLSVLGDVPADDVLVNSFQELEPKEADYLARFKTIGPTPS-SSPCLAWLDNQPPCSVVYASYGTVADLDPTQLDELGNGFCNSGKPFLWVVRSLSEELRDKC-ERGLIV-SWCPQLEVLSHKATGCFLTHCGWNSTTEAIVTGVPLLAMPQWTDQPTTAKYIESAWGNGVRVHDKGMVRKEEVERCIREVL-SERKAEYRKNANRWMKKAKEAMKKGGSSNKNIAEFASKY
>LOC_Os04g12970.1
QVLLLPFPAQGHTNPMLQFGRRLAYHGLRPTLVTTVLSTTFRVAAISGFDSGRTLARTLAELLPARVLVYDPHLPWARRVARAAGVATAAFLSQPCADLIY----ERPRGLGVLGDVPDDDVLVNSFSDLEPKEAAYMERAKTIGPSPF-SVPCMEWLDKQPPRSVVLVSYGTVSTFDVAKLEELGNGLCNSGKPFLWVVRSLSVQLRKKC-KRGLIV-PFCPQLEVLAHKATGCFLSHCGWNSTLEAIVNGVPLVAMPHWADQPTISKYVESLWGMGVRVQDKGILQREEVERCIREVM-GDRKEDYRRNATRLMKKAKESMQEGGSSDKNIAEFAAKY
>LOC_Os04g12720.1
QVLLLPFPAQGHTNPMLQFGRRLAYHGLRPTLVTTVLSTTFRVAAISGFDSGRTLSPTLAELLPARVLVYDPHLPWARRVARAAGVATVAFLSQPCADLIY----ERPRGLGVLGDVPDDDILVNSFTDLEPKEAAYMERGKTVGPLPF-SVPCMEWLDKQPPRSVVLVSYGTISTFDVAKLEELGNGLCNSGKPFLWVVRSLSVQLRKKC-KRGLIV-PFCPQ---------------------LEAIVNGIPLVAMPHWADQPTISKYVESLWGTGVRVQDKGSLQREEVERCIREVM-GDRKEDYRRNAARLMKKAKESMQEGGSSDKNIAEFAAKY
>LOC_Os04g12950.1
---------------MLQFGRRLAYHGLRPTLVTTVLSTTFRVAAISGFDAGRSLARTLAELLPARVLVYDPHLPWARRVARDDGVGAAAFMPQPCADLIY----EGPRGLGVLGDLPADDVLVNSFSDLEPKEAAYMERAKTVGPLPF-SVPCMEWLDKQPPRSVVFVSYGTFSSYDAAKLEEVGNGLCNSGKPFLWVVRSLSRELREKC-KRGLIV-PFCPQLEVLAHKATGCFLSHCGWNSTLEAIVNGVPLVAMPYWADQPTISKYMESLWGMGVRVWEKGGIQREEVERCIREVM-GDRKEDYRRSAARIMQLLID-------------------
>LOC_Os04g12960.1
HVLLVPLPAQGHMNPMLQFGRRLAYHGLRPTLVATVLSTSFRVAAFSGFDAGRRLSETLARVIAATVLVYDPHMAWVPRVARAAGVPTAAFLSQPCADAIY----EGPRGLSVLADLPADDVFVNSFNDLEPMEAEHMERAKTVGPTPF-GAPCMEWLDKQAPCSVVLASYGTVYSLDGAELEELGNGLCNSGKPFLWVVRSLSEELRGKC-EKGLIV-SWCPQLEVLKHKATGCFLTHCGWNSTMEAIATAVPMVAMPQSADQPTIAKYVETAWEIGVRAQDEGSVTKEEVEISIKKVM-GKRAVEYKRNAAKWMQKAKEAAQVGGSSDKNIAEFVAKY
>LOC_Os09g34230.1
HVVLVPYPSQGHINPVLQFGKRLAGHGVRCTVAVTVVGSTVRVGVFSGCDEGQRLSVSLDELLPATVVVYDTFMPWVPRLARRHGAACAAFLTQTCADVVY----HGPPGLPVLDDVPVDHVFVNSFYELEPQEAEYMAGARTIGPTPH-MAACREWLDARPAGSVVYASFGSIAAPGPETMAEVAEGLYSSGSPFLWVVRALPAGFAARA-NTGLIV-PWCPQLEVLAHAAVGCFVTHCGWNSTVEALSAGVPMVAVPQWSDQTTNARYIEDVWRVGVRVRDGAVVRREEVERKVREVM-GERSKEFMRNAASWSSKARSAMGEGGSSDRNIAEFLSKY
>LOC_Os09g34250.1
HVVLLPYPSQGHINPILQFGKRLAGHGVRCTLAVTIL-RQVHVAAYSGYDAGSRLSDTMDALLPVDAVVYDSFLSWAPRVAARHGAATASFFTQACANAAY----SGPPGISVLTDVPADHVLVNSFYELQPQEAEHMARAKTVGLTPF-TET-KAWLEARPPRTVAYVSFGSVATPSPAQMAEVAEGLYNTGKPFLWVVRAIPEGFAAKAAGRGLIV-TWCPQLEVLAHPAVGCFVTHCGWNSTTEGLSAGVPMVAVPQWSDQTMNAKYIEDVWRVGVRVRDGGVVRKEELERCVREVM-GERSKEFMENANGWKEKARNAMCEGGSSDKNIVEFIAKI
>LOC_Os09g34270.1
HVLLLSYPAQGHVNPLLQFGKRLAAHRVRCTLAVTLLNSCVHVATYSGCDARSRLSATLDELLPVRAVVYDAFLPWAAPVARRHGASCAAFFTQACANVAY----HGPPGVPPLEDFPADHVLVNSFHELQPQEAEYMAGAKTVGPTPH-MAESKAWLDERAASSVVYVSFGSLATPSAVQMAELAHGLRDSGRFFLWVVRSLPDGFAGETATTGLIV-PWCPQLEVLAHGAVGCFVTHCGWNSTVEAVSAGVPMVAVAQWSDQPTNARYVEEAWRVGVRARDGGVVRKEEVARCVAGVM-GETGMEFRTNAARWSAMARAAMSQGGSAQKNIVEFTARY
>LOC_Os09g34214.1
HVLLLPYPSQGHVHPMLQFAKRLAFHGMRPTLAVTILATCVRFATISGCDAGSRLAATLDKLLPVRVLVYDAFLPWGRPVAARHGAAAVAFFTQPCANVVY----HGPPGLPALSGLPADDVLVNSFYELEPEEAAYMARAKTIGPTPF-TAPCVAWLGAHPPRSVVFASFGSLSDLDPAEMREVALALLDAGAPFLWVVRSLPAGYAAAAAANGMVV-SWCPQLEVLAHPAVGCFLTHCGWNSTAEALVAGVPMVALPQWTDQPMNAEYVEAVWGAGVRVRAAGLAARAEVARGIEEVM-GERSGEYRRNAAAWMEKARAASREGGSSDRNIAEFVAMY
>LOC_Os03g48740.1
HVLVVPYPSQGHMNPMVQFARKLASKGVAVTVVTTIERTTVRVEVISGHDEGATLAASLAGLVPFTCVVYDTFAPWAGRVARGLGLPAVAFSTQSCASAVY----YGPAGLPEMEELPDDWVLFNSFDELESEVLAGLSKARAIGPCPL--DTCMQWLDTKPPSSVAYVSFGSFASLGAAQTEELARGLLAAGRPFLWVVRALPRHLLDAATGDALVV-RWSPQLDVLAHRATGCFVTHCGWNSTLEALGFGVPMVAMPLWTDQPTNALLVERAWGAGVRARGTAMFLRGDIERCVRAVM-GEEQEAARARARGWSDAARAAVSPGGSSDRSLDEFVEFL
>AT1G24100.1 | UDP-glucosyl transferase 74B1 | Chr1:8525547-8527010 REVERSE LENGTH=460 | 201606
HVVILPYPVQGHLNPMVQFAKRLVSKNVKVTIATTTASSILSVEPISGFDPIESFSETLTLLIPIDCLIYDSFLPWGLEVARSMELSAASFFTNNLTCSVL----KGPRGLPSLSELPADWLFVNGFEGLEEGESDAMK----IGPMPL-IKECMEWLETKQAQSVAFVSFGSFGILFEKQLAEVAIALQESDLNFLWVIKELPEGFVEST-DRALLV-SWCNQLEVLAHESIGCFLTHCGWNSTLEGLSLGVPMVGVPQWSDQMNDAKFVEEVWKVGYRAKAGVIVKSEELVRCLKGVM-GESSVKIRESSKKWKDLAVKAMSEGGSSDRSINEFLGK-
>AT4G14090.1 | UDP-Glycosyltransferase superfamily protein | Chr4:8122434-8123804 REVERSE LENGTH=456 | 201606
HYLLVTFPAQGHINPALQLANRLIHHGATVTYSTA-HRRMLSFAWFTGFDDGSELSNALRDIIPITGVIYSVLVPWVSTVAREFHLPTTLLWIEPATLDIYYYYFT-SPKLPLITDLPNPKILVNTFSALEHDALTSVE-MIPIGPL--SDDEYTKWLDSKLERSVIYISLGTHADLPEKHMEALTHGVLATNRPFLWIVREFLELIRG--SDRGLVVG-WCSQTAVLAHCAVGCFVTHCGWNSTLESLESGVPVVAFPQFADQCTTAKLVEDTWRIGVKVKG--DVDGEEIRRCLEKVMSGEEAEEMRENAEKWKAMAVDAAAEGGPSDLNLKGFVDED
>AT4G15550.1 | indole-3-acetate beta-D-glucosyltransferase | Chr4:8877877-8879301 REVERSE LENGTH=474 | 201606
HFLFVTFPAQGHINPSLELAKRLAGTGARVTFAASYNRRMLIFATYSGHDDGSEMKETLTELIPFTCVVYTILLTWVAELAREFHLPSALLWVQPVTFSIFYHYFG-SPSLPLLTDIPNPKILINTFQELEPEAMSSVP-IVPVGPL---DRGYIEWLDTKADSSVLYVSFGTLAVLSKKQLVELCKALIQSRRPFLWVITDEEDCISSRLDEIGMVVS-WCDQFRVLNHRSIGCFVTHCGWNSTLESLVSGVPVVAFPQWNDQMMNAKLLEDCWKTGVRVMEEVVVDSEEIRRCIEEVME-DKAEEFRGNATRWKDLAAEAVREGGSSFNHLKAFVDEH
>AT1G05530.1 | UDP-glucosyl transferase 75B2 | Chr1:1636496-1637863 REVERSE LENGTH=455 | 201606
HFLLVTFPAQGHVNPSLRFARRLIKTGARVTFATCIHRSMLSFLTFSGFDDGVHFDKALSDFIPVSCLIYTILPNWVPKVARRFHLPSVHLWIQPAFFDIYYNYSG--PNLPSLEDLPNPKILVNTFDSLEPEFLTAIP-MVAVGPLPFSDSSYTLWLDSKTESSVIYVSFGTMVELSKKQIEELARALIEGGRPFLWVITDEIEKIAGRLEEVGMIVS-WCSQIEVLRHRAIGCFLTHCGWSSSLESLVLGVPVVAFPMWSDQPANAKLLEEIWKTGVRVRG--LVERGEIMRCLEAVME-AKSVELRENAEKWKRLATEAGREGGSSDKNVEAFVKSL
>AT1G05560.1 | UDP-glucosyltransferase 75B1 | Chr1:1645674-1647083 REVERSE LENGTH=469 | 201606
HFLLVTFPAQGHVNPSLRFARRLIKRGARVTFVTCFHNSMLSFLTFSGFDDGVNLDKALSDFIPVTCLIYTILLNWAPKVARRFQLPSALLWIQPALFNIYYTHFG--PNLSSLEDLPKPKILINTFDSLEPEALTAFP-MVAVGPLPFSDSSYTLWLDSKTESSVIYVSFGTMVELSKKQIEELARALIEGKRPFLWVITDEIEKIAGRLEEVGMIVS-WCSQIEVLSHRAVGCFVTHCGWSSTLESLVLGVPVVAFPMWSDQPTNAKLLEESWKTGVRVRG--LVERGEIRRCLEAVME-EKSVELRENAKKWKRLAMEAGREGGSSDKNMEAFVEDI
>LOC_Os06g39270.1
HFLFVVSGIQGHINPARRLAARLASAAARVTFSTAAHRLMVAYVPHSGYD--ARTTESLSAIVPVTCIVYTFLVVWAPAVARALGIPSAIYWIQPAAFAVY----HG-PGMPFLRELP---VLVNTFDALEPDALRAVPEVVAVGPVPFDDSACVDWLDTKPARSVVYVSFGTLLSMSKRQEEEMRRGLEATGRPYLWVARQTLDSAPTPAAAQGMVV-EWCDQMKVLSHPAVGCFVTHCGWNSALESITRGVPMVAVPQWTDQPTVAWLVEARMGAGVRARDGGVVERGELQRCVELAMGG-GDGGVRARAERWRERAAEAVAAGGSSERNLRAFASGA
>LOC_Os05g08750.1
HFLIVTYPSQGHVTPARHLARRLHGAGVRATVCVPAFRKMVAYAAYSGYD--AQLARTVAGVLPVTCAVYTLLLPWVAGVARDHGVAVAVFWIQPTTLAAY----HGGPGLPPLRDIPG-YVLANTFDAMERDALASLRDVVAVGPVSFDGGGYLDWLGTKPARSVVYISFGSSSVMSKNQVAEIAAAMAESKKPFLWVIRKDDDDAAAAAA--GMAV-EWCDQARVLSHASVGCFVTHCGWNSTVEAVACGVPVVAAPQYSDQGTSAWVV-ERIGVGVRAAAGGVVEAAELGRCVGAAM-----EAVAGRAAAWREEARAAVARGGASERNLSEFVRRF
>LOC_Os01g08440.1
HFLVVTYPAQGHINPARHLARRLRAAGARVTISTAACRKMVRYAPYSGYD--TQVARTLAAVIPVTRVVYTLLLTWVADVARDHGVPVALYWIQPAALAAY----HGDPGLPPLRDLP---VLANTFDAMEPEAVASLRDVVPVGPVSFNDTGYLEWLDARPAGSVVYISFGSLSTMSRRQIAEVSRGMAASGRPFLWVLRKEADD---VAI--GVVV-EWCDQVRVLGHPAVGCFVTHCGWNSTLEAVASGVPAVCVPQWTDQGTNAWLVAERLGAGVRAAEVGVLEAGELRRCIDAAT-----EAVRASAAAWREKARAAVADGGSSEKNLQAYVGKI
>LOC_Os02g10880.1
HFLVVAYPGQGHINPARALAARLRATGAHVTLSVAAHRRMISYVPYSGYD--RHSREAFAGVVPATCVVYAFLMWWAADVARERGIPRVLYWIQPATLAVY----HGLPSLPPMADLP--MVLVNTVEELELDVLAASFDILPIGPATYDEKGYMEWLDAKPAGSVVYVSFGSMSVVSRRQKEELRRGLAATARPYLWVVRSDGDG--------GMVV-EWCDQVRVLSHGAVGCFVTHCGWNSTLEAVACGAPMVAVPQWSDQDTNARLV-AGWGVGVRAAGARVVEAGELARCVETVMDTEAAAAVRRSSVAWKAKVREAVAEGGSSDRNLKAFLDRI
>LOC_Os06g39330.1
HFLVLTFPLQGHIAPALRLARRLAAADALVTFSTAAHRRMLELLPFSGTE--ASFRRSVGEMVPVSSVVYTLLLPWAADVARDRGVPSALYWIQPVALAIY----HGVPGLPPMADLP--TVLVNVFQELEADTLAAVGDVLPIGPVPFNDAKYMEWLDTKPAGSVVYVAFGSLTVMAKGQVDELLHGLEESGRPYLCVVRK----AVAETGRNGVVV-EWCDQVRVLSHAAVGCFVTHCGWNSVLESIASGVPMVGVPRMSDQQMNARLVERDWRVGVRAEGGGVLRAAELRRRVEEVMDGEA-AEVRRSAAAWKRAVAEALGKGGSSDRNLTAFVEGA
>LOC_Os11g25990.1
HFLIVSGAAQGQITPARRLARALAAAGVRATLAVPALRRMVDYAAFTGFD--GRLPASLARLAPVTCVVYTLLLPFAAAVARDLDVPAYFFWTMPAALSVY----HGLPGLEFLRDLPTA-VLVNTFDALEPKALASVPDLIPVGPMTFDDAGYMQWLDKQRDASVVYVAFGSLAVLSPRQLEEIRHCLEVTGRPFLWVVRR----------AGGMVV-EWCSQARVLAHRAVGCFVTHCGWNSTLETVACGVPAVMAPQWSDQATNARMAEARWGVGVRAEAAGTVLSSELSRGIDAVMDSDGARAIRRRARTWKARAAMALDAAATAARNLRRFVQGV
>AT2G28080.1 | UDP-Glycosyltransferase superfamily protein | Chr2:11960774-11963227 REVERSE LENGTH=482 | 201606
HALLIPYPFQGHVNPFVHLAIKLASQGITVTFVNTIHHQIIRYATVSGLPVGSSLYAHVEELVGVNVMIADTFFVWPSVVARKFGLVCVSFWTEAALFSLYYHMDLGTPGVP---DTAVD-VLCNTIQQFEDKTIKALNPFYAIGPIPLED--CTQWLNTKPKSSVLYISFGSYAHVTKKDLVEIAHGILLSKVNFVWVVRPLPEGFETEAGDRGIVI-PWCCQMTVLSHESVGGFLTHCGWNSILETIWCEVPVLCFPLLTDQVTNRKLVVDDWEIGINLC--KSFGRDEVGRNINRLM-GVS----KEKIGRVKMSLEGAVRNSGSSEMNLGLFIDGL
>AT2G36970.1 | UDP-Glycosyltransferase superfamily protein | Chr2:15529050-15530712 FORWARD LENGTH=490 | 201606
HIMMIPYPLQGHVIPFVHLAIKLASHGFTITFVNTIHHHIIRYTTVSGFPLDEGISAHVDDLIPVTCLIADTFYVWSSMICDKHNLVNVSFWTEPALLNLYYHMDLGNPGVP---DLMAD-VVCNTVQELEPDSLSALQPVYAIGPV-LED--CTEWLKGRPTGSVLYVSFGSYAHVGKKEIVEIAHGLLLSGISFIWVLRPLPAGFVDQAQDRGLVV-QWCCQMEVISNPAVGGFFTHCGWNSILESVWCGLPLLCYPLLTDQFTNRKLVVDDWCIGINLC--KTITRDQVSANVKRLM-GETSSELRNNVEKVKRHLKDAVTTVGSSETNFNLFVSEV
>LOC_Os10g30560.1
HAVVIPYPLQGHVIPAVHLALRLAARGFAVTFVNTVHRQIIRYELVSGFPLGEGVPAHVDELLAATCLVADTFFVWPATLARKLGVPYVSFWTEPAIFSLYYHMDLGPPGVP---ELMAD-VVCNTVEELEPSTIAALRPFYAVGPIPMED--CSRWLAAQPPRSVLYVSFGSYAHVTRRELHEIARGVLASGARFLWVMRPLPDGFAAAAAGRGVVV-PWCCQVEVLAHPAVAAFLTHCGWNSILESAWAGVPMLCFPLLTDQFTNRRLVVREWRAGVAVG--GAVDAGEVRARIEGVM-GEEGEVLREQVGKMRATLHAAVAPGGSSRRGFDELVDEL
>tr|D8QT13|D8QT13_SELML Glycosyltransferase (Fragment) OS=Selaginella moellendorffii OX=88036 GN=SELMODRAFT_23005 PE=3 SV=1
HILVLPYPAQGHIPPLIGFSAALADRGL-VTLVN-IDSRIIRFESFPDIPQGQALQVPFEDLLRVSCIVADYLWGWHVESAKKFGVSCASYWPGSATINVHYHLPLGPPGLP-TKDFPGDSLLINSAEELEPDAFQSLRKCTGVGPLNLED--CIAWLDTQAPKSVLYISFGSVVALPDLELQELSKAVLEMERPFLWVL---PESITERASSRGRIVS-WAPQLQVLSHASVGGFLSHCGWNSVLEAVTNGVPVLGWPCAIEQNLNCKVLVHDWKAGLK------IDKAE-------------------------------------------------
>tr|D8R285|D8R285_SELML Glycosyltransferase OS=Selaginella moellendorffii OX=88036 GN=SELMODRAFT_83765 PE=3 SV=1
HILVLPYPAQGHIPPLIGFSVALADRGL-VTLVN-IDSRIIRFESFPEIPQGQALQVPFEDLLRVSCIVADYLWGWHVESAKKFGVSCASYWPGSATINVHYHLPLGPPGLP-TKDFPDDSLLINSAEELEPDAFQSLRKCTGVGPLNLED--CIAWLDTQAPKSVLYISFGSVVALPDLDLQELSKAVLEMERPFLWVL---PESITERASSRGRIVS-WAPQLQVLSHASVGGFLSHCGWNSVLEAVTNGVPVLGWPCAIEQNLNCKVLVHDWKAGLK------IDKAEIKAAIENLM-GSDAQELRKSVKALSDPVKRSLA-GGLSLKTL--F----
>tr|D8S4X9|D8S4X9_SELML Uncharacterized protein (Fragment) OS=Selaginella moellendorffii OX=88036 GN=SELMODRAFT_33343 PE=4 SV=1
-IVAFPLPLQGHINPMLILCKALVS-GFSVTFVNANHKRLIDFVPIPHLPATRKMRADFESLIKVEFILSEMTVDWTQGTADKFGIPKVTLFTESAALSIQYHIPLKP-----LSELPAK-VVVNFFYALEHGVFAGLRTVVPVGPLPMADDTCKQWLDHQQDGTVLYVSFGSNATLTMDDFVRLARGLG--KQLFL----SVPGSLDEKVR-RGCTVS-WAPQLQVLLHPAVGWFVTHCGWNSTLESICAGVPMLCWPLTAEQNLNCKFIADEWKIGVR-----L------------------------------------------------------
>tr|D8RHR8|D8RHR8_SELML Uncharacterized protein OS=Selaginella moellendorffii OX=88036 GN=SELMODRAFT_411023 PE=4 SV=1
HIVAFPLPLQGHINPMLILCKALVS-GFSVTFVNANHKRLIDFVPIPHLPATRKMRADFESLIKVKFILSEMSVGWTQETADKFGIPKVTLFTESAALSIQYHIPLKPPGFPPLSELPAK-VLVNSFDALEHGVFAGLRTVVPVGPLPMADDTCKQWLDRQQDGTVLYVSFGSNATLTMDDFVRLARGLG--KQLFLWVVRPVPGSLDEKVR-RGCTVS-WAPQLQVLLHPAVGWFVTHCGWNSTLESICAGVPMLCWPLTAEQNLNCKFIADEWKIGVR-----LLDDSRIEEVITGVV--EQGSQMKTKVKKLK----AAIKES------LTK-IDDL
>tr|D8SGT7|D8SGT7_SELML UDPGT domain-containing protein (Fragment) OS=Selaginella moellendorffii OX=88036 GN=SELMODRAFT_12792 PE=3 SV=1
----------------------------------V-HRRV-------------------------TCVITDVLVGWGGEVARDLGVPWVAFWTSTMTLAVYKCDQYK-PGLTTLHTD-ADRVLANSSHALEGNAVRALENIVPVGPL-DDPNQVIPWLDKQEPRSVLYIAFGTVAPVPAAQFEQIALALESTKNAFLWVVRPCTARYAFKSG-RGLLT-DWAPQVAVLGHRAVGGFLTHCGWNSILESITVGVPVISMPRMADQCLTRKILDEEWGVSVRLGTD-AVSKTDLEAAIEELMFERRD-ELGKKASDLGELARQGMEEGGSSRSGIDSLVKDL
>tr|D8SCI2|D8SCI2_SELML UDPGT domain-containing protein OS=Selaginella moellendorffii OX=88036 GN=SELMODRAFT_113943 PE=3 SV=1
---------------------------------------------------------------------------------------------------------------MTLHTD-ADRVLANSSHTLEGNAVRALENIVPVGPL-DDPNQVIPWLDKQESRSVLYIAFGTIAPVPAAQFEQIALALESTKNAFLLVVRPATARYALKSGGRGLLT-DWAPQVAVLGHRAVGGFLTHCGWNSILESVTVGVPVMSMPRMADQCLTRKILDEEWGISVRLGTD-VVSKADLEAAIQELMFKRRD-ELGKKASDLGELARQGMEEGGSSRSGIDSLVKDL
>tr|D8SK87|D8SK87_SELML Glycosyltransferase OS=Selaginella moellendorffii OX=88036 GN=SELMODRAFT_445660 PE=3 SV=1
HVVAIPYVMPGHITPLLHLCQHLAASGL-VTLLKANSQSSVRIRSLPPRP--ARLEEVLNRFIPISCVISDVYVGWARDLAAQLEVPWIALWTSTVALLVYHHMPLGPPGLPPLLNYPAD-VLVNS---IEEPAVDSLGNIKPIGPLS--ESAIIQWLGARPDSSVIYVAFGTTMSVANGQFEELASALEESRQEFVWAIRDIPPGFQERSKDQGLVV-SWAPQLEILGHRSVGGFLTHCGWNSVVESMSFGMPMVARPITGDQVLTAKFVIDEWGVGVRIE---LARKDDLKNSIKALM-ADKTSEIWKNARRVKEVVRAAMKNKGSSRNNLDSLVCDL
>tr|D8SK95|D8SK95_SELML Glycosyltransferase (Fragment) OS=Selaginella moellendorffii OX=88036 GN=SELMODRAFT_12509 PE=3 SV=1
HIVAIPFIWPGHITPLLHLCQHLAASGL-VTLLKTNSQSVVRIKSLPALP--AKLDEILNRFIPISCVISDVYVGWARDLATKLEVPWIALWTSTVALLVYYHMPLGPPGLPSLQNYPAD-VLVNS---IEGSAIDSLSNIKPIGPLS--ESEIIQWLDARPDSSVIYIAFGTTMSVANGQFEELASALEESRQEFVWAIRDIPPGFQERSKDQGLVV-SWAPQLEILGHRSVGGFLTHCGWNSVTESMSFGMPMVTRPISGDQVLTAKFVIDEWGVGVRIE---LARKDDLKNSIKALM-ADKTSEIWKNARRVKEVVRAAMKNKGSSRNNLDSLVCDL
>tr|D8T0B5|D8T0B5_SELML Glycosyltransferase OS=Selaginella moellendorffii OX=88036 GN=SELMODRAFT_159879 PE=3 SV=1
HIVAIPFIWPGHITPLLHLCQHLAASGL-VTLLKTNSQSVVRIKSLPPLP--AKLDEILNRFIPISCVISDVYVGWARDLAAKLEVPWIALWTSTVALLVYYHMPLGPPGLPSLQNYPAD-VLVNS---VEGKAIDSLSNIKPIGPLS--ESEIIQWLDARPDSSVIYIAFGTTMSVANGQFEELASALEESRQEFVWAIRDIPPGFQERSKDQGLVV-SWAPQLEILGHRSVGGFLTHCGWNSVTESMSFGMPMVTRPISGDQVLTAKFVIDEWGVGVRIE---LARKDDLKNSIKALM-ADKTSEIWKNARHIKEVVRTAMKNKGSSRNNLDSLVCDL
>tr|D8T0B4|D8T0B4_SELML Glycosyltransferase OS=Selaginella moellendorffii OX=88036 GN=SELMODRAFT_427660 PE=3 SV=1
--------MPGHITPLLHLCQHLAASGL-VTLLKTNSQSVVRIKSLPALP--ARLEKVLNRFIPISCVISDVYVGWARDLAAQLEVPWIALWTSTVALLVR-----------PLLNYAAD-VLVNS---IEGPAIDSLGNIKHIGPLS--ESAIIQWLGARPDSSVIYIAFGTTMPVADGQFEELASALEESRQEFVWAIRDIPPGFQERTKDQGLVV-SWAPQLEILGHRSVGGFLTHCGWNSVMESMSFGMPMVARPITGDQVLTAKFVIDEWGVGVRIE---LARKDDLKNSIKALM-ADKTSEIWKNARRVKEVVRAAMKNKGSSRNNIDSLV---
>tr|D8SGT8|D8SGT8_SELML Glycosyltransferase OS=Selaginella moellendorffii OX=88036 GN=SELMODRAFT_445219 PE=3 SV=1
HLLAIPFFFRGHEIPLLHLCRHFKSRGL-VTILRTSKPTAVRFEGFP-LP----LELFIKRF-PVTCVICDVLVEWGERVARHLGVPWIAFWTSTVLMAMASHVPLNPPGLPDFQDYVAD-ILANS---LEDDAIKTLSKVTPVGPLD--DDKVISWLDEQDPASVLYICFGTVAPMPVGQMEELAMALDSTGVSFLWVVRHIPPGFTAKTAHRGLLT-DWVTQPRVLGHRAVGGFLTHCGWNSVMESITAGVPMITRPLMGDQTLTAAMLRQASAIALPSK----VTKTEIVAAIEELM-RERGAELRRRAGDAAALVRSGMENGGC----LDSLVTEL
>lcl|Mp3g03440.1
HALLVPALWPGHFTPFLPIMRKLVEHNISFTICTT----LVEFLAFDPL---EDLQKQFD--LKYTCLIADMFLGFTKELADKWDVPWYMMISTNTSALLMLQGQAGPRGLE-FRELPAAGLLINTFESLEKQQLDTLRKVLPIGPLPNED--AIQWLDSRSESSVLYICFGSYRDIPTYYIRELERGLLLVDIPFLWAQRLFSPDFESRTKDRGLLVTDWVPQREILDHPSTGGFLSHCGWNSILESVLSAVPIMACPLYAEQAMNSRFIVDVLEMAVEVN--D-LTGEEVAAAAVTIM-GERGSQIRQRMLKSKNAGHEAVAEGGSSHRYFEEFLADI
>lcl|Mp3g17090.1
RALLFPVVASGHWGPFLQLILQLATKKLNFTLLAD----LLEFLEYPTL--S-DLVPAMESFFRYTCMISDMFLYFCQDLADKWGIPNYFYVTCPTYGLVLLHGEIGPPGLE-FTDMPSAGLVFNSFEEFEKKPLSDLRTVFTIGPLPEE---SIAWLDKQQKSSVLFICFGSQRELPEPLITGIASGLEDTGVPFLWALRILPEGFESRTQSRGLVLTSWVPQQEILLHPSVGGFLTHCGWNSILESMLGGVPIAAFPLYAEQRMNQRYMVNAVKTAVAIE--G-YEAKEIAAAIMRLL-GKEGVEARQNMQIMKEMAYAAMEEGGSSHKNLQNFLAEV
>lcl|Mp5g20210.1
RALLVPMKTQGHWTPFVHLMRALAAHGINLTVCLT----LVEIVEFTHIPNT-RMVEDFDKLLTVSCVIVDMFVGVCVDFADEWRIPMYNFVTSACATFCLLHTPLNPPGLE-FTDIPSAAVIINSFEEYDGKQQNILTKVYPIGPLGPTE--CIEWLNRQANSSVLFICFGSVLPLAAALRSAFIEALGSTGTRFLWALRLVVEDFESRTRDRGLVVRSWVPQEEVLQHPAVHGFLSHCGWNSIMEAIQGGIPIVACPMYAEQALNARFIVEESKIAILIA--G-VDGQEVTKAIRLFM-DERRQSLRQNILRLKEAANATVAEGGSSHQHLKNLVAAI
>AT1G06000.1 | UDP-Glycosyltransferase superfamily protein | Chr1:1820495-1821802 REVERSE LENGTH=435 | 201606
HVLVIPFPQSGHMVPHLDLTHQILLRGATVTVLVTLDALRFKTLIFP-IPSGSRLHDPLVDFL--AILGSSFLSPWINKVADAFSIKSISFLPINAHISVM---W-------------SYGLVINSFYDLEPEFVETVKRIWTVGPLPIAK--VSAWLDSCPDNSVVYVGFGSQIRLTAEQTAALAAALEKSSVRFIWAVRDIPAGFEERVKEKGLVIRGWAPQTMILEHRAVGSYLTHLGWGSVLEGMVGGVMLLAWPMQADHFFNTTLIVDKLRAAVRVG-RSVPDSDKLARILAESA--REDLPERVTLMKLREKAMEAIKEGGSSYKNLDELVAEM
>AT1G51210.1 | UDP-Glycosyltransferase superfamily protein | Chr1:18987809-18989110 FORWARD LENGTH=433 | 201606
HIMVFPYPAQGHLLPLLDLTHQLCLRGLTVSIIVTLSPLLVSVVTFP-IPSGRQLREPIVNWL--VALISDFFLGWTKDL----GIPRFAFFSSGAFASILHFVS---SDLPPFKHLPSYGCIFNTCECLEEDYMEYVKRVFGVGPLSVKA--LLSWLDGCPDDSVLYICFGSQKVLTKEQCDDLALGLEKSMTRFVWVVK-IPDGFEDRVAGRGMIVRGWAPQVAMLSHVAVGGFLIHCGWNSVLEAMASGTMILAWPMEADQFVDARLVVEHMGVAVSVC-GTVPDPYEMGRIIADTM-GESGGEARARAKEMG------------------------
>AT5G03490.1 | UDP-Glycosyltransferase superfamily protein | Chr5:871550-872947 FORWARD LENGTH=465 | 201606
HIVVFPFPAQGHLLPLLDLTHQLCLRGFNVSVIVTLSPLLVTSVVFP-LSPGRQLREPIINWF--IALISDFFLGWTHDLCNQIGIPRFAFFSISFFVSVLQFCF---LDLPPFKHLPSYGSVFNSSEILEDDYLQYVKRVYVIGPLSV-S--LLSWLDGSPNGSVLYVCFGSQKALTKDQCDALALGLEKSMTRFVWVVK-IPDGFEDRVSGRGLVVRGWVSQLAVLRHVAVGGFLSHCGWNSVLEGITSGAVILGWPMEADQFVNARLLVEHLGVAVRVC-GTVPDSDELGRVIAETM-GEGGREVAARAEEIRRKTEAAVTENGSSVENVQRLVKEF
>AT1G73880.1 | UDP-glucosyl transferase 89B1 | Chr1:27785143-27786564 FORWARD LENGTH=473 | 201606
HVLIFPFPAQGHMIPLLDFTHRLALRGLKITVLVTLSPLLIEPLIFP-IPSGGNLHAPLISWI--VAIVSDFFLGWTKNL----GIPRFDFSPSAAICCILNTLW--PPKIPPYRQISSWGLVVNSFTAMEGVYLEHLKRVWAVGPIPVDH--VMSWLDAREDNHVVYVCFGSQVVLTKEQTLALASGLEKSGVHFIWAVKEILDGFDDRVAGRGLVIRGWAPQVAVLRHRAVGAFLTHCGWNSVVEAVVAGVLMLTWPMRADQYTDASLVVDELKVGVRAC-PTVPDPDELARVFADSV--TGNQTERIKAVELRKAALDAIQERGSSVNDLDGFIQHV
>LOC_Os06g17260.1
HVLLVPYPARGHMQPLLHLASRLAAAGLRLTVVATLSPLLVSPLTFP-DTSGAALREPLGEWVRVVAVLSDFFCGWTQPLAAEAGVPRLVFVPSGVLTAATHSLF--PPGLPPFPQLSSSALVCNTSRALEGRYLDAQPRVWAVWPVP-GE--VIRWLDAFPDASVAYVSFGSMMALPPPHAASLAAALERSKTPFVWAAS-LPEGFEERAAAAGLVIRGWAPQTAVLRHRAVGCFVTHCGWNSVVEAAAAGVPMLAWPMAADQFFNARLVVDEARVGAPVS-GGHPDAGELAGVLREVV-GEAGGELRARAKELAARMAEAARGDGSSRRDLDGMVREL
>LOC_Os04g55680.1
HVLLVPFPAQGHALPLYDLAALLAARGLRLTVVTTLAPLLVRPLVFP-LPAGAALHRPILAWA-VVAVVSDFFCGWMQPLAAEIGVPRVVFTPSGVLTAVPHSLF--VPAIPPFEEISGWGFVSNTFRALEGRYLD-APRVWAVGPVPVGD--LSAWLDAFPEGSVVYVCFGSQAVLTPAMAAALAEALERSAVPFVWVVS-VPEGFEARAAARGMVVRGWAPQVAALRHAAVGWFMTHCGWNSVLEAVAAGVPMLAWPMAADQFVNARLLVEDAGVALRAC-GGVPDAGELAAVLADAV-GEKGSGARARAKELAADAAIAVRSGGSSYEDLERFVQEI
>LOC_Os06g17020.1
HVLVVPFPAQGHLIPLLDLAGLLASRGLRLTVVCTLVPLLVSALTFP-LPAGAGLRGPLGTWARVVAVLSDFFCGWTQALADELGVPRVVFSSSAVYTAVLHSMF--PPDIPPYPQLSSSCIVSNTFRQLEGRYLE-RPRVRAVGPLPVSD--LCAWLNQFADGAVVYVSFGSMAVLQPPHAAALAAALERTGTAFVWAAG-LPEGFEERAAGRGKVIRGWTPQVPVLRHRAVGRFVTHCGWNSVLEAVAAGVAMLTWPMTADQFVNARLLVDEHRAAVPVS-GAVPSADEVARVFEATS-AAAAAA--ARVKELAGEAAAATREGGSSWREVDELAREL
>LOC_Os06g17110.1
-----------------------------------------------------------------------------------------------------------------------------------------------------------------------------------------------------------------------MVIRGWAPQLAALRHRAVGWFVTHSGWISVVEAVAAGVAMLTWPMVADQFVNARLVVDELRAAVPVS-GAVPSANEVARVLEATV-AADGGE--ARVEELAVEAAAATREGGSSWVEVDELVREL
>LOC_Os06g17120.1
HVLVVPYPAQGHLIPFIDIVRLLASRGLRLTVVVT-LAPHVFALTFP-IPAGAGLRGPLGSWARVVAVLSDFLCGWMQPLAAELGVTHVVFSPAGVYAAVMHPLY--PPDIPPYPQITSSSFVSNTFRRLEGQYLE-RPRVRAIGPLPVSE--LCAWLDQFADRTVVYVSFGSMALLQPPHVAALSAALERTGAAFVWAAG-LPEGFEERAAGRGTVIRGWAPQLSALRHRAVGWFVTHCGWNSILEAVAAGVAMLTWPMVADQFVNARLLVDELRTAVPVS-GAAPTADEVARVLEATVMAEDGGEASARVEELAVEAAAATREGGSSWVEVDELAREL
>LOC_Os06g17250.1
HVLVIPFPAQGHLIPMLDLVRLLASRGLRLTVVTTILATAISALIFP-IPAGAGLRAPLASWARVVAVLSDFFCGWMQLLAAELGVPRVVFSPSGVYAAVMHSLF--PPDIPPFPQMSSSSFVSNTFGQLERRYLE-RPRVRAIGPLPVTE--LCAWLDQFADRSVVYVSFGSMAQLQPPHAAALAAALERTRVAFVWAAG-LPEGFEER-AGRGTVIRGWAPQVAALRHRAVGWFVTHCGWNSTLEALAAGVTMLAWPMVGEQFVNARLLVDELRAAVPLC-GPTPSADEVARVLEATV-AADGGEAGARVKELAEEAAAATREGGSSWVEVDELAREL
>LOC_Os06g17140.1
HVLVVPYPVQGHLIPILDLVRLLASRGLRLTVVVTLAPLLVSELTFP-VPTGAGLRGSLESWARVVAVLSDFLCGWTQPLANELGVPHVVFSPSGVYTAMLHSLF--PVDIPPYPQLTSSSFVSNTFQRLEGRYLE-RPRVRAIGPLPVSD--LCAWLDQFADRSVVYVSFGSMSQLQPPHAAALTAALERTSAAFVWAVGSLPEGFEERSTGRGTVIIGWAPQLAALRHRAVGWFVTHCGWNSVVEAVAAGVSMLTWPMMADQFVNARLVVDELRAAVPVS-GAAPTADDVAGVLEATV-AADGGGWAWRRRRRRGKVAAR----GLRWTNKAKLIR-L
>LOC_Os08g38110.1
HVLVVPYPAQGHMLPLLDLVALLAARGLALAVAVTLAPLLVATVTFPLLPAGAALRAPLLAWCRVTAVVSDMFTGWTQPLAADLGVPHVTFSASGAHLAVSHSLW--PQDVPPFRHLSSSCFVANSFTAIEAAYVD-RPKVFAVGPLDVAR--VAAWLDAFDDGSVLYVCFGTQQALSPAQAASLAGALGRSAAPFVWAAR-VPGGFE--AAARGMVIRGWAPQVEILRHRAVGWFLTHCGWNSVLEAVAAGVAMLAWPMSADQFTNAWLLA-EAGVAVAVA-AAVPDAGQMADAIASAI-GNGGASVRQRAAELGRSTAAAVAEGGSSSVDLEELVSIL
>LOC_Os08g38130.1
HALVVPLPSRGHLLPLLDFAHRLSTRGVALTVAVTLSAFL-TPLALP-LPASS---AP----------------------------------------------------LPPFPHVPAWGAVVNSFDEIEGEFLE-YLRVWSVGPVDSEQ--LFSWLDTCPSRSVVYVCFGSMYKPPPAQAAALGAALEASGARFVWEVG-VPEGLEERTAARGRVVRGWAPQMEILRHAAVGAFLTHCGWNSTLEGVAAGVPLLAWPMKADQFIDARLVVDLHGAGVRAA-AAVPYPGALARVFADAA-AGKLADVRAKTSELAAAAAAAVEEGGSSWIAMEKMANEL
>LOC_Os08g38160.1
HVLVLPLPSRGHLLPLLDFAHRLSTRGVALTVAVTLSAFL-TPLALP-LPASSGIRAPLLSWA--TVVVSDFFLGWAQLLADDLGVPRVVFYASGAFVAALEQLWG-PDTLPPFPHVPAWGAVVNSFDEMEREFLE-WLRVWAVGPVDPEQ--LFSWLDTCPARSVVYVCFGSMYKPPPAQAAALGAALEASGARFVWAVG-LPEGLEERTAARGRVVRGWAPQVEILRHAAVGAFLTHCGWNSTLEGVAAGVPLLAWPMKADQFIDARLVVDLRGAAVRVA-AAVPDAATLARALADAV-GAKCGDVRAKAAALAAAAAAAVEEGGSSRVAFESMAKEL
>LOC_Os03g46400.1
HLIFVPFLSRSHFGPVTAMTRHFAARGFNFSLLPGSAAAF------------EALAPALREG-ATVTVVSDAVLHWAPRVARECGVLHVTFHTIGAFAAAMVAIHH-PVKL--VQEEASFAVVFNSFAALEAEYYRSLDKVFLVGPKS--D--ILQWLDGQPAGSVLYACFGSTCGMGASQLTELAAGLRASGRPFLW----IPTTAAEVTENHGMVVAGWAPQADILAHRAVGGFLSHCGWNSILDAISAGVPLATWPLRAEQFLNEVFLVDVLRVGVRVRAAAVVPAEAVARAVGRLM-DDDAAARRARVDELGVAARTAVSDGGSSCGDWAELINQL
>AT1G10400.1 | UDP-Glycosyltransferase superfamily protein | Chr1:3414869-3416358 REVERSE LENGTH=467 | 201606
HVVLFPYLSKGHMIPMLQLARLLLSHSISVTVFTTIVDSLATIVDFPNVPPGKSMQADFRELLRVSFMVSDGFLWWTQESARKLGFPRLVFFGMNCATVICDSVFNS-PEFP-VRDFVSQGIIFNTFDDLEPVFIDFYRKLWAVGPLY--KPSWMKWLDEKRGCNVLYVAFGSQAEISREQLEEIALGLEESKVNFLWVVKGI--GFEERVGERGMMVRDWVDQRKILEHESVRGFLSHCGWNSLTESICSEVPILAFPLAAEQPLNAILVVEELRVAERVV-AGVVRREEIAEKVKELMEGEKGKELRRNVEAYGKMAKKALEEGGSSRKNLDNLINEF
>AT5G14860.1 | UDP-Glycosyltransferase superfamily protein | Chr5:4805887-4807759 FORWARD LENGTH=492 | 201606
HAVLFPYMSKGHTIPLLQFARLLLRHRISVTVFTTVSNFLIKVISFPNIPPGKSLQPFFAELLKVSFMVSDGFLWWTSESAAKFEIPRLAFYGMNSYSAMCSAISHT-PDFP-VKEFDSRGVIVNSFYELESTFVDYRRKPWCVGPLL--SPDWIHWLDRKLRCPVMYVAFGTQAEISNEQLKEIALGLEDSKVNFLWVTRKT--GFEKRVKEHGMIVRDWVDQWEILSHKSVKGFLSHCGWNSAQESICAGVPLLAWPMMAEQPLNAKLVVEELKIGVRIEDVGFVTREELSRKVKQLMEGEMGKTTMKNVKEYAKMAKKAMAQGGSSWKSLDSLLEEL
>At2g16890
HVVLFPFMSKGHIIPLLQFGRLLLRHHITVTVFTTISDFLIKVISFPNIPPGKLLQPFFETLLKVSFMVSDGFLWWTSESAAKFNIPRFVSYGMNSYAAVSISVFHT-PDFP-VKDFDSHGFLVNSFYELESAFVDYNNKSWCVGPLL--SPAWIHWLDQKRGRPVLYVAFGTQAEISNKQLMELAFGLEDSKVNFLWVTRKI--GFNDRIRESGMIVRDWVDQWEILSHESVKGFLSHCGWNSAQESICVGVPLLAWPMMAEQPLNAKMVVEEIKVGVRVEDGGFVTREELSGKIKELMEGETGKTARKNVKEYSKMAKAALVEGGSSWKNLDMILKEL
>LOC_Os04g24110.1
HVAIFPFMARGHTVPMTHLACLLRRRG--VTFFSTVRGQLVAVVEFPHVAECSALRPGLVSLARVGLLVADAFLHWAHASAAALGVPTVAFLGGNMFTIMRDVILDA-PEFP-LTDIPSNGLIVNTFDAMEGRYVEHWRRAWPIGPLL--APSWMKWLDEKAGRAVLYVALGTAMAIPDAQLREVAGGLEAAGVYFLWAVRPL--GFEERVEGRGMVVREWVDQWRILQHGCVRGFLSHCGWNSAVEGVAAGVPLAAWPMGAEQPLNAMLVVDELRVGVRVPATGVVGSEVIARVARELMKGGGGGEEARNVAALASKAREAVAEGGSSWKALEEMVATL
>LOC_Os09g21160.1
HVAIFPFMARGHTVPPIHLAHLLRHRG--VTLFTTVRRVLVAVAEFPHLPPGSALRPRLACLARVGLLVADALLYWAHDAAAALGVPTVAFYATSMFHVIRDVILDA-PEFP-LTDIPSHGLIVNTFDAMEGHYIEHWRRAWPVGPLL--APSWLQWLDEKAGRAVLYVALGTLIAVQEAQLRELAGGLEASGVDFLWVVRPV--GFEERVEGRGLVVREWVDQWRILRHGCVKGFLSHCGWNAVVEGVAAGVPLATWPMGVEQPLHATLAVDELRIGVRVPATGVVSGEEIARVARELMENGAGGEAARNAAALAAKAREAVAEGGSSWKTLEEMLAVV
>LOC_Os09g16030.1
HLAIFPFMAKGHTIPLIQLVNYLRHQR--VTFFTTVRDGLLAVVEFPAAAESSLLRPRFASVMPASFLVADAFLHWTNDSAAVLGVPKVSFLGTSTFHVMRELIVQAPPEFP-LSELMSHSLIINTFHGLEAPYIKFW-RAWPIGPLL--APSWMAWLDNKAGQSVLYIALGTLAVIPEVQLKEVAKGLERAEVDFIWVVSPL--GFEERVKGKGIVVRDWVDQSQILQHKSVRGFLSHCGWNSVLESVTAGVPLAVWPMNFDQPLNARFLIDDMKIAVMVWNSGLVTHEEISRVVTELMLGKVGVEAAKNVAKLSTLAKKAVDEGGSSWVVVREMINEL
>LOC_Os09g16090.1
----------------------------------------------------SLLRPQFAAVMLASFIVADAFLYWVNESAAVLGVPKMSFFGISAFQVMRELRNHAPPEFP-VTDLMSHGLIINTFHGLEAPYIKFW-RAWPIGPLL--DPSWMEWLDEKAGRPVLYIALGTLAAIPEVQLKEVADGLERADVNFIWAVRPL--GFEERIKDRGLVVREWVDQLEILQHESVRGFLSHSGWNSVLESVTTGVPLAVWPMIADQPFNARFLVDELNIAIRVSDRGLVPSEEISKVVKELMDGEAGAEATKRVVELSALAKEAMDEGGLSWIAVKEMITEL
>LOC_Os06g16000.1
-------MAKGHAMPLLHLTRLLLARG-KVTFFTTIRASLAAVVEFPGLAPPAALRPAFAAFLRPDVLVHDGFLPWAELAAAAGGVPRLVSYGMSAFTYVAGAVTHA-DGLP-LTDLNSEGIIVNSFVELEPLCFDGWRKLWPVGPLL--D----DWLDSRLDRPVLYVAFGSQADLSRTQLEEIALGLDQSGLDFLWVVRSS--EFENRFGDKGKVYQGFIDQVGVLSHKSIKGFFSHCGWNSVLESISMGVPILAFPMAAEQKLNAKFVVDMLRVGLRVWDDGLVAREEVQVMARELIFGEEGKWASTRVSELAVLSKKAMEIGGSSYKKLEEMVHEI
>tr|A0A2K1KKB6|A0A2K1KKB6_PHYPA Glycosyltransferase OS=Physcomitrium patens OX=3218 GN=PHYPA_007893 PE=3 SV=1
HVVLFPFPAAGHIAPFIPFAKSL--RGVAITFMCK------KLKRIE-----EKFDEIIAHYIPPVCIVSDMFMGFTQGTAEKFSIVRYCLFASPVHLSLLFHLPFNPPNFPPIPDLPAAGVLVNSVEEIE-PVLEGLQKISTFGPLD----DWYDWLSQQPDSSVLYMCFGTVAMLSDEQIRQMAIALENSGQRFFWALRLFPEGFLQRTKSKGLVYFDWAPQLHILAHRAIKGFVTHCGWNSTMESILMGVPTIGWPMQAEQMLNAIFLDKVLGISIRIND--MISSDTFERAIHTLM-DPSGETMKAKVLQISDTVEKAARPGGSSRINLESFVQDV
>lcl|Mp6g13500.1
HLLMIPHAALPHINPMVHLADKLSQHGVRCTVLSY-----VQLLGLPGYE--ERLNAYIDRFVSPPCLISDVLLPWTVDAAAKLNVPRYLLSPGSAFFLMLHHV---PPNVPMYTSL-AAGLLGNSFYELETCAI----KVYPVGPLS-MSDECLDWLDRQTDNSVVYVNFGTTGRFNLKMVHELAQGLEASGAKFLWVLRPLPSGFEERVKDRGLVSRGWAPQLKILEHPSTAAFVMQAGWNSIMEAVARGVPIISWSTYADQPANALYAAQISKVGIQLP--GIVDRSAVETAIRTIM-SEEGKVLKENAQRLKLGAACATSPGGSSFQSLQDFITDL
>lcl|Mp6g15870.1
HFMMIPHQSLPHIAPMMHLADKLAAEGVTCTIFLY-----VHLLALP--P--EALNEYFDKELKAQCLISDLLLQWTVQAAARLQIPRYILCAMSAFVLLILHH---PPGLRKFVSN-AAGILENTFSELEHETI----NMIPVGPLS-EDDECLKWLDEQPPTSVVYVNFGTTGMFSTEMVHELALGLEGSEARFLWVLRPLPYGFEERVKGRGLITRGWAPQLQILEHRSTGAFLMQGGWNSTLETICRGVPFIAWATYADQPVNIKFAADGAKLGVMLP--GLVDRHDVEKAIRLVL-SEEGNLIRKNAQNMKVAAAKAVSPEGSSSRSLMSFVKGL
>lcl|Mp6g15880.1
HFMMIPHQFIPHIAPMMHLADRLAAEGVTCTIFVY-----VQFHALP--P--EALNEYFDKELKPQCLISDLLLLWTVQAAARLQIPRYILCAMSAFLLMRLHS---PPGLPTFISN-SAGILENSFSELEHESM----NMIPVGPLS-EDDECLKWLDEQPPTSVVYVNFGTTGKFSTEMVHELALGLEGSQARFLWVLRPLPSGFEERVKGRGLITRGWAPQLQILEHRATGAFLMQGGWNSTLETICRGVPFIAWATFADQPTNVKFAADGAKLGVMLP--GIVDKHVVENGIRLVL-SEEGKLIRKNVQNMKVVAAKAVSPEGSSSRSLMSFVKGL
>lcl|Mp6g15860.1
HFMMIPHQSLPHIAPMMHLADKLAAEGVTCTIFLY-----VHILALP--P--EALNEYFDKELKPRCLISDILLQWTVQAAARLQIPRYILSAMSAFVLMVLHH---PPGLRSRY--------EHIFRTGTCRSI----NMIPVGPLS-EDDECLKWLDEQPPTSVVYVNFGTTGNFSIEMVHELALGLEGSEARFLWVLRPLPSGFEERVKGRGPITRDWAPQLQILEHRSTAAFLMQGGWNSTLETICRGDPFIAWATFADQPVNVKFAADGAKLGVMLP--GLVDRHDVEKAIRLVL-SEESNLIRKNAQNMKVAAAKAVSPKGSSSRSLMSFVKGL
>lcl|Mp8g06040.1
HMLMVPQPTVLHISAMVCLAEHLVSRGIRVTILS-----LLKLKNLPGLP--KELSDRLAELV---CMLSDLQV-WTTKISTYLNIPRYVMANISACI----------EGIP-TKKLPAEGIVINTFEELEADALHSIRNVLAIGPI-QEDTKCMDFLKNHPKKSVVYINFGKSGELNQRHIHELAQGLESSGERFLWIL--LPEGF--R-KDRGLVVRGWVTQQDILSHPSTGVFLMHCGWNSCLESISRGVPIIAWPSLGHQLHNSRYLAHKAKVAILLP--GFVSRTYIEQAIKIIF-SEEGMQLKEKSMELK----TSMDEGGSSYKNLEHLIKVI
>tr|A0A2K1JRK4|A0A2K1JRK4_PHYPA Glycosyltransferase OS=Physcomitrium patens OX=3218 GN=PHYPA_016549 PE=3 SV=1
HVVLVPFSAIGHCMPFLYLASRLAQ-GVKVTFLCLPHAGIIDIVTVKGFG--RALCDCLSSLMSLACIISDMMLGFTHDVAAKFNIPRYVLHTQSAALSLMLQVPLSPPGLR-LRELPAEAVLDNTF----REL--------------L-D-------TGQP---MIYVALGTIGLTGYENCEDFALGLEASGQPFLWIARQLPPGFLERTKDRGMVVTTWAPQLRILNHPSTGAFLSHCGWNSILESISAGLPIIALPGRAEQKMNCRFLVDVAQVAVELK--G-PSSSEVERKVRLVM-QDEGRTLKANVQALKRSEESAASE-------LIKFIESI
>tr|A0A2K1IAW7|A0A2K1IAW7_PHYPA Glycosyltransferase OS=Physcomitrium patens OX=3218 GN=PHYPA_030996 PE=3 SV=1
HVVLVVPGATGHAIPFMYLATKLAS-GVKVTMLVYQHRKIIQMVGVDGIP--EKLTGAMSRLMP--CILSDMLVGWTQILAAKFNIPRHILHIQSTLLSVMLHVPLGPPGMP-LHELPAEAVLVNTRSGLKREFLTTF-KVIPVGPL-IDDEETIQFLSKQPPSSVIYIAFGTGGTLSREQAEELALGLEASEQPFLWVGNRLPQGFENRVKDRGMVVSTWVPQPSILRHPSTGAFLSHTGWTSTLEGMAAGLPILAWPQRFEQYLNSRYLVDVAKVAAEFR--G-V-RDEVERVVRRVM-QDEGRALQSNAHAMKEAAHRAASE-------LQTFLTQ-
>LOC_Os04g20260.1
HVVLFPFMAQGHVAPFRCIAALV--RDARLTVVATMAEAFAGVHEFPGLPAGESLRPAFRRFVD-DHVMADMFLGWAVDVARDAGASSSIVLTCGGYSSLWDSVPPS-PRFP-VQQLTADALLVNTAENLEPKGLSMLRPTYPVGPLP--KSPILEWLDEQPPGSVLYISFGSLYRITAPQMMELARGLEQSSHRFVWVIRPLPEGFRERAEGRGLVVRCWAPQVEILAHTATGAFLTHCGWNSVQEALGHGVPLLGWPLSAEQFYNSKLL-AEEMVCVEVA-S-AVDAAKVAAAVEAVL-GEERAAMKRRAAEMKEAIDAARDGDKSSVTVMRRFLDEL
>LOC_Os04g20330.1
-IVLFPFPAQGHFSAFLSLAAHL--HTADITIVSTNVEDLLRFHAFPGLPGDESLQDSFDSFV--RCVIADPFLAWTTDVARRRGAAHAIFVSCGAFSSLWNHLP-P-PDHP-VHQLPTDAILISTMEELETTGLRMLRPVYPIGPLR--DDDVKRWLDTREERSVLYISFGSNNSLRPDQMVDLAMALELTGRPFIWAIRPLPEGFEERMRNIGLLIHGWAPQVSILAHASTGAFLSHCGWNSVLESMAHGVPIIAWPLTADQFFNAQML-EEWGACVEVSDS-ALERERVVEVVEMVM-GIKADKIRQSVKQIQGMIGRTLEDGGSSKTALEEF---L
>LOC_Os04g20474.1
-VVLFPFPGHGHLAAFLSFAGVL--HDVAITLVSTNVASLFLLHEFPGLPAGEVLQPAFDDFVDVACVVSDPFLAWTVTVARRRGCAHAFFVSCGAFSSLWSHLP-D-PEYP-IHQVSTDALLINTVEEFEPTGLAMLRPVIPIGPLS--DGAITSFLDSHPPSSVLYVSFGSQFSIQAEHMAELAAALEATGRPFVWAVKPLPDGFEERVTKKGLLLHGWAPQVGILAHHSTGAFLSHCGWNSVLESMTHGVPIIGWPLAGDQYYNAKMLDEEWGVCVEGAMS-IIDKATLVAVVETVM-SPKAAEMRQRARAIKEIMEAAREHGSSANQALEEFF-KM
>LOC_Os04g20474.2
-VVLFPFPGHGHLAAFLSFAGVL--HDVAITLVSTNVASLFLLHEFPGLPAGEVLQPAFDDFVDVACVVSDPFLAWTVTVARRRGCAHAFFVSCGAFSSLWSHLP-D-PEYP-IHQVSTDALLINTVEEFEPTGLAMLRPVIPIGPLS--DGAITSFLDSHPPSSVLYVSFGSQFSIQAEHMAELAAALEATGRPFVWAVKPLPDGFEERVTKKGLLLHGWAPQVGILAHHSTGAFLSHCGWNSVLESMTHGVPIIGWPLAGDQYYNAKMLDEEWGVCVEGAMS-IIDKATLVAVVETVM-SPKAAEMRQRARAIKEIMEAAREHGSSANQALEEFF-KM
>LOC_Os04g20474.3
-VVLFPFPGHGHLAAFLSFAGVL--HDVAITLVSTNVASLFLLHEFPGLPAGEVLQPAFDDFVDVACVVSDPFLAWTVTVARRRGCAHAFFVSCGAFSSLWSHLP-D-PEYP-IHQVSTDALLINTVEEFEPTGLAMLRPVIPIGPLS--DGAITSFLDSHPPSSVLYVSFGSQFSIQAEHMAELAAALEATGRPFVWAVKPLPDGFEERVTKKGLLLHGWAPQVGILAHHSTGAFLSHCGWNSVLESMTHGVPIIGWPLAGDQYYNAKMLDEEWGVCVEGAMS-IIDKATLVAVVETVM-SPKAAEMRQRARAIKEIMEAAREHGSSANQALEEFF-KM
>LOC_Os04g20474.4
-VVLFPFPGHGHLAAFLSFAGVL--HDVAITLVSTNVASLFLLHEFPGLPAGEVLQPAFDDFVDVACVVSDPFLAWTVTVARRRGCAHAFFVSCGAFSSLWSHLP-D-PEYP-IHQVSTDALLINTVEEFEPTGLAMLRPVIPIGPLS--DGAITSFLDSHPPSSVLYVSFGSQFSIQAEHMAELAAALEATGRPFVWAVKPLPDGFEERVTKKGLLLHGWAPQVGILAHHSTGAFLSHCGWNSVLESMTHGVPIIGWPLAGDQYYNAKMLDEEWGVCVEGAMS-IIDKATLVAVVETVM-SPKAAEMRQRARAIKEIMEAAREHGSSANQALEEFF-KM
>LOC_Os04g20540.1
-HVLFPFTSKGHIAGFLSLASRL--HHATITLVSTNVAALLDFHAFPGLPPGETLQPAFDDFV--RVVISDVFVAWTVEVARRHG------------------------------QVPTDAVLVNAVAEPEPAGLAMLRPVWPIGPLR--EDTVLRWMDTQPPGSVLYISFGTNSMIRPEHMLELAAALESSGRCFLWKIKPLAEGFEERVR--------------ILAHPSTAAFLSHCGWSSVLESMAHGVPVIGWLLTAEQFHNVMVL-EGLGVCVEVAET-V-ERRRVAEVVKMVM-GEKADDMRRRVQEVRTMMVDAWKEGGSSFEASQAFL-EM
>LOC_Os04g42690.1
HVVLFPFLAHGHIPAFLRLAGHL--QGLAVTLVSTLLGSLIRLHAFPGLPDGESLRPAFDGFV---CVIADSFFAWTADVARARGASHAVFLPGGAFHSVWEHLPTG-PDFP-LHQIPTDAVLVNTIQELETSGLDMLRQTWAIGPIP--DTSIIRWLDAHPRRSVLYISFGSQNSISIRQMAELALGLEASGRPFVWAVRPLPAGFEDRMAGRGLVVRGWAPQARILAHPSTGAFLTHCGWNSILESLRHGVPLLGWPVGAEQFFNAMVV-VEWGVCVEVASS-V-ESGEVAEAVGAVM-GEKGEAMRRKAGEIARAMAAAWEPAGSSAASLERFL-RV
>AT5G12890.1 | UDP-Glycosyltransferase superfamily protein | Chr5:4069658-4071124 REVERSE LENGTH=488 | 201606
NIVMFPFMGQGHIIPFVALALRLANK--TISMINTIRSNLISLIELPGLPHDRSLREPFRDFLQSSVIIGDFFLGWIGKVCKEVGVYSVIFSASGAFLSIWLNLPKQPPG-----DF--DGFLFNTVAEID-QMLSYFRPVWPVGPV---DEEVKSWLDSKPDHSVVYVCFGSMNSILQTHMLELAMALESSEKNFIWVVRPLPEGFEERTRERGLLVKKWAPQVDILSHKATCVFLSHCGWNSILESLSHGVPLLGWPMAAEQFFNSILM----HIGVEVA--G-IKCDDIVSKIKLVM-EEEGKEIRKKAREVKELVRRAM-DGGSSVIGLEEFLDQV
>tr|D8RYY6|D8RYY6_SELML UDPGT domain-containing protein OS=Selaginella moellendorffii OX=88036 GN=SELMODRAFT_105043 PE=3 SV=1
----------------------------------------LHF---------PALEPP------AQVLISSAFMGWSQDLADSLGIPRVALWPSNAAE--ATYLPLR-PGLPPLRQLPAV-VLVNTIEELEIEVVRARQ-YLPVGPLR--KAACMEWLEKQAPHSVLYIAFGSVFGLAVEEVAKIADAVEETSQPVLWAMRRFFEELAARIGGRG-LLVEWAPQQLILPHSSVGAFLTHCGWNSTLEALAAGVPTLCWPVAAEQNWNAMVLTEEWKIGVNVS--------EIAGAIRAVM-DEIGSGMRARARSLR----ESI---GDGGSSLHSF--AL
>tr|D8RJX2|D8RJX2_SELML Glycosyltransferase OS=Selaginella moellendorffii OX=88036 GN=SELMODRAFT_96028 PE=3 SV=1
HVAVLPTTGSGHINPMLELCRRLVPLG-QVSFVYPLCPKLLHFQVSP-----PVLRPP------VKCLIADMFLGWSQDVAESLGIPRVAFIPSDSVE--CYHIPLG-PGLEPFTLLPAV-IVVNTIEELDQDVVNGRR-YLPVGPLP--SDTSMIWLDKQAYGSVLYIAFGSVVTLPADQVEKIARAVKATRQPVLWAIRRFYESLQEIVGAQACLVVEWAPQVNVLRHSAVGAFLMHGGWNSALEALCCGVPMLCWPCGNDQNLNALTIVKKWRIGIMVA--D-VRSEDLGNVIDAVM-GEEGRRMRSRAQELK----KIV---RAGTCLLRQL----
>tr|D8R4T0|D8R4T0_SELML Glycosyltransferase OS=Selaginella moellendorffii OX=88036 GN=SELMODRAFT_168007 PE=3 SV=1
HVAVLPTTGSGHINPMLELCRRLVPLG-QVSFVYPLCPKLLHFQVTP-----PVLRPP------VKCLIADMFLGWSQDVADSLGIPRVAFIPSDSVE--CYHIPLG-PGLEPFTLLPAV-IVVNTIEELDQEVVNGRR-YLPVGPLP--SDTSMIWLDKQAYRSVLYIAFGSVVTLPADQVEKIARAVKATRQPVLWAIRRFYESLQEIVGAQACLVVEWAPQVNVLRHSAVGAFLMHGGWNSALEALCCGVPMLCWPCGNDQNLNALTIVKKWRIGIMVA--D-VRSEDLGNVIDAVM-GEEGRRMRSRAQELK----KIV---RAGTCLLRQL----
>tr|D8R4S4|D8R4S4_SELML Uncharacterized protein OS=Selaginella moellendorffii OX=88036 GN=SELMODRAFT_407356 PE=3 SV=1
HVAVLPTTGSGHINPMLELCRCLVPLG-QVSFVYP-----LHFRVSP-----PVLRPP------IKCLIADMFLGWSQDVAESLGIPRVAFIPSDSVE--CYHIPLG-PGLEPFTLLPAV-IVVNTIEELDQEVVNGRR-YLPVGPLP--SDTSMIWLDKQAYGSVLYIAFGSVVTLPADQVEKIARAVKATRQPVLWAIRRFYESLQEIGGEQACLVVEWAPQVNVLRHSAVGAFLMHGGWNSALEALCCGVPMLCWPCANDQNLNALTIVKKWRTGIMVA--D-VRSEDLGNVIDAVM-GEEGRTMRSRAKELK----KIV---SAGKCNLRSFLEAL
>tr|D8R4T5|D8R4T5_SELML Glycosyltransferase OS=Selaginella moellendorffii OX=88036 GN=SELMODRAFT_84680 PE=3 SV=1
HIAALPCDGSGHINPMLELCRRLVPLG-HVSFVLPLCSKVLHIDLSP-----AVLRPP------VKCLISDFFLGWSQDVAASLGIPQIALNTSHAIE--FYHIPLD-PGLEPFPLLPAA-VLVNSIEELDHELVTSRR-YLPVGPLP--SDTSISWLDKQPHRSVLYIAFGSVISLPADQVEKIAKAVQATHQPVLWAIRRFFESLQEKVGEHS-LVVEWAPQVPVLRQSAVGAFLTHCGWNSVLEALLCGVPTLCWPCAYEQNSNAHVMTEKWKTGVKLA--D-VKCEDLEKIIDAVM-GEEGKTMRRRAEALK----EIV---RKSTGLIRQL----
>tr|D8RJW7|D8RJW7_SELML Glycosyltransferase OS=Selaginella moellendorffii OX=88036 GN=SELMODRAFT_95627 PE=3 SV=1
HIAALPCDGSGHINPMLELCRRLVPLG-HVSFVLPLCSKVLHIDLSP-----AVLRPP------VKCLISDCFLGWSQDVAASLGIPQIALNTSHAIE--FYHIPLG-PGLEPFPLLPAA-VLVNSIEELDHELVTSRR-YLPVGPLP--SDTSISWLDKQPHRSVLYIAFGSVISLPADQVEKIAKAVQATHQPVLWAIRRFFESLQEKVGEHS-LVVEWAPQVPVLRQSAVGAFLTHCGWNSVLEALLCGVPTLCWPCAYEQNSNAHVMTEKWKTGVKLA--D-VKCEDLEKIIDTVM-GEEGKAMRRRAEALK----EIV---RTSTCHIRQL----
>tr|D8R4L4|D8R4L4_SELML Uncharacterized protein (Fragment) OS=Selaginella moellendorffii OX=88036 GN=SELMODRAFT_63938 PE=4 SV=1
HAVVFPFPSLGHIIPMMHLSCRLEALG-LITFVNTNHLRIVHINMLPTINEAKLVSCP------PVCIIADGFLSWTQDIAQEFSLQWAVFWASSAAS--SMHIPLG-DGMPTISDLPAD-IFANTFMALEHNELRAMQKLLPVGPVS--SDRCIDWLDRQGALSVLYVSFGSIAHLSGRQLEQVAQGLEACSYPFLWVIRNVRNAFTEKVRGRS-LVIPSAP-ARVLKHPSLGAFVTHCGWNSTLEGISVGLPMLCWPCFADQMLNCRYIVKEWRIGIEFA--G-VDKSEVERVVRAVL-GDQGRQIRRR-----------------------------
>tr|D8RK37|D8RK37_SELML Uncharacterized protein (Fragment) OS=Selaginella moellendorffii OX=88036 GN=SELMODRAFT_63944 PE=4 SV=1
HAVVFPFPSLGHIIPMMHLSCRLEALG-LITFVNTNHLRIVHINMLPTINEAKLVGCP------PVCIIADGFLSWTQDIAQDFSLQWAVFWASSTAS--STHIPLGFDGMPTISDLPAD-IFANTFMALEHNELRAMQKLLPVGPVS--SDRCIDWLDRQGALSVVYVSFGSIAHLSGRQLEQVAQGLKACSYPFLWVIRNVRNAFTEKVRGRS-LVIPSAP-ARVLKHPSLGAFVTHCGWNSTLEGISVGLPMLCWPCFADQMLNCRYIVKEWRIGIEFA--G-VDKSEVERVVRAVL-GDQGRQIRRR-----------------------------
>tr|A0A2K1JHW0|A0A2K1JHW0_PHYPA Uncharacterized protein OS=Physcomitrium patens OX=3218 GN=PHYPA_018546 PE=4 SV=1
HVLMLTMPAPGHLLPTIALGKSLARQGIKVTCLSS-RRNVMTLGSVV--P--KLSVEHAEAIFRPCCFICDVFIGWAPMLEKKINLQRHFLITMSAALAFMFAVPFGPPDD-PFQEI-NSTYLVNSCEELEPGVFEALERVLPIGPLTVEKGEVEQWLDNQPSGSVLYIAFGSIFSLPAEQIREVAHALEASGQRFLWILRPLPSGFEERTRDRGKLYSSWVMQPTVLAHPAVGLFMSHCGWNSILEAVSTCTPIIACSCFVDQHVNARFVVDIFRIGSVAK--GKYERGHMESVIRNMM-GEEGKAARNNVTKLNKVLRDAVSPSGSSAKNLQQYVAEI
>tr|D8RLC1|D8RLC1_SELML Glycosyltransferase OS=Selaginella moellendorffii OX=88036 GN=SELMODRAFT_412745 PE=3 SV=1
HIVAVPILLQGHIAPMLHLAHAIARTGI-VSFITTSHARALRFLGLP---SSGGMTGHMEAALSVDCFISDSLSPVLDPIASKLGIPLAALWTGSASFALYLDIH-GPPGIGELQDLPVQFAVVNACEGLEGEVLAEIRNLLPVGPL-LENHDCITWLDSRAQRSVIYISFGSMSDFRFEEIESIGQGIAATGRSFLWVLRE-PEDFVKRTKEQGMVIP-WSPQSQVLNHKAVGGFFTHCGWSSCMEAILAGVPMLALPRFVDQTFNAKVVCDDWEVGLRM---GVVSRERVEVGINALV--EKGGELRSRAMELRKKV------GAGSRESIEGFIDSI
>tr|D8S2R4|D8S2R4_SELML Glycosyltransferase (Fragment) OS=Selaginella moellendorffii OX=88036 GN=SELMODRAFT_53870 PE=3 SV=1
HIVAVPILLQGHIAPMLHLAHAIARTGI-VSFITASHARVLRFLGLP---SSGGMTGHMEATLSVDCFISDSLSPVLDPIASKLGIPLAALWTGSASFALYLDIQLGPPGIRELQDLPVQFAIVNACEGLEGEVLAEIRNLLPVGPL-LENHDCITWLDSRAQHSVIYISFGSMSDFRFEEIESIGQGIAATGRSFLWVLRE-PEDFVKRTKEQGMVIP-WSPQSQVLNHKAVGGFFTHCGWSSCMEAILAGVPMLALPRFVDQMFNAKVVCDDWEVGLRM---GVVSRDRVEVGINALV--EKGGELRSRAMELRK-----------------------
>tr|D8RBZ8|D8RBZ8_SELML Glycosyltransferase OS=Selaginella moellendorffii OX=88036 GN=SELMODRAFT_440468 PE=3 SV=1
HVVLVPATGFGHLNPALELARQLAHRGV-TIIVFHAQRRVIRLVPFPPLPSQLDLNGKVPSLL--DCFVK------CQDTADELHIPRVVFWTAATLESIFASVPLGPPGMPPLARLPAQGFLANTVEEIEAEVVAVQRRYFPVGPLP---HPVIHWLDGKPPLSVLYIAFGTESILPLHQFEKLVAGLESSKRAFVWSMR--EDEFYDRLAGQGLVVD-WAPQRAILDHPSIGGFFTHCGWNSTLEALCAGVPTLCWAFGAEQNMNSLLMTHKWGIGVEVG--CV------ERGIGAAI-GEEGAAMRKRAMEMKGVVAAAM-EGGSSYESMNEFVRTF
>tr|D8R9K6|D8R9K6_SELML Uncharacterized protein OS=Selaginella moellendorffii OX=88036 GN=SELMODRAFT_144884 PE=4 SV=1
DIVLVTVQGGGHFNTGMLFAKKLASRTVLLPWLNSDIANI-LMESPP--P---RFPTALPDSLPKAVVLDRMVMFWASQTVEERGIPKYILYTGSAHAMLSFHGPRN-PGLPPLRELPSNGILLNTSEELE-PILDALHRCISIGPLPKEDTALVSWLDKQPTASLVFICFGSFIVLGDEMIRELAHGLESSGFRFLWSLPSLPPNFVERTSGRGKILTGWVPQQLVLSHPAIGALVSHCGWSSVVECILAGVPILAWPFLGDQLPTCRHLVDEYKIAVDIG---VPSADDVERGLRAVM---EDQELRNRAKQRRKLVRQAATQPGSSGHNLADFISSL
>AT2G30140.1 | UDP-Glycosyltransferase superfamily protein | Chr2:12872200-12873691 FORWARD LENGTH=455 | 201606
HVVAMPYPGRGHINPMMNLCKRLVRRPLHVTFVVT-----IHFSTLPLIPSETRLEEPFEKLLPPPSVIADTYVIWAVRVGRKRNIPVVSLWTMSATLSFFLHSDL-LPGLP-TKDLPAR-LLFTTAYELEHKAIDAFTPVYAIGPLP--DKEYIQWLEEQPEGSVLYISQGSFLSVSEAQMEEIVKGLRESGVRFLWVARGL--G------SLGVVVS-WCDQLRVLCHKAVGGFWTHCGFNSTLEGIYSGVPMLAFPLFWDQILNAKMIVEDWRVGMRI-N-ELIGREEIKEVVKRFMDREEGKEMRRRACDLSEISRGAVAKSGSSNVNIDEFVRHI
>AT2G30150.1 | UDP-Glycosyltransferase superfamily protein | Chr2:12874706-12876122 FORWARD LENGTH=440 | 201606
----MPWPGRGHINPMLNLCKSLVRRPLTVTFVVT-----IHFATLPIIPSETRLEEPFEQLLPPTAIIADTYIIWAVRVGTKRNIPVASFWTTSATLSLFINSDL-PPGLP-TRDLQAK-LLFPSAYELEPKAIDFFTPVYSTGPLP--EREYFKWLDEQPESSVLYISQGSFLSVSEAQMEEIVVGVREAGVKFFWVARGL--G------SLGVVVS-WCDQLRVLCHAAIGGFWTHCGYNSTLEGICSGVPLLTFPVFWDQFLNAKMIVEEWRVGMGI-M-ELIVSDEIKELVKRFMDGEEGKEMRRRTCDLSEICRGAVAKGGSSDANIDAFIKDI
>LOC_Os01g59110.1
HVVAVPFPGRGHVNAMMNLSRLLAARAATVTFVVT-----VRLRAIPVIPSEARMEAPFERLLPVAAFVADFYVPWVVDVGNRRGVPVCSLFPMAAVFSAYYHFDLLTSSLS-IMDLPAQ-LLFTTIYELEASVIDSLEPVYPIGPCP--NEAYFAWLDCQPENSVLYVSLGSFVSVSSSQLDEIALGLATSEVRFLWILREL--G---N--NKGMILP-WCDQLKVLCHPSVGGFLTHCGMNSTLEAVFAGVPMLTLPLFFDQPINGRLIVEEWKIGVNL-STDLIRREEIARAVKRLMASEEMKAIRRHALEWKEISHRAVDKGVSSHCNLASLMEMI
>LOC_Os05g41400.1
HVVAVPYPGRGHVNAMLNLCRILAARGVTATVVVT-----VRLEAIPVVPSETRMEAPFERLLPPAAIVADFVLPWAVGVGNRRGLPVCVLSPLSATFSVHYHFDL-APGLS-IRDLPAQ-VIFTSFYELESNAMDALRPAFSAGPCP--EEEYMAWLDAQPVGSVLYVSLGSFLSVSRPQLDEIAAGLADSKVTFLWVLRGL--G------GGGMVVP-WTDQLKVLCHPSVGGFFTHSGMNSTLEAVHAGVPMLTLPIAFDQPIVARLVADEWRIGYGL-NGSVVGREEIAAAVRRLMAAE--KEMRRRASLMREASRAAVQEGGSSYRDVTSLINYI
>LOC_Os01g59100.1
HVVAVPYPGRGHINPMLAACRLLAAAGLTVTVVVT-----VRLATIPVIPSEAKMGVAVEQLL-PDAIVADTYLAWGVPAGAARGIPVCSLWTMAATFWALYNIHW--PGCS-VRDVIAQ-VLFTSFYELEPCAMDRITPVYPVGPSS--DEEHRAWLDAQPERSVLYVSFGSVVSMWPSQLEEVAVALRDSAVRFFWVARDI--G------GNGLVVP-WCDQLGVLCHRSVGGFLSHCGWNSLLEAVFAGVPLLALPVVWDQVVDARVVADEWRIGVNLSEDGVVGRDAIRAAAARLMDPDESREMRRRAALLREACRGAVQDGGSSRRSLNGFVKDL
>tr|D8SFE3|D8SFE3_SELML Uncharacterized protein (Fragment) OS=Selaginella moellendorffii OX=88036 GN=SELMODRAFT_12666 PE=4 SV=1
----------------------------------------FLMPSLA-----------FEQLVPPSCLISDEVCGTLAKSARLLGIPRYILVPESASFAATLLAPLSP----TVVEL-SDGILVNTYRELEPSILSGMRPVFAVGPLP-E-AEIMEFLDAQAPSSVVFVSFGTLIQRNEKDAREILSGLEQSGHPFIWKFSGVPTGAEK----SGLILRNWAPQLRILSHPSTGSFLTHCGWNSCLESSSLGVPILGFPAFMDQPINCKLLVELRKAGVKLA----LESFQIAEAIKEVM-SEE---IRRNAQKLKL-----------------------
>tr|D8R5K4|D8R5K4_SELML Uncharacterized protein OS=Selaginella moellendorffii OX=88036 GN=SELMODRAFT_439509 PE=4 SV=1
----------------MVLASRLVDSGARVSFLYPHARDFFLMPSLA-----------FEQLVPPSCLISDEVCGTLAKSARLLGIPRYILVPESASFAATLLAPLSP----TVVEL-SDGILVNTYRELEPSILSGMRPVFAVGPLP-E-AEIMEFLDAQAPSSVVFVSFGTLIQRNEKDAREILSGLEQSGHPFIWKFSGVPTGAGK----SGLILRNWAPQLRILSHPSTGLFLTHCGWNSCLESSSLGVPILGFPAFMDQPINCKLLVELRKAGVKLA----LESFQIAEAIKEVM-SEE---IRRNAQKLKLAADRA-------PKSLDFFVDKL
>lcl|Mp2g15040.1
DV-MVPLPFFSHVVCFSHFAQKLARQGLRVTFFANDINRLIHFRALAG--GGERFEGAFAAILKPDYVIADFVLHGITETTNLYKIPACVYFTCSSGLAGSAYINLGPPGQP-MKELGLD-VLLSCFEELEEQSLQGLAHIWPVGPFI-QDHPCLKFLDKHPPSSVVYVAFGNVN--PLEQIHELIYGLESSQQPFLCALNELPAE-LARTAGRGMFV-KWAPQIEVLSHPSTGGFITHCGQNSVLESVSKGVPILAWPFLYDQFQNARYLVDGARIAVEVC--QLVDRKQLESSINTLF-TDEGAALRKRALQMKLKAEETV--GGSSTKNMQAFLQVI
>lcl|Mp4g16850.1
IV-LVPMPFLSHVMCFTHLARNLARHGLNVVLFISDRQRLIQLRVLEG--GGARFDDAFEKTLKPTCVIADFWMPGPRETAARFGIPGWTFCSFSAALSIYTYLSLGPPGLP-MRELGTD-ILLSGFSELEPRQTRELEHIWHIGPFL-DKHPSIDFLDSQPASSVVFVAFGSVN--TRKQIHEIAYGLENSQQPFLCVLK-IPQD-LARTRGRGLFVQSYAPQMEVLSHPSTGAFISHCGQNSLLETVSMGVPILAWPCLYDQLMNCRFLVDEAQLALEIC--GYVDRKQIETSIHTLF-TREGSVLKQRALEMKQKAEEAL--GGSSTKNMQALLHLI
>lcl|Mp4g16850.2
IV-LVPMPFLSHVMCFTHLARNLARHGLNVVLFISDRQRLIQLRVLEG--GGARFDDAFEKTLKPTCVIADFWMPGPRETAARFGIPGWTFCSFSAALSIYTYLSLGPPGLP-MRELGTD-ILLSGFSELEPRQTRELEHIWHIGPFL-DKHPSIDFLDSQPASSVVFVAFGSVN--TRKQIHEIAYGLENSQQPFLCVLK-IPQD-LARTRGRGLFVQSYAPQMEVLSHPSTGAFISHCGQNSLLETVSMGVPILAWPCLYDQLMNCRFLVDEAQLALEIC--GYVDRKQIETSIHTLF-TREGSVLKQRALEMKQKAEEAL--GGSSTKNMQALLHLI
>lcl|Mp4g17000.1
RV-LVALPFISHVMSMTNLARQLASGGISVSLFVSDLRRLIQPRILPG--GGERFEEAFKETLRPTCVIADFWMPGAREAAIKHDVPAWTFSPFSAALATWVYIRLGPPGFP-MRDLGCD-VLLSGFLELEPRQTQELNEVYHVGPFP-DEHPSITFLDSQPASSVIFLAFGSVN--TVQQIQEIAYGLENSQQPFICVLR-IPED-LARTKGRGLFVQSFAPQMEVLSHPSTGAFISHCGQNSVLEALASGVPILAWPCLYDQSMNCRFLVEEAQIALEIC--GYVDRKQIEASIHTLF-TKEGSALRRRVSEMKLKAEAAK--GGSSTKNLHAVCAKL
>lcl|Mp4g16860.1
SV-MVPISYISHVRCYLQLAKLLASHGIAVTLFCTDSDRLLRLRLFPG--NGERLEQALKIILRPSCVISDPWLPGVREAASELKLPSWVFIPFSTATSTCIYLTLGPPGLP-VRDIDAE-LLLSTFEELEHRAVRELKQIWTIGPFV--DQPCLRFLDKQPPSSVVYVAFGNWN--TPEQVLEIAYGLETSQQPFLCVLK-IPPE-INRTKGRGLFVQDWAPQLEILAHPSTGGFITHCGQNSILESISMGIPLLAWPLICDQMINCRSLVDEVEVALEIC--GSVDRREVERKVRALF-SEEGTTVRQNAQVMRQLAIESV--GGSTYKNMQALVALI
>lcl|Mp2g20480.1
RV-IVTVPFFSHTVGATQLAEQIGRHGLAVTLFAPYIERLIHLKILPG--GGHRFEDIFEEILRPTCIVSDLSVPGVRKVATRFNVPSLPLITVSASTAANLYINLGPPGLP-IRDLSSD-IIFSGFRELDPRGFRALELVWTIGPYL-EEHPCIEFLNSQSPASVLYVAFGTVN--SEKQMRELAYGLESSQQPFLCVLRSLPAD-LSRIGSRGLFV-SWSPQGDVLSHPSTGGFLSHCGHNSMLESMSMGVPMLAWPCKGDQFANCRFLVDEAHLAIEVC--GFVGREDVEKAVKSLF-GEEGTAVRENARRMKLLAEESV--GGSSNNNFRDFLAHV
>lcl|Mp2g20480.1_0
RV-IVTVPFFSHTVGATQLAEQIGRHGLAVTLFAPYIERLIHLKILPG--GGHRFEDIFEEILRPTCIVSDLSVPGVRKVATRFNVPSLPLITVSASTAANLYINLGPPGLP-IRDLSSD-IIFSGFRELDPRGFRALELVWTIGPYL-EEHPCIEFLNSQSPASVLYVAFGTVN--SEKQMRELAYGLESSQQPFLCVLRSLPAD-LSRIGSRGLFV-SWSPQGDVLSHPSTGGFLSHCGHNSMLESMSMGVPMLAWPCKGDQFANCRFLVDEAHLAIEVC--GFVGREDVEKAVKSLF-GEEGTAVRENARRMKLLAEESV--GGSSNNNFRDFLAHV
>lcl|Mp6g20490.1
SV-MAPTAYITHALSFLQCAKLLARHGLTITLFYLDFHSLIRMQCLRGSSAGERM----QKYMKPTCLLSDVWLGSLREEATSYGIPSWVLCPYASGLSTLTYVYLGPPGLP-LKDIPCS-ILLTSFYELESRSIEGFKTVWSIGPFA-LHHPSIAFLDTQAASSVLLVMFGTVY--TPEQIEEIARGLENSQQPFLCVLMNVPAD-IGNARGRGLFLEGWVPQKKILAHPSTGGFVTHCGQNSILESIGMGIPLIAWPMLSDQLLNARFLVNEVQIAVDIS--GFVDRKELEKSVRTLF-SDEGNLVRRNCLMMREMARKAV--QGSSWKNIEALVALI
>lcl|Mp6g20490.2
SV-MAPTAYITHALSFLQCAKLLARHGLTITLFYLDFHSLIRMQCLRGSSAGERM----QKYMKPTCLLSDVWLGSLREEATSYGIPSWVLCPYASGLSTLTYVYLGPPGLP-LKDIPCS-ILLTSFYELESRSIEGFKTVWSIGPFA-LHHPSIAFLDTQAASSVLLVMFGTVY--TPEQIEEIARGLENSQQPFLCVLMNVPAD-IGNARGRGLFLEGWVPQKKILAHPSTGGFVTHCGQNSILESIGMGIPLIAWPMLSDQLLNARFLVNEVQIAVDIS--GFVDRKELEKSVRTLF-SDEGNLVRRNCLMMREMARKAV--QGSSWKNIEALVALI
>lcl|Mp4g06960.1
NV-IMPFPWFSHIASHLNVAKQLAKFGLTVTFFVPDEQRLIRIHRIAGDNSSEKVENAYKKELAPSCLIADLWLPRVREFATQHDILSWAMCTFSTIVAGAHYVHLGPPGLA-CPDLPSD-ILLPSFKELDGRVFSEFERLLTIGPFL-EEFPVLKFLDSQQKSSVLYVAFGGGC--SREQIVEIVHGLENSQRPFVCVLK-IPAD-IERTKGRGMFVQRWAPQMKVLAHPSTGGFLSHFGFNSMMESVCLGVPLLAWPLFAEQKLTARWAVDEAKIALEVG--DFVDRKEVERSVRTLF-SEEGRAVKKRVSELKEMAKEAA--AGSSWKNLKLLVDLV
>lcl|Mp4g06970.1
NV-IIPLPWFSHILCHLNLAKKLAKHGLTVTFCLPEIQHLIRLQPLRGENGIKQAEEALKNKWAPTCVISDIWLPRTRDVVKEYNLPAWVLSTLSLTTAGYFYVHMGAPGLD-IPDLPAD-ILVSSFQELEERSFCALENIWTVGPFP-EEHSCLKFLDSQSKSSVLYVAFGSGC--SREQILEIAHGLESSGQPFLCVLK-IPSE-IERTKDRGLFVQSWAPQQKVLSHPSTGGFLSHFGFNSMLEAVCFGVPLIAWPLGAEQRFNTRWAVDEAKIGLEVY--GFVERGEVERSVKALF-GDEARVLRKNVSDLHQKAKECV--GGSTTKNLQAIVDHI
>lcl|Mp4g20020.1
HV-LMPYCIPSHANAFYHLGRLLASQGVTVTLLAAEIERLFHLKPVEG--VDEIREADFSAVLPPTCILADFWLTKTLETASQCGIPAFIYSLFSASLSAVIYVQLGPPGLS-TRDLPAE-IVFSNCRAMEGGPFREFQEIFHVGPFH-QEHPILKFLDTHSTDSVIFVAFGLST--KQEQILEIAYGLQNSEQPFVCVLR-IPPD-IAQTKGRGLFV-KFAPQLQVLAHPSVGGFLSHCGQNSIMESLYMGVPILAWPIFMDQPINSRWLVSEAQAGLEIS--QVVDRKEVERGVRALF-GDEGRSARKKALEMKQVIREAV--GGSSVRDLEALVALI
>AT5G17040.1 | UDP-Glycosyltransferase superfamily protein | Chr5:5605358-5606963 REVERSE LENGTH=442 | 201606
HVAVLAFPFGSHGQAILAVTRRLAT----FSFLNTSNFSLIRVHDV-GVPEGEAVELFLREL-KVTCMLTDAFIWFAGDMAAEMKVSWVAFWTSGTRLLI-----SSSSGM--IRDTPATTVYMNSFEELD-TLTDNLRRYLSIGPLF--DHGCLAWIKKRSTASVVYIAFGRVMTPPPGELVVVAQGLESSKVPFVWSLQELPKGFLDGTR-QGMVVP-WAPQVELLNHEAMGVFVSHGGWNSVLESVSAGVPMICRPIFGDHALNARSVEAVWEIGMTIS--GVFTKDGFEESLDRVL-QDDGKKMKFNAKKLKELAQEAVSTEGSSFENFKGLLDEV
>AT5G17030.1 | UDP-glucosyl transferase 78D3 | Chr5:5603198-5604723 REVERSE LENGTH=459 | 201606
HVAVLVFPFGTHAAPLLAVTCRLAT----FSFFSTSNSSLIRVHNV-GVPEGHAVELFLREI-KFKCILTDAFLWLAAETAAEMKASWVAYYGGGATLTA-----HDGSGM--IRDTQATAVFINSFEELD-TFTNDFRRYLNIGPLS--DHGCLAWIEKRSTASVAYIAFGRVATPPPVELVAIAQGLESSKVPFVWSLQELPEGFLDRTR-QGMVVP-WAPQVELLNHEAMGVFVSHGGWNSVLESVSAGVPMICRPIFGDHAINARSVEAVWEIGVTIS--GVFTKDGFEESLDRVL-QDDGKKMKVNAKKLEELAQEAVSTKGSSFENFGGLLDEV
>AT5G17050.1 | UDP-glucosyl transferase 78D2 | Chr5:5607828-5609392 REVERSE LENGTH=460 | 201606
HVAVLAFPFGTHAAPLLTVTRRLAS----FSFFNTSNSSLIRVYDI-GVPEGEAIELFLREI-EVKCLMTDAFFWFAADMATEINASWIAFWTAGANLSA-----HDGSGM--IRDTPATAVFINSFEDLD-TLTNNLRRYLNIGPLS--DHGCLAWMEKRSSGSVAYISFGTVMTPPPGELAAIAEGLESSKVPFVWSLKELPKGFLDRTR-QGIVVP-WAPQVELLKHEATGVFVTHCGWNSVLESVSGGVPMICRPFFGDQRLNGRAVEVVWEIGMTII--GVFTKDGFEKCLDKVL-QDDGKKMKCNAKKLKELAYEAVSSKGRSSENFRGLLDAV
>AT1G30530.1 | UDP-glucosyl transferase 78D1 | Chr1:10814917-10816374 FORWARD LENGTH=453 | 201606
HVAVLAFPVGAHAGPLLAVTRRLAA----FSFFNTSNASLIKVHDV-GVPEGEMVELFLSEI-KVTCMLTDAFFWFAADIAAELNATWVAFWAGGANLCA-----HDGPGM--YRDIPASAVFISSFEELE-TLNYNLRRFLNIAPLS--DHGCFAWMGKRSAASVAYISFGTVMEPPPEELVAIAQGLESSKVPFVWSLKELPKGFLDRTR-QGIVVP-WAPQVELLKHEAMGVNVTHCGWNSVLESVSAGVPMIGRPILADNRLNGRAVEVVWKVGVMMD--GVFTKEGFEKCLNDVF-HDDGKTMKANAKKLKEKLQEDFSMKGSSLENFKILLDEI
>LOC_Os06g09240.1
HVAVVTFPFSSHAAVLLSFARALAA----FSFLSTSFAHLMRFVEV-GAPPPRRMAVFMVEALAVSCVVGDAFVWMAADAAAKVGARWVPVWTGASSLVA-----HDGPGL--YRDLPATAVALNTFPGLDPTVTAALTTCLPLGPL---DNGCLAWLDRHAPRTVAYVSFGTVASPRPDELRELAAGLEASGAPFLWSLRELPPGFLERTKAAGLVVP-WAPQVGVLRHASVGAFVTHAGWASVMEGASSGVPMACRPFFGDQRTNARSVSHVWGFGTAFD--GAMTRGGVATAVASLV-GEDGRRMRARAQELQAKVASAFEPDGSCRKNFAKFVEII
>LOC_Os08g15330.1
--------------------------------------------------------------------------------------------------------------------------------------------------------------------------------------------------------------------------------------------MTHIWWASVMEGVSSGVPMVCRPFFGNQKMNALLVSHVWGFGMAFD--RVMTCDGVATVVVSLV-GKDGCRMRARAQELQAKVATMFEPNGNCRKNFARLVEII
>LOC_Os07g05420.1
HVAVVAFPFSSHAPKLLAVARALAT----FSFLSTSLARLLRFVEVPGDQEERRMEMFVRRAMAVSCVVGDAFMSMAAE----VGVPWVAVWTGGPCLLA-----HDGPGL--YRDLPATAVAINAFPGLFPDVSAALANCLPIGPLP--DHGCLAWLARRPAGSVAYVSFGTVAAPPPDELRELAAGLEASGAPFLWSLRELPPEFLDRATAAGLVVA-WTPQAAVLRHPAVGAFVTHSGWGAVLEAMSGGVPMACRPFFGDQHMNARAVARLWCFGMAFDGGSMMTRGRVAEAVASLL-GEEGARMRARARELQAMVVSAFEPDGGSTKNLHKFVEIV
>LOC_Os04g46970.1
AVVAVPFPAQGHLNQLLHLSLQLA--SVDVHYAAP-AAHVVRFHDISPDPAASHLMPLWEAYTRRVVVVYDRINDFAAQEAARLRNGAFVMYCLAVSLARRIAPQ-Q-NGLTNITDATPRGILTNTCRALEGEFIDVVAKVFAVGPLPDQRHECLDWLDKQPPASVLYVSFGTTSSLRAEQIEELASALRGSNQRFIWVL--LLREFTQHNEGTGLVITGWAPQLEILAHDATAAFMSHCGWNSTMESLSHG----------------------------------------------------------------------------------------
>LOC_Os04g47720.1
AIVAVPFPAQGHLNQLLHLSLQLASSSLTVHYAAP-APQLVQFHDVSPDPTASHLMPLWEAYTRRVVVICDIMNSFAVKEAARLPNGAFVCNCVAVSATGSIDPG-H-NGLRFIPTLTCAGILANACRALEGEFIDVFAKLFAIGPLP-RRHECLDWLDRQPPESVLYVSFGTTSSLRVEQVAELAAALRGSKQRFIWVL--LLSEFCKETEGTGLVITGWAPQLEILAHGATAAFMSHCGWNSTMESLSHGKPILAWPMHSDQPWDAELVCNYLKAGFLVRHGEVVPATTIQAVIEKMMASEEGLAVRQRAKALGHAVR-------SSRNDLEDFVDHI
>LOC_Os04g47770.1
AIVAVPFPAQGHLNQVLHLSLQLASSSLAVHYAAP-APQLVQFHDISPDPTASHLMPLWEAYTRRVVVVCDTINSFAVEEAARLPNGAFPVSCVAVSLALHIDTG-H-NGLNHAPTMTGAGILANASRALEGDFIDDLAKLFAIGPLP-RRHECLDWLDRQPPDSVLYVSFGTTCSLRVEQVAELAATLRGSKQRFIWVM--LLSEFSKQTEGTGMVITGWAPQLEILAHGATAAFMSHCGWNSTMESMSHGKPILAWPMHSDQPWDAELVCKYFKAGLLVRHGEVLPAATIQEVIKKMMASDEGLAVRQRAKALGDAVR-------SSRNDLEDFIAHI
>LOC_Os04g46980.1
AVVAVPFPAQGHLNQLMHLSLLLA--SLDVHYAAP-PAHLIRFHDVPPDPTASHLMPMLESFARRVVVVYDRLNSFAAAQAARLPNGAFGLQCVAMSNIGWLDPE-H-HGLQFHPAMTSSGILMNTSRALEAEFIDEIAKLFAAGPLP-TRHECMDWLDKQPLASVLYVSFGTTSSLRGDQVAELAAALKGSKQRFIWVL--LLSRFTAETEGVGLVITGWAPQLEILAHGATAAFMSHCGWNSTMESLSYGKPILAWPMHSDQPWDAELVCKYLKAGLLVRHSEVVPAEAIQEVIEEAMLPEKGMTIRRRAKELGEAVRASVADGGSSRKGLDDFVGYI
>LOC_Os04g46990.1
AVVAVPFPAQGHLNQLMHLSLLLA--SLDVHYAAP-PAHLIRFHDVPPDPTASHMMPMIQSFASRVVVVYDRLNSFAAAQAARLPNGAFGLQCVAMSNIGWLDPE-N-HGLKFHPAMPSSGMLMNTSRAIEAEFIDEIAKLFAVGPLP-TRHECMDWLDKQPAASVLYVSFGTTSSLRGDQVAELAAALKGSKQRFIWVL--LLSRFTAETEGVGLVITGWAPQLEILAHGATAAFMSHCGWNSTMESLSHGKPILAWPMHSDQPWDAELVCKYLKAGLLVRHSEVVPAEAIQEVIEEAMLPEKGMAIRRRAMELGEVVRASVADGGSSRKDLDDFVGYI
>LOC_Os07g46610.1
AVVTVPFPTQGHLNQLLHLSMLLA--SLAVHYAAP-EPHLVRFRAIPPDPSSGHMMPLLEAFCRRVVVLHDRMAAFAAVEAARIPNGALGVHCLAASNVGWVYPA-H-HGLVFHPATTVAGMVVNTCRALEGEFLDVLAKLFAVGPLP-PRHECLSWLDKQPPSSVLYISFGTTSTLRGEQIRELAAAVRGSGQRFIWAL--AAGGLREEARGVGVVVTGWAPQLEILAHGATAAFMSHCGWNSVVESMSHGKPVLAWPMHSDQPWDAELVCKYLGAGVLVRRHDVTPAAAIREAIERAMASGDGAALRARAAAIGEAVRAAVAEGGSLRQDMDDLVAYL
>AT5G65550.1 | UDP-Glycosyltransferase superfamily protein | Chr5:26198410-26199810 REVERSE LENGTH=466 | 201606
HVAVFPWLALGHMIPYLQLSKLIARKG-TVSFISTNISRLVNFVSLSHLPENKAFSEAFTEFLKPNWIVYDILHHWVPPIAEKLGVRRAIFCTFNAAIMIQGHDPKDP-GVELNDRLGSE-IVIRSCMELEPEWIQLLSPVIPIGLLP--DLDIREWLDRHQAKSVVYVALGTEVTISNEEIQGLAHGLELCRLPFFWTLRKLPDGFKERVKERGVIWTEWVPQTKILSHGSVGGFVTHCGWGSAVEGLSFGVPLIMFPCNLDQPLVARLLSG-MNIGLEIPD-G-FTSASVAETIRHVV-EEEGKIYRNNASQQK----KIF---GNKRLQADGFIEFL
>AT2G22590.1 | UDP-Glycosyltransferase superfamily protein | Chr2:9593012-9594424 FORWARD LENGTH=470 | 201606
HVVMFPWLAFGHMVPYLELSKLIAQKG-KVSFISTNIDRLINFVKLPKLPEDIAYKVPVTEFLKPDWVLQDFAGFWLPPISRRLGIKTGFFSAFNGAL---FEEYTDP--VPDIHGGVCD-IFVRSCYEYEAEWLGLTQPVIPVGVLP--DLSVKKWLDSRKSKSIVYVAFGSEAKPSQTELNEIALGLELSGLPFFWVLKTLPEGFEERTADRGMVWRGWVEQLRTLSHDSIGLVLTHPGWGTIIEAIRFAKPMAMLVFVYDQGLNARVIEE-KKIGYMIPE-G-FTKESVANSLRLVM-EEEGKVYRENVKEMK----GVF---GDMDRQVDSFLEYL
>AT5G49690.1 | UDP-Glycosyltransferase superfamily protein | Chr5:20189968-20191350 REVERSE LENGTH=460 | 201606
HVAMFPWLAMGHLLPFLRLSKLLAQKG-KISFISTNIERLITFVSLPGLPPSAAFQPPLKEFLSPDWIIYDYASHWLPSIAAELGISKAFFSLFNAAL---IEEISDP-GVSDSVGYSSD-VFVRSCPEFEPEWFGLLKPVFPIGFLP--DVRIKKWLDKQRLNSVVYVSLGTEASLRHEEVTELALGLEKSETPFFWVLR-IPDGFKTRVKGRGMVHVGWVPQVKILSHESVGGFLTHCGWNSVVEGLGFGKVPIFFPVLNEQGLNTRLLHG-KGLGVEVSD-G-FDSDSVADSIRLVM-DDAGEEIRAKAKVMK----DLF---GNMDENVDELVRFM
>LOC_Os02g37690.1
HVVVFPWLAFGHLLPALELAGRLASRG-RVSFVSTNIARLVEFVELPGLPDGKASTAPFSAFLKVDWLILDGMLSWAAASAADRKVPCVLMMPYTATC-------------AIARVSASE-LAVRSCVEFEPESVPLLSPVVPIGLLP--DALMSSWLDRQPPKSVVYVALGSEAPLTAEQRRELALGLELSGAPFLWALRKLPPGFEERTRGRGMVKTEWVPQLKILAHAAVGAFLTHCGHSSVIEGLRFGHPLVMLPLFLDQFTNASYLEGARGVGVQVAHGG-FDRDGVAAAVRAAV-DEESKALAANAGKMG----EVV---ADTECHIDAFIQQL
>LOC_Os03g49524.1
HVVICPWLAFGHLLPCLDLAQRLASRG-RVSFVSTNISRLVAFVALPGLPDGRAFAAPFSEFL-ADWVIVDVFHHWAAAAALEHKVPCAMMLLGSAHI--RLERATAA-GMSLAESLTSS-VVGRSCVEFEPETVPLLSPITFLGLMP--EDATVRWLDAQPAKSVVYVALGSEVPLGVEKVHELALGLELAGTRFLWALRKLPAGFEERTRGRGVVATRWVPQMSILAHAAVGAFLTHCGWNSTIEGLMFGHPLIMLPIFGDQGPNARLIEA-KNAGLQVAD-G-FDREGVAAAIRAVA-EEESKVFQAKAKKLQ----EIV---ADMACHIDGFIQQL
>LOC_Os06g11270.1
HLVIFPWLAFGHLLPYLELAERVASRG-RVSFVSTNLAR---------LPDGKAFAAPFAEFLRPDWIIADTFHHWAPLVALQHKVPCAMLLP-SASM-------TE--GMSVAKSLACT-AAMRSCPEWEPDAFQQVAPLIPLGLVP--D---MRWLDVQPAKSVVYVALGSEVPLPLEQVHELALGLELAGTRFLWALRKLPPGYQERTKSHGHVAMGWVPQITILAHAAVGAFLTHCGRNSLVEGLLFGNPLIMLPIFGDQGPNARLMEG-NKVGSQVRD-G-FDRHGVAAAVRAVM-EEETRVFVANAIRLQ----ELV---ADKELHIDEFIQQL
>LOC_Os10g03320.1
HLVIFPWLAFGHLLPYLELAERVASRG-RVSFVSTNIARLVDLVALPGLPDGKAFAAPFAEFLRPDWIIADTFHHWAPLVALQHKVPCAMLLP-SASM-------IED-GMSIMKSLACT-AAMRSCPEWEPEAFQQVAPLIPLGLVP--D---MQWLDAQPAKSVVYVALGSEVPLRLEQVHELALGLELAGTRFLWALRKLPPGYRERTNGHGHVAMGWVPQIAILAHAAVGAFLTHCGRNSLVEGLMFGNPLIMLPIFTDQGPNARLMEG-NKVGLQVRD-G-FDRHGVAAAVRAVM-EEETRVFVANALRMQ----KIV---TDKELHIDDFIQQL
>LOC_Os12g37510.1
RVVIFPWLAFGHLLPYMELAERMASRG-HVSFVSTNIARLVELVALPGLADGEAFAAPFADFLRPDWVIADSFHHWAAPAAARHGVPCVALLP-SAAM---VPPPTS-GGMSRATSLTCT-AAMRSCVEWEPEPFRAVAPLVPLGLLP--DNPLLRWLDAQPPSSVLYVALGSEVPLRVDQVHELALGLELAGARFLWALRKLPPGFQERTASRGVVTMGWAPQIAILEHAAVGAFLTHCGRNSLVEGISAGNPLVMLPIAGDQGPNARLMEA-RKVGLQVAD-G-FDRHGVAAAVRAAI-DEETKVFVANALKLR----EVV---ADEELHIDEFIHQL
>LOC_Os03g49550.1
HVVIFPWLAFGHLLPCLDLAERLAARG-RVSFVSTNLARLVDLVALPGLPDGKAFAAPFSAFLRPDWVLADLMHHWVALASQERGVPCAMILPCSAAV-----APTA--GVSIMTSLTSK-VAMRSCPELEPGAFTILTPVVPFGLLP--NDAIMQWLDAQPAKSVVYVALGSEAPMSADLLRELAHGLDLAGTRFLWAMRKLPAGFLGRTGERGLVTTRWAPQVSILAHAAVCAFLTHCGWGSVVEGLQFGHPLIMLPILGDQGPNARILEG-RKLGVAVPD-G-FDRGGVAGAVRAVV-EEEGKTFFANARKLQ----EIV---ADREREIDEFVQHL
>LOC_Os11g09700.1
----------------------------------------------------RAFAAPFSEFL---------------------------------------------------------------------------------------EDATVRWLDAQPAKSVVYVALGSEVPLRVDKVHELALGLEVAGTRFLWDLRKLPAGFEERTRGRGVMATRWVPQMSILAHA-------------------------------EKSSRQRFVQS-RW------------RKKAAKRFKPIP-RRRSRTWP--------------------AVRIL------
>LOC_Os02g56010.1
A----PSRAPGR--P--RHPPRPTRRA-----PASEAARLRRLLPPPGLPEGKACAAPFAAFLRPDWIVVDFCHHWLPPIADEHCVPCAMFHIIPAAN--NARYPTDP-GLPDVEWRTCR-IINSSCHELEPQLFDFLTPTVPAGILP--DSEVLQWLDGQPPKSVIYVALGSEAPLSANDLHELALGLELAGVRFLWAIRSLPDGFEQRTRGRGVVWGRWVAQVRVLAHGAVGAFLTHCGWGSTIEGVALGQPLVMLPLVVDQGIIARAMAE-RGVGVEIAD-G-FDRDAVAAAVRRVA-GGEREAFASNANRIK----DVV---GDQEREIDELVGYL
>LOC_Os03g59030.1
--VVFPWLAFGHMIPYLELSKRLAARG-DVTFVSTNVSRLLRFVSMPGLPEGKACAAPFAAFMKPDWIIIDFAYHWLPPIAAEH----------NAAI--NAAHPADP-GVSDIEWRTCR-TIYRSCDEVEPGVLALLIPAVPAGILP--DAETLRWLDEQPTKSVIYVALGSEAPVTAKNLQELALGLELAGVRFLWALRKLPDGFEERTRGRGVVWTGWVPQVEVLAHAAVGAFLTHCGWGSTIESLVFGHPLVMLPFVVDQGLVARAMAE-RGVGVEVAE-G-FGRHDVAAAVRRVM-EDERKVFGENARKMK----EAV---GDQRRQFDELVERL
>LOC_Os07g10240.1
HLVMFPWLAFGHLIPFLQLAKRLAARG-AVTFLATNASRLVRVVSLPGLPEGKAFAAPFAAFLRPDWVVVDFAHGWLPPIADEHRVPCAFFSIYSAAL--HDAHPTDT-GVSDIDWQLCH-IVYRSCPDVEGAQLCGLLPVVPAGLLP--DPDLMRWLDEQPARSVVYVALGTEAPVTADNVRELALGLELAGARFLWALR-LPEGYKARVAGRSVVEAGWVPQVRVLAHAAVGAFLTHCGWGSTVESLRFGGPLVMLPFIADQGLIARAMAD-RGLGVEVAD-G-FRGEDVAAAVRRVM-EEEGKVFARNAREMQ----EAL---GDGERQVDELAERL
>LOC_Os07g10160.1
HIVMFPWLAFGHMIPFLELAKRLARRG-AVTFVSTNAARLLRVVPLPGLPEGKAFAAPFAGFVKPDWIILDFAQNWVWPIAEEHKIPCAMFSIFPAAV--NLAHPTHP-GVSDADWEMCR-IIHRSCPEAEPRLFPLLTPSVPAGLLP--DAMAMRWLDEQPERSVIYVALGSEAPLTVGHVRELALGLELAGVRFLWALRALPDGFRSRVAAAGLVCARWVPQLRILAHRATGGFLTHCGWSSIFESLRFALPLVMLPLFADQGLGVQALPA-REIGVEVAD-G-FRRDAIAAAVRQVM-EEKGKALSRKAEELR----DVL---GDEGRQLDELVGYL
>LOC_Os07g10190.1
HIVVFPWLAFGHMIPFLELSKRLASRG-AVTFVTTNAARLLRVVPLPGLPEGKAFAAPFARFVKPDWIIPDFAHSWIWPIAEEHKIPYATFLIVPAAV--NLTHPTDP-GVSDMDWESCR-IIYRTCPEIEPRLFPLLTPAIPSGLLP--DVAVMQWLDKQPNKSVIYVSLGTEAPITADHMHELAFGLELAGVRFLWALRRLPSGFETRVAARGLVCTEWVPQVRMLAHGAVGVFLTHCGWGSTVESFHYGQPLVMLPFIADQGLIAQAVAA-TGVGVEVAD-G-FYRDDVAAAIQRVM-EEEGKELAHKAIELC----GIL---GDRVQQLYELIGYL
>LOC_Os07g10230.1
H-----------------------------------------LTPCP----------------------------WKWN--------------APAAL---------------------------SCPEAEPRLFPLLNPAVPASLLP--DVSAIQWLDKQPNGSVIYVALGSEAPITTNHVRELALGLELSGVRFLWALRPLPSGFESRVATRGIVCTEWVPQVRVLAHGAIGAFLTHCGWGSTVESFCFGHPLVMLPFVADQGLIAQAMAA-RGIGVEVAD-G-FYRDDVAAAVRRVM-EEEGKVLARKAKEVH----SIL---GDRARELDEFVGYL
>LOC_Os01g64540.1
HVVMLPWLAFGHILPFAEFAKRVARQG-RVTLFSTNTRRLIRVVDLPHLPEHRAYSRELSRLLRPDWVLADYAAYWAPAAASRHGVPCAFLSLFGAALQGRGPYATHP-GVSESYSQSCQ-VAVRSNQEFEPEWLELLGPVIPIGMFP--E-ETLRWLDRQEPNSVVYAAFGSEVKLTAEQLQRIALGLEASELPFIWAFRALPGGFKERVNGRGVVCRGWVPQVKFLAHASVGGFLTHAGWNSIAEGLANGVRLVLLPLMFEQGLNARQLAE-KKVAVEVAD-G-FAANDIVDALRRVM-GEEGDEFGVKVKELA----KVF---GDDEVNVRDFLKCL
>AT1G50580.1 | UDP-Glycosyltransferase superfamily protein | Chr1:18730831-18732177 FORWARD LENGTH=448 | 201606
HAFMYPFG--GHMIPYLHLANKLAEKG-RVTFFLPAHKQLIVFEPLPGLPFGFAMRDQIEAKV---ALIFDFVH-WVPEMAEEFGIKSVNYQIISAAV---------PPDYPLLRE-ACD-VSIRTCVELEGKLCGFIEKLLLTGPMP--EDRWNHWLNGFEPGSVVFCAFGTQFFFEKDQFQEFCLGMELMGLPFLISVMPLPKGFEERVKKHGIVWEGWLEQPLILSHPSVGCFVNHCGFGSMWESL---VQIVFIPQLADQVLITRLLTEELEVSVKVQ--GF-SKEDLRDTVKSVMDSE-GNLVKRNKK-LK----ETLSPGG-----ADKFVEAL
>AT3G29630.1 | UDP-Glycosyltransferase superfamily protein | Chr3:11447178-11448524 REVERSE LENGTH=448 | 201606
HAFLYPFG--GHMIPYLHLANKLAEKG-RVTFLAPAQKQLIHFENLPGLPVGAAMREQIEVKI---SLIFDFVD-WIPQMAKELGIKSVSYQIISAAI---------PPGFPSLRD-ACD-IAIRTCAEIEGNLCDFIEKVLLTGPML--EDRWNNWLNGFEPSSVVYCAFGTHFFFEIDQFQELCLGMELTGLPFLVAVMPLPEGFEERIKGRGIVWGGWVEQPLILSHPSIGCFVNHCGFGSMWESL---VQIVFIPQLVDQVLTTRLLTEELEVSVKVK--GF-SKESLRDTVKSVMNSE-GNLVRRNKK-LK----ETLSPGS-----ADKFVDEL
>AT3G29630.2 | UDP-Glycosyltransferase superfamily protein | Chr3:11447178-11448524 REVERSE LENGTH=422 | 201606
HAFLYPFG--GHMIPYLHLANKLAEKG-RVTFLAPAQKQLIHFENLPGLPVGAAMREQIEVKI---SLIFDFVD-WIPQMAKELGIKSVSYQIISAAI---------PPGFPSLRD-ACD-IAIRTCAEIE-------------------EDRWNNWLNGFEPSSVVYCAFGTHFFFEIDQFQELCLGMELTGLPFLVAVMPLPEGFEERIKGRGIVWGGWVEQPLILSHPSIGCFVNHCGFGSMWESL---VQIVFIPQLVDQVLTTRLLTEELEVSVKVK--GF-SKESLRDTVKSVMNSE-GNLVRRNKK-LK----ETLSPGS-----ADKFVDEL
>AT1G64910.1 | UDP-Glycosyltransferase superfamily protein | Chr1:24115324-24116667 REVERSE LENGTH=447 | 201606
HAFMFPFA--GHMTPYLHLANKLAERG-RITFLIPAQKQLIVFHSIPGLPAGPAIRDQVEAAV---ALIFDIAS-WVPEVAKEYRVKSMLYNIISATI---------PPGYPSYRD-ACD-ISIRTCKEIEGKFCEYLEKVFLTGPMP--EDRWSHWLNGFEQGSVVFCALGSQVTLEKDQFQELCLGIELTGLPFFVAVTPLPEGFEERVKDRGVVLGEWVQQPLLLAHPSVGCFLSHCGFGSMWESI---MQIVLLPFLADQVLNTRLMTEELKVSVEVQ--GF-SKESLSVAITSVMASE-GNLVRRNSK-LK----EVLSDGG-----TDKFVDTL
>AT5G53990.1 | UDP-Glycosyltransferase superfamily protein | Chr5:21915707-21917050 REVERSE LENGTH=447 | 201606
HAFMFPFA--GHMTPYLHLANKLAAKG-RVTFLLPAQKQLIIFHSIPGLPAGTAMRDQVEAAV---ALIFDTAY-WVPEMAKEHRVKSVIYFVISANI---------PPGYPSYRD-ACD-ISIRTCKEIEGKFCDYIEKVLLTGPMP--EDRWNHWLNQFKPGSVIYCALGSQITLEKDQFQELCLGMELTGLPFLVAVKPLPEGFEERVKNHGVVWGEWVQQPLILAHPSVGCFVTHCGFGSMWESL---VQIVLLPYLCDQILNTRLMSEELEVSVEVK--GF-SKESLSVAITSVMDSE-GNLVRRNAK-LK----EVLSPGG-----TDEFVETL
>AT1G64920.1 | UDP-Glycosyltransferase superfamily protein | Chr1:24117440-24118798 REVERSE LENGTH=452 | 201606
HAFMFPFA--GHMTPYLHLGNKLAEKG-RVTFLLPAQKQLIVFHPIPGLPAGSAMRDQIEAAI---ALIFDLAH-WVPEMAKALKVKSMLYNVMSATI---------PPGYPSYRD-ACD-ISIRTCEEIEGKFCDYIEKVLLTGPMP--EDQWSHWLSGFGQGSVVFCALGSQTILEKNQFQELCLGIELTGLPFLVAVKPLPEGFEERVKGRGIVWGEWVQQPLILAHPSVGCFVSHCGFGSMWESL---MQIVFIPVLNDQVLTTRVMTEELEVSVEVQ--GF-SKENLSGAIMSLMDSE-GNQVRRNSK-LK----ETLSPGG-----TDKFVDTL
>AT2G22930.1 | UDP-Glycosyltransferase superfamily protein | Chr2:9759766-9761094 FORWARD LENGTH=442 | 201606
HAFMFPFA--GHMIPFLHLANKLAEKG-QITFLLPAQKQLIVFHPIPGLPAGSALRDQVEAAV---ALIFDFAH-WIPEIAKEHMIKSVSYMIVSATI---------PPGYPSYRD-ACD-IALRTCNEIEGKFCDYISKVLLTGPMP--EEQLSHFLSRFPPRSVVFCALGSQIVLEKDQFQELCLGMELTGLPFLIAVKPLPEGFQERVKGRGVVWGGWVQQPLILDHPSIGCFVNHCGPGTIWECL---MQMVLLPFLGDQVLFTRLMTEEFKVSVEVS--GF-SKESLSDAIKSVMDSD-GKLVRSNAK-LK----ETLSHGG-----VDKFVEEL
>AT4G09500.1 | UDP-Glycosyltransferase superfamily protein | Chr4:6018250-6019578 FORWARD LENGTH=417 | 201606
HAFMFPFA--GHMIPFLHLANKLAEKG-RVTFLLPAQKQLIVFHPVPGLPAGSALRDQVEAAV---ALIFDFAQ-WIPDMAKEHMIKSVSYIIVSATI---------PPGYPSFRD-VCD-IALRTCKEVE-------------------EERWNHFLSGFAPKSVVFCSPGSQVILEKDQFQELCLGMELTGLPFLLAVKPLPEGFEERVKDRGVVWGGWVQQPLILAHPSIGCFVNHCGPGTIWESL---VQMVLIPFLSDQVLFTRLMTEEFEVSVEVP--GF-SKESLSNAIKSVMDSD-GKLVRSNTK-LK----EILSPGG-----VDHFVEGL
>AT4G09500.2 | UDP-Glycosyltransferase superfamily protein | Chr4:6018250-6019578 FORWARD LENGTH=442 | 201606
HAFMFPFA--GHMIPFLHLANKLAEKG-RVTFLLPAQKQLIVFHPVPGLPAGSALRDQVEAAV---ALIFDFAQ-WIPDMAKEHMIKSVSYIIVSATI---------PPGYPSFRD-VCD-IALRTCKEVEGMFCDFISKVLLTGPMP--EERWNHFLSGFAPKSVVFCSPGSQVILEKDQFQELCLGMELTGLPFLLAVKPLPEGFEERVKDRGVVWGGWVQQPLILAHPSIGCFVNHCGPGTIWESL---VQMVLIPFLSDQVLFTRLMTEEFEVSVEVP--GF-SKESLSNAIKSVMDSD-GKLVRSNTK-LK----EILSPGG-----VDHFVEGL
>AT4G27560.1 | UDP-Glycosyltransferase superfamily protein | Chr4:13760114-13761481 REVERSE LENGTH=455 | 201606
HVLMYPFA--GHMTPFLFLANKLAEKG-TVTFLIPALKQLIVFRSVPGLPVGMAMRDQVEGVV---AVIFDFAH-WIPEVARDFGLKTVKYVVVSASI---------PPGYPSLRD-ASD-IAIRTAREIEGNFCDYIEKVLLTGPVP--EERWVKWLSGYEPDSVVFCALGSQVILEKDQFQELCLGMELTGSPFLVAVKPLPEGFEERVKGRGVVWGEWVQQPLLLSHPSVGCFVSHCGFGSMWESL---LQIVLVPQLGDQVLNTRLLSDELKVSVEVA--GF-SKESLFDAINSVMDSE-GNLVKKNTK-WR----ETLSPGG-----VDNFIESL
>AT4G27570.1 | UDP-Glycosyltransferase superfamily protein | Chr4:13763657-13765018 REVERSE LENGTH=453 | 201606
HVLMYPFA--GHMTPFLFLANKLAEKG-TVTFLLPSLKQLIVFRSVPGLPVGMAMRDQVEAVV---AVIFDFAH-WIPEVARDFGLKTVKYVVVSASI---------PPGYPSLRD-ASD-IAIRTAREIEGNFCDYIEKVLLTGPVP--EERWVKWLSGYEPDSVVFCALGSQVILEKDQFQELCLGMELTGSPFLVAVKPLPEGFEERVKGRGLVWGGWVQQPLILSHPSVGCFVSHCGFGSMWESL---LQIVLVPQLGDQVLNTRLLSDELKVSVEVA--GF-SKESLCDAVNSVMDSE-GNLVRKNTK-WR----ETVSPGG-----VDAFVESL
>AT5G54010.1 | UDP-Glycosyltransferase superfamily protein | Chr5:21919819-21921180 REVERSE LENGTH=453 | 201606
HAFMFPFG--GHMTAFLHLANKLAEKD-KITFLLPARKQLIVFQTIPGLPDGAAMRIQVKEAV---VGIFDFAH-WIPEIAREYGVKSVNFITISAAV---------PPGYPSLRE-TCD-ISIRTCQEMEGKFCDFIEKVLLTGPMP--EDQWRQWLSKFDPGSVIYCALGSQIILEKDQFQELCLGMELTGLPFLVAVKPLPKGFEERVKARGVVWGGWVQQPLILAHPSIGCFVSHCGFGSMWEAL---VQIVFIPHLGEQILNTRLMSEELKVSVEVK--GF-SKESLSGAVRSVMDSE-GNWARRNVK-WK----ESLRHGG-----LNKFVEAL
>AT5G54060.1 | UDP-glucose:flavonoid 3-o-glucosyltransferase | Chr5:21936902-21938308 REVERSE LENGTH=468 | 201606
SIVMYPLA--GHMTPFLHLSNKLAEKG-KIVFLLPALNQLITFHTIPGLPPGAAMRPEVETIF---TIVYDSAH-WIPEIAKPIGAKTVCFNIVSAAI---------PLGYPSLRE-ACD-IAIRTCRETEGKFCDYISPVYLTGPVP--DPQWAEWLAKFNHGSVVFCAFGSQPVVNKDQFQELCLGLESTGFPFLVAIKPLPEGFKERVQGRGVVFGGWIQQPLVLNHPSVGCFVSHCGFGSMWESL---MQIVLVPQHGEQILNARLMTEEMEVAVEVE--GF-SRQSLENAVKSVMGSE-GEKVRKNDK-WR----CVLDSGG-----IDKFEQNL
>LOC_Os11g26950.1
HVVMFPLA--GHISPFAQLARKMAGVG-RVTFLSANVPRVSTVAALPGLPEGKAVRPQVEALL---RLVFDFATPWVVDVARPLGVKAALFSVFAAVG---------PEGFPPVPQ-ACD-LVIKTCAEMEGPYIDYIAPVLVTGPIP--EERWATWLSSFPDNSVVFASFGSETFLLHAAATELLLGLEATALPFLAVLNFTPPGLEERVKGRGILHTGWVQQQHILRHRSVGCFVNHSGLSSVVEGL---VRLVLLPMKGDQYLNAALFARELRVGTEVA--GF-GREDVRDALAAAFGED-GG----EKK-WR----EFLDDAR-----VREFVAEL
>LOC_Os11g27370.1
HVALFPLA--GHISPFAQLARSLGAVG-RVTFLSANVARVAVVAALPGLPVGKALRPQVEALL---RLVFDFATPWVADVARQLGARAAHFSVFTAVS---------PVGFPPVPQ-ASD-LVFKTCAEMEGPYIEYVAPILVTGPLP--EERWETWLSSFPDNAVVFASFGSETFLPTAAATELLLGLEATGQPFVAVLNFMAPGFEERVKGRGVVHSGWVQQQHILRHRSVGCYVNHAGFSSVVEGL---VRLVLLPMKSDQFFNAALLARELRVGTEVA--GF-GHDAVRDAVNAAVAGG-DD----DRK-WR----EFLDDAR-----VEEFVREL
>LOC_Os11g04860.1
HFLIVAYGIQSHINPAQNLAHRLAS-AV-CTLIH-AHRR--MFSSIPGIPDGSKLCTSFESLIPVTCIVCTMAMPPVLDVARKNGIPLVVFWNQPATLAAYYHYYGL-PGMP-IR-LP-K-VLVNTLNVLEAATLTAVQEVFTIGHL-MRDKNYMEWLDTHSERSVVYISFGSILTYSKRQVDEILHGMQEC-EPFLWVVRKL--SYVDNIDDHGMVIE-WCDQLDVLSHPSVGCFVTQCGWNSTLEALELGVPMVAVPNWSDQPTIAYLVEKEWMVGTRVY--GVIVGTELAKSVKIVM-GDEATKIRERVNSFKHKIHEAIR--GTGQRSLQIFI--I
>lcl|Mp8g10910.1
NILMIPVCFMGHTPAFVHLIHQVYA-GATVTVLSV-TSEVMRFVTTPCVP--KYLRREF---------------PYRQNYEQRMGSPTCIISDC------FLHFADDPPGLE-FRD-P-DGIMVNTFRANEPGFVEYR----------FQDQECLRWLDKQSAKSVLYIAFGTLANLKTDEVSVVARGLEASGAKYLWNLKILPAGFLERTSDHGFLLTGWAPQVKILQHPSLGGFMTHCGWNSTTESLCSGIPLIAAPVFADQCLNARVVTEKLNVGVALT--G-ISSTEVEKAIKTLM-DDIG---RRKAEELATMAP------GTYEMT-EAFLKLI
>LOC_Os07g47550.1
RVLMFPWLAHGHINPYLELATRLSS-SIDVVVLVTRTDRIALHTTLP--P--RALAPAFGALL---VVLYD-FIPWAPLEAA--GVPAVHFSTCSAATAFFLHFLGGPGGAE---D-A-DGALLPSFVA-EESKMDYL-EIIPCGPL-GADG-VMRWLDGQEPGSVVLVSFGSEYFMTEKQLAEMARGLELSGAAFVWVVRFMPPGF---APARGLVVEGWAPQRRVLSHRSCGAFLTHCGWSSVMESMSAGVPMVALPLHIDQPVGANLAAE---LGVAAR--G-FEAEEVARAVRAVM-GGEARRLRRRAEELHRMAR---GKGGAAQLG-H------
>LOC_Os06g18140.1
HVVLLPSAGMGHLVPFTRLAAALSGHGCDVSLVAA----------VPTVSSARHLAAHFTAFAAASALVADILASVVIPVAKDLRLPCYVFFTASATMFSFLAYAIGDVDVPGVCRVPADGLVVNAFDALEPEAVAALRPVFAVGPLSPASGSYLPWLDAQPARSVVYVSFGSRKALPRDQLSELAAGLEASGHRFLWVVKGLGEAFLQRIHGRGLVTMAWVRQEEVLNHPSVGLFISHCGWNSVTEAAASGVPVVAWPRFADQRVNAGVVARA-GIGVWVDTDGVVSAEDIAGKVRSAM-ADEG--VRKAAASVREAAARAVAAGGSSYRSLAELVRRC
>LOC_Os06g18010.1
HVVLIPSAGMGHLVPFGRLAVALSGHGCDVSLVTV----------LPTVSTSKHLDALFDAFAGASALATDILTSVVIPVAKEQGLPCHILFTASAAMLSLCAYGVGDVDIPGVYRIPAAGILVNTFDALEPEAVAALQPVFAVGPLLPAQANYMEWLDAQPARSVVYVSFGSRKAISGEQLRELAAGLETSGHRFLWVVKSLGEGFLKRVEKRGLVTKAWVDQEEVLKHESVALFVSHCGWNSVTEAAASGVPVLALPRFGDQRVNSGVVARA-GLGVWADTAGVIGAEEISEKVKAAM-ADEA--LRRKAASLAKAAAKAVAGGGSSHRCLVEFARLC
>LOC_Os06g18670.1
HVVFVPSAGMGHLLQFFRFIGALSAHDVDISVVTV----------FPTVSAADHFAALFRDYPRVTATVTDVLVSHVNPIAKDLGVQCHVLYVSSAAMMSLCSYDVGDVDIPGVRRLKTDGVLINTFDALEPVALAALRPVFAVGPHSSLEGSPMAWLRQQPARSVVYVAFGSRCAVSHEQIREIAAGLEASGSRFLWILKTLGDGFLERVRGRGVVTKAWVDQDAVLRDPAVGLFLSHSGWNSVIEAATAGVPLLAWPRGGDHRVAATVVASS-GVGVWMEQEWVVSGEEIGGKVKEMM-ADAG--VREKAAKVGEEVAKAVAVGGTSHTGILDFVAKL
>LOC_Os06g18790.1
-------------------------------------------------------------------------------------------------MMSLCSYDVGDVDVPGVRHLQTDGVLINTFDALEPVALAALRPVFAVGPYSSLQSSALAWLDQQPARSVVYVAFGNRCTVSNDQLREIAAGLEASGCRFLWILKTLGDGFMERVKGRGMVTKEWVDQEAVLGHPAVGLFLSHSGWNSVTEAAAAGVPLLAWPRGGDHRVAATVVASS-GVGVWMEQEWLVSGEEIGGKVKEMM-ADDA--VRERAAKVGEEAAKAVAEGGTSHTSMLEFVAKL
>LOC_Os04g24840.1
-T------ARG------------AR-G-A-----T----------------------------------GD---------AT----A---------------------RG--------S-G----A---LE-AA---------------------------------------MG-------RDTGLGVDTS-T------KS---GY--QT-D-G-----WYLQDKVLEHDAVGVFLTHSGWNSTLESPASGVLMLSWLFFAEQQTNCRY-QTEWGVAMEIG--G-AWRGEVAAMTLEAM-GEKGREMRQRAEELSASAQSAVSQGGSTMTNLEKLIHEL
>LOC_Os04g25820.1
-T------ARG------------AR-G-A-----T----------------------------------GD---------AT----A---------------------RG--------S-G----A---LE-AA---------------------------------------TG-------RDTGLGVDTS-T------KS---GY--QT-D-GGVLRAWCPQDKVLEHDAVGVFLTHSGWNSTLESPASGVPMLSWLFFAEQQTNCRY-QTEWGVAMEIG--G-AWRGEVAAMTLEAM-GEKGREMRQRAEELSASAQSAVSQGGSTMTNLEKLIHEL
>lcl|Mp4g19080.1
-T------------------------GL-YTV--T-----------P--P----------------TIV-----------------P---------------------TG------V----RLTNS------------QELLTVGPV---EQESLTGTTNHAKSGLAHIARLISA-------QELAQALEASNQRFLSVLRGLPQGFQDRV-DRGAMVTGWIDQLKVLHHPSLCGFVSHCSCLSFLKTITSCVQVLTWPQAAEQHLNARFV-------------------------------------------------NSI---------LTEF----
>kfl00491_0060_v1.1 Protein
RVVVSPSS--GHFLPLVSIAAELKSRG-DVTFLGVEREYFIPFHQYP-LPHENAFRPPFASVLPADVMVIDGFRACGASAAK--NIT-----------PVYVHT----PS-PSAA----E-------------------Q-------------LHSWLSGHSPSSVVLVNLGTVNPLTRGMVGLIIEGL-NV-NDVLWVVKE-PPSF--RME-K------FIPQREVLRHPAIAAMITHCGNNGVQEALASGIPAIGLPVMYDQ------F----DVAQRLA--GFATPADLSAAVRAVT-DA-TNVYRAKARKIR----EHVAE-GVDHLRLDSFVKKL
>kfl00618_0040_v1.1 Protein
RVVISPFA--GHYIPLLSIASELHLRG-NVTFLAVDNEDVIAFRAFP-LESGNLL----SAVLP-DVLVVCVYRGMGTSIRK--GIP-----------VVLNYM----PH-PPLGDM--E-SFVNTIPELNPDMMPSINNVIQTGPLP---KPLQAWLDSKPVKSVVLVSLGTVNVIDERIARLIVEGL-AT-RNVLWALRG-PSTF--RLK-E------WIPQRAVLAHRAVAAMVTHCGNNGVQEALANAVPPVGIPFVADQ------T----DVGARLA--GFVTPSELTSAVQKVT-GD-GNEYQQKAQRLREKAAEHIAE-GSDHLQLDTFVKGF
>kfl00006_0080_v1.1 Protein
-VL---FQ----LDPLFEVGRAF---G-TIIIADT----LISFAALP-LPSGKRLNSIF--FV---GLAKD---SQVQKLVKERGI----------------------PGYK-LSDY-AE-VLVNTVPGLDP------RNQFFVGPL---QSQIATWLKARENQDTVLVSFGSSAYLNDAQGRTFLRGL-DAGVHAIWPCRP---GFLE-VEER-IRIEEWVPQQAILNHSAVSGYVGHCGTGGTHQTLAFG-PVVCIPFMADHFETAARI----GAGIDLQDAAIISKDSAAERVAALMSADEGDHLK--ASEMRDVLAAAL--GG-----LRRFVTAI
>tr|A0A2K1IBT5|A0A2K1IBT5_PHYPA Glyco_transf_28 domain-containing protein OS=Physcomitrium patens OX=3218 GN=PHYPA_030226 PE=4 SV=1
QIMLIV--GTGDVQPFIAIGKKL--QG-QVRL--TNFRDFLEFYPLPGFPSGSEIRKQIKSIVH--AIIANPAY-GHVHVAEYLKVPLHIFFTM-------------APH-P-LSQ-SSDGGIINSFRKLRP--ITYLSTGYIWSPLPLANDDLVKWLNAGSA--PIYIGFGS--PVDPEGMKIIVEALNKTGQ------R----GI---I-GRG-----W-P-VYLLSDPRCAAVVHHGGAGTTAAGLKAA-PTTIVPFFGDQPFWGERV----GVGIPVK---F-DLEKLVSAIEFML-RS----VKKAALDLA----KGMEEGGAFHKHIKGIIKRM
>tr|A0A2K1KQ45|A0A2K1KQ45_PHYPA Glyco_transf_28 domain-containing protein OS=Physcomitrium patens OX=3218 GN=PHYPA_006787 PE=4 SV=1
QIMLIV--GTGDVQPFVAIGKQL--QG-RVRL--TNFRDFLEFYPLPGFPSGSEVRKQIKSIVP--AIIANPAY-GHVHVAEYLQIPLHIFFTM-------------SPH-P-LSQ-PSDGGIINSFRKLRP--ITYLSTGYIWSPLPLANDDLVKWLDAGPP--PIYIGFGS--PVDPEGMKIIIEALEKTAQ------R----GI---I-GRG-----W-P-VYLLSDPRCAAVVHHGGAGTTAAGLRAA-PTTIVPFFGDQPFWGERV----GVGIPVK---F-DLEKLVSAIEFML-PT----VKQAALTLA----NSMKEGGVFHKHIKHIIKRM
>tr|A0A2K1JXD1|A0A2K1JXD1_PHYPA Glyco_transf_28 domain-containing protein OS=Physcomitrium patens OX=3218 GN=PHYPA_013290 PE=4 SV=1
KIMLIV--GTGDVQPFIAIGRKL--QG-RVRL--SNFEGFLEFYPLPGFPSNAEIRQQIKSIVP--AIIANPAY-GHVHVAEFLKIPLHIFFTM-------------PPH-P-LSQ-PSDGGIINSYRKLRP--ITYFSTGYIWSPLPLADEDLVNWLKAGSP--PIYIGFGS--PVDPEGMKIIVEALNKTGQ------R----GI---I-GKG-----W-P-IFLLSDPQCAGVIHHGGAGTTSAGLKAA-PTTIIPFFGDQPFWGDRV----GVGIPVN---L-TLERLVNAIEKML-PV----VKQAALDLS----KAMEEGGAFHKHIHRLTT-V
>tr|A0A2K1L236|A0A2K1L236_PHYPA Glyco_transf_28 domain-containing protein OS=Physcomitrium patens OX=3218 GN=PHYPA_002887 PE=4 SV=1
KIMLIV--GTGDVQPFIAIGKRL--QG-RVRL--SNFESFLEFYPLPGFPSNSEIREQIKSIVP--AIIANPAY-GHVHVAEHLKIPLHIFFTM-------------SPH-P-LSQ-PSDGGIVNSYRKLRP--ITYLSTGYIWSPLPLANEDLVKWLQAGPP--PIYIGFGS--PVDPVGMKIIVEALHKTGQ------R----GI---I-GKG-----W-P-IYLLSDPQCAAVVHHGGAGTTSAGLKAA-PTTVIPFFGDQPFWGDRV----GVGIPVN---F-TLEKLVNAIEFML-PK----VKRAAVELA----KAMEEGGAFHKHIEHVFKIF
>tr|D8T132|D8T132_SELML Glyco_transf_28 domain-containing protein OS=Selaginella moellendorffii OX=88036 GN=SELMODRAFT_184485 PE=4 SV=1
RIMLIV--GTGDVQPFIAIGKHL--QG-RVRL--TNFREFLEFYPLPGFPSNSEIRKQIKAIIP--AMIANPAY-GHVHVAEYLRVPLHIFFTM-------------PPH-P-LAN-PSDGSMINDFRKLRP--ITYLSTGYIWSPLPLADAELSKWLQAGAK--PIYVGFGS--PVDPKGMSIIVKALEETGQ------R----GI---I-SRG-----W-P-IYLLDNPQCAGVVHHGGAGTTAAGLKAA-PTTVVPIFGDQPFWGEQV----GVGIPVN---F-TLEKLVAAIRFML-PE----VKERAIQLA----KHMDEGEAFHRHLKDLLR-C
>tr|D8SC80|D8SC80_SELML Glyco_transf_28 domain-containing protein OS=Selaginella moellendorffii OX=88036 GN=SELMODRAFT_268403 PE=4 SV=1
RIMLIV--GTGDVQPFIAIGKHL--QG-RVRL--TNFREFLEFYPLPGFPSNSEIRKQIKAIIP--AMIANPAY-GHVHVAEYLRVPLHIFFTM-------------PPH-P-LAN-PSDGSMINDFRKLRP--ITYLSTGYIWSPLPLADAELSKWLQAGAK--PIYVGFGS--PVDPKGMSIIVKALEETGQ------R----GI---I-SRG-----W-P-IYLLDNPQCAGVVHHGGAGTTAAGLKAA-PTTVVPIFGDQPFWGEQV----GVGIPVN---F-TLEKLVAAIRFML-PE----VKERAIQLA----KHMDEGEAFHRHLKDLLR-C
>lcl|Mp2g22830.1
KIMLIV--GTGDVQPFVAIGKHL--QG-RVRL--TNFREFLEFYPLPGFPSGSEVRKQIKAIIP--AIIANPAY-GHVHVAEYLQVPLHIFFTM-------------APH-P-LSS-PSDGSMINDFRKLRP--ITYLSTGYIWSPLPLADQDLLDWLAAGSA--PIYVGFGS--PVDPKGMEIIIKALKETKQ------R----GI---I-YKG-----W-G-IYLVEDKQCVAVVHHGGAGTTAAGLKAG-PTTVVPFFGDQPFWGERI----GVGIPVD---F-SLDKLVKAIEFML-DE----VKQNALDIA----QAMEEGGAFHKHLRDVFR-C
>AagrOXF_evm.model.utg000049l.768.2 . AagrOXF_evm.TU.utg000049l.768   utg000049l:3459195-3463895(-)
HIMLIV--GTGDVQPFVAIGKRL--QG-RVRL--SNYRQFLEFYPLPGFPSSSEIRRQMKQICP--AIIANPAY-GHVHVAEALKIPIHIFFTM-------------PPH-P-LAS-PSDGSIINNFRRLRP--ITYLSTGYIWSPLPLADDDLMKWLMAGDP--PVYIGFGS--PVDPDGMNTIVKALEKTHQ------R----GL---I-DKG-----WLP-VYLIENPRCAAVVHHGGAGTTAAGLRAA-PTTIVPFFGDQPFWGERV----GVGISVG---F-TLDKLVKAIEFMM-PV----VKERAVELA----KNMEEGGAFHKHLDMLFN-C
>AagrOXF_evm.model.utg000049l.768.4 . AagrOXF_evm.TU.utg000049l.768   utg000049l:3459195-3463895(-)
HIMLIV--GTGDVQPFVAIGKRL--QG-RVRL--SNYRQFLEFYPLPGFPSSSEIRRQMKQICP--AIIANPAY-GHVHVAEALKIPIHIFFTM-------------PPH-P-LAS-PSDGSIINNFRRLRP--ITYLSTGYIWSPLPLADDDLMKWLMAGDP--PVYIGFGS--PVDPDGMNTIVKALEKTHQ------R----GL---I-DKG-----WLP-VYLIENPRCAAVVHHGGAGTTAAGLRAA-PTTIVPFFGDQPFWGERV----GVGISVG---F-TLDKLVKAIEFMM-PV----VKERAVELA----KNMEEGGAFHKHLDMLFN-C
>AagrOXF_evm.model.utg000049l.768.3 . AagrOXF_evm.TU.utg000049l.768   utg000049l:3459195-3463895(-)
HIMLIV--GTGDVQPFVAIGKRL--QG-RVRL--SNYRQFLEFYPLPGFPSSSEIRRQMKQICP--AIIANPAY-GHVHVAEALKIPIHIFFTM-------------PPH-P-LAS-PSDGSIINNFRRLRP--ITYLSTGYIWSPLPLADDDLMKWLMAGDP--PVYIGFGS--PVDPDGMNTIVKALEKTHQ------R----GL---I-DKG-----WLP-VYLIENPRCAAVVHHGGAGTTAAGLRAA-PTTIVPFFGDQPFWGERV----GVGISVG---F-TLDKLVKAIEFMM-PV----VKERAVELA----KNMEEGGAFHKHLDMLFN-C
>AagrOXF_evm.model.utg000049l.768.1 . AagrOXF_evm.TU.utg000049l.768   utg000049l:3459195-3463895(-)
HIMLIV--GTGDVQPFVAIGKRL--QG-RVRL--SNYRQFLEFYPLPGFPSSSEIRRQMKQICP--AIIANPAY-GHVHVAEALKIPIHIFFTM-------------PPH-P-LAS-PSDGSIINNFRRLRP--ITYLSTGYIWSPLPLADDDLMKWLMAGDP--PVYIGFGS--PVDPDGMNTIVKALEKTHQ------R----GL---I-DKG-----WLP-VYLIENPRCAAVVHHGGAGTTAAGLRAA-PTTIVPFFGDQPFWGERV----GVGISVG---F-TLDKLVKAIEFMM-PV----VKERAVELA----KNMEEGGAFHKHLDMLFN-C
>AagrOXF_evm.model.utg000049l.768.5 . AagrOXF_evm.TU.utg000049l.768   utg000049l:3459683-3463895(-)
HIMLIV--GTGDVQPFVAIGKRL--QG-RVRL--SNYRQFLEFYPLPGFPSSSEIRRQMKQICP--AIIANPAY-GHVHVAEALKIPIHIFFTM-------------PPH-P-LAS-PSDGSIINNFRRLRP--ITYLSTGYIWSPLPLADDDLMKWLMAGDP--PVYIGFGS--PVDPDGMNTIVKALEKTHQ------R----GL---I-DKG-----WLP-VYLIENPRCAAVVHHGGAGTTAAGLRAAVSP---------------------------------------AYLFLS----------------------------------------
>AagrOXF_evm.model.utg000049l.768.6 . AagrOXF_evm.TU.utg000049l.768   utg000049l:3459855-3463895(-)
HIMLIV--GTGDVQPFVAIGKRL--QG-RVRL--SNYRQFLEFYPLPGFPSSSEIRRQMKQICP--AIIANPAY-GHVHVAEALKIPIHIFFTM-------------PPH-P-LAS-PSDGSIINNFRRLRP--ITYLSTGYIWSPLPLADDDLMKWLMAGDP--PVYIGFGS--PVDPDGMNTIVKALEKTHQ------R----GL---I-DKG-----WLP-VYLIENPRCAAVV----------------M--------------------------------------------------------------------------------------
>At3g07020
RIMLIV--GTGDVQPFVAIAKRL--QG-RVRL--TNFKEFLEFYPLPGFPSGSEIRNQMKDIIS--AIIANPAY-GHTHVAEALKIPIHVFFTM-------------PPH-P-LSQ-PSDGDMVNDLRKLRP--VTYLSHGYMWSPLPLANAELVEWLEAGDK--PIYIGFGS--PVEPEKMEIIVEALQRTKQ------R----GI---I-NKG-----W-K-VYLLDNPRCKAVVHHGGAGTTAAGLKAS-PTTIVPFFGDQPFWGERV----GVGIPVD---F-SLHKLEDAINFML-DK----VKSSAETLA----KAMKEGGAFFKHLS-F-R-C
>LOC_Os04g04254.1
RIILIV--GTGDVQPFIAIGKRL--QG-RVRL--TNFKEFLEFFPLPGFPSGSEIRKQMKEIIP--AIIANPAY-GHTHVAEALKVPIHIFFTM-------------PPH-P-LSQ-ASDGDMINEFRKLRP--VTYLSHGYIWSPLPLANEPLVKWLEAGDK--PIYVGFGS--PVDPAKMEVIVKALEITGQ------R----GI---I-NKG-----W-K-VYLLDNLQCKAVVHHGGAGTTAAGLKAA-PTTIVPFFGDQPFWGDRV----GVGIPVD---F-SLQKLVDAINFMM-PK----VKDNAVELA----KAMEEGGAFLRHLSRFVS-C
>LOC_Os04g04254.2
RIILIV--GTGDVQPFIAIGKRL--QG-RVRL--TNFKEFLEFFPLPGFPSGSEIRKQMKEIIP--AIIANPAY-GHTHVAEALKVPIHIFFTM-------------PPH-P-LSQ-ASDGDMINEFRKLRP--VTYLSHGYIWSPLPLANEPLVKWLEAGDK--PIYVGFGS--PVDPAKMEVIVKALEITGQ------R----GI---I-NKG-----W-K-VYLLDNLQCKAVVHHGGAGTTAAGLKAA-PTTIVPFFGDQPFWGDRV----GVGIPVD---F-SLQKLVDAINFMM-PK----VKDNAVELA----KAMEEGGAFLRHLSRFVS-C
>LOC_Os07g23740.1
RIMLIV--GTGDVQPFIAIGKRL--QG-RVRL--TNFKDFLEFYPLPGFPATSEIRKEIKEIIP--AIIANAAY-GHVHVAEALKVPIHIIFTM-------------PPH-P-FSQ-PSDGDIINDLRKLRP--VTYLSHAYIWSPLPLANEPLLKWLESGEK--PIYIGFGS--PIEPDKLRIIVEALEITGQ------R----GI---I-NKG-----W-K-VYVIDNLQCKAVVHHGGAGTTAASLKAA-PTTIVPFFGDQFFWGNMV----GLGVPVE---L-QLHLLVDAIKFMM-PK----VKERAVELA----KAIEEGGAFLKHLQPFVK-I
>LOC_Os07g23740.2
RIMLIV--GTGDVQPFIAIGKRL--QG-RVRL--TNFKDFLEFYPLPGFPATSEIRKEIKEIIP--AIIANAAY-GHVHVAEALKVPIHIIFTM-------------PPH-P-FSQ-PSDGDIINDLRKLRP--VTYLSHAYIWSPLPLANEPLLKWLESGEK--PIYIGFGS--PIEPDKLRIIVEALEITGQ------R----GI---I-NKG-----W-K-VYVIDNLQCKAVVHHGGAGTTAASLKAA-PTTIVPFFGDQFFWGNMV----GLGVPVE---L-QLHLLVDAIKFMM-PK----VKERAVELA----KAIEEGGAFLKHLQPFVK-I
>LOC_Os07g23740.3
-IMLIV--GTGDVQPFIAIGKRL--QG-RVRL--TNFKDFLEFYPLPGFPATSEIRKEIKEIIP--AIIANAAY-GHVHVAEALKVPIHIIFTM-------------PPH-P-FSQ-PSDGDIINDLRKLRP--VTYLSHAYIWSPLPLANEPLLKWLESGEK--PIYIGFGS--PIEPDKLRIIVEALEITGQ------R----GI---I-NKG-----W-K-VYVIDNLQCKAVVHHGGAGTTAASLKAA-PTTIVPFFGDQFFWGNMV----GLGVPVE---L-QLHLLVDAIKFMM-PK----VKERAVELA----KAIEEGGAFLKHLQPFVK-I
>tr|A0A2K1K1J4|A0A2K1K1J4_PHYPA Glyco_transf_28 domain-containing protein OS=Physcomitrium patens OX=3218 GN=PHYPA_012119 PE=4 SV=1
KVMLIV--GTGDVQPFLAIGRKM--QG-QVRL--TNFKEFLEFFPLSGFSTGKEVRKQIKSIVP--VIIANPAY-GHVHVAEYLKVPLHIFFTM-------------PPH-P-LSK-PSDGSIINDFRKLHP--IPYFSTGYLWSPLPYAEEDLVKWLEAGPA--PIYIGFGS--PLDPKGMRSIIESLRQTKQ------R----GI---I-NEG-----W-L-VYLVKDPRCAAVVHHGGAGTVAAGLKAA-PTTVVPFFGDQPFWGKQI----GVGIPVD---F-SVEKLVDAINFMV-PE----VKKKAIELS----KAIEEGGVFHKHLKRFCT-C
>tr|D8SKQ0|D8SKQ0_SELML Glyco_transf_28 domain-containing protein OS=Selaginella moellendorffii OX=88036 GN=SELMODRAFT_119403 PE=4 SV=1
RIMLIV--GTGDIQPFVAIGKEL--QG-RVRL--TNFREFLEFYPLPGFPSGKEIRKQIKSIVP--AIIANPAY-GHVHVAEALNVPIHIYFTM-------------PPH-P-LSN-ISDGSLINDFRKLRP--VSYFKTCYLWSSLPLADEDLVRWLAQGSK--PVYIGFGS--PVDPVKVETIISALEKSRQ------R----GL---I-DKG-----WHP-VHFIENPQCAAVVHHGGAGTTAAGLKAA-PTTVVPFFGDQPFWGARV----GIGIPID---L-SLDNLVEAIEFMM-PE----VKQRAEEVA----KCIHDGDAFHKQLKVMM--T
>tr|D8QPS5|D8QPS5_SELML Glyco_transf_28 domain-containing protein OS=Selaginella moellendorffii OX=88036 GN=SELMODRAFT_74515 PE=4 SV=1
RIMLIV--GTGDIQPFVAIGKEL--QG-RVRL--TNFREFLEFYPLPGFPSGKEIRKQIKSIVP--AIIANPAY-GHVHVAEALNVPIHIYFTM-------------PPH-P-LSN-ISDGSLINDFRKLRP--VSYFKTCYLWSSLPLADEDLVRWLAQGSK--PVYIGFGS--PVDPVKVETIISALEKSRQ------R----GL---I-DKG-----WHP-VHFIENPQCAAVVHHGGAGTTAAGLKAA-PTTVVPFFGDQPFWGARV----GIGIPID---L-SLDNLVEAIEFMM-PE----VKQRAEEVA----KCIHDGDAFHKQLKVMM--T
>kfl00138_0120_v1.1
QIILIV--GTGDVQPFIAIGKKL--LG-RVRL--TNYREFLEFFPLPGFPSWSEVRRQLKSIIN--AIIANPVY-GHIHVAERLRIPLHVIFTM-------------PPH-P-LAQ-YSDGDIINSFRKLPP--IPLTDFAYIWSPLPLAEPELDTFLKEGPP--PVFVGFGS--PVDPQKMAIIFEALRKTGM------R----GI---V-QKG-----W-P-VHIVGNPQCSAVVHHGGAGTTAAGLLSE-PTTVVPFFGDQPFWGDAV----GVGIPVG---F-SLDRLVKALEFMA-PE----VKEAAVVLA----AKMREGGAFHKHLKD-----
>kfl00001_0500_v1.1
RIIMIT--GTGDVQPFVAIGQKL--KG-RVRL--TNFRDFLEFYPLPGIPANTDIRAQLKAIIP--AIIANVAY-GHIHVAEKMKIPLHLFFTM-------------PPH-P-LTS-LTDGGIINAFRRLKP--VGLMDFGYIWSPLPLANQELVDFLKAGPP--PVYIGFGS--AVHPEKTQIFLDALKKTNS------R----GL---I-SKG-----W-P-CMLLGNTQCQAVIHHGGAGTTAAGLKAE-PTTVIPFFGDQPFWGERC----GVGIPIG---V-SVDNIVEAIDFMK-PE----VKENARKMA----AKMQEGGAFHKHLKNLC--T
>At1g43620
EIILVV--GTGDVQPFLAMAKRL--QG-RVRL--TNFRSFVEFYPLPGLPSGSEIRKQLKAIIS--AIIANPAY-GHVHVAEALGVPIHIFFTM-------------PPH-P-LAQ-SSDSTYINDFRKLAP--IAYFSTGYMWSPVPLGKEEFLHWIERGSP--PVYIGFGS--PLDPKQTDIILETLKDTEQ------R----GI---V-DRG-----W-P-VFLVEDPQCSAVVHHGGAGTTATGLKAG-PTTIVPFFGDQFFWGDRI----GLGIPIA---L-SVENLSSSIRFML-PE----VKSQVMELA----KVLEEGAAFHRHLPEFGKKC
>LOC_Os01g64750.1
NIILVV--GTGDVQPFIALAKRL--QG-YVRL--TNFRTFIDFYPLPGFLAGTEIRKQLKEIIP--AIIANPAL-GHLHIAEALGVPLHIFFTF-------------PPH-P-LAQ-SSDGGFINEFRKLAP--IAYFSTGYMWSPLPLGKQELSQWLQQGPK--PIYIGFGS--PLDEKKVSVILDALRETGQ------R----GI---I-SRG-----W-P-VFILEDPRCAAVVHHGGAGTTAAGLVAG-PTTIVPFFGDQFFWGERI----GVGIPIA---L-TVEALSNAIRFML-PE----VKSRTMELA----IAIGEGASFHRHLAEFLEKF
>kfl00593_0090_v1.1
-IVLVA--GTGDMQPFVVLSQEL--QG-QIRL--TNYKTFVEFFPLPGFPAGSELRQEFHNILP--CIIANPAA-GHVHCAEKLGVPLHMVFTM-------------RPH-P-LSY-RSEGDIVQKFRVLEK--APTLGFTYAWSPLPLREPALAAFLAEGPP--PVYIGFGS--VADPQKLNTIFSAVAEAGV------R----AV---M-NRG-----W-P-IHLIEHPRCSALVHHGGAGTTAAGALAG-PQLVVPFFGDQAMWGELI----GCGIPAN---L-SEKSLVAALRHMQ-GP----VQAAAARLA----ALLAEGYAFHRHLRR----L
>tr|D8S7I7|D8S7I7_SELML Glyco_transf_28 domain-containing protein OS=Selaginella moellendorffii OX=88036 GN=SELMODRAFT_110513 PE=4 SV=1
-IILIV--GSGDVQPIVAIAMHM--QN-QIRV--TDFRNLLDFYPLPGIPLRSRIRKQLRAIIS--AILANMAY-GHVHIAEYLNVPFHLISAI-------------PLH-P-CL---TDSSLLNKLRKLDP--LPLLSATYTWSPLPLADLGLLSWLESGQP--PIHIGFGS--PMDPERTEIIIEALKLTGQ------R----GI---I-SKG-----W-P-IYVLDEPRCSGVINHGGVGTVAASLRAG-PTAVVHACSDQELWGEIV----GAGIHIS---I-SLQTMVQCILCLI-PE----VKERAIQLS----EWLQEAASIHKHLKSV---F
>tr|D8T9S7|D8T9S7_SELML Glyco_transf_28 domain-containing protein OS=Selaginella moellendorffii OX=88036 GN=SELMODRAFT_430560 PE=4 SV=1
-IILIV--GSGDVQPIVAIARHM--QN-RIRV--TDFRNLLDFYPLP-----------------------------HVHIAEYLNVPFHLISAI-------------PLH-P-CL---TDSSLLNKLRKLDP--LPLLSATYTW----LADLGLLSWLESGQP--PIHIGFGS----DPERTEIIIEALKLTGQ------R----GI---I-SKG-----W-P-IYVLDEPRCSGVINHGGVGTVAASLRAG-PTAVVHACSDQELWGEIV----GAGIHIS---I-SLQTMVQSILYLI-PEQ---VKERAIQLS----EWLQEAASIHKHLKS----V
>kfl00368_0070_v1.1
-ILLVI--GTGDVQPMAALGRVL--QG-RVRV--TPFKDALEFFPMPTSPSSSAIRRWFKGIIPSELIVATTTQ-VALSCAQALGVPLHVFYLM-------------RPH-P-LSG-PSEGNYVNRFRRLQL--LPRGATTYAFSPLPDLSPLLQRFLDAGPP--PVYIGFGS--KLHTDDVDTLITAVRAAGV------R----AV---I-HKG-----WSD-LVYEEEPRCQAVVTHGGAGTVGAALRAG-PVMVVPFWGDQFLWGQLV----GVGVPVS---L-TEDALANGLEAMS-DD----VVRAAARLG----ERINEGAHIQSSLLEALQKC
>tr|A8JIV0|A8JIV0_CHLRE Predicted protein OS=Chlamydomonas reinhardtii OX=3055 GN=CHLRE_07g333450v5 PE=4 SV=1
RVIMVA--GTGDVQPAVALGLAL--QG-CVRL--TPYRGLLEFFPLPGMFGDRDLRGQYRDIMP--LVVATITY-GAVHVAEALGVPLHVISTI-------------PCH-P-WAQ-YSDGDLVIRFRQL-P--LLSLRTTFTFSKLVLAAPDLVEFLARDPGRRTLYIGFGS--TLEELQLQAIKTALERPGV------R----AV---V-SAG-----WAPQVFVVGDPRVAAVIHHGGVGTTAAGLLAG-PTFVAPSFGDLYFWGELC----GVGVPID---L-TADDIGRAIDVLL-SE----ARQAAKRAG----ALLRDGAHIYRGLAA-----
>jgi|Cyapar1|5399|g5237.t1
ILVLCC--GSGDVQPFVALGLAL--KRRDVML--AAHKNGLQFADIGEWPEGHALQHAARSFLPEIVLTTFPAW-FGPSVCEAVKAPFCAVHLL-------------PLA-P-PLG-FGDADIINELRVLQP--TIHMYSHELFVPPPALSP-LEEFLKAGEP--PVYVGFGS--MLGTRAAAAALAALAADGI------R----SV---L-HVA-----SLPAVLVLREPRCSLVVTHGGAGTTHAALAAGKPLVVIPNATDQPFWAERA----GAGVPCG---F-RGLGLERAVRRLL-AEAGRP--ERAKGAA----QGIHERAA------------
>jgi|Cyapar1|9859|g9554.t1
ILILSC--GTGDVLPFCGLGRAF--AAKDVMF--ATHQQGVRFADIGEWPEGIAWHRAARAFKPDVVLSSFPVW-FGPSICSAIDVPFCAAHLS-------------PLA-P-PVG-FGDAPLIDELRALKP--TVHLFSSVLFTPPPALA----DFLSAGEP--PVYCGFGS--MLGTGTVATALAALAERGV------R----SI---L-HLA-----TLRALFLLQEPRCALIVTHGGAGTVHAAVRAARPLIVLPAANDQPFWALRA----GLGRPCG---L-SSLGLKRAILDLL-GEDGGP--ERVEAAA----QKMREEAA------------
>jgi|Cyapar1|12467|g12050.t1
VLLVAV--GPGEVQGVAAVGVAL--RKTEVCV--AAHRHGLVHFEVGEKPSGRQLEDAAKSWNPDLGLNTPASY-YGPSIADILKIPYFVLFTI-------------PMA-P-PIG-YGDGDFVNQRRKLPP--VMHLISSALYTPGPKDH--LLQFLNAGEP--PIYIGFGS--AHHANEIFCDVLGNMGPAY------R----TV---L-QCD-----KIPPVHPLTSPKCAAVICHGGAGTVQAALHAGRPVVVLPNTTDQIFWGERL----KVGWPYG---L-KGFCLLKALTRVR-TEDGAAVAHKAGGAA----QESNNGAPPAKDLTI-----
